# Supplementary material for: Estimation of linkage disequilibrium and effective population size in New Zealand sheep using three different methods to create genetic maps
Source: BMC Genet. 2017 Jul 21;18:68. doi: 10.1186/s12863-017-0534-2 (PMC5521107; doi:10.1186/s12863-017-0534-2)
Supplement: Supplementary file 1 — Description of the population based on pedigree information. The description of the populations based on pedigree information is given. (XLSX 15 kb) [file 12863_2017_534_MOESM1_ESM.xlsx]

## Sheet: pedigree-analysis
Table S1. Description of the population based on pedigree information.
Group	N	N sire missing	N dam missing	N both missing	Average pedigree depth	Min pedigree depth	Max pedigree depth	N pedigree depth = 0	N pedigree depth = 1	N pedigree depth = 2	N pedigree depth = 3	N pedigree depth = 4	N pedigree depth = 5	N pedigree depth = 6	N pedigree depth = 7	N pedigree depth = 8	N pedigree depth = 9	N pedigree depth = 10	N pedigree depth = 11	N pedigree depth = 12	N pedigree depth = 13	N pedigree depth = 14	Average A	Min A (excluding diagonal)	Max A (excluding diagonal)	Average inbreeding	Min inbreeding	Max inbreeding	N sire-progeny pairs (excluding trios)	N dam-progeny pairs (excluding trios)	N trios	N paternal half-sibs	N maternal half-sibs	N full-sibs
All animals	12597	301	209	948	5.63841	0	14	948	295	548	922	1289	1559	1925	1820	1524	769	574	332	76	12	4	0.00284264	0	0.888855	0.012197	0	0.32489	6816	189	816	7431	1010	676
Coop	2298	41	1	307	5.19669	0	14	307	29	36	87	307	341	412	334	296	87	9	44	7	0	2	0.0172186	0	0.76709	0.0152926	0	0.261963	1082	116	333	1367	213	215
Rom	5908	165	147	539	5.46632	0	12	539	176	240	501	545	665	859	935	688	353	256	121	30	0	0	0.00481647	0	0.888855	0.0151141	0	0.32489	3594	8	36	3269	454	190
Comprcp	1625	39	30	91	4.84123	0	12	91	64	213	263	199	181	127	160	120	89	69	34	15	0	0	0.00664849	0	0.652039	0.00369613	0	0.128906	527	8	10	962	56	77
Texel	414	14	1	8	6.90821	0	14	8	14	25	16	23	27	45	73	51	57	37	18	10	9	1	0.019112	0	0.625	0.0119989	0	0.25	218	4	1	172	14	6
Peren	794	26	25	3	5.37028	0	10	3	9	32	43	121	196	207	118	56	8	1	0	0	0	0	0.0112276	0	0.644531	0.00752689	0	0.144531	481	2	11	405	29	18
CompRCP	1179	14	5	0	7.42918	1	14	0	3	2	3	68	117	235	170	259	118	111	79	10	3	1	0.0128215	0	0.66095	0.00823497	0	0.154388	142	93	28	801	68	132
CompRCPT	379	2	0	0	8.02111	3	12	0	0	0	9	26	32	40	30	54	57	91	36	4	0	0	0.0198342	0	0.606888	0.00672864	0	0.126953	51	10	5	209	4	38
