# Supplementary material for: Estimation of linkage disequilibrium and effective population size in New Zealand sheep using three different methods to create genetic maps
Source: BMC Genet. 2017 Jul 21;18:68. doi: 10.1186/s12863-017-0534-2 (PMC5521107; doi:10.1186/s12863-017-0534-2)
Supplement: Supplementary file 3 — Description of the markers used for the analyses including physical position, number of informative meiosis, number of meiosis with known phase. (XLSX 320 kb) [file 12863_2017_534_MOESM3_ESM.xlsx]

## Sheet: Sheet1
SNP Name	Informative Meioses	Phase known informative meioses	v3_chr	Position (bp) V3	Kosambi cM
OAR1_537224_X.1	96	46	1	912507	0
s35460.1	118	28	1	999877	0
s26718.1	140	38	1	1390945	0
OAR1_1492710.1	123	12	1	2268988	4.816
s41716.1	57	39	1	2317262	4.816
s47644.1	71	49	1	2657803	4.816
DU441304_232.1	94	33	1	3124748	4.816
s10771.1	121	11	1	3398222	4.816
s01515.1	43	17	1	3420990	6.674
s30369.1	36	34	1	3815116	8.23
s32601.1	89	37	1	4067600	8.23
s11992.1	87	43	1	4246644	8.23
OAR1_3934952.1	96	35	1	4632159	8.23
OAR1_4068504.1	104	10	1	4772466	8.822
s40352.1	41	41	1	4807696	8.822
s65509.1	101	53	1	4887716	10.049
s03424.1	120	48	1	5078059	12.462
s05524.1	141	16	1	5231809	15.234
OAR1_5206930.1	67	40	1	5783685	15.234
s23238.1	104	25	1	6286448	15.234
OAR1_6050410.1	121	21	1	6596126	15.234
s22471.1	112	11	1	6695233	15.234
s49628.1	62	18	1	6832517	15.234
OAR1_6373388.1	33	17	1	6925078	15.234
s74740.1	79	12	1	7709936	15.234
OAR1_7376329.1	64	26	1	7766706	15.234
s31458.1	107	18	1	7874458	15.234
OAR1_7546163.1	113	47	1	7939149	15.234
OAR1_7776185.1	44	39	1	8128844	15.702
s18895.1	89	56	1	8332050	16.357
OAR1_8123245.1	46	11	1	8469331	18.209
s63488.1	93	23	1	8504278	18.209
s39567.1	24	24	1	8590717	18.209
s00447.1	54	26	1	8914372	18.209
s56679.1	58	29	1	9128107	18.209
OAR1_9179437_X.1	31	12	1	9493388	18.209
OAR1_9265710.1	70	27	1	9577866	18.209
s22866.1	62	42	1	9789228	19.248
OAR1_9747314.1	120	6	1	10023298	19.248
OAR1_10554666.1	61	19	1	10825577	19.248
OAR1_11087132.1	136	33	1	11411955	19.248
s53592.1	128	34	1	11513707	21.541
OAR1_11691321.1	146	43	1	11982306	21.541
OAR1_11766718.1	129	25	1	12057574	21.541
OAR1_12120651.1	21	11	1	12388712	21.541
s29002.1	27	6	1	12522260	21.541
OAR1_12937617.1	113	11	1	13062345	21.541
OAR1_13393044.1	45	42	1	13502382	22.105
OAR1_13582660.1	116	48	1	13691064	22.105
s61250.1	131	41	1	14060408	23.232
s45720.1	85	50	1	14372243	23.927
OAR1_14544239.1	51	48	1	14691551	24.027
s01338.1	131	25	1	15143339	24.625
OAR1_15399182.1	34	31	1	15447703	24.758
s02521.1	7	7	1	15672557	27.843
s04753.1	14	11	1	15889525	28.488
s28376.1	117	33	1	15948720	29.262
OAR1_16391522.1	68	36	1	16378991	29.262
OAR1_16786326.1	32	29	1	16801673	30.184
OAR1_16975351.1	79	9	1	16948266	30.184
OAR1_17163931.1	110	0	1	17097896	31.014
s58391.1	38	11	1	17278400	31.014
OAR1_17466323.1	69	45	1	17403806	31.014
s04684.1	128	31	1	17701635	33.097
s62337.1	111	29	1	18049756	34.134
s58659.1	164	18	1	18097028	34.716
s20207.1	0	0	1	18522490	35.5
s32983.1	88	31	1	18695502	36.283
s33844.1	92	12	1	21899028	37.06
s33540.1	84	6	1	22443318	37.06
OAR1_22739177.1	113	34	1	22642211	37.957
OAR1_22985927.1	94	37	1	22895020	37.957
OAR1_23369763.1	110	35	1	23294379	37.957
OAR1_23560552.1	63	31	1	23486511	38.175
OAR1_24574732.1	87	34	1	24362394	38.706
OAR1_26129820.1	112	18	1	25850121	38.706
OAR1_26961444.1	61	35	1	26662513	38.706
OAR1_27347434.1	94	28	1	27039579	39.622
s71629.1	111	55	1	27398178	39.622
OAR1_28512428.1	85	6	1	28053649	39.622
OAR1_28982601.1	22	11	1	28392308	39.854
s47050.1	108	56	1	28591520	40.542
s02548.1	94	45	1	28785578	40.542
s43731.1	38	24	1	29139418	40.542
OAR1_30001452.1	108	28	1	29347753	40.542
OAR1_31126491.1	70	22	1	30493193	42.22
OAR1_32040848.1	127	37	1	31359136	42.22
OAR1_32169633.1	54	36	1	31490350	42.22
OAR1_32201653.1	87	36	1	31522785	42.22
s09556.1	10	10	1	31839689	42.22
OAR1_33043220.1	15	15	1	32301465	42.22
OAR1_33644654.1	63	48	1	32915213	47.615
OAR1_34451730.1	81	26	1	33683222	47.615
OAR1_34737700.1	122	12	1	33972724	47.615
OAR1_34937374.1	77	57	1	34179162	47.615
OAR1_35929107.1	80	52	1	34965090	47.615
OAR1_36734806.1	52	26	1	35765365	49.457
OAR1_37143987.1	111	39	1	36174703	49.457
s48148.1	64	46	1	36376231	51.208
s30526.1	112	34	1	36443661	51.293
OAR1_37756785.1	120	43	1	36780273	51.893
OAR1_37820087.1	126	59	1	36813076	51.893
OAR1_38477503.1	94	68	1	37434408	51.893
OAR1_39192533.1	0	0	1	37888645	54.466
OAR1_38970455.1	58	55	1	37914792	53.604
OAR1_39518757.1	26	21	1	38313103	55.329
s70539.1	54	32	1	38713856	55.329
OAR1_40463470.1	134	27	1	39226937	55.329
OAR1_41210828.1	74	34	1	39908351	55.329
OAR1_42191539.1	56	53	1	40787782	55.329
OAR1_42858124.1	61	56	1	41383840	55.329
OAR1_43197562.1	140	22	1	41714742	57.248
s03718.1	45	15	1	42048391	57.858
OAR1_43868196.1	56	30	1	42383135	59.19
OAR1_44353297.1	61	21	1	42866899	62.01
s49519.1	150	37	1	43069450	64.781
OAR1_45428149.1	66	8	1	43827197	64.781
OAR1_45896510.1	69	38	1	44322623	65.689
s06021.1	61	13	1	45070786	65.689
OAR1_46988035.1	48	8	1	45300804	65.689
OAR1_47862668.1	66	34	1	46099328	65.689
OAR1_47969746.1	135	38	1	46197717	65.689
OAR1_48599629.1	87	47	1	46874115	67.166
s14904.1	46	46	1	47026546	67.4
s68890.1	89	16	1	47471165	68.404
OAR1_51158880.1	35	35	1	49056164	68.536
OAR1_53266044.1	0	0	1	51131612	69.733
OAR1_53726695.1	107	59	1	51449360	70.93
s71757.1	88	12	1	52045116	72.752
OAR1_55300202.1	116	25	1	52850429	72.752
OAR1_55603856.1	35	33	1	53024458	73.428
OAR1_56099906.1	34	34	1	53522129	73.898
s73207.1	28	9	1	54152286	73.898
OAR1_57838218.1	136	52	1	54942118	75.482
OAR1_58337978.1	106	45	1	55391260	76.209
OAR1_58938560.1	57	0	1	55989663	76.209
OAR1_59116550.1	50	31	1	56144857	76.209
s05724.1	118	68	1	56437438	76.209
OAR1_60267266.1	41	9	1	57249759	78.809
OAR1_60477849.1	44	22	1	57453746	78.891
OAR1_60681744.1	68	25	1	57643572	80.107
OAR1_60787591.1	40	0	1	57739410	80.107
OAR1_60831182.1	119	47	1	57783473	80.107
OAR1_61632428.1	119	45	1	58415737	80.107
s51693.1	133	31	1	58877037	80.659
OAR1_62486992.1	33	33	1	59293075	80.659
OAR1_63015004.1	50	17	1	59608814	80.659
OAR1_63760945.1	118	12	1	60274233	80.659
OAR1_64299133.1	7	7	1	60764702	80.659
s68120.1	105	55	1	61023038	80.659
s35437.1	73	42	1	62032114	82.373
OAR1_66213673.1	37	16	1	62652092	84.819
OAR1_66529236.1	46	12	1	62997737	84.819
OAR1_67262164.1	86	37	1	63618003	84.819
OAR1_67365041.1	126	37	1	63725875	84.819
OAR1_67421568.1	67	32	1	63783748	84.819
OAR1_68070336.1	114	39	1	64434227	86.373
s06844.1	103	79	1	64969397	86.373
OAR1_69142751.1	48	15	1	65336184	86.373
OAR1_70324188.1	63	20	1	65759214	88.052
OAR1_70513087.1	57	12	1	65961827	88.052
OAR1_71477114.1	70	0	1	66892920	89.301
OAR1_73900697.1	50	20	1	69280847	89.734
s05498.1	72	70	1	70013511	92.348
OAR1_75041734.1	96	44	1	70280560	92.348
OAR1_76085236.1	123	47	1	71166529	94.392
OAR1_76413990.1	136	32	1	71477783	94.392
OAR1_76463728.1	93	24	1	71535484	94.392
OAR1_76803512.1	51	6	1	71869036	94.392
OAR1_77541835.1	0	0	1	72478142	94.392
OAR1_77610483.1	89	42	1	72536561	94.392
OAR1_78100124.1	0	0	1	72974534	95.019
OAR1_78409024.1	76	39	1	73281486	95.646
OAR1_78868061.1	168	12	1	73737661	95.935
OAR1_79030618.1	48	45	1	73905075	95.935
OAR1_80065806.1	66	7	1	74838197	96.85
OAR1_80140712.1	79	0	1	74912012	98.072
OAR1_80338579.1	83	33	1	75126173	98.072
s74470.1	80	31	1	75595951	98.072
OAR1_81160492.1	104	43	1	75981581	98.072
OAR1_82098426.1	35	0	1	76851929	98.233
s66850.1	80	23	1	77119540	98.673
OAR1_82564043.1	158	30	1	77305957	98.673
OAR1_83099190.1	97	64	1	77832426	100.934
OAR1_83132511.1	92	49	1	77865875	100.934
OAR1_83979617.1	112	0	1	78674493	100.934
OAR1_84288805.1	0	0	1	79000555	100.934
OAR1_84711156.1	96	0	1	79406401	100.934
OAR1_85487979.1	91	8	1	80172324	101.716
OAR1_86080692.1	95	37	1	80801999	101.716
s58277.1	17	17	1	81327180	101.716
OAR1_86891635.1	83	65	1	81567844	101.716
s21838.1	81	27	1	81719675	101.716
OAR1_87191294.1	25	22	1	81948808	101.716
OAR1_87905281.1	61	44	1	82670212	103.358
OAR1_88777345_X.1	48	19	1	83519640	103.985
s47649.1	41	17	1	84092855	103.985
OAR1_89480816.1	52	16	1	84219368	103.985
OAR1_89710528.1	59	17	1	84492285	105.104
OAR1_90546299.1	129	17	1	85189599	105.104
OAR1_90720314.1	80	9	1	85430810	105.627
s23680.1	126	0	1	85653903	105.698
s29628.1	91	54	1	85951129	105.698
OAR1_91646701.1	26	26	1	86350067	105.698
s44749.1	54	35	1	86516534	105.698
s29535.1	101	17	1	86961345	107.456
OAR1_92406738.1	107	39	1	87090505	108.045
OAR1_93124341.1	118	30	1	87709264	108.632
OAR1_93589808.1	62	21	1	88132568	108.788
OAR1_93655488.1	86	56	1	88177674	110.175
s13298.1	93	52	1	88453996	110.175
s49745.1	31	21	1	88536013	110.798
OAR1_94120974.1	39	21	1	88557612	110.886
s00815.1	100	32	1	90099232	111.083
s46446.1	83	63	1	90705417	111.083
OAR1_96866032.1	56	0	1	91207938	115.029
s33813.1	0	0	1	91850606	115.029
OAR1_97575921.1	100	46	1	91907618	115.029
s67398.1	116	21	1	92306480	115.029
OAR1_98015213.1	59	47	1	92346134	115.029
OAR1_98375496.1	85	11	1	92689655	115.029
OAR1_98387145.1	25	23	1	92704734	116.308
s54022.1	92	33	1	92929578	117.792
s20944.1	134	45	1	93164296	117.792
OAR1_99324339.1	108	22	1	93500218	117.792
OAR1_99899727.1	110	37	1	94050486	117.792
s29665.1	101	29	1	94289129	120.792
OAR1_100197637.1	87	45	1	94332471	120.792
OAR1_100326881.1	75	33	1	94466756	120.792
OAR1_100718698.1	101	51	1	94793784	124.102
OAR1_101551222.1	114	52	1	95265747	124.102
s75453.1	44	21	1	95578747	124.102
OAR1_102019027.1	77	48	1	95740733	124.102
OAR1_102034346.1	68	66	1	95758285	125.185
DU232924_365.1	90	12	1	95879017	125.185
OAR1_102657756.1	135	49	1	96329082	125.908
s31834.1	140	26	1	96426120	126.424
OAR1_104036819.1	123	45	1	97501025	127.047
OAR1_104439888.1	91	25	1	97882373	127.671
DU427993_302.1	72	56	1	98778433	127.671
OAR1_106079123.1	7	7	1	98863481	127.671
OAR1_107415569.1	101	23	1	100102493	129.439
s39873.1	103	38	1	100153143	129.439
OAR1_107666073.1	18	18	1	100350621	129.439
OAR1_107977315.1	76	33	1	100661315	129.767
OAR1_108602541.1	98	33	1	101201026	130.121
OAR1_108694371.1	48	30	1	101287466	130.121
s09926.1	85	0	1	101341869	130.121
s62883.1	9	9	1	101587009	130.476
s45635.1	94	40	1	102187086	131.876
OAR1_110093583.1	51	10	1	102463123	133.897
s63727.1	84	8	1	102701689	133.897
s75426.1	26	0	1	103152324	134.217
s37342.1	105	0	1	103261698	134.862
s61856.1	85	18	1	104030345	134.893
OAR1_112480565.1	28	23	1	104619053	134.94
s21713.1	133	0	1	104919388	135.058
OAR1_112914096.1	30	27	1	105159143	135.114
s66245.1	88	70	1	105460343	135.241
OAR1_114647847.1	17	17	1	106538632	135.555
OAR1_114668260_X.1	152	0	1	106561132	135.587
OAR1_114806043.1	46	40	1	106683415	135.587
OAR1_116061476.1	59	56	1	107301581	135.587
OAR1_116289067.1	67	26	1	107428243	136.569
OAR1_116407937.1	66	11	1	107580381	137.035
OAR1_117728649.1	88	24	1	108945414	137.035
OAR1_117951301.1	63	17	1	109177873	137.035
OAR1_118181628.1	0	0	1	109411354	137.969
s53743.1	14	11	1	109617588	138.904
OAR1_119154049.1	52	31	1	110359176	139.189
s10878.1	3	0	1	110658531	139.189
OAR1_119764980.1	65	37	1	110869124	139.189
s56663.1	59	56	1	111532788	141.52
OAR1_121390041.1	118	9	1	112353711	141.52
OAR1_121867144.1	14	11	1	113034032	141.52
OAR1_122163337.1	12	12	1	113329314	141.52
OAR1_123031238.1	61	34	1	114050050	141.52
OAR1_123352253.1	51	17	1	114350872	141.52
OAR1_123558417.1	51	23	1	114575211	141.52
OAR1_123594195.1	82	46	1	114611008	143.06
s07253.1	79	43	1	114652213	143.06
OAR1_124151951.1	12	12	1	115131726	143.06
OAR1_124689057.1	41	24	1	115678837	143.06
OAR1_125275563.1	153	0	1	116284488	143.06
OAR1_126151335.1	144	0	1	116914951	144.347
OAR1_126181183.1	62	33	1	116943573	145.17
OAR1_127291951.1	91	49	1	118009977	145.639
s47660.1	128	7	1	119623199	145.639
OAR1_130500676.1	93	33	1	120328434	145.639
OAR1_130882100.1	106	29	1	120718778	145.639
OAR1_131165545.1	76	27	1	121009077	145.639
s37282.1	44	9	1	121626464	147.181
OAR1_131996238.1	123	44	1	121859518	147.181
OAR1_132365597.1	130	47	1	122133548	147.181
s41070.1	96	11	1	122531161	147.181
s49103.1	7	7	1	122538850	147.434
OAR1_133042405.1	24	0	1	122803355	148.038
OAR1_133250051.1	52	49	1	123057468	148.193
OAR1_134233775.1	45	16	1	123854115	148.193
OAR1_134608202.1	122	39	1	124183658	148.212
OAR1_135222269.1	21	21	1	124787149	148.235
OAR1_136080786.1	90	16	1	125494217	148.235
OAR1_136392614.1	112	9	1	125822695	148.235
OAR1_136609882_X.1	81	55	1	126045300	148.235
OAR1_136768184.1	105	0	1	126194308	149.344
OAR1_137081322.1	123	43	1	126495790	149.344
s15832.1	48	12	1	127230834	149.344
OAR1_138571443.1	77	36	1	127851676	149.344
OAR1_139116476.1	56	42	1	128404190	149.344
s68780.1	69	58	1	128584449	152.464
OAR1_140268515.1	20	17	1	129490684	152.464
OAR1_140939577.1	62	26	1	130124668	152.464
OAR1_141439663.1	116	37	1	130636898	152.464
OAR1_142644388_X.1	83	79	1	131772772	152.464
OAR1_142990935.1	74	10	1	132124791	153.444
OAR1_143700258.1	34	31	1	132821545	153.444
OAR1_144817903.1	0	0	1	133906203	153.444
OAR1_145298604.1	116	42	1	134297412	153.444
s16899.1	0	0	1	135153040	153.444
OAR1_147088482.1	40	26	1	136142924	153.444
OAR1_147501347.1	51	0	1	136582253	153.444
OAR1_148262943.1	22	0	1	137153868	153.444
s03538.1	129	11	1	138046196	156.661
OAR1_149428483.1	95	33	1	138285294	157.392
OAR1_149458107.1	62	37	1	138308983	157.392
s40751.1	10	10	1	138672808	158.185
OAR1_150085687.1	10	7	1	138955438	158.185
OAR1_150446863.1	95	77	1	139302062	158.185
OAR1_150647597.1	120	27	1	139483615	158.185
OAR1_150882481.1	21	11	1	139719259	158.938
OAR1_151167765.1	104	27	1	140015128	158.977
OAR1_151312088.1	70	21	1	140163418	158.977
OAR1_151593716.1	90	55	1	140442745	160.569
OAR1_151829423.1	43	29	1	140665951	162.163
OAR1_151990101.1	13	10	1	140853710	162.163
OAR1_152507672.1	122	0	1	141336727	162.163
OAR1_152783718.1	71	66	1	141525796	162.179
OAR1_153339223.1	62	54	1	142037927	163.296
OAR1_153879862.1	44	0	1	142480174	164.917
OAR1_154240036.1	141	10	1	142880148	164.917
OAR1_154404046.1	55	10	1	143043155	164.917
OAR1_154909321.1	115	28	1	143476880	165.598
OAR1_155107985.1	49	12	1	143610817	165.598
OAR1_155149020.1	0	0	1	143655224	166.02
s04157.1	115	43	1	143708912	166.442
OAR1_155525627.1	93	37	1	144057915	169.225
OAR1_155849452_X.1	0	0	1	144380319	170.286
OAR1_156411137.1	93	52	1	144907948	171.347
OAR1_156562490.1	127	23	1	145040001	171.347
OAR1_157215006.1	81	39	1	145677767	171.566
OAR1_157445313.1	121	32	1	145798709	174.026
OAR1_157504484.1	45	14	1	145929104	174.026
s34287.1	155	9	1	146229505	175.207
OAR1_158908378.1	38	28	1	147018830	175.913
OAR1_159028859.1	107	61	1	147184630	175.913
OAR1_159403082.1	65	44	1	147562185	175.913
OAR1_159674313.1	46	44	1	147815585	175.913
OAR1_160010763.1	124	20	1	148130463	175.913
OAR1_160339673.1	76	48	1	148444447	175.913
s61231.1	31	31	1	150146258	175.939
OAR1_161706015.1	31	26	1	150390458	176.153
OAR1_162504392.1	88	18	1	151054503	176.572
OAR1_162972138.1	18	18	1	151487540	176.726
OAR1_163770295.1	124	21	1	152145834	177.889
OAR1_163950279.1	66	8	1	152332012	178.807
OAR1_164392201.1	72	36	1	152744283	178.807
OAR1_164591146.1	35	18	1	152958257	178.807
s02477.1	24	16	1	153136864	180.83
OAR1_165497443.1	38	35	1	153747003	182.543
OAR1_166214959.1	129	21	1	154393376	182.543
OAR1_166359491.1	46	23	1	154509117	182.543
OAR1_166405159.1	17	17	1	154550560	182.543
s41279.1	114	6	1	154603199	182.543
OAR1_167277333.1	82	0	1	155294701	182.543
OAR1_167366390.1	75	39	1	155384557	183.303
OAR1_167674223.1	128	9	1	155673443	183.303
OAR1_168135011.1	27	27	1	156120396	184.829
OAR1_168725663.1	94	56	1	156587604	184.829
s06072.1	29	0	1	156651950	185.537
OAR1_169720464.1	116	0	1	157359750	185.694
OAR1_170232671_X.1	91	38	1	157842749	186.554
s73775.1	41	27	1	158377577	187.417
OAR1_171275473.1	91	54	1	158826631	187.417
OAR1_172039269.1	43	9	1	159555489	187.417
OAR1_172651470.1	100	8	1	160074614	187.417
OAR1_173415791_X.1	61	42	1	160806102	188.078
OAR1_174220716.1	152	39	1	161512931	188.45
OAR1_174488167.1	113	59	1	161779328	188.45
OAR1_175012572.1	118	20	1	162256804	188.45
OAR1_175962812.1	88	23	1	163152646	188.45
OAR1_176728344.1	72	10	1	163800118	190.097
s02888.1	19	0	1	164253200	190.097
s48416.1	51	11	1	165070720	190.097
OAR1_178320448.1	83	23	1	165323440	190.518
OAR1_178652326.1	106	37	1	165637210	192.579
s65477.1	73	71	1	166075884	192.579
OAR1_179699772.1	68	18	1	166578579	192.579
OAR1_180220343.1	142	49	1	167230961	192.579
OAR1_181452100.1	77	52	1	168234637	192.579
OAR1_181759212.1	72	20	1	168548011	193.776
s33536.1	67	41	1	169089322	194.124
s28181.1	76	35	1	169167620	194.897
OAR1_182509996.1	57	0	1	169279929	194.897
OAR1_182648335.1	35	35	1	169435210	194.897
OAR1_182894282.1	93	0	1	169659424	194.897
OAR1_183201498.1	60	35	1	169933606	194.897
OAR1_183283684.1	115	9	1	170037634	194.897
s73183.1	60	28	1	170278027	194.897
s12579.1	54	8	1	170905692	197.125
OAR1_184552574.1	61	8	1	171187569	197.125
OAR1_185135450.1	86	9	1	171706750	197.125
OAR1_185953850.1	88	7	1	172533023	197.125
OAR1_187229314.1	124	13	1	173759083	198.865
OAR1_188131774.1	23	23	1	174560408	198.865
OAR1_188398948.1	28	15	1	174789854	198.865
OAR1_188482033.1	74	48	1	174870819	198.865
OAR1_188925442.1	87	50	1	175311392	201.11
OAR1_189179554.1	130	21	1	175482796	201.11
OAR1_189456385.1	0	0	1	175756815	201.766
OAR1_190235361.1	172	0	1	176480964	202.423
OAR1_190617487.1	32	10	1	176812981	204.081
OAR1_190668511.1	17	17	1	176859516	204.532
OAR1_191259756.1	152	0	1	177446191	204.919
s17535.1	65	39	1	177723769	205.398
OAR1_191964562.1	104	38	1	178097316	205.744
OAR1_192273720.1	37	18	1	178394608	205.744
OAR1_192985155.1	81	48	1	179001690	205.744
OAR1_193353910.1	17	17	1	179234730	206.783
OAR1_193664187.1	68	47	1	179502784	206.854
OAR1_194099181.1	25	0	1	179786401	207.96
OAR1_194765342.1	84	42	1	180430396	207.96
OAR1_194837366.1	48	21	1	180504558	207.96
OAR1_194876176.1	143	9	1	180543014	211.286
OAR1_195863506.1	42	40	1	181467984	211.286
OAR1_196110997.1	122	21	1	181704029	212.228
OAR1_196324863.1	112	17	1	181900746	212.429
OAR1_197098083.1	81	15	1	182729712	214.095
OAR1_197296899.1	0	0	1	182849187	214.095
OAR1_198322856.1	84	36	1	183743001	214.095
s25530.1	28	28	1	184376197	214.095
OAR1_199790352.1	77	26	1	185138223	214.095
s02127.1	114	31	1	185710201	216.33
OAR1_200750195.1	125	37	1	186094491	216.33
DU287626_225.1	117	45	1	186538026	216.33
OAR1_201171629.1	62	62	1	186627257	216.33
s59942.1	140	27	1	186815783	217.191
s66109.1	0	0	1	187190186	217.36
s00505.1	67	9	1	187475466	217.528
OAR1_202991901.1	50	39	1	188306781	218.538
OAR1_204355895.1	17	17	1	189368321	218.538
s24223.1	84	36	1	189720514	218.538
s66895.1	82	11	1	190124626	218.538
OAR1_205624790.1	122	8	1	190687085	218.538
OAR1_206165051.1	37	9	1	191051777	218.538
OAR1_206496404.1	83	27	1	191302900	218.538
s43775.1	19	19	1	191535284	218.538
s42985.1	108	36	1	192023814	218.538
OAR1_207602058.1	71	29	1	192336924	219.979
OAR1_208295610.1	17	17	1	192912620	219.979
OAR1_208528122.1	63	17	1	193138873	219.979
OAR1_209022621.1	102	27	1	193606597	224.281
OAR1_209659822.1	73	6	1	194191393	224.281
OAR1_209817395.1	54	44	1	194341035	224.281
OAR1_210014196.1	88	11	1	194542261	224.281
OAR1_210361857.1	64	36	1	194918083	224.281
OAR1_211089470_X.1	138	28	1	195552975	224.281
OAR1_211496745.1	61	51	1	195924602	224.711
OAR1_211527153_X.1	68	16	1	195960987	226.233
s10558.1	70	17	1	196379330	226.233
OAR1_212107454.1	61	0	1	196458826	226.233
OAR1_212616196.1	79	27	1	196964959	226.233
OAR1_212832247.1	76	0	1	197141361	227.132
OAR1_213019864.1	106	16	1	197328552	228.607
OAR1_213477033.1	92	60	1	197788989	229.497
OAR1_214050298.1	74	30	1	198317636	229.497
OAR1_214424851.1	99	32	1	198653992	229.497
OAR1_214535610.1	153	38	1	198726365	229.497
OAR1_214908491.1	122	13	1	199120624	229.497
OAR1_215386729.1	70	63	1	199596726	229.497
s19124.1	0	0	1	199759608	229.781
OAR1_215643205.1	49	41	1	199841967	230.065
OAR1_215887929.1	106	23	1	200091369	230.256
s63984.1	64	24	1	200253354	232.743
s55925.1	62	10	1	201052414	232.743
OAR1_217573124.1	7	7	1	201617791	232.743
OAR1_218556773.1	108	0	1	202367179	232.743
s34754.1	118	9	1	202619035	234.142
OAR1_219282079.1	62	10	1	202996405	234.142
OAR1_219828769.1	133	12	1	203556452	234.142
OAR1_219996437.1	87	40	1	203716131	234.142
s48368.1	114	40	1	203971381	234.142
OAR1_221226809.1	134	21	1	204866048	235.173
OAR1_221977733.1	0	0	1	205492992	235.173
OAR1_222587173.1	0	0	1	205912197	235.173
OAR1_222667643.1	51	0	1	206059201	235.173
OAR1_223280271.1	57	16	1	206767534	236.062
OAR1_223416343.1	45	19	1	206873661	236.176
OAR1_223826680.1	22	19	1	207285420	236.607
s06079.1	103	0	1	207583988	237.253
OAR1_224418361.1	129	26	1	207868280	237.253
OAR1_225069797.1	79	42	1	208460003	237.771
OAR1_225604895.1	95	46	1	208935512	238.802
OAR1_226711204.1	128	8	1	210024316	238.802
OAR1_227032731.1	94	21	1	210346970	238.802
s29427.1	88	23	1	210653426	238.802
OAR1_227424908.1	51	27	1	210748875	238.802
OAR1_227664699.1	82	13	1	211009239	239.682
OAR1_227685771.1	115	40	1	211031526	239.682
OAR1_227808507.1	87	27	1	211147594	239.682
OAR1_228131256.1	137	30	1	211475257	241.454
s07931.1	97	37	1	211608739	241.454
OAR1_228557015.1	49	49	1	211978623	243.441
OAR1_228562829.1	59	17	1	211983109	243.441
s44120.1	32	21	1	212145266	243.441
OAR1_228932402.1	57	33	1	212388657	243.441
OAR1_229373280.1	47	11	1	212632504	243.441
OAR1_229436036.1	119	21	1	212686314	243.441
OAR1_230205900.1	102	10	1	213459377	243.441
OAR1_230396947.1	55	36	1	213644690	245.782
OAR1_231117041.1	38	0	1	214237771	247.206
OAR1_231356383.1	11	11	1	214462970	247.206
s15272.1	42	36	1	214915227	247.206
OAR1_232161366.1	98	31	1	215145368	247.206
OAR1_232211785.1	52	0	1	215194582	247.916
s42660.1	84	45	1	215784268	248.132
OAR1_233420628_X.1	131	17	1	216344884	248.132
s52704.1	103	0	1	216634471	248.132
OAR1_233756581.1	29	15	1	216671053	248.132
OAR1_234290510.1	35	29	1	217209577	248.132
OAR1_234391174.1	23	0	1	217310590	248.132
OAR1_234707655.1	76	52	1	217555873	251.197
OAR1_234884834.1	107	8	1	217734182	251.197
OAR1_235050344.1	29	10	1	217921983	251.197
OAR1_235290544.1	0	0	1	218088307	251.218
OAR1_235302813.1	69	35	1	218101518	251.238
DU264431_420.1	90	64	1	218759108	251.254
OAR1_236673559.1	120	44	1	219453469	252.794
OAR1_236815361.1	38	20	1	219605804	253.477
OAR1_237607992.1	145	21	1	220385389	254.341
OAR1_237826951.1	102	31	1	220603834	254.341
OAR1_240398406.1	84	38	1	222954974	254.91
OAR1_241205786.1	103	29	1	223663598	254.91
OAR1_241803125.1	37	34	1	224244841	254.91
OAR1_242413674.1	111	6	1	224886273	254.91
s12513.1	64	12	1	225039162	255.557
s23022.1	112	51	1	225422193	255.557
OAR1_243504209.1	49	46	1	226009615	259.669
OAR1_244003852.1	38	38	1	226433557	259.669
OAR1_244520631.1	63	0	1	226981106	259.669
s10018.1	81	64	1	228225992	259.669
OAR1_245956292_X.1	142	24	1	228249737	259.669
OAR1_246521220.1	12	12	1	228653256	260.101
s14433.1	141	22	1	229161916	263.054
OAR1_247666599.1	111	55	1	229744926	263.054
s29260.1	18	18	1	230177564	263.167
OAR1_249123123.1	50	47	1	231130995	263.892
OAR1_249265978.1	99	31	1	231293530	263.892
OAR1_249928549.1	147	27	1	231880340	265.019
OAR1_250301991.1	96	38	1	232082055	265.019
OAR1_250546322.1	53	20	1	232264882	265.019
s74284.1	9	9	1	232827555	265.019
OAR1_251868796.1	66	20	1	233552556	265.019
OAR1_252263073.1	62	26	1	233826333	265.019
OAR1_253155103.1	75	39	1	234490177	266.903
OAR1_253274922.1	25	11	1	234653919	267.847
s02876.1	42	39	1	235155460	267.847
OAR1_253950099.1	49	17	1	235207651	267.847
OAR1_254123863.1	89	10	1	235379226	267.847
OAR1_254571506.1	31	0	1	235644202	267.961
OAR1_254679522.1	89	36	1	235750837	268.489
OAR1_254887296.1	23	15	1	235955234	268.489
s43702.1	75	44	1	236233032	269.774
OAR1_255526724.1	92	20	1	236441000	269.929
s21197.1	123	36	1	237288467	271.056
OAR1_256905856.1	46	38	1	237685531	271.056
OAR1_258547368.1	82	10	1	239162430	271.83
OAR1_260339881.1	92	66	1	240798819	271.83
OAR1_260394119.1	144	19	1	240859422	272.765
OAR1_261453067.1	98	40	1	241803266	272.765
OAR1_261538157.1	39	0	1	241879682	274.509
OAR1_261998015.1	139	26	1	242393670	274.509
OAR1_262072417.1	72	37	1	242457585	274.509
OAR1_262373929.1	111	11	1	242863134	274.509
OAR1_262594709.1	65	51	1	243121989	277.985
OAR1_263558068.1	24	18	1	244103149	277.985
s01042.1	77	16	1	244303996	277.985
s00136.1	50	39	1	246041142	279.42
OAR1_265734235.1	63	28	1	246079859	281.836
OAR1_265795032.1	74	37	1	246136624	281.836
s66918.1	76	55	1	246496539	281.836
OAR1_266243405.1	136	0	1	246528881	281.836
s19560.1	75	47	1	246745588	281.836
s48544.1	126	30	1	247377981	282.787
OAR1_269000888.1	54	17	1	249049614	283.746
s51455.1	110	30	1	249230206	284.181
OAR1_270011474_X.1	90	71	1	250020060	285.06
OAR1_271748239_X.1	82	36	1	251418212	285.06
s46655.1	88	64	1	252039416	285.06
OAR1_272791087.1	63	29	1	252340110	285.06
OAR1_272873936.1	31	18	1	252418307	288.356
s26271.1	66	31	1	252632965	288.356
OAR1_273349516.1	124	39	1	252901316	288.356
s32307.1	17	17	1	253435648	288.356
s41124.1	56	56	1	253675557	288.356
s06522.1	0	0	1	255434730	290.108
OAR1_276613221.1	107	20	1	256016538	291.86
s54095.1	51	32	1	256655126	293.932
OAR1_277640985.1	107	11	1	256843538	293.932
OAR1_278053660.1	89	26	1	257278747	293.932
OAR1_278447797.1	62	62	1	257660731	293.932
OAR1_279313513.1	102	8	1	258420394	293.932
OAR1_279502546.1	100	37	1	258589935	293.932
s71319.1	49	49	1	258721992	293.932
s06683.1	112	62	1	259150198	295.135
OAR1_280918505.1	73	16	1	259661255	295.135
OAR1_280973016.1	55	11	1	259710875	295.847
s74885.1	115	23	1	260099448	296.041
s11035.1	0	0	1	260272620	296.495
s11311.1	136	25	1	260483964	296.95
s32748.1	69	49	1	260560126	296.95
OAR1_282642128.1	112	33	1	261206202	297.559
OAR1_282934225.1	54	19	1	261422372	297.559
s47741.1	48	45	1	261956595	297.559
s61535.1	32	0	1	262012197	297.559
s71621.1	30	11	1	262408953	297.559
s49200.1	131	11	1	262512895	298.459
s74731.1	16	16	1	263211270	298.459
OAR1_285019328.1	93	15	1	263530616	300.416
OAR1_285644761.1	95	14	1	264084956	300.416
s09614.1	36	26	1	264116348	300.416
OAR1_286913641.1	43	40	1	265210816	302.11
s00296.1	37	25	1	265322893	302.804
OAR1_287160585.1	78	19	1	265450251	303.942
OAR1_287470061.1	89	0	1	265744406	305.635
OAR1_288172657.1	80	0	1	266208502	307.282
s44642.1	79	57	1	266476893	307.282
s29532.1	52	17	1	266619856	307.282
s07172.1	54	23	1	267216794	307.282
OAR1_290447524.1	92	0	1	268095105	307.282
OAR1_290503022.1	84	9	1	268154359	309.286
OAR1_290764017.1	82	19	1	268406516	311.29
s37861.1	74	9	1	268835518	311.29
OAR1_291297885.1	149	21	1	268892307	311.29
OAR1_291389181.1	100	28	1	268996241	311.29
s06850.1	65	12	1	269098267	311.29
s03485.1	126	20	1	269239262	313.852
s68599.1	103	38	1	269615805	314.382
OAR1_292286259.1	49	21	1	269835228	314.44
OAR1_292547071.1	21	21	1	270122099	314.825
OAR1_292609717.1	130	52	1	270174694	315.682
OAR1_292866363.1	28	16	1	270478496	315.682
OAR1_293214958.1	92	24	1	270698357	316.983
OAR1_293285268.1	10	0	1	270772519	316.983
s54051.1	34	34	1	271204701	317.167
OAR1_293926412.1	75	51	1	271403614	317.314
s15942.1	16	16	1	271508833	317.314
s38242.1	96	41	1	271666587	317.314
s01321.1	62	38	1	272093628	318.906
OAR1_295318699.1	51	30	1	272783819	318.906
s74243.1	112	25	1	273085002	318.906
s31072.1	110	58	1	273232818	320.075
OAR1_295842633.1	99	45	1	273302228	320.176
OAR1_295874360.1	75	30	1	273341002	320.176
OAR1_295938591.1	88	70	1	273387181	320.176
OAR1_296537011.1	13	10	1	273965720	320.686
OAR1_296563373.1	94	53	1	273990016	320.801
s56772.1	94	40	1	274141473	320.801
OAR1_296844403.1	16	0	1	274274225	323.245
s40857.1	63	52	1	274339835	323.417
OAR1_297119135.1	49	31	1	274531440	323.417
OAR1_297430085.1	44	28	1	274872789	323.417
s70871.1	121	28	1	274930319	323.417
s62810.1	129	35	1	275304950	323.417
s63549.1	28	9	1	275427922	323.417
s45224.1	95	52	1	275482364	323.417
s34808.1	72	21	2	1717596	0
s54066.1	98	40	2	2033983	0
OAR2_1028487.1	32	9	2	2297946	0.598
OAR2_1189108.1	119	52	2	2451471	0.598
s11786.1	36	33	2	3337073	0.982
s04138.1	43	21	2	3470694	2.683
OAR2_2936632.1	45	45	2	3603417	2.683
OAR2_3134809.1	37	37	2	3812405	4.332
s62247.1	92	36	2	4080987	4.758
s10478.1	65	23	2	4431496	4.758
OAR2_3536924.1	92	19	2	4697573	4.758
OAR2_3897188.1	147	42	2	5039528	5.344
OAR2_3943949.1	64	19	2	5094572	5.344
s12815.1	53	45	2	5940814	9.317
s45538.1	48	16	2	5986185	9.317
OAR2_5068159.1	48	29	2	6243606	9.317
OAR2_5168646.1	71	50	2	6349125	10.111
s50176.1	132	21	2	6704366	10.193
s64656.1	101	44	2	7075387	11.712
OAR2_6281559.1	81	18	2	7433654	12.513
OAR2_6528841.1	103	17	2	7672558	12.513
OAR2_6625114.1	62	23	2	7767090	12.513
OAR2_6822982.1	50	13	2	7973431	13.545
s35986.1	22	17	2	8180894	13.545
OAR2_7052926.1	88	18	2	8218127	13.545
s21095.1	123	16	2	8910387	16.794
s36053.1	143	12	2	9157918	16.794
s10020.1	104	0	2	9369266	16.794
s33328.1	102	17	2	9392243	16.794
OAR2_9214027_X.1	25	22	2	10152821	18.204
s13759.1	112	37	2	10782174	18.581
s32488.1	65	39	2	11878315	18.581
OAR2_12134587.1	57	15	2	12737462	21.678
OAR2_12174412.1	94	0	2	12786681	21.678
OAR2_12233770.1	13	10	2	12846994	21.678
OAR2_12410880.1	35	21	2	13010406	23.399
s52495.1	41	0	2	13174363	23.399
s21277.1	117	19	2	13191445	23.399
OAR2_13010541.1	75	28	2	13607497	25.614
s69571.1	80	36	2	13727715	25.614
s68471.1	23	23	2	13928073	27.156
OAR2_13707962.1	92	72	2	14305150	27.656
s63911.1	43	29	2	14359717	27.656
s48303.1	99	36	2	15316224	27.656
OAR2_14765360.1	37	31	2	15322091	27.656
OAR2_15082067.1	76	36	2	15629016	27.656
s08022.1	76	36	2	16340791	31.015
OAR2_15913482.1	92	10	2	16455041	31.015
OAR2_16782150.1	42	9	2	17033754	32.837
s26730.1	116	42	2	17073547	32.837
OAR2_17266379.1	60	26	2	17525275	33.896
OAR2_17890079.1	76	28	2	18083119	33.896
OAR2_18944719.1	107	0	2	18555382	33.896
s59741.1	42	39	2	18878677	34.935
OAR2_19470478.1	95	59	2	19128677	34.935
OAR2_21155840.1	100	27	2	20767838	35.741
s14147.1	47	41	2	21459378	36.304
OAR2_21997773.1	62	11	2	21690410	36.304
s71260.1	64	27	2	22044476	36.865
OAR2_22679496.1	29	18	2	22316785	36.865
s34180.1	52	0	2	22784701	37.325
DU247686_322.1	53	34	2	23366203	37.593
OAR2_24199329.1	72	27	2	23805106	37.593
OAR2_24404686.1	74	43	2	24005033	37.854
s55788.1	72	44	2	24092677	38.322
s51760.1	47	36	2	24388649	39.358
OAR2_25847803.1	88	37	2	25125263	40.811
OAR2_26065757.1	74	10	2	25298543	40.811
s41596.1	120	13	2	25481746	40.811
OAR2_26427896.1	8	0	2	25573360	40.811
OAR2_26696117.1	91	19	2	25850068	40.811
DU469454_586.1	121	54	2	26100485	42.42
OAR2_27195281.1	80	24	2	26315932	43.402
OAR2_28204657.1	0	0	2	27284017	44.741
OAR2_28934548.1	140	29	2	27912185	46.079
OAR2_30178559.1	98	62	2	29118515	46.079
s50684.1	0	0	2	29960448	47.142
OAR2_31071835.1	29	10	2	30012420	48.205
OAR2_31107932.1	155	34	2	30051860	50.305
OAR2_31564696.1	88	6	2	30638836	50.305
OAR2_31806186.1	48	40	2	30849683	50.305
s04456.1	54	46	2	31189089	50.305
s12003.1	118	15	2	31641648	52.688
s11926.1	85	11	2	31911076	52.688
s52328.1	116	0	2	32826395	54.185
OAR2_35283978.1	138	25	2	33913809	54.185
s68658.1	66	66	2	34522957	55.653
OAR2_36112637.1	73	24	2	34792034	55.653
OAR2_36149474.1	61	39	2	34827963	55.653
OAR2_36251139.1	120	47	2	34871175	55.653
OAR2_36428027.1	51	9	2	35041747	56.126
OAR2_37064032.1	78	47	2	35688408	56.25
OAR2_38955813.1	73	49	2	37448982	56.404
DU442796_339.1	92	25	2	38134680	56.477
OAR2_39793505.1	65	0	2	38243345	56.693
s31482.1	63	36	2	38892010	56.693
s43902.1	105	9	2	39018351	56.693
s15592.1	95	26	2	39327845	56.939
s58094.1	92	53	2	39740026	57.006
OAR2_41944715.1	100	32	2	40269973	57.11
OAR2_42188878.1	118	9	2	40468426	57.728
OAR2_42769211.1	43	17	2	40931803	57.856
OAR2_43139454.1	88	31	2	41262244	58.365
OAR2_44090339.1	40	21	2	42153984	58.365
s13817.1	91	45	2	42253856	59.805
s58313.1	100	8	2	42499181	59.805
s70232.1	54	38	2	43109801	62.08
OAR2_46650882.1	49	17	2	43903372	62.08
OAR2_46678490.1	98	34	2	43932768	62.08
s27683.1	48	45	2	44256688	62.708
s00051.1	42	0	2	44430836	62.708
s18341.1	29	10	2	44760451	62.708
OAR2_47826988.1	136	23	2	45092839	62.708
OAR2_48310588_X.1	56	53	2	45500785	62.853
OAR2_48822384.1	66	21	2	45959888	63.076
OAR2_49444253.1	73	17	2	46598180	63.155
OAR2_49526327.1	113	58	2	46648569	63.224
OAR2_51548671.1	45	27	2	48025916	63.224
OAR2_51716542.1	121	28	2	48200678	63.224
s31542.1	33	31	2	49201260	64.029
OAR2_53198695.1	49	49	2	49646230	64.256
OAR2_54069610.1	27	19	2	50500110	64.256
s35831.1	98	19	2	50934632	64.256
OAR2_54654208.1	86	41	2	51106073	64.256
s20567.1	34	19	2	51529698	65.289
s47788.1	95	39	2	52641482	65.289
OAR2_58107393.1	101	73	2	54047306	66.323
OAR2_58211326.1	64	27	2	54125041	66.323
OAR2_58387949.1	84	44	2	54240741	66.323
OAR2_58505106.1	18	18	2	54365821	66.323
OAR2_58963671.1	49	49	2	54801135	66.323
s19840.1	109	35	2	55029305	66.323
OAR2_60823920.1	101	20	2	56521561	67.769
OAR2_61740291.1	102	16	2	57405297	68.241
OAR2_61834769.1	96	10	2	57495366	68.241
OAR2_62168880.1	66	18	2	57804814	70.16
OAR2_62412372.1	46	38	2	58035581	70.16
OAR2_62463225_X.1	87	41	2	58078003	70.16
OAR2_62489834.1	8	8	2	58102980	70.16
s73578.1	75	30	2	58258740	70.16
OAR2_63296884.1	38	32	2	58918403	70.16
s48343.1	63	27	2	59081072	71.469
OAR2_63943896.1	29	21	2	59471881	71.469
OAR2_64445964.1	152	19	2	59972946	71.469
s47389.1	41	10	2	60273537	71.595
OAR2_64835451.1	110	43	2	60340361	71.595
s48402.1	137	9	2	60634939	73.058
s31181.1	40	40	2	61578504	73.058
s47606.1	114	40	2	61875935	73.058
OAR2_66675089.1	42	42	2	62206448	73.058
OAR2_67323597.1	76	28	2	62854378	73.058
s22322.1	89	9	2	63387842	75.506
OAR2_68453222.1	86	10	2	63963544	75.585
OAR2_69042509.1	91	33	2	64555321	75.634
OAR2_69109387.1	95	16	2	64622544	75.634
DU455805_362.1	74	24	2	64881603	75.634
OAR2_69685172.1	109	52	2	65203824	75.634
OAR2_70075892.1	19	19	2	65596735	76.707
s57565.1	92	0	2	66143622	78.624
OAR2_71497520.1	50	39	2	66930441	78.624
OAR2_71918076.1	32	10	2	67357866	78.624
OAR2_72049282.1	47	39	2	67488344	78.624
OAR2_72843233.1	108	37	2	68172717	80.591
OAR2_73348259.1	97	43	2	68718997	81.574
s08196.1	39	10	2	69355202	81.574
OAR2_74277567.1	73	36	2	69653694	84.058
s05429.1	27	9	2	69880623	84.058
OAR2_74597887.1	102	9	2	69922573	84.881
s29578.1	9	9	2	70324554	84.881
OAR2_75375830_X.1	132	0	2	70721438	84.881
s12794.1	118	36	2	70863996	84.881
OAR2_75832730.1	36	23	2	71185838	84.881
OAR2_76240865.1	65	0	2	71551940	89.148
OAR2_76435176.1	26	12	2	71739429	89.148
s68631.1	44	21	2	72284971	89.148
OAR2_78967996.1	0	0	2	74090507	90.582
s33021.1	69	8	2	74785937	92.016
OAR2_80112715.1	63	39	2	75142623	92.016
OAR2_80232321.1	132	14	2	75271694	92.016
s46023.1	60	23	2	75644823	92.016
OAR2_80645495.1	57	40	2	75674121	93.045
OAR2_80768977.1	67	54	2	75799552	93.045
OAR2_80971601.1	90	10	2	75995889	94.285
OAR2_81141545.1	45	34	2	76161143	94.285
OAR2_81325451.1	72	20	2	76338110	94.285
OAR2_81452762.1	90	79	2	76464705	94.285
OAR2_81844530.1	16	16	2	76783372	94.285
OAR2_82322396.1	106	39	2	77200457	94.285
OAR2_82550066.1	26	0	2	77416440	98.338
OAR2_82725543.1	86	12	2	77547185	99.188
OAR2_83298600.1	82	19	2	78072799	99.188
OAR2_83711866.1	127	0	2	78462604	99.188
OAR2_84813600.1	91	0	2	79603684	100.852
OAR2_85201834.1	45	38	2	80032995	100.852
OAR2_85698231.1	91	40	2	80521412	100.852
OAR2_86131472.1	55	23	2	80967126	102.965
s02379.1	57	19	2	81479903	102.965
s65195.1	27	27	2	81853228	104.812
OAR2_87391090.1	120	51	2	82192970	104.812
s70860.1	38	10	2	82473320	106.721
OAR2_87854424.1	0	0	2	82633584	106.721
OAR2_88095342.1	90	22	2	82891061	106.721
OAR2_88811262.1	86	49	2	83531972	106.721
s01360.1	104	12	2	83877361	106.721
OAR2_89680361.1	138	51	2	84368094	106.721
s66479.1	51	48	2	84492158	107.273
OAR2_90110357.1	77	0	2	84802665	107.273
OAR2_90476100.1	123	13	2	85201974	109.903
OAR2_90516509.1	80	24	2	85242819	109.903
OAR2_91122285.1	36	0	2	85661724	109.903
s38770.1	26	8	2	86669812	111.018
s71806.1	9	9	2	86962920	113.633
s34329.1	62	20	2	87315599	115.372
OAR2_92936535.1	152	17	2	87394092	115.372
OAR2_93581102.1	93	33	2	88002164	115.372
s72255.1	122	17	2	88147512	115.372
s45258.1	87	7	2	88518913	116.297
OAR2_94485428.1	62	8	2	88818925	116.297
s47673.1	52	28	2	88986269	116.297
OAR2_96226156.1	133	56	2	89610253	117.442
OAR2_96286531.1	107	26	2	89697835	118.61
OAR2_97980856.1	108	48	2	91143985	119.763
s63106.1	59	38	2	91276899	120.34
OAR2_98399981.1	31	7	2	91529465	120.34
OAR2_98806152.1	118	6	2	91896870	120.34
OAR2_99110156.1	140	8	2	92213984	121.027
OAR2_99441563.1	54	28	2	92454972	121.632
OAR2_99719519.1	142	42	2	92631842	122.407
OAR2_100315266.1	69	20	2	93217367	122.407
OAR2_100533316.1	92	39	2	93425673	122.982
OAR2_100974467.1	137	34	2	93890508	123.558
OAR2_101260137.1	68	18	2	94125675	125.851
OAR2_101577512.1	145	9	2	94445737	125.851
OAR2_101839604.1	66	23	2	94710125	125.851
s32345.1	146	17	2	95244510	127.565
s53038.1	101	50	2	95367228	128.081
OAR2_103104185.1	67	0	2	95767560	128.081
s72545.1	126	21	2	96022899	128.081
OAR2_103734694.1	62	8	2	96309972	128.081
OAR2_104298254.1	81	33	2	96855661	128.805
OAR2_105013435.1	72	29	2	97513382	128.805
OAR2_105455494.1	89	43	2	98008059	128.805
OAR2_105944717_X.1	68	44	2	98483096	128.805
OAR2_106399417.1	90	25	2	98889659	129.529
OAR2_106916289.1	90	17	2	99427585	129.529
OAR2_108291929.1	74	0	2	100718159	129.529
s45092.1	0	0	2	100925737	129.696
s11744.1	45	25	2	101202708	129.863
OAR2_109077361.1	0	0	2	101452217	130.574
OAR2_109893369.1	75	72	2	102278536	131.286
OAR2_110552720.1	53	17	2	102936324	132.741
OAR2_110709711.1	43	17	2	103049092	132.741
OAR2_110874001.1	113	12	2	103237040	132.741
s17694.1	40	40	2	103517393	133.538
s70568.1	151	0	2	104385023	133.624
OAR2_113210349.1	91	11	2	105291364	133.624
OAR2_114015190.1	92	34	2	106047192	135.745
s43665.1	37	16	2	106577040	135.745
OAR2_114746188.1	117	44	2	106749240	135.745
OAR2_115071593.1	42	12	2	107079601	135.801
OAR2_116127777.1	89	24	2	107989499	136.378
OAR2_116699780.1	92	39	2	108539380	136.378
OAR2_116884722.1	41	17	2	108736660	136.378
OAR2_117073663.1	84	29	2	108880907	136.378
OAR2_117243469.1	65	28	2	109037902	136.378
OAR2_117759661.1	89	39	2	109487038	136.378
s12396.1	116	50	2	110554687	136.378
OAR2_119557086.1	26	26	2	111301234	136.378
OAR2_121058718.1	90	10	2	113067150	136.378
OAR2_121369139.1	25	25	2	113449517	136.569
s16691.1	131	56	2	115525483	136.845
OAR2_125107166.1	157	34	2	117010756	136.893
OAR2_125162702.1	75	37	2	117072252	136.893
DU315253_522.1	69	46	2	117537624	136.893
OAR2_125735242.1	110	53	2	117612053	138.443
OAR2_126305996.1	84	62	2	118134501	139.996
s75747.1	131	32	2	118809710	139.996
OAR2_127239045.1	118	38	2	119046294	139.996
s66627.1	112	44	2	119450094	140.765
OAR2_128652105.1	55	49	2	120295764	140.765
OAR2_129142479.1	98	28	2	120792330	140.765
OAR2_129219578.1	10	10	2	120860413	140.765
OAR2_129510314.1	58	38	2	121129404	140.765
OAR2_129815115.1	145	18	2	121402278	143.088
OAR2_130020916.1	18	12	2	121607287	143.088
OAR2_131249305.1	53	53	2	123076931	143.088
OAR2_131355799.1	80	27	2	123160652	143.088
OAR2_131656211.1	87	48	2	123432784	143.088
OAR2_132531523.1	95	57	2	124319181	143.088
OAR2_133438369.1	85	38	2	125261082	143.088
OAR2_133464609.1	72	33	2	125287060	143.088
OAR2_133530461.1	79	79	2	125352833	143.088
OAR2_133946657.1	52	26	2	125697582	143.542
OAR2_134410663.1	57	36	2	126165852	143.706
OAR2_135083600.1	40	29	2	126802631	143.819
OAR2_135206336.1	22	11	2	126926047	144.041
OAR2_135326401.1	5	0	2	127043193	144.605
OAR2_135816309.1	92	52	2	127495017	144.652
OAR2_136209364.1	99	68	2	127910434	146.211
s52681.1	74	16	2	128359488	146.211
OAR2_137304568.1	85	31	2	128938914	146.211
OAR2_137384156.1	70	16	2	129018506	146.211
OAR2_138064891.1	123	59	2	129740367	146.211
OAR2_138395035.1	31	22	2	130054457	146.211
s71929.1	63	0	2	130145934	146.211
s49391.1	0	0	2	130965527	146.952
s67472.1	123	16	2	131253322	147.693
s32561.1	28	12	2	131397735	149.707
OAR2_140051989_X.1	55	23	2	131649580	149.734
OAR2_140167981.1	94	11	2	131761141	149.734
OAR2_140251744.1	61	45	2	131834108	149.734
OAR2_140684314.1	71	48	2	132208083	149.734
OAR2_141117080.1	80	33	2	132608113	150.378
s13618.1	103	45	2	132868782	151.356
OAR2_141723000.1	36	18	2	133229013	151.356
OAR2_142553615.1	38	38	2	134094336	151.356
OAR2_142750693.1	90	34	2	134301618	153.048
s01640.1	75	31	2	135178922	153.048
DU292901_688.1	106	21	2	135446006	156.02
OAR2_144147742.1	145	25	2	135536214	156.02
s07743.1	9	9	2	135894739	156.44
s40153.1	47	18	2	136336816	156.899
OAR2_145326066.1	55	52	2	136632758	156.899
OAR2_145636664.1	53	17	2	136934029	156.899
s66140.1	34	28	2	137364946	156.899
OAR2_146458539.1	41	20	2	137729040	159.195
OAR2_146559731.1	92	38	2	137832529	159.195
OAR2_146928313.1	105	31	2	138318697	159.195
s00855.1	140	21	2	139163515	159.195
OAR2_148004257.1	101	35	2	139250845	159.195
OAR2_148350187.1	85	11	2	139597601	160.266
OAR2_148550369_X.1	92	20	2	139738611	161.632
s31000.1	32	12	2	140158515	161.632
OAR2_149099325.1	30	17	2	140273577	163.194
s65625.1	88	11	2	140442104	163.52
OAR2_149604966.1	87	20	2	140731392	163.52
s09352.1	136	48	2	140897169	165.151
OAR2_149899553.1	73	16	2	141007423	165.151
OAR2_150062869.1	81	52	2	141180010	166.933
s33101.1	122	63	2	141459036	167.608
OAR2_150903701.1	87	36	2	141941687	167.608
OAR2_151692620.1	57	27	2	142709866	167.608
OAR2_152142031.1	98	31	2	143177828	167.608
OAR2_152343380.1	70	9	2	143383002	167.608
OAR2_152816581.1	91	45	2	143864562	170.688
OAR2_153595088.1	0	0	2	144672338	171.462
OAR2_154205756.1	74	0	2	145234800	172.235
OAR2_154465026.1	126	0	2	145463813	172.235
OAR2_154910315.1	129	26	2	145915965	172.235
OAR2_155371114.1	39	23	2	146327749	172.861
OAR2_155534487.1	71	39	2	146506155	173.272
OAR2_155562989.1	96	32	2	146534580	174.307
OAR2_156469031.1	83	36	2	147583354	174.307
OAR2_156797177_X.1	86	33	2	147867692	174.307
OAR2_157019068.1	83	18	2	148060618	175.498
OAR2_157560658.1	85	23	2	148581376	176.371
OAR2_158501064.1	100	38	2	149451928	176.371
s32461.1	24	21	2	149539226	176.371
OAR2_158733660.1	89	41	2	149666645	176.484
s67530.1	58	22	2	149720801	176.484
OAR2_159774652.1	42	0	2	150615300	178.096
s47101.1	113	28	2	150809428	178.096
OAR2_160141994.1	99	35	2	150983564	179.835
OAR2_160349475.1	90	12	2	151200968	180.525
OAR2_160695560.1	48	26	2	151545534	180.525
s71095.1	49	49	2	151888029	180.525
OAR2_161683986.1	147	44	2	152529090	180.525
OAR2_162399415.1	58	46	2	153128082	181.829
s56665.1	74	18	2	153621375	181.829
OAR2_163406752.1	107	44	2	154114803	181.829
s70789.1	17	12	2	155421873	182.149
OAR2_165305793.1	104	40	2	155889712	183.262
OAR2_165447267.1	72	47	2	156032096	183.982
s52807.1	48	24	2	156405688	185.424
OAR2_166090317.1	90	48	2	156678409	185.424
OAR2_167130814.1	56	9	2	157574569	185.424
OAR2_167513773.1	38	17	2	157956484	185.424
OAR2_167808290.1	92	39	2	158192547	188.971
OAR2_167852063.1	90	52	2	158232907	188.971
OAR2_168334525.1	57	29	2	158818859	188.971
OAR2_168597479.1	31	12	2	159122199	189.233
OAR2_169617124.1	148	0	2	160059996	190.381
OAR2_170213069_X.1	130	17	2	160665575	190.498
OAR2_171096237.1	56	9	2	161498891	190.646
s73084.1	83	51	2	162383470	190.807
OAR2_172022454.1	109	55	2	162409172	190.897
OAR2_172181850.1	90	17	2	162572509	191.414
OAR2_172379160.1	83	32	2	162689295	192.049
OAR2_172855790.1	49	0	2	163224716	192.968
OAR2_173435842.1	109	54	2	163790869	192.968
OAR2_173626053.1	118	50	2	163988362	192.968
OAR2_173821801.1	56	16	2	164188754	192.968
OAR2_173982870.1	76	51	2	164349110	192.968
OAR2_174726565.1	49	49	2	165093971	194.512
OAR2_174929129.1	123	11	2	165285830	194.512
OAR2_175226731.1	106	60	2	165592936	194.512
OAR2_175943638.1	48	15	2	166276060	194.512
OAR2_176091475.1	55	10	2	166464243	194.512
OAR2_176575230.1	42	8	2	166934813	194.512
OAR2_176906834.1	90	48	2	167211701	196.574
OAR2_177151313.1	84	39	2	167450410	196.574
OAR2_177692288.1	90	0	2	167937982	196.574
OAR2_177722937.1	82	44	2	167955730	197.094
OAR2_177921380.1	75	28	2	168139916	197.094
OAR2_178305978_X.1	47	45	2	168438851	198.641
OAR2_178593527.1	62	45	2	168629543	198.641
OAR2_178886050.1	78	46	2	168825749	198.641
OAR2_178910084.1	101	37	2	168850149	198.641
OAR2_178965348_X.1	71	49	2	168917118	198.641
OAR2_179242768.1	25	19	2	169169208	198.641
OAR2_179693494.1	68	9	2	169618763	198.641
OAR2_179777814.1	32	9	2	169694766	199.254
s68251.1	96	28	2	170303370	199.336
OAR2_180932811.1	62	31	2	170602376	199.336
OAR2_181604889.1	59	20	2	171228786	199.846
OAR2_181951381.1	97	23	2	171585407	200.032
OAR2_182734621_X.1	82	56	2	172366485	201.421
OAR2_182863258.1	84	34	2	172488904	201.421
OAR2_183281657.1	0	0	2	172917684	201.421
s63404.1	47	9	2	173490171	201.421
OAR2_184101952.1	61	47	2	173684339	201.421
OAR2_184979937.1	67	12	2	174368345	201.421
OAR2_185197310.1	119	29	2	174728989	201.471
OAR2_185259305.1	83	26	2	174791345	202.24
s27610.1	128	38	2	175247582	203.148
OAR2_186667118_X.1	95	7	2	176135485	204.336
OAR2_187896256.1	100	11	2	177093757	204.336
s61353.1	44	42	2	177352101	206.272
OAR2_189228207.1	80	23	2	178388511	206.272
OAR2_189694613.1	71	27	2	178862861	207.794
OAR2_190047053_X.1	65	25	2	179243915	207.794
OAR2_190099491.1	119	31	2	179296162	207.794
OAR2_190666432.1	31	10	2	179842775	207.794
OAR2_191371476.1	91	47	2	180470510	208.622
s20419.1	20	9	2	181704392	208.68
s75519.1	66	48	2	181824786	209.303
OAR2_192983948.1	92	66	2	182124730	209.366
OAR2_193238074.1	70	7	2	182395047	209.449
s43294.1	134	44	2	182500225	209.449
OAR2_194652652.1	32	29	2	183607326	209.449
s35463.1	115	36	2	183793517	209.449
s55694.1	16	16	2	184005979	211.747
s10782.1	62	37	2	185118014	212.091
s30935.1	103	23	2	185940967	212.091
OAR2_197496174.1	8	0	2	186306661	212.241
OAR2_197695966.1	82	56	2	186504933	212.369
s40410.1	149	17	2	186925871	213.226
s45904.1	27	8	2	187104069	213.226
OAR2_198392100.1	113	8	2	187153020	213.226
OAR2_198506703.1	103	20	2	187259707	213.226
OAR2_198759588.1	68	26	2	187517826	213.226
s12811.1	29	0	2	187804548	213.226
OAR2_199280124.1	113	42	2	187944842	213.226
s58115.1	22	0	2	188388816	213.226
OAR2_200091535.1	16	16	2	188679426	213.226
OAR2_200193227.1	97	35	2	188785740	213.226
OAR2_200376521.1	100	23	2	188937017	213.226
OAR2_201079081_X.1	32	32	2	189708780	214.434
OAR2_202483419.1	75	0	2	191042331	214.434
DU275932_140.1	97	61	2	191552560	214.434
s58413.1	107	31	2	191650061	214.434
s61986.1	9	9	2	192751339	214.434
OAR2_204505453.1	50	21	2	192989350	214.434
OAR2_204684212.1	56	23	2	193151043	214.434
OAR2_205017060.1	129	16	2	193489164	216.858
OAR2_205328406.1	128	16	2	193793369	216.858
OAR2_205438492.1	68	43	2	193891360	218.072
OAR2_206607311.1	27	27	2	195098599	218.072
OAR2_207365964.1	71	48	2	195861753	218.072
DU439106_694.1	137	0	2	196487903	218.072
OAR2_208737934.1	41	19	2	197148559	218.367
OAR2_209202124.1	90	49	2	197614216	218.914
OAR2_209317774.1	35	35	2	197733427	218.914
OAR2_211128537.1	103	27	2	199450128	221.111
OAR2_211309824.1	100	48	2	199626176	221.111
OAR2_212021580.1	87	17	2	200294436	221.198
OAR2_213184027.1	98	18	2	201419810	222.57
OAR2_213256853.1	126	39	2	201496886	222.57
OAR2_213564294.1	94	44	2	201797379	223.913
OAR2_213755101.1	131	9	2	201951137	223.913
OAR2_214697873.1	143	38	2	202899103	224.78
OAR2_215842155.1	23	23	2	203989901	224.78
OAR2_216239679.1	28	28	2	204306790	224.78
OAR2_216489113.1	87	28	2	204560879	226.85
OAR2_217238961.1	115	56	2	205223167	226.85
OAR2_217260387.1	79	79	2	205244432	226.85
OAR2_217372449_X.1	65	27	2	205355749	229.61
s04405.1	9	9	2	205949338	229.61
s32014.1	137	52	2	206180550	229.61
OAR2_218386012.1	18	0	2	206276753	229.61
OAR2_219553355.1	104	20	2	207322502	229.61
OAR2_219736519.1	66	0	2	207512168	229.61
OAR2_219972669.1	40	31	2	207747048	231.351
s12784.1	48	32	2	207863299	231.351
OAR2_220142031.1	61	0	2	207906491	231.351
OAR2_220606948.1	119	33	2	208358342	231.351
OAR2_220755638.1	36	12	2	208511844	231.351
OAR2_222014452.1	87	39	2	209765359	234.007
OAR2_222662688.1	54	16	2	210418618	234.007
OAR2_223548439.1	93	28	2	211274257	234.007
OAR2_224031565.1	28	0	2	211735126	234.083
OAR2_225120566.1	18	0	2	212609913	234.376
OAR2_225243256.1	93	58	2	212736318	235.009
OAR2_225636672.1	43	10	2	213129568	236.003
OAR2_225786163.1	145	10	2	213286306	236.003
OAR2_226002221.1	96	44	2	213505877	236.003
s71905.1	109	0	2	213563373	236.003
OAR2_226241523.1	53	7	2	213756591	236.003
OAR2_226551783.1	14	12	2	214040760	236.003
OAR2_227519251_X.1	81	0	2	215098553	236.003
OAR2_227733991.1	132	0	2	215333769	236.726
OAR2_228053202.1	48	26	2	215594803	239.557
s08262.1	72	35	2	216769344	239.557
s55941.1	117	42	2	217421910	239.635
OAR2_230982614.1	3	0	2	218418759	240.34
s24095.1	101	19	2	218805303	241.045
OAR2_232028503.1	110	52	2	219468105	243.113
OAR2_232254782.1	82	26	2	219694019	243.113
OAR2_233321958.1	76	19	2	220702849	245.489
OAR2_233792622.1	34	31	2	221153389	245.489
OAR2_233885753.1	80	47	2	221245334	245.489
OAR2_234395013.1	76	19	2	221711968	245.489
OAR2_234715107.1	28	28	2	222027261	245.489
OAR2_235121925.1	38	36	2	222438632	245.489
OAR2_235237168.1	28	11	2	222552458	245.489
OAR2_235907686.1	95	33	2	223164278	247.14
OAR2_236658998.1	129	53	2	223987501	251.433
OAR2_237390868.1	92	28	2	224687471	252.125
s44352.1	39	39	2	225044881	252.125
OAR2_237781075.1	51	12	2	225090704	252.125
OAR2_238542709.1	27	17	2	225842690	252.125
OAR2_238706074.1	103	28	2	226003694	252.125
OAR2_239309979.1	83	45	2	226569909	253.901
OAR2_239632793.1	78	27	2	226880698	253.901
OAR2_239944750.1	87	47	2	227194969	255.003
OAR2_240142997.1	11	11	2	227420511	255.003
OAR2_240463362.1	67	27	2	227775576	255.003
OAR2_241255515.1	66	24	2	228485892	255.003
OAR2_241633258.1	40	17	2	228848890	255.262
OAR2_242081943.1	43	41	2	229248722	255.346
OAR2_242398018.1	106	22	2	229560903	256.397
s08584.1	49	26	2	230323317	256.397
OAR2_243421013.1	35	27	2	230439460	258.618
OAR2_243786545.1	60	24	2	230823473	258.618
s28290.1	62	39	2	231655822	261.974
s50711.1	55	55	2	231894811	264.312
OAR2_246045571.1	139	29	2	232957928	265.914
OAR2_246460858.1	163	24	2	233341008	265.914
OAR2_247215943.1	109	16	2	234128663	268.123
OAR2_247660876.1	96	39	2	234520427	268.123
s27713.1	15	12	2	235620686	269.615
s65083.1	102	16	2	235857471	270.936
s71655.1	92	25	2	235917576	270.936
s43145.1	101	28	2	236027912	270.936
s64066.1	122	17	2	236120162	270.936
s70186.1	68	28	2	236285593	270.936
s70420.1	106	23	2	236398303	271.453
OAR2_249705721.1	100	20	2	236541718	271.453
s55718.1	64	32	2	236708984	273.067
s37062.1	6	6	2	236768061	273.067
OAR2_250334169.1	57	0	2	237017179	273.067
s07461.1	0	0	2	237488816	273.067
s19171.1	23	23	2	237563114	273.067
OAR2_251515611.1	54	30	2	238152888	273.067
OAR2_251955154.1	152	22	2	238567116	273.067
s19317.1	168	6	2	238602466	273.067
OAR2_252329643.1	10	10	2	238899861	274.051
s58181.1	71	10	2	239908885	274.926
s72745.1	74	28	2	240721994	276.598
s35614.1	39	33	2	240967385	279.139
s56664.1	79	48	2	241506698	279.139
s73247.1	82	8	2	241543820	279.139
OAR2_255830003.1	101	12	2	241950529	280.827
OAR2_256410317.1	119	41	2	242532287	280.827
OAR2_256626308.1	78	57	2	242738945	281.387
s23699.1	109	32	2	242970195	281.387
s00966.1	133	23	2	243094464	281.387
s51900.1	12	12	2	243449101	281.387
s75374.1	29	26	2	243490742	281.387
s04666.1	77	39	2	243836404	281.387
s31926.1	79	47	2	244012987	281.387
s36316.1	61	50	2	244165892	281.58
OAR2_258146403_X.1	99	59	2	244212834	285.896
s71522.1	23	0	2	244529459	285.896
OAR2_259153647.1	83	31	2	245206162	287.285
s71223.1	97	39	2	245497593	287.285
s35244.1	120	0	2	245581360	287.995
s75545.1	76	44	2	245887292	287.995
s66652.1	89	65	2	245990733	287.995
OAR2_260536733.1	119	39	2	246317098	287.995
s47825.1	68	28	2	246812583	287.995
OAR2_261042542.1	87	39	2	246838210	289.813
s04732.1	12	12	2	247005105	291.687
s09807.1	55	20	2	247455331	291.687
s19887.1	37	23	2	247548978	291.687
s21354.1	39	0	2	247767065	291.687
OAR2_262588486.1	29	6	2	248324872	291.687
OAR2_262951111.1	37	9	2	248643714	291.687
s44996.1	114	40	3	143455	0
s72862.1	70	39	3	920144	6.333
s66009.1	38	19	3	1636377	6.333
OAR3_1842427.1	25	22	3	2016829	6.333
s54007.1	70	43	3	2159873	6.333
s05452.1	20	12	3	2237382	6.859
s53611.1	22	19	3	2296071	6.932
OAR3_2803962.1	104	10	3	2974951	7.052
s01931.1	38	0	3	3088125	7.052
s07270.1	47	25	3	3341072	7.052
s15063.1	37	21	3	3502761	8.071
OAR3_3419701.1	92	52	3	3582423	9.305
s49008.1	32	9	3	3881174	9.305
s62006.1	139	38	3	4401530	9.305
s57241.1	120	31	3	5224797	12.612
OAR3_5330950.1	63	21	3	5316988	12.836
s57732.1	94	0	3	5506000	12.836
OAR3_5905204.1	132	27	3	5880606	14.259
s75042.1	140	49	3	6128774	14.259
s69257.1	60	38	3	6263548	14.69
s34275.1	49	35	3	6668912	14.934
OAR3_6744993.1	85	25	3	6697961	15.123
OAR3_7215699.1	53	39	3	7142179	15.298
s44926.1	88	48	3	7352135	15.298
OAR3_9276644.1	32	11	3	8893717	15.298
OAR3_9343193.1	125	47	3	8961170	15.298
s55815.1	81	34	3	9024027	15.298
s18820.1	90	53	3	9461096	15.882
s21977.1	144	42	3	9585648	15.882
OAR3_10304371.1	10	7	3	9783340	15.882
s42902.1	40	19	3	10378941	15.882
OAR3_11033570.1	39	0	3	10515273	15.882
OAR3_11745560.1	89	27	3	11194407	15.882
OAR3_12289153.1	105	23	3	11712721	19.496
s73513.1	88	33	3	12096923	19.496
OAR3_14197632.1	131	37	3	13345224	19.496
s39898.1	38	15	3	13660855	21.009
OAR3_15518578.1	116	49	3	14371537	21.353
OAR3_16051606.1	67	9	3	14824800	21.353
s17006.1	102	50	3	15173656	22.298
OAR3_16552864.1	130	21	3	15315486	23.146
s62952.1	99	37	3	15696017	23.146
OAR3_17344972.1	47	47	3	16019164	23.146
OAR3_17718190.1	9	9	3	16238115	25.229
s45565.1	100	23	3	16552632	27.805
OAR3_18087923.1	150	0	3	16613396	27.805
s53922.1	117	17	3	16641251	28.319
OAR3_18339648.1	143	0	3	16861498	28.319
s68487.1	48	0	3	17232251	28.319
OAR3_18752806.1	86	18	3	17253304	28.319
OAR3_19097551.1	153	9	3	17608338	28.319
OAR3_19685356.1	68	47	3	18172749	29.268
OAR3_19964602.1	128	38	3	18463134	30.216
OAR3_20201734.1	76	42	3	18702466	30.216
s69717.1	121	9	3	19111601	30.216
s57579.1	111	11	3	19436336	30.216
s04366.1	48	12	3	19896460	31.135
s43586.1	109	20	3	19945849	31.135
OAR3_21980068.1	61	39	3	20370238	31.135
s39272.1	19	19	3	20825479	34.17
OAR3_22936544.1	105	62	3	21298825	34.326
OAR3_23047996.1	67	64	3	21420864	34.326
DU425259_620.1	102	0	3	21793535	35.72
OAR3_23656131.1	96	17	3	22022123	35.72
OAR3_24047322.1	19	19	3	22305545	36.188
OAR3_24152796.1	103	63	3	22407843	36.975
s32317.1	91	48	3	22977989	37.285
s21785.1	75	37	3	23724167	37.285
OAR3_25700146.1	57	25	3	23915537	37.285
s62226.1	0	0	3	24374242	37.285
OAR3_26805926.1	71	47	3	24768321	37.285
s09020.1	143	32	3	24885955	37.285
OAR3_27227185.1	122	28	3	25175816	38.179
OAR3_27322763.1	97	25	3	25271340	38.179
OAR3_27786543.1	104	11	3	25725051	38.179
s45829.1	30	10	3	26620705	38.989
OAR3_29073783.1	17	17	3	26975363	39.877
s16146.1	88	12	3	27024144	39.877
s29459.1	0	0	3	27166462	40.509
s22660.1	12	12	3	27923071	41.14
OAR3_30728905.1	73	57	3	28519793	41.182
OAR3_31522579_X.1	57	29	3	29294000	41.182
OAR3_31564061.1	120	41	3	29333925	41.182
OAR3_32039232.1	37	15	3	29885739	42.361
OAR3_32101193.1	31	12	3	29947706	42.361
OAR3_32271305.1	55	9	3	30116953	44.848
OAR3_32610052.1	104	9	3	30406431	44.848
s59099.1	59	56	3	30811830	45.987
OAR3_33256996.1	76	11	3	31088488	47.819
OAR3_34106471.1	74	9	3	31777732	47.819
OAR3_35053594.1	114	33	3	32717188	51.533
OAR3_35075173.1	35	35	3	32738595	51.533
OAR3_35747405.1	75	19	3	33339708	51.533
s14797.1	54	21	3	33881187	51.533
OAR3_37641864.1	27	25	3	35046395	53.074
OAR3_38575032.1	89	29	3	35870140	53.598
OAR3_39102445.1	2	0	3	36389274	53.828
s63006.1	19	17	3	36573075	54.058
OAR3_40071995.1	96	19	3	37356647	55.662
s62202.1	124	27	3	37479731	55.662
s23284.1	119	27	3	37747759	55.662
s35612.1	93	47	3	38179542	55.662
OAR3_41348258.1	65	50	3	38615298	56.018
OAR3_41907288.1	130	22	3	39172431	57.725
OAR3_42020075_X.1	127	38	3	39267805	57.725
OAR3_42290231.1	123	11	3	39559343	57.725
OAR3_43472281.1	115	48	3	40625901	60.1
OAR3_43559179_X.1	75	51	3	40713016	60.1
OAR3_43766277.1	115	11	3	40909842	60.1
OAR3_43989662.1	65	18	3	41128108	61.625
OAR3_44188902.1	142	9	3	41281473	61.746
s14975.1	81	27	3	41753136	63.301
s56549.1	119	9	3	42250371	64.982
s73851.1	34	22	3	42346878	64.982
OAR3_46393275.1	80	49	3	43351795	64.982
OAR3_46493541.1	121	22	3	43442916	64.982
OAR3_47087229.1	80	11	3	44037823	64.982
OAR3_47469623.1	82	26	3	44425350	64.982
OAR3_48774476.1	133	25	3	45893865	66.249
OAR3_49291773.1	121	27	3	46409595	66.288
OAR3_49858405.1	74	60	3	46844300	67.554
OAR3_50145205.1	46	36	3	47036552	67.554
OAR3_50374825.1	107	39	3	47258504	67.554
OAR3_51273010.1	16	16	3	48101207	67.554
OAR3_51396190.1	147	0	3	48234418	67.554
OAR3_51970317.1	88	21	3	49374328	67.554
OAR3_52180166.1	152	8	3	49574339	67.554
OAR3_52330743.1	86	28	3	49702528	67.554
OAR3_52914615.1	146	9	3	50205893	67.554
OAR3_53082077.1	113	0	3	50378225	67.554
OAR3_53763363.1	118	23	3	51047751	68.927
OAR3_54479811.1	54	11	3	51658785	68.927
OAR3_55315847.1	2	0	3	52357094	69.272
OAR3_57220169.1	134	41	3	54132844	69.616
OAR3_58532653.1	72	35	3	55314324	69.616
OAR3_58752907.1	59	33	3	55539022	69.616
OAR3_59312021.1	84	23	3	56077402	69.616
OAR3_59711645.1	70	25	3	56437299	69.616
OAR3_60271191.1	64	9	3	57006904	70.794
s35663.1	89	11	3	57286201	71.939
s36192.1	69	15	3	57465852	71.939
s56571.1	111	40	3	57682761	72.2
OAR3_61420048.1	83	0	3	58075276	72.714
s45190.1	65	47	3	58459798	72.714
s45049.1	75	44	3	58727641	75.825
OAR3_62808815.1	0	0	3	59327739	75.899
s62208.1	66	46	3	59802100	75.973
s20319.1	86	18	3	60600586	77.96
OAR3_64213489.1	66	54	3	60698630	77.96
OAR3_64436154.1	83	27	3	60899402	77.96
OAR3_65008610.1	91	41	3	61362225	77.96
s25032.1	117	27	3	61689816	77.96
OAR3_66172205.1	62	11	3	62551758	78.757
OAR3_66704162.1	53	27	3	63081117	78.757
OAR3_66923843.1	57	0	3	63300491	80.954
OAR3_66969906.1	58	36	3	63346011	80.954
s10073.1	136	0	3	64192276	80.954
OAR3_68219439.1	48	45	3	64563087	81.455
OAR3_68287858.1	145	33	3	64629305	81.585
OAR3_68631966.1	91	0	3	64971662	83.244
OAR3_68769785.1	140	0	3	65113740	83.244
OAR3_69544483.1	39	25	3	65867024	83.244
OAR3_70730604.1	108	33	3	66936055	86.56
OAR3_71509142.1	102	8	3	67659668	86.56
OAR3_72422787.1	56	18	3	68584100	86.56
OAR3_72762754.1	74	25	3	68912046	86.56
OAR3_73910451.1	89	0	3	69917392	86.56
s16605.1	60	0	3	70340084	86.56
OAR3_74732440.1	58	17	3	70716654	88.414
OAR3_75163906.1	96	12	3	71308407	88.414
OAR3_75847897.1	11	0	3	71687932	88.849
OAR3_75886040.1	71	37	3	71711912	89.345
OAR3_77227798.1	138	26	3	73113917	89.345
OAR3_77541420.1	139	12	3	73402971	89.976
OAR3_77859303.1	113	17	3	73697262	90.607
OAR3_78128087.1	137	12	3	73964191	90.607
OAR3_78378522.1	24	0	3	74193769	92.255
OAR3_78435344.1	61	43	3	74251080	92.255
OAR3_78558078.1	93	16	3	74374160	92.255
OAR3_78678231.1	41	9	3	74493101	92.991
OAR3_78861548.1	130	36	3	74694732	94.363
OAR3_79625099.1	58	25	3	75408036	94.396
s19512.1	92	53	3	76037302	96.305
OAR3_80356382_X.1	78	23	3	76052424	96.305
s45788.1	40	32	3	76131636	96.305
s17569.1	43	7	3	76425082	98.469
s55986.1	51	38	3	77148543	98.469
s68095.1	113	53	3	77208563	98.469
OAR3_81970387.1	0	0	3	77502383	99.493
s73877.1	105	36	3	77927432	100.516
s12856.1	118	45	3	78157464	100.516
s57172.1	28	9	3	78271012	100.516
OAR3_82822873.1	132	29	3	78295292	100.516
OAR3_83112362.1	108	60	3	78580443	100.516
s04306.1	30	28	3	79315264	100.516
OAR3_84689579.1	104	10	3	80092005	103.179
s04120.1	64	51	3	80323169	103.179
OAR3_85277022.1	124	23	3	80711127	104.995
s72480.1	60	49	3	81232309	104.995
s16432.1	89	46	3	81934911	104.995
s06978.1	78	39	3	82202080	104.995
OAR3_87511288.1	60	17	3	82579845	106.322
OAR3_87752735.1	97	39	3	82810037	106.322
OAR3_88274829.1	62	34	3	83347935	106.322
OAR3_88546737.1	109	29	3	83625995	106.322
OAR3_88835595_X.1	0	0	3	83913670	106.322
s30214.1	121	21	3	84005911	106.322
OAR3_89419367.1	82	25	3	84465769	108.489
OAR3_89473904.1	82	11	3	84521896	108.489
OAR3_89830043.1	103	8	3	84882586	108.489
OAR3_90352913.1	153	17	3	85412113	109.635
OAR3_91200531.1	87	79	3	86100877	109.635
OAR3_91405982.1	116	22	3	86301253	109.635
OAR3_91846247.1	124	23	3	86760544	111.341
OAR3_92270612.1	54	9	3	87110551	111.682
OAR3_92472591.1	7	7	3	87320310	112.725
OAR3_92547116.1	103	37	3	87388614	113.62
OAR3_92628845.1	61	37	3	87470838	113.62
OAR3_92792904.1	54	54	3	87632192	115.505
OAR3_93116429.1	0	0	3	87932154	115.505
OAR3_93171720.1	69	33	3	87986342	115.505
OAR3_94041776.1	87	79	3	88764595	115.505
s66830.1	59	35	3	89232037	115.505
OAR3_95120667.1	108	11	3	89670463	115.505
OAR3_96099834.1	49	32	3	90417512	115.505
DU225323_218.1	96	35	3	91261067	116.02
OAR3_97542885.1	71	27	3	91850080	116.02
s38092.1	50	39	3	92057320	116.02
OAR3_97946848.1	97	17	3	92259858	116.02
s15131.1	143	8	3	92658618	116.684
OAR3_98857686.1	50	22	3	93150623	118.697
s67952.1	128	23	3	93522006	118.697
s60105.1	67	32	3	94059606	119.766
OAR3_99984882.1	50	16	3	94112979	119.766
s19649.1	102	30	3	94790838	119.766
s10346.1	25	12	3	94981113	120.192
s74291.1	134	17	3	95074140	122.268
OAR3_101324357.1	103	47	3	95270954	122.268
s61740.1	10	7	3	95310646	122.268
OAR3_102020450.1	121	12	3	95861568	122.268
OAR3_102596067.1	67	37	3	96431975	123.661
OAR3_103554338.1	89	25	3	97337491	123.973
OAR3_103822295.1	45	6	3	97564950	123.973
OAR3_103992674.1	56	20	3	97736011	123.973
OAR3_104387963_X.1	89	23	3	98117191	123.973
s25847.1	15	12	3	98443349	124.02
OAR3_104846875.1	138	9	3	98571036	125.389
OAR3_104878417_X.1	72	16	3	98605070	126.964
s27908.1	110	17	3	98716001	126.964
OAR3_105173244.1	78	9	3	98909201	127.655
OAR3_105625650_X.1	89	38	3	99326839	127.976
s49870.1	119	45	3	99660554	127.976
s61687.1	34	31	3	99789346	127.976
OAR3_106621735.1	21	19	3	100180764	127.976
OAR3_106902577.1	110	32	3	100434879	127.976
s43816.1	58	18	3	100660650	127.976
s74293.1	105	33	3	101109260	128.694
OAR3_107660531.1	117	37	3	101180208	128.694
OAR3_107738953.1	117	19	3	101249704	128.694
s44241.1	95	28	3	101657069	128.694
OAR3_108593195.1	24	24	3	102128698	130.183
OAR3_108623702_X.1	38	36	3	102157198	131.613
s67403.1	59	28	3	104001939	131.613
s14130.1	36	33	3	104636511	131.613
OAR3_112035267.1	133	19	3	105352667	131.613
s51570.1	33	0	3	105949897	131.613
s32906.1	35	9	3	108209784	131.613
OAR3_116329972.1	141	32	3	109159848	131.613
OAR3_118209937.1	79	12	3	110955269	131.613
OAR3_118302402.1	0	0	3	111053851	131.613
OAR3_118778730.1	66	63	3	111534277	131.613
OAR3_119730098.1	44	8	3	112329825	131.613
OAR3_119856323.1	135	49	3	112419045	133.324
OAR3_120142895.1	77	8	3	112695573	133.324
s44589.1	8	8	3	112781951	133.324
OAR3_120497798.1	87	0	3	113038732	133.324
OAR3_120890543.1	99	62	3	113417659	133.324
OAR3_120965794.1	39	39	3	113495898	133.324
s16932.1	16	0	3	113906177	134.167
OAR3_122532006.1	87	47	3	114991908	134.167
OAR3_122667835.1	32	24	3	115122429	136.94
OAR3_123210525.1	81	31	3	115564216	136.94
OAR3_123924215.1	38	20	3	116243836	136.94
OAR3_124351849.1	70	35	3	116654103	136.94
OAR3_124716738.1	97	39	3	116927226	136.94
OAR3_124838365.1	73	45	3	116944852	136.94
OAR3_125083821.1	8	0	3	117216483	137.154
OAR3_125447872.1	107	33	3	117573641	139.405
OAR3_125549641.1	80	24	3	117685334	139.405
OAR3_125694577.1	99	31	3	117818595	140.602
OAR3_126552456.1	33	12	3	118692033	140.602
OAR3_126692125.1	0	0	3	118834445	141.046
s11339.1	124	23	3	119258294	141.49
OAR3_127603437.1	38	27	3	119791459	141.538
OAR3_127680786.1	89	28	3	119882148	141.967
OAR3_128369653.1	96	17	3	120461206	141.967
OAR3_128768226.1	0	0	3	120790632	141.967
OAR3_128987536.1	109	37	3	120980817	141.967
OAR3_129353972_X.1	88	34	3	121328560	141.967
OAR3_129440093.1	30	14	3	121415225	141.967
OAR3_129958976.1	55	36	3	121939793	141.967
OAR3_129999966.1	20	11	3	121981713	141.967
OAR3_130179759.1	98	50	3	122167331	141.967
OAR3_130794639.1	65	0	3	122717669	141.967
OAR3_131039658.1	54	11	3	122962410	141.967
OAR3_131739984.1	88	12	3	123604170	142.997
s07080.1	3	0	3	123814477	143.518
OAR3_132303636.1	78	24	3	124076750	144.039
OAR3_132464233.1	100	8	3	124240862	144.039
OAR3_132998265.1	103	28	3	124728019	144.039
OAR3_133664108.1	67	36	3	125299749	144.039
OAR3_133860329.1	50	21	3	125497520	144.039
OAR3_134212926.1	54	31	3	125789418	146.469
OAR3_134370389.1	90	41	3	125946396	147.689
OAR3_134416842.1	115	8	3	125993832	147.689
OAR3_135286567.1	74	23	3	126613364	147.689
OAR3_135405560.1	72	15	3	126922586	147.689
OAR3_135588005.1	93	11	3	127095427	149.237
OAR3_135754645.1	106	26	3	127278076	149.237
OAR3_135863920.1	0	0	3	127386244	149.237
OAR3_136187521.1	25	9	3	127647301	149.237
OAR3_136340812.1	89	37	3	127783081	149.237
OAR3_136687751.1	34	11	3	128119654	149.237
OAR3_136948456.1	50	39	3	128375098	149.941
OAR3_137196634.1	163	0	3	128611545	150.369
s30909.1	103	39	3	128665855	150.369
s67290.1	87	79	3	128890384	153.323
OAR3_138052548_X.1	77	40	3	129423378	153.323
OAR3_138729000.1	83	61	3	130068556	154.318
s29725.1	17	17	3	130365171	156.291
s63478.1	144	0	3	130970065	156.291
s01253.1	110	9	3	132012900	156.291
OAR3_142007118.1	86	28	3	132801193	157.202
OAR3_142056197.1	85	16	3	132852500	157.415
s27910.1	14	14	3	133263346	159.087
s25197.1	84	45	3	133815187	160.14
s41365.1	68	11	3	133977235	160.14
s68368.1	36	33	3	134234489	160.14
OAR3_143584113.1	63	0	3	134390725	160.14
s50395.1	73	10	3	134425259	161.385
OAR3_143671114.1	134	37	3	134479165	161.385
OAR3_144717535.1	74	46	3	135322864	162.901
OAR3_145295705.1	96	27	3	135905257	162.901
s41778.1	39	11	3	136405690	163.937
OAR3_145997669.1	110	53	3	136571665	163.937
OAR3_146029858.1	31	15	3	136602508	166.001
OAR3_147028849.1	12	12	3	137391996	166.001
s19950.1	62	20	3	137737526	166.001
s35442.1	68	0	3	138188498	166.001
OAR3_148764019.1	38	28	3	138987971	166.001
OAR3_149240782.1	2	0	3	139456147	166.001
s60976.1	100	39	3	139912419	166.001
OAR3_149955275.1	44	40	3	140166276	166.001
OAR3_150272603.1	99	12	3	140462913	166.001
OAR3_151019080.1	0	0	3	141203065	166.001
OAR3_151258219.1	65	54	3	141430075	166.001
OAR3_151315027.1	103	31	3	141488072	166.001
OAR3_151694139.1	50	0	3	141870302	167.551
OAR3_152083446.1	88	56	3	142253982	167.551
OAR3_152425395.1	75	17	3	142599802	167.551
OAR3_152786161.1	55	30	3	142944347	167.551
OAR3_152889025.1	6	6	3	143046737	167.551
s47510.1	59	27	3	143799648	167.551
OAR3_154110053.1	11	0	3	144249268	168.9
OAR3_154426406.1	143	34	3	144552485	169.11
OAR3_154913369.1	94	38	3	145087340	169.11
OAR3_155652351.1	115	45	3	145753964	170.45
OAR3_155973774.1	35	35	3	146077261	170.45
OAR3_156409128.1	68	15	3	146552297	170.45
OAR3_156766007_X.1	39	39	3	146921476	170.45
OAR3_156990709_X.1	3	0	3	147136706	170.45
OAR3_157573436.1	82	56	3	147773866	170.45
OAR3_157736646.1	122	0	3	147894753	170.45
OAR3_158514494.1	26	9	3	148648667	170.787
OAR3_158745008_X.1	150	36	3	148888684	171.395
DU397156_121.1	78	19	3	149111545	171.395
OAR3_159525447.1	147	36	3	149598572	171.395
OAR3_159977189.1	62	31	3	150050173	171.395
OAR3_160600508.1	136	0	3	150506932	172.072
s24749.1	31	12	3	151129744	174.78
OAR3_161409923.1	19	0	3	151196419	174.78
s41430.1	12	10	3	151543813	174.78
s69752.1	49	0	3	151759404	174.78
OAR3_162402097.1	60	28	3	151936524	174.78
s54026.1	79	79	3	151972015	174.78
s32007.1	28	28	3	152114230	174.78
s59746.1	32	23	3	152644200	174.78
OAR3_163417415.1	111	60	3	152855288	174.78
OAR3_163747812.1	53	33	3	153184360	176.349
OAR3_163942175.1	89	58	3	153280516	176.349
OAR3_164170826.1	69	44	3	153508127	176.349
OAR3_164375334.1	82	0	3	153710559	177.49
s26177.1	28	7	3	154006814	177.49
s75917.1	50	11	3	154498340	177.49
OAR3_165485323_X.1	62	23	3	154673373	177.49
OAR3_166034748.1	32	0	3	155167107	178.856
OAR3_166485637.1	59	56	3	155620469	178.856
OAR3_166914423.1	115	32	3	155981298	178.856
OAR3_167158527.1	52	16	3	156193387	179.738
s60623.1	120	49	3	156462911	179.816
s12237.1	98	11	3	156675577	180.773
OAR3_168421556.1	27	0	3	157344348	180.773
OAR3_168746386.1	138	47	3	157657454	180.773
OAR3_169086199.1	0	0	3	158005889	181.518
OAR3_169198367.1	132	29	3	158111043	182.263
s09130.1	60	42	3	158380223	182.263
OAR3_169670825.1	104	38	3	158630215	182.263
OAR3_170046187.1	87	44	3	158959518	182.263
OAR3_170397550.1	100	16	3	159270972	182.263
OAR3_171385789.1	103	38	3	160269185	182.263
OAR3_172311106.1	29	0	3	161106626	182.877
OAR3_172957287.1	48	6	3	161755779	183.273
s75549.1	96	38	3	163355992	184.907
OAR3_175355785.1	99	8	3	163698133	185.916
s70035.1	82	17	3	164888022	185.916
OAR3_177343455.1	80	33	3	165161019	185.916
OAR3_178113700.1	108	58	3	165809996	187.429
OAR3_178623797.1	55	23	3	166262631	187.429
OAR3_179095063.1	104	36	3	166652427	189.307
OAR3_179429390.1	0	0	3	166988431	189.909
OAR3_179888744.1	131	35	3	167442273	190.511
OAR3_180100884.1	118	25	3	167671437	191.845
OAR3_180522818.1	82	0	3	168081811	191.845
OAR3_181081760.1	85	51	3	168587158	192.089
s60539.1	109	18	3	168812863	192.235
s39420.1	38	27	3	169254801	192.546
OAR3_182276377.1	36	15	3	169669724	192.546
OAR3_182479466.1	116	28	3	169867571	192.546
OAR3_183073425.1	81	0	3	170480099	192.546
OAR3_183152955.1	8	0	3	170552489	193.761
OAR3_183915053_X.1	62	11	3	171319662	193.873
s07258.1	69	36	3	171544143	193.873
s09154.1	125	18	3	171666065	193.873
OAR3_184630061.1	91	45	3	172034556	193.873
OAR3_184791486.1	47	18	3	172190994	196.415
OAR3_185518285.1	42	18	3	172820786	197.46
s44880.1	148	9	3	173273343	197.46
OAR3_186149194.1	42	23	3	173462551	198.952
OAR3_186598528.1	125	26	3	173907525	198.952
OAR3_187020665.1	57	18	3	174240441	198.952
OAR3_187548964.1	59	10	3	174723588	198.952
s71237.1	22	0	3	174767522	198.952
s64896.1	50	30	3	175667032	198.952
s42128.1	48	0	3	175950442	198.952
OAR3_189200931.1	99	36	3	176332336	198.952
OAR3_189910423.1	26	26	3	176942467	198.952
s56519.1	52	18	3	177006862	201.393
OAR3_190166754.1	72	28	3	177198145	201.532
OAR3_190788484.1	69	8	3	177723119	201.532
OAR3_191071359.1	64	46	3	177966521	201.532
OAR3_191361937.1	57	29	3	178236602	201.532
OAR3_191490835.1	64	30	3	178323753	201.532
s55579.1	102	58	3	178673837	201.532
OAR3_192372203.1	128	36	3	179039332	201.532
OAR3_193807280.1	64	61	3	180030255	201.532
s67950.1	75	27	3	180128893	202.779
s01934.1	82	21	3	180545845	202.872
OAR3_194775153.1	64	11	3	180860403	202.872
OAR3_195832851.1	48	9	3	181818709	203.408
OAR3_196506344.1	69	56	3	182497551	203.761
OAR3_197263301.1	86	44	3	183234842	203.761
OAR3_199195610.1	66	28	3	184943054	204.393
OAR3_199237855.1	23	20	3	184986406	204.393
s60101.1	88	47	3	186540552	204.393
OAR3_201456676.1	31	29	3	187199826	204.422
OAR3_201667351.1	26	0	3	187420882	205.156
OAR3_201982234.1	12	12	3	187716125	205.385
OAR3_202179225.1	74	28	3	187914665	205.385
OAR3_202568143.1	52	24	3	188103666	205.664
OAR3_202626827.1	144	43	3	188159130	205.664
OAR3_202845908.1	43	29	3	188385646	206.372
OAR3_203088704.1	18	18	3	188623309	207.242
s54927.1	81	25	3	188933844	207.76
OAR3_203907310.1	71	45	3	189329851	207.76
OAR3_204124891.1	58	55	3	189547874	209.935
OAR3_204945666.1	112	6	3	190346801	210.341
OAR3_205626573.1	108	24	3	190967294	212.123
OAR3_205964186.1	113	72	3	191281675	212.123
OAR3_206391885.1	35	11	3	191663098	212.558
OAR3_206703822.1	59	0	3	191889750	212.558
OAR3_206856083.1	112	20	3	192191853	214.843
s56669.1	33	18	3	192680952	216.385
OAR3_208300763.1	121	40	3	193613077	217.372
s53136.1	30	11	3	193827830	217.372
OAR3_208556995.1	61	46	3	193840256	218.63
OAR3_208879910.1	132	0	3	194174324	219.894
OAR3_209072421.1	0	0	3	194379904	219.894
OAR3_209315205_X.1	82	0	3	194576286	219.894
s05323.1	41	35	3	195048480	221.761
s09474.1	134	27	3	196224091	221.761
OAR3_211514604.1	82	28	3	196428006	221.761
OAR3_212110574.1	109	60	3	196928388	221.761
OAR3_213286629.1	72	21	3	198182749	223.265
OAR3_214143671.1	105	38	3	199024628	223.609
OAR3_214204878.1	105	38	3	199092747	223.609
s63942.1	36	8	3	199295162	223.874
OAR3_214517447.1	29	10	3	199414730	223.874
OAR3_214663567.1	104	23	3	199514324	223.874
OAR3_214980002.1	94	23	3	199789631	223.874
OAR3_215849996.1	126	29	3	200608549	225.425
OAR3_216165679.1	114	30	3	200936964	225.425
OAR3_216615943.1	75	17	3	201359927	226.002
OAR3_216714207.1	90	0	3	201460674	226.178
OAR3_216901626_X.1	125	9	3	201540784	227.245
OAR3_217832175.1	108	27	3	202392719	228.152
OAR3_217926156.1	85	37	3	202479019	228.152
OAR3_218344869.1	89	17	3	202833819	228.152
OAR3_218733455.1	82	56	3	203125377	228.152
OAR3_220082927.1	22	17	3	204178442	229.331
OAR3_220210184.1	80	39	3	204303130	229.556
OAR3_220603509.1	46	44	3	204596053	229.556
OAR3_221188082.1	94	33	3	205157853	232.882
OAR3_221591127.1	114	9	3	205514201	232.882
OAR3_221808319.1	69	0	3	205851292	232.882
OAR3_224645612.1	27	19	3	207160541	234.638
OAR3_225570777.1	115	25	3	207988763	234.638
s60524.1	71	33	3	208480232	235.687
s34146.1	91	7	3	208655429	237.27
OAR3_226551870.1	126	40	3	208886835	237.27
OAR3_227164656.1	0	0	3	209507561	240.051
OAR3_227500945.1	147	32	3	209850397	242.832
OAR3_227547536.1	83	47	3	209896639	242.832
OAR3_227674946.1	75	10	3	210026352	244.979
s26070.1	110	36	3	210127048	244.979
s45522.1	0	0	3	210560833	245.577
s32925.1	0	0	3	210658658	246.175
s65634.1	13	10	3	210778485	246.773
OAR3_228707907.1	96	34	3	211058926	246.876
s70631.1	111	10	3	211116603	246.876
s52093.1	17	17	3	211791861	248.75
OAR3_229948832.1	57	34	3	212194752	248.75
s22341.1	155	0	3	212352267	248.75
s51494.1	75	9	3	212611496	249.68
OAR3_230848804.1	66	66	3	212967581	250.431
s56918.1	90	16	3	213524510	250.431
s20408.1	51	49	3	213849396	250.431
s08413.1	60	35	3	214006806	250.431
s69353.1	124	40	3	214704920	250.431
s39254.1	123	63	3	214999639	250.431
OAR3_233232424.1	106	37	3	215172196	250.431
OAR3_233318738.1	18	18	3	215248639	250.431
OAR3_233491871.1	84	6	3	215419146	250.431
OAR3_233748114.1	78	23	3	215675474	250.431
s29728.1	139	19	3	216081440	250.431
s15228.1	102	24	3	216729210	250.431
s35258.1	15	15	3	217238883	250.431
s48450.1	0	0	3	217809813	253.424
s14115.1	80	54	3	218012025	256.417
s33966.1	13	13	3	218139413	256.417
s28989.1	34	11	3	218197746	256.543
s18629.1	135	31	3	218404957	256.608
s18720.1	111	55	3	218915109	257.948
s16170.1	18	18	3	218966523	257.948
s06773.1	10	0	3	219109369	257.948
OAR3_237579486.1	58	11	3	219211306	257.948
s22560.1	63	38	3	219269992	257.948
s57836.1	62	39	3	219668890	258.649
OAR3_238146328.1	74	32	3	219699878	259.35
s03007.1	130	6	3	220048441	261.201
s64780.1	89	50	3	220257329	262.115
s19905.1	131	28	3	220589210	262.15
OAR3_239187680.1	97	64	3	220724137	263.691
s04588.1	122	0	3	220815752	264.212
s59322.1	115	54	3	221054947	264.735
OAR3_239598117.1	104	35	3	221158755	267.326
s08194.1	61	22	3	221311970	267.498
s67366.1	149	17	3	221448634	267.846
s08470.1	75	39	3	221471895	267.846
OAR3_240056730.1	156	31	3	221595046	267.846
s63571.1	143	41	3	221757033	268.37
OAR3_240542283.1	98	50	3	221857830	268.37
s44809.1	22	20	3	222747485	268.37
s07573.1	73	20	3	222831452	268.37
s46814.1	115	23	3	223066580	270.186
s35224.1	79	28	3	224166152	273.112
s25388.1	64	33	4	393938	0
OAR4_630673.1	99	43	4	718077	0
OAR4_1355267.1	26	19	4	1498354	0.827
OAR4_2368769.1	76	15	4	2419869	0.827
s10629.1	54	31	4	3073013	0.827
OAR4_4309316.1	88	23	4	4130512	0.827
s00981.1	80	22	4	4478838	0.827
OAR4_5080417.1	41	33	4	4871721	0.827
s41814.1	97	34	4	5282504	0.827
s08322.1	52	25	4	5462254	2.236
s45567.1	16	16	4	5707797	4.038
OAR4_6354309.1	116	37	4	6615392	5.972
OAR4_6378205.1	38	19	4	6637246	5.972
OAR4_6502715.1	39	17	4	6741726	5.972
OAR4_6525035.1	120	42	4	6769626	5.972
OAR4_6596232.1	96	62	4	6846221	5.972
OAR4_6967496.1	128	56	4	7211794	5.972
OAR4_7521928.1	18	16	4	7735977	6.596
s24823.1	106	58	4	7910935	8.248
OAR4_7760661.1	110	28	4	7986247	8.248
OAR4_8221728.1	0	0	4	8230824	8.248
OAR4_8354638.1	61	21	4	8326001	8.248
s38781.1	125	63	4	8438846	8.248
OAR4_8579647.1	34	8	4	8554085	8.248
s04086.1	106	58	4	8632999	10.23
OAR4_8687452.1	136	28	4	8658001	12.202
OAR4_9720138_X.1	0	0	4	9601326	12.552
s57453.1	0	0	4	9768229	12.903
s74022.1	24	24	4	9852609	13.253
s60665.1	137	27	4	10059949	13.253
OAR4_10281143.1	111	56	4	10143559	13.984
OAR4_10546567.1	129	41	4	10401258	13.984
OAR4_10673261.1	53	37	4	10532668	13.984
OAR4_11095917.1	131	25	4	10945575	13.984
OAR4_11475100.1	150	24	4	11326682	16.459
OAR4_11532952.1	0	0	4	11380946	16.459
OAR4_11912683.1	47	11	4	11750301	16.459
OAR4_12170542.1	16	8	4	12008196	19.968
OAR4_12537834.1	61	18	4	12347706	19.968
s18114.1	70	8	4	12405447	19.968
OAR4_12793395.1	58	38	4	12588427	19.968
OAR4_12843394.1	143	9	4	12660206	20.733
OAR4_13144569.1	104	59	4	12963728	20.733
OAR4_13174894.1	90	71	4	12992452	20.733
OAR4_13308824.1	111	17	4	13125455	21.247
OAR4_13482785.1	59	57	4	13294479	21.247
OAR4_13768293.1	118	12	4	13576083	21.247
OAR4_13926290.1	80	29	4	13725997	21.247
s33085.1	13	10	4	14175717	21.247
s58072.1	11	11	4	14281061	21.247
OAR4_14509428.1	89	11	4	14291880	21.247
OAR4_14832474.1	52	34	4	14624162	21.247
OAR4_15130558.1	49	0	4	14933925	22.259
OAR4_15298412.1	99	83	4	15083905	23.137
s50471.1	27	22	4	15481468	23.137
OAR4_15779344.1	38	30	4	15529402	24.611
s70520.1	20	9	4	16106910	24.846
OAR4_16897719.1	34	0	4	16661343	27.554
OAR4_17155482.1	161	0	4	16892391	27.554
OAR4_17431135.1	78	58	4	17132380	27.554
OAR4_17813422.1	48	20	4	17538391	27.554
OAR4_18292716.1	123	21	4	18020422	27.554
OAR4_18714183.1	81	42	4	18468103	27.554
s43356.1	44	27	4	18917751	28.342
OAR4_19550445.1	119	31	4	19127280	28.686
OAR4_19672684.1	85	41	4	19241677	29.347
OAR4_20392725.1	131	40	4	19742544	29.817
OAR4_20468121.1	113	54	4	19819007	29.817
s03964.1	64	38	4	20709465	29.817
OAR4_22000099.1	58	17	4	21024878	33.766
OAR4_22249402.1	138	44	4	21178506	33.766
OAR4_22439455.1	0	0	4	21355688	33.766
OAR4_22560549.1	20	0	4	21474998	33.766
OAR4_22935262.1	71	46	4	21798788	33.766
OAR4_23416069_X.1	115	50	4	22287032	34.804
OAR4_24030182.1	46	43	4	22932880	34.804
s66723.1	71	27	4	23339214	34.804
OAR4_24779248.1	131	26	4	23648876	34.804
OAR4_24828539.1	103	37	4	23692103	34.804
DU301854_372.1	121	8	4	23958565	35.323
OAR4_25888932.1	40	20	4	24654110	36.366
OAR4_26430585.1	33	10	4	25143430	37.408
OAR4_26897310.1	17	17	4	25595619	37.408
OAR4_27413401.1	136	33	4	26034742	37.408
OAR4_27488550.1	59	20	4	26103732	37.408
s20102.1	116	56	4	26311837	37.408
OAR4_28435273.1	12	12	4	27046203	37.408
OAR4_28863543.1	48	45	4	27481784	40.501
OAR4_29369957.1	115	38	4	27993974	40.501
OAR4_29506708.1	107	35	4	28121840	40.501
OAR4_29916220.1	84	16	4	28450454	40.501
OAR4_30357746.1	125	30	4	28865326	43.119
OAR4_31016730.1	152	0	4	29500284	43.119
OAR4_31436670.1	41	33	4	29891475	46.205
OAR4_32059279.1	90	29	4	30498505	46.205
s11929.1	12	12	4	31026488	46.205
OAR4_32765142.1	83	38	4	31171601	46.205
OAR4_33347697.1	88	16	4	31731137	46.752
OAR4_33401766_X.1	45	28	4	31767262	46.752
OAR4_33859261.1	80	17	4	32245017	46.752
OAR4_34930448.1	119	8	4	33075088	46.752
s42836.1	87	55	4	33514428	46.752
OAR4_35930689.1	40	32	4	34030142	47.232
OAR4_36179432.1	91	45	4	34270533	48.789
OAR4_36856822_X.1	103	49	4	34903280	49.157
OAR4_37023313.1	92	0	4	34975885	49.157
OAR4_37610670_X.1	87	10	4	35625913	49.157
OAR4_37874880.1	99	0	4	35887036	50.482
OAR4_37930255.1	32	9	4	35944541	50.99
OAR4_38111954.1	52	30	4	36131571	50.99
OAR4_38690307.1	26	8	4	36632891	51.113
OAR4_39138223.1	23	23	4	37075157	52.733
OAR4_39457394.1	121	6	4	37373490	54.743
OAR4_39871116.1	12	12	4	37753477	55.968
OAR4_40201018.1	35	35	4	38092058	56.085
OAR4_40950421.1	94	32	4	38834840	56.148
OAR4_42044511.1	112	35	4	39923913	56.148
OAR4_42195745.1	11	11	4	40078374	56.148
OAR4_42610251.1	72	34	4	40524475	56.148
OAR4_43234910.1	28	9	4	41134617	56.656
OAR4_44621948.1	76	18	4	42369114	57.544
OAR4_45088426.1	66	16	4	42810217	57.566
OAR4_45905927.1	59	47	4	43521692	57.734
OAR4_46927403.1	91	0	4	44485169	57.734
OAR4_47864369.1	160	25	4	45186779	58.388
s01789.1	78	19	4	45698456	58.388
s64932.1	107	17	4	46700268	60.122
OAR4_49854907.1	91	55	4	47141072	60.278
OAR4_49923334.1	91	55	4	47204156	60.324
OAR4_50688844.1	75	33	4	47897804	60.76
OAR4_51020419.1	70	25	4	48201750	60.835
OAR4_51790301_X.1	34	12	4	48951963	61.117
OAR4_51872478.1	82	7	4	49034347	61.117
OAR4_52294221_X.1	67	49	4	49457446	61.117
OAR4_52906204.1	106	23	4	50091386	61.396
OAR4_53311707.1	50	22	4	50374433	63.918
OAR4_53437353.1	62	10	4	50496365	63.918
OAR4_53537262.1	63	10	4	50601499	63.918
OAR4_53985265_X.1	8	0	4	50987356	63.918
OAR4_54817254_X.1	165	28	4	51724251	63.918
s58579.1	111	39	4	52039764	65.092
OAR4_55697761.1	132	21	4	52544546	65.092
OAR4_55981443.1	55	26	4	52838065	65.092
OAR4_56340637.1	111	50	4	53205428	65.931
OAR4_56704521.1	30	25	4	53576560	66.695
OAR4_57011511.1	28	9	4	53878397	67.07
OAR4_57594871.1	66	46	4	54354087	67.07
OAR4_58687793.1	68	17	4	55448095	67.07
s30868.1	72	38	4	56089343	67.07
s43552.1	119	0	4	56666202	68.508
OAR4_59938222.1	37	12	4	56746895	69.948
[truncated: 4,449 more rows]
