# Supplementary material for: Estimation of linkage disequilibrium and effective population size in New Zealand sheep using three different methods to create genetic maps
Source: BMC Genet. 2017 Jul 21;18:68. doi: 10.1186/s12863-017-0534-2 (PMC5521107; doi:10.1186/s12863-017-0534-2)
Supplement: Supplementary file 4 — OvineExpectedRecombinationRate.txt. This file contains information about physical and expected recombination rate for the entire sheep genome assembly (ISGC Oar_v3.1). The first line gives the correct setting to load it in the UCSC genome browser. This file contains four columns, the chromosome, the physical position for the previous markers, the physical position for the markers, and the expected recombination rate between the two markers. (TXT 1492 kb) [file 12863_2017_534_MOESM4_ESM.txt]

track type=bedGraph name="Recombination.3G" description="recombination.rate.3G" visibility=full color=136,65,157 altColor=0,100,200 priority=20
chr1	0	912507	0
chr1	912507	999877	3.260733527
chr1	999877	1155400	3.234475265
chr1	1155400	1245222	3.208300161
chr1	1245222	1390945	3.183563551
chr1	1390945	1406764	3.166771858
chr1	1406764	1513820	3.154140253
chr1	1513820	1618342	3.132595188
chr1	1618342	1738285	3.11005529
chr1	1738285	1815740	3.090487603
chr1	1815740	1883334	3.076273145
chr1	1883334	1904126	3.067674058
chr1	1904126	1949413	3.061282904
chr1	1949413	2038137	3.048409874
chr1	2038137	2104223	3.033671051
chr1	2104223	2147622	3.023340011
chr1	2147622	2166422	3.017504933
chr1	2166422	2194569	3.013118786
chr1	2194569	2203962	3.009620536
chr1	2203962	2225681	3.006729158
chr1	2225681	2268988	3.000706644
chr1	2268988	2317262	2.99226895
chr1	2317262	2407510	2.97961386
chr1	2407510	2484946	2.964449072
chr1	2484946	2541019	2.952502399
chr1	2541019	2657803	2.937219353
chr1	2657803	2698407	2.923152609
chr1	2698407	2721556	2.917085774
chr1	2721556	2808944	2.90633156
chr1	2808944	2838035	2.894770144
chr1	2838035	2870378	2.888543568
chr1	2870378	2906205	2.881540873
chr1	2906205	2960877	2.872087853
chr1	2960877	3051176	2.856575775
chr1	3051176	3089274	2.842506022
chr1	3089274	3124748	2.834274164
chr1	3124748	3132186	2.829423837
chr1	3132186	3253438	2.814580458
chr1	3253438	3314910	2.793015212
chr1	3314910	3336925	2.782921221
chr1	3336925	3398222	2.772678471
chr1	3398222	3420990	2.762217525
chr1	3420990	3460454	2.754365161
chr1	3460454	3520169	2.741680494
chr1	3520169	3585807	2.725357225
chr1	3585807	3599190	2.714912803
chr1	3599190	3656263	2.705465369
chr1	3656263	3666516	2.696361093
chr1	3666516	3688215	2.692000257
chr1	3688215	3735231	2.68254554
chr1	3735231	3815116	2.664819186
chr1	3815116	3839440	2.650040606
chr1	3839440	3876116	2.641268725
chr1	3876116	3979626	2.620784928
chr1	3979626	4002045	2.602095897
chr1	4002045	4067600	2.588802443
chr1	4067600	4098040	2.576873857
chr1	4098040	4154546	2.571007357
chr1	4154546	4174901	2.565471304
chr1	4174901	4246644	2.558256934
chr1	4246644	4254004	2.551726612
chr1	4254004	4263142	2.55030284
chr1	4263142	4291733	2.546974643
chr1	4291733	4301344	2.543527967
chr1	4301344	4363968	2.536701653
chr1	4363968	4387121	2.528248348
chr1	4387121	4426292	2.521775837
chr1	4426292	4561875	2.502159371
chr1	4561875	4605863	2.48033514
chr1	4605863	4632159	2.471179069
chr1	4632159	4772466	2.447986258
chr1	4772466	4887716	2.409353195
chr1	4887716	4951877	2.379796853
chr1	4951877	4998140	2.360547888
chr1	4998140	5016766	2.348881131
chr1	5016766	5078059	2.334084062
chr1	5078059	5145828	2.329751326
chr1	5145828	5231809	2.343592117
chr1	5231809	5238612	2.350339185
chr1	5238612	5258389	2.351949585
chr1	5258389	5336729	2.35678472
chr1	5336729	5401708	2.361328192
chr1	5401708	5418102	2.362507202
chr1	5418102	5473827	2.362486533
chr1	5473827	5529775	2.360913188
chr1	5529775	5562664	2.358277497
chr1	5562664	5605415	2.35496064
chr1	5605415	5682196	2.347755545
chr1	5682196	5729978	2.338001068
chr1	5729978	5750260	2.331608492
chr1	5750260	5783685	2.325976888
chr1	5783685	5843188	2.315098831
chr1	5843188	5903125	2.299149554
chr1	5903125	5938634	2.284810392
chr1	5938634	5974588	2.273062254
chr1	5974588	6024724	2.25778129
chr1	6024724	6068719	2.239753357
chr1	6068719	6148701	2.213682926
chr1	6148701	6286448	2.161756436
chr1	6286448	6366323	2.102875482
chr1	6366323	6408448	2.066451264
chr1	6408448	6468322	2.033999222
chr1	6468322	6504031	2.00216992
chr1	6504031	6555570	1.971732794
chr1	6555570	6596126	1.938336247
chr1	6596126	6625308	1.912135543
chr1	6625308	6695233	1.873409091
chr1	6695233	6708911	1.837717639
chr1	6708911	6716374	1.826032994
chr1	6716374	6803550	1.77589775
chr1	6803550	6816172	1.725297371
chr1	6816172	6832517	1.711323059
chr1	6832517	6867954	1.687048847
chr1	6867954	6925078	1.645794035
chr1	6925078	6965862	1.604922009
chr1	6965862	7007092	1.573102596
chr1	7007092	7031409	1.549148579
chr1	7031409	7080496	1.524105966
chr1	7080496	7171846	1.481096238
chr1	7171846	7192190	1.450693903
chr1	7192190	7362347	1.410216305
chr1	7362347	7374669	1.379284412
chr1	7374669	7444909	1.36970987
chr1	7444909	7494503	1.359168177
chr1	7494503	7556697	1.353645356
chr1	7556697	7572815	1.351898524
chr1	7572815	7578311	1.351800172
chr1	7578311	7709936	1.355627915
chr1	7709936	7748239	1.366686942
chr1	7748239	7766706	1.372647469
chr1	7766706	7822385	1.382198803
chr1	7822385	7874458	1.398960582
chr1	7874458	7939149	1.421390118
chr1	7939149	7956997	1.416302127
chr1	7956997	8059661	1.301801447
chr1	8059661	8215106	1.128005304
chr1	8215106	8251348	1.055524427
chr1	8251348	8293625	1.044259787
chr1	8293625	8320942	1.041662933
chr1	8320942	8332050	1.04333929
chr1	8332050	8364799	1.048383353
chr1	8364799	8429256	1.070123131
chr1	8429256	8469331	1.107894112
chr1	8469331	8504278	1.145497115
chr1	8504278	8590717	1.225996144
chr1	8590717	8632095	1.278936723
chr1	8632095	8673690	1.250213057
chr1	8673690	8712926	1.223905727
chr1	8712926	8734126	1.205281649
chr1	8734126	8826615	1.173194719
chr1	8826615	8835276	1.14674497
chr1	8835276	8914372	1.126479206
chr1	8914372	8978097	1.097165572
chr1	8978097	9023748	1.078211501
chr1	9023748	9059225	1.066145042
chr1	9059225	9128107	1.053277569
chr1	9128107	9163620	1.04288135
chr1	9163620	9205489	1.037094182
chr1	9205489	9216738	1.033919849
chr1	9216738	9225672	1.032926051
chr1	9225672	9241769	1.031847509
chr1	9241769	9293276	1.029811845
chr1	9293276	9441381	1.031101518
chr1	9441381	9514890	1.0427955
chr1	9514890	9558392	1.054229414
chr1	9558392	9577866	1.061840504
chr1	9577866	9636590	1.072904792
chr1	9636590	9715560	1.09605636
chr1	9715560	9789228	1.127190434
chr1	9789228	9829472	1.13514599
chr1	9829472	10023298	1.086899701
chr1	10023298	10084179	1.039840071
chr1	10084179	10103593	1.026598696
chr1	10103593	10158329	1.015095756
chr1	10158329	10227224	0.997197461
chr1	10227224	10341090	0.973882036
chr1	10341090	10372472	0.957604688
chr1	10372472	10381628	0.953515029
chr1	10381628	10436009	0.947541858
chr1	10436009	10487594	0.938463304
chr1	10487594	10546581	0.930310945
chr1	10546581	10557584	0.925766846
chr1	10557584	10641864	0.920645066
chr1	10641864	10728279	0.91371562
chr1	10728279	10775824	0.910394564
chr1	10775824	10825577	0.909276842
chr1	10825577	10853425	0.909088657
chr1	10853425	10965335	0.910667729
chr1	10965335	11106023	0.918651701
chr1	11106023	11155061	0.928792693
chr1	11155061	11193919	0.934945754
chr1	11193919	11233635	0.941172355
chr1	11233635	11240410	0.94514388
chr1	11240410	11277100	0.949118726
chr1	11277100	11305521	0.955412032
chr1	11305521	11347838	0.962799523
chr1	11347838	11396852	0.973129656
chr1	11396852	11411955	0.980875891
chr1	11411955	11513707	0.996397232
chr1	11513707	11527242	1.012798881
chr1	11527242	11569144	1.021316831
chr1	11569144	11618911	1.036100241
chr1	11618911	11668576	1.053153259
chr1	11668576	11722412	1.072052892
chr1	11722412	11768264	1.09133444
chr1	11768264	11852254	1.118175404
chr1	11852254	11914995	1.150553991
chr1	11914995	11941633	1.171399052
chr1	11941633	11982306	1.187731317
chr1	11982306	12057574	1.175089871
chr1	12057574	12071038	1.1497347
chr1	12071038	12178419	1.119463988
chr1	12178419	12216650	1.087153742
chr1	12216650	12301645	1.064919669
chr1	12301645	12330774	1.047453868
chr1	12330774	12388712	1.036822263
chr1	12388712	12429989	1.026996593
chr1	12429989	12475934	1.020634909
chr1	12475934	12522260	1.016120376
chr1	12522260	12550378	1.014089329
chr1	12550378	12706004	1.016676448
chr1	12706004	12716280	1.024799292
chr1	12716280	12775585	1.031023334
chr1	12775585	12823388	1.04286456
chr1	12823388	12875848	1.056825365
chr1	12875848	12935982	1.075750013
chr1	12935982	12987139	1.097732039
chr1	12987139	13062345	1.126927911
chr1	13062345	13151409	1.171244335
chr1	13151409	13158858	1.200260995
chr1	13158858	13226888	1.225186612
chr1	13226888	13309608	1.279256734
chr1	13309608	13358209	1.331064737
chr1	13358209	13424665	1.380547458
chr1	13424665	13479337	1.436337309
chr1	13479337	13502382	1.474147089
chr1	13502382	13604065	1.538850881
chr1	13604065	13629822	1.60840941
chr1	13629822	13683389	1.65428693
chr1	13683389	13691064	1.690664502
chr1	13691064	13716153	1.699628341
chr1	13716153	13761431	1.711782927
chr1	13761431	13787866	1.724222109
chr1	13787866	13805495	1.731894901
chr1	13805495	13880999	1.74819557
chr1	13880999	13955997	1.774727194
chr1	13955997	14017062	1.798929445
chr1	14017062	14060408	1.817642171
chr1	14060408	14068312	1.826870487
chr1	14068312	14093224	1.832798248
chr1	14093224	14099180	1.838383112
chr1	14099180	14242876	1.865655301
chr1	14242876	14281316	1.899104397
chr1	14281316	14316730	1.912788193
chr1	14316730	14350183	1.92560345
chr1	14350183	14372243	1.935971583
chr1	14372243	14421144	1.949280537
chr1	14421144	14454422	1.964757752
chr1	14454422	14691551	2.016332964
chr1	14691551	14722371	2.068045109
chr1	14722371	14771579	2.0836804
chr1	14771579	14844219	2.107625788
chr1	14844219	14898732	2.132782005
chr1	14898732	14935560	2.150965512
chr1	14935560	14970746	2.165369922
chr1	14970746	15017620	2.181856975
chr1	15017620	15117118	2.211464693
chr1	15117118	15143339	2.237057625
chr1	15143339	15237402	2.261742544
chr1	15237402	15274271	2.288767091
chr1	15274271	15306352	2.303082821
chr1	15306352	15357384	2.320413981
chr1	15357384	15447703	2.350073219
chr1	15447703	15527286	2.463343856
chr1	15527286	15566031	2.593934042
chr1	15566031	15619006	2.68449164
chr1	15619006	15697768	2.799311221
chr1	15697768	15765887	2.907400116
chr1	15765887	15821739	2.981566202
chr1	15821739	15853511	3.024722376
chr1	15853511	16008656	3.085973794
chr1	16008656	16064349	3.120335912
chr1	16064349	16100207	3.119923045
chr1	16100207	16147225	3.111752477
chr1	16147225	16176988	3.098311082
chr1	16176988	16229069	3.076822996
chr1	16229069	16343115	3.01111242
chr1	16343115	16378991	2.931250556
chr1	16378991	16465248	2.846607793
chr1	16465248	16586526	2.668481373
chr1	16586526	16650999	2.47474879
chr1	16650999	16712240	2.322552044
chr1	16712240	16721832	2.230290537
chr1	16721832	16766315	2.155623095
chr1	16766315	16801673	2.040529815
chr1	16801673	16810918	1.991543428
chr1	16810918	16855865	2.013208602
chr1	16855865	16899077	2.044958976
chr1	16899077	16948266	2.07307273
chr1	16948266	17003571	2.09858518
chr1	17003571	17038771	2.11553738
chr1	17038771	17097896	2.127461761
chr1	17097896	17151167	2.134920018
chr1	17151167	17180199	2.135644765
chr1	17180199	17278400	2.127419605
chr1	17278400	17283773	2.115134938
chr1	17283773	17354256	2.100765047
chr1	17354256	17361209	2.083486457
chr1	17361209	17473274	2.047751633
chr1	17473274	17503500	1.996387584
chr1	17503500	17701635	1.882319427
chr1	17701635	17884528	1.740392635
chr1	17884528	17904198	1.713381167
chr1	17904198	17964972	1.702743418
chr1	17964972	18049756	1.683596553
chr1	18049756	18097028	1.666333145
chr1	18097028	18141837	1.654364267
chr1	18141837	18240132	1.635878206
chr1	18240132	18298255	1.615804991
chr1	18298255	18320945	1.605495252
chr1	18320945	18360283	1.597613444
chr1	18360283	18469241	1.578876619
chr1	18469241	18494158	1.562059643
chr1	18494158	18582753	1.547907103
chr1	18582753	18632538	1.530749347
chr1	18632538	18668192	1.52021846
chr1	18668192	18695502	1.512487694
chr1	18695502	18773114	1.499667497
chr1	18773114	18800532	1.486892721
chr1	18800532	18803224	1.483244127
chr1	18803224	18846651	1.477669937
chr1	18846651	18908522	1.464991009
chr1	18908522	19003874	1.446192833
chr1	19003874	19027134	1.432101413
chr1	19027134	19048510	1.42682489
chr1	19048510	19087646	1.419693006
chr1	19087646	19146157	1.408233441
chr1	19146157	19214192	1.393470794
chr1	19214192	19277933	1.378203771
chr1	19277933	19294016	1.369005466
chr1	19294016	19319317	1.364255039
chr1	19319317	19474701	1.343664325
chr1	19474701	19534848	1.319321492
chr1	19534848	19600047	1.305312868
chr1	19600047	19642265	1.293383889
chr1	19642265	19654996	1.28730948
chr1	19654996	19716867	1.279099257
chr1	19716867	19742061	1.269554079
chr1	19742061	19774888	1.26322241
chr1	19774888	19882225	1.248024451
chr1	19882225	19939524	1.230310096
chr1	19939524	19970769	1.220856163
chr1	19970769	20014904	1.212849941
chr1	20014904	20049561	1.204517888
chr1	20049561	20099767	1.19559001
chr1	20099767	20130161	1.18714979
chr1	20130161	20250859	1.171456097
chr1	20250859	20305262	1.153420372
chr1	20305262	20737305	1.104561058
chr1	20737305	20792252	1.056758981
chr1	20792252	20948352	1.036615349
chr1	20948352	21034048	1.013839431
chr1	21034048	21132185	0.996786861
chr1	21132185	21338000	0.96909137
chr1	21338000	21480663	0.937995105
chr1	21480663	21485616	0.925042684
chr1	21485616	21520656	0.921564343
chr1	21520656	21557161	0.915364889
chr1	21557161	21598497	0.908656935
chr1	21598497	21654955	0.900284917
chr1	21654955	21837886	0.880074539
chr1	21837886	21950469	0.85556446
chr1	21950469	21959783	0.845610963
chr1	21959783	21973809	0.843718515
chr1	21973809	22071304	0.834733025
chr1	22071304	22122845	0.822827356
chr1	22122845	22136099	0.817695585
chr1	22136099	22141488	0.816224576
chr1	22141488	22217108	0.809864834
chr1	22217108	22224050	0.803413795
chr1	22224050	22280192	0.798521584
chr1	22280192	22314998	0.791506044
chr1	22314998	22377080	0.784094831
chr1	22377080	22443318	0.774367581
chr1	22443318	22521412	0.72339531
chr1	22521412	22529742	0.673944587
chr1	22529742	22544268	0.661311973
chr1	22544268	22567752	0.640643616
chr1	22567752	22600348	0.610913679
chr1	22600348	22611877	0.588097253
chr1	22611877	22642211	0.567052058
chr1	22642211	22709544	0.520011576
chr1	22709544	22737885	0.476257702
chr1	22737885	22782029	0.445064635
chr1	22782029	22837032	0.404837366
chr1	22837032	22895020	0.36241973
chr1	22895020	22972628	0.316503884
chr1	22972628	22999661	0.284354431
chr1	22999661	23026552	0.269155919
chr1	23026552	23044548	0.257127534
chr1	23044548	23101966	0.238407824
chr1	23101966	23117038	0.22167985
chr1	23117038	23213302	0.199613755
chr1	23213302	23294379	0.171051421
chr1	23294379	23376407	0.152946486
chr1	23376407	23486511	0.141750273
chr1	23486511	23529383	0.139774009
chr1	23529383	23540948	0.140799435
chr1	23540948	23552875	0.141542837
chr1	23552875	23642725	0.146989883
chr1	23642725	23651580	0.154380017
chr1	23651580	23700883	0.160395638
chr1	23700883	23709900	0.167184105
chr1	23709900	23739280	0.172303425
chr1	23739280	23846290	0.194315268
chr1	23846290	23878767	0.221372898
chr1	23878767	23888952	0.230880792
chr1	23888952	23952498	0.248824214
chr1	23952498	24104855	0.310787802
chr1	24104855	24135839	0.37214204
chr1	24135839	24149451	0.388761032
chr1	24149451	24181124	0.406303362
chr1	24181124	24332025	0.483940987
chr1	24332025	24362394	0.56847377
chr1	24362394	24422906	0.569355409
chr1	24422906	24453219	0.548214133
chr1	24453219	24538073	0.522355195
chr1	24538073	24578785	0.495078828
chr1	24578785	24593299	0.483444865
chr1	24593299	24652810	0.46824882
chr1	24652810	24832808	0.421933747
chr1	24832808	24901207	0.377485171
chr1	24901207	25190083	0.322551775
chr1	25190083	25206423	0.280968187
chr1	25206423	25319915	0.265827711
chr1	25319915	25458108	0.239639373
chr1	25458108	25520349	0.221733294
chr1	25520349	25552735	0.214312368
chr1	25552735	25561238	0.211303402
chr1	25561238	25643415	0.2051535
chr1	25643415	25666754	0.198561377
chr1	25666754	25750178	0.192836915
chr1	25750178	25783422	0.187347047
chr1	25783422	25807080	0.185043791
chr1	25807080	25850121	0.182656454
chr1	25850121	25854799	0.181108123
chr1	25854799	25879029	0.180267647
chr1	25879029	25925373	0.178464714
chr1	25925373	25932152	0.17730022
chr1	25932152	25994480	0.176159342
chr1	25994480	26222577	0.175410855
chr1	26222577	26395324	0.183080727
chr1	26395324	26431692	0.191367732
chr1	26431692	26441707	0.193682281
chr1	26441707	26558958	0.201009147
chr1	26558958	26639102	0.2142926
chr1	26639102	26662513	0.222333046
chr1	26662513	26751408	0.232066095
chr1	26751408	26812077	0.246240839
chr1	26812077	26849693	0.256418051
chr1	26849693	26889226	0.26490508
chr1	26889226	26901948	0.270873701
chr1	26901948	26975517	0.281238902
chr1	26975517	27039579	0.29874103
chr1	27039579	27120678	0.31868908
chr1	27120678	27185908	0.340240767
chr1	27185908	27275897	0.364821245
chr1	27275897	27333681	0.389698039
chr1	27333681	27398178	0.411500125
chr1	27398178	27468042	0.436666195
chr1	27468042	27602180	0.477443742
chr1	27602180	27653531	0.516741041
chr1	27653531	27713751	0.541663282
chr1	27713751	27726177	0.558312879
chr1	27726177	27779337	0.573731184
chr1	27779337	27895772	0.615047525
chr1	27895772	27998157	0.67114574
chr1	27998157	28053649	0.713650256
chr1	28053649	28125498	0.734748038
chr1	28125498	28171796	0.744141428
chr1	28171796	28191610	0.74936031
chr1	28191610	28221350	0.753252618
chr1	28221350	28318326	0.763129586
chr1	28318326	28342811	0.772521612
chr1	28342811	28392308	0.77819042
chr1	28392308	28442294	0.785762628
chr1	28442294	28475105	0.792019837
chr1	28475105	28558011	0.800686248
chr1	28558011	28591520	0.80933367
chr1	28591520	28647777	0.815937994
chr1	28647777	28706320	0.824314291
chr1	28706320	28748336	0.831586816
chr1	28748336	28785578	0.837274028
chr1	28785578	28795354	0.840630664
chr1	28795354	28918937	0.850057893
chr1	28918937	28979692	0.86294207
chr1	28979692	29058211	0.872526352
chr1	29058211	29081376	0.879456082
chr1	29081376	29201615	0.889098464
chr1	29201615	29252531	0.900470369
chr1	29252531	29283748	0.905859277
chr1	29283748	29347753	0.912049895
chr1	29347753	29407784	0.921820427
chr1	29407784	29458419	0.932143222
chr1	29458419	29503793	0.941020381
chr1	29503793	29555014	0.949877249
chr1	29555014	29581185	0.956923628
chr1	29581185	29587606	0.959876757
chr1	29587606	29668504	0.967736751
chr1	29668504	29695048	0.977344051
chr1	29695048	29732489	0.983016947
chr1	29732489	29742664	0.98722008
chr1	29742664	29815556	0.994500106
chr1	29815556	29914606	1.0094052
chr1	29914606	30075465	1.031482919
chr1	30075465	30096508	1.046666793
chr1	30096508	30143388	1.052255145
chr1	30143388	30230748	1.06319056
chr1	30230748	30289572	1.074951163
chr1	30289572	30326020	1.082524747
chr1	30326020	30362395	1.088263561
chr1	30362395	30425582	1.096038631
chr1	30425582	30433365	1.10154098
chr1	30433365	30493193	1.106736595
chr1	30493193	30549250	1.115566814
chr1	30549250	30599438	1.123570089
chr1	30599438	30634108	1.129899696
chr1	30634108	30664376	1.13470431
chr1	30664376	30721079	1.141083697
chr1	30721079	30731456	1.14596987
chr1	30731456	30753893	1.148344692
chr1	30753893	30814041	1.15428135
chr1	30814041	30840800	1.160478936
chr1	30840800	31007858	1.174042822
chr1	31007858	31064860	1.189428919
chr1	31064860	31102078	1.195770053
chr1	31102078	31172198	1.202901674
chr1	31172198	31191159	1.208761371
chr1	31191159	31234220	1.212798225
chr1	31234220	31288760	1.219091253
chr1	31288760	31359136	1.227035594
chr1	31359136	31490350	1.23958583
chr1	31490350	31522785	1.249573454
chr1	31522785	31561046	1.253813338
chr1	31561046	31587474	1.257660062
chr1	31587474	31631166	1.261789943
chr1	31631166	31654151	1.265684533
chr1	31654151	31730380	1.271405357
chr1	31730380	31768869	1.277937443
chr1	31768869	31839689	1.284055338
chr1	31839689	31870673	1.289678397
chr1	31870673	31918917	1.293992237
chr1	31918917	31986697	1.300220246
chr1	31986697	31993079	1.304153624
chr1	31993079	32034706	1.3066708
chr1	32034706	32068787	1.310607725
chr1	32068787	32089372	1.313422872
chr1	32089372	32125973	1.316340461
chr1	32125973	32165462	1.320184
chr1	32165462	32210437	1.324396988
chr1	32210437	32301465	1.331055712
chr1	32301465	32341489	1.348563565
chr1	32341489	32383459	1.374933542
chr1	32383459	32427554	1.401806352
chr1	32427554	32468399	1.427526817
chr1	32468399	32555703	1.464690983
chr1	32555703	32593767	1.499500116
chr1	32593767	32629936	1.519220211
chr1	32629936	32665395	1.537664404
chr1	32665395	32731085	1.562678069
chr1	32731085	32755936	1.584220649
chr1	32755936	32775568	1.594440373
chr1	32775568	32810494	1.606652817
chr1	32810494	32871895	1.627384897
chr1	32871895	33019228	1.668530315
chr1	33019228	33071830	1.704058405
chr1	33071830	33134760	1.722331394
chr1	33134760	33218923	1.743413338
chr1	33218923	33236108	1.756701671
chr1	33236108	33295297	1.765804373
chr1	33295297	33308065	1.773903958
chr1	33308065	33355888	1.780184834
chr1	33355888	33411858	1.790044983
chr1	33411858	33449730	1.797971877
chr1	33449730	33536955	1.806855637
chr1	33536955	33596869	1.815281731
chr1	33596869	33644281	1.819876198
chr1	33644281	33683222	1.822634223
chr1	33683222	33745198	1.824745019
chr1	33745198	33806609	1.825837371
chr1	33806609	33829792	1.825664882
chr1	33829792	33947907	1.823248266
chr1	33947907	33972724	1.819039275
chr1	33972724	34057911	1.813935118
chr1	34057911	34118937	1.805292536
chr1	34118937	34179162	1.796265328
chr1	34179162	34246092	1.785020387
chr1	34246092	34301440	1.772548362
chr1	34301440	34428884	1.750511888
chr1	34428884	34480574	1.725794975
chr1	34480574	34659473	1.68784312
chr1	34659473	34689399	1.649430539
chr1	34689399	34731590	1.63481963
chr1	34731590	34769254	1.617989531
chr1	34769254	34815815	1.599447177
chr1	34815815	34828018	1.586089034
chr1	34828018	34864190	1.574751217
chr1	34864190	34903072	1.556673874
chr1	34903072	34917135	1.543571025
chr1	34917135	34965090	1.527757763
chr1	34965090	34984758	1.517826758
chr1	34984758	35037755	1.526882595
chr1	35037755	35085108	1.538829173
chr1	35085108	35121626	1.548280681
chr1	35121626	35171601	1.557489875
chr1	35171601	35229200	1.568223565
chr1	35229200	35287583	1.578902049
chr1	35287583	35305689	1.585467958
chr1	35305689	35619965	1.6079664
chr1	35619965	35661180	1.625859444
chr1	35661180	35711795	1.628749147
chr1	35711795	35765365	1.631323923
chr1	35765365	35833194	1.633354044
chr1	35833194	35856500	1.634265444
chr1	35856500	35921824	1.634507613
chr1	35921824	35973028	1.634069056
chr1	35973028	36083524	1.631755166
chr1	36083524	36174703	1.626500104
chr1	36174703	36310036	1.61705171
chr1	36310036	36376231	1.605905186
chr1	36376231	36391159	1.600602552
chr1	36391159	36443661	1.595776397
chr1	36443661	36524386	1.58532404
chr1	36524386	36579980	1.573433371
chr1	36579980	36780273	1.547111845
chr1	36780273	36813076	1.514306503
chr1	36813076	36866270	1.48957808
chr1	36866270	36951943	1.452934576
chr1	36951943	36969515	1.427918283
chr1	36969515	37007146	1.415615077
chr1	37007146	37297296	1.3581733
chr1	37297296	37304186	1.31982845
chr1	37304186	37328210	1.317206575
chr1	37328210	37354245	1.313354133
chr1	37354245	37434408	1.307088547
chr1	37434408	37481382	1.302273218
chr1	37481382	37504986	1.301067293
chr1	37504986	37533058	1.300887379
chr1	37533058	37577304	1.301592265
chr1	37577304	37638661	1.304568388
chr1	37638661	37738909	1.313710563
chr1	37738909	37827930	1.33095959
chr1	37827930	37914792	1.353686531
chr1	37914792	37949929	1.373001174
chr1	37949929	38003251	1.389144639
chr1	38003251	38049463	1.409157849
chr1	38049463	38056915	1.420739804
chr1	38056915	38095589	1.431282265
chr1	38095589	38127685	1.448220745
chr1	38127685	38170719	1.467381916
chr1	38170719	38191431	1.484482278
chr1	38191431	38202816	1.493425116
chr1	38202816	38284914	1.520943498
chr1	38284914	38295575	1.549581011
chr1	38295575	38337673	1.562497763
chr1	38337673	38363048	1.566688729
chr1	38363048	38467737	1.57047103
chr1	38467737	38512700	1.574693334
chr1	38512700	38544440	1.576788591
chr1	38544440	38589079	1.578829134
chr1	38589079	38633519	1.58115571
chr1	38633519	38690672	1.583735609
chr1	38690672	38713856	1.585726117
chr1	38713856	38758317	1.58736038
chr1	38758317	38809812	1.589622044
chr1	38809812	38842224	1.591546414
chr1	38842224	38868294	1.592855844
chr1	38868294	38896655	1.594051179
chr1	38896655	39002554	1.596893078
chr1	39002554	39147338	1.601853149
chr1	39147338	39155079	1.604675986
chr1	39155079	39163386	1.60496022
chr1	39163386	39170317	1.605228374
chr1	39170317	39226937	1.60632413
chr1	39226937	39292694	1.608355862
chr1	39292694	39305439	1.609606678
chr1	39305439	39333421	1.610234143
chr1	39333421	39376128	1.611294034
chr1	39376128	39415988	1.61248685
chr1	39415988	39455736	1.613588732
chr1	39455736	39487206	1.614535338
chr1	39487206	39510589	1.615238745
chr1	39510589	39575615	1.616320011
chr1	39575615	39668878	1.618113619
chr1	39668878	39699299	1.619399606
chr1	39699299	39740431	1.620085208
chr1	39740431	39829283	1.621227499
chr1	39829283	39862092	1.622198638
chr1	39862092	39908351	1.62276408
chr1	39908351	39918446	1.623142222
chr1	39918446	40006226	1.623729162
chr1	40006226	40045871	1.62440659
chr1	40045871	40070699	1.624700769
chr1	40070699	40126436	1.625020448
chr1	40126436	40138825	1.625259431
chr1	40138825	40190989	1.625447453
chr1	40190989	40223705	1.625653823
chr1	40223705	40258923	1.625778618
chr1	40258923	40294532	1.625872435
chr1	40294532	40358818	1.625937962
chr1	40358818	40403784	1.625931308
chr1	40403784	40410060	1.625898891
chr1	40410060	40438064	1.625863761
chr1	40438064	40535514	1.625653415
chr1	40535514	40617392	1.625168746
chr1	40617392	40632790	1.6248121
chr1	40632790	40649784	1.624675022
chr1	40649784	40761554	1.624038254
chr1	40761554	40787782	1.623249976
chr1	40787782	40823201	1.622844929
chr1	40823201	40872239	1.62224375
chr1	40872239	41045334	1.62037945
chr1	41045334	41057142	1.618613549
chr1	41057142	41178968	1.617134445
chr1	41178968	41287082	1.614314309
chr1	41287082	41335132	1.612184179
chr1	41335132	41383840	1.610766268
chr1	41383840	41424489	1.609396052
chr1	41424489	41456605	1.60823652
chr1	41456605	41492360	1.607118525
chr1	41492360	41545764	1.605596359
chr1	41545764	41564355	1.604328836
chr1	41564355	41602942	1.603290887
chr1	41602942	41644220	1.601802189
chr1	41644220	41687916	1.6001663
chr1	41687916	41714742	1.598769619
chr1	41714742	41787987	1.611884054
chr1	41787987	41837170	1.633661486
chr1	41837170	41922812	1.655684782
chr1	41922812	41961495	1.674486322
chr1	41961495	41997167	1.684900059
chr1	41997167	42048391	1.696308068
chr1	42048391	42108474	1.709778221
chr1	42108474	42128684	1.718757586
chr1	42128684	42383135	1.743052163
chr1	42383135	42431526	1.763006433
chr1	42431526	42470458	1.766675703
chr1	42470458	42495087	1.768849518
chr1	42495087	42594579	1.771681009
chr1	42594579	42686806	1.773157619
chr1	42686806	42737432	1.771839921
chr1	42737432	42856505	1.76717017
chr1	42856505	42866899	1.76197905
chr1	42866899	42883692	1.760611237
chr1	42883692	42890145	1.759387083
chr1	42890145	43022408	1.750575558
chr1	43022408	43069450	1.736859452
chr1	43069450	43127535	1.727074654
chr1	43127535	43223584	1.710562786
chr1	43223584	43289777	1.690685706
chr1	43289777	43376092	1.669353653
chr1	43376092	43412715	1.650533757
chr1	43412715	43452165	1.63802537
chr1	43452165	43480604	1.626367094
chr1	43480604	43681990	1.582577958
chr1	43681990	43738147	1.528363519
chr1	43738147	43808890	1.498740639
chr1	43808890	43827197	1.477050149
chr1	43827197	43914646	1.48379968
chr1	43914646	44026375	1.50773742
chr1	44026375	44190462	1.536210799
chr1	44190462	44226437	1.553953402
chr1	44226437	44262410	1.559541781
chr1	44262410	44322623	1.56641966
chr1	44322623	44438055	1.577245056
chr1	44438055	44477844	1.585251419
chr1	44477844	44556454	1.59006673
chr1	44556454	44603325	1.594202451
chr1	44603325	44750512	1.598129535
chr1	44750512	44779226	1.599860828
chr1	44779226	44825237	1.599822595
chr1	44825237	44851437	1.599445605
chr1	44851437	44859968	1.599133443
chr1	44859968	44932568	1.597997944
chr1	44932568	44966662	1.595931055
chr1	44966662	45000954	1.594156417
chr1	45000954	45161695	1.587010204
chr1	45161695	45188524	1.578195764
chr1	45188524	45196769	1.576227087
chr1	45196769	45243918	1.572905349
chr1	45243918	45300804	1.566121802
chr1	45300804	45347887	1.558609479
chr1	45347887	45398046	1.550883912
chr1	45398046	45445043	1.542511321
chr1	45445043	45510988	1.531918847
chr1	45510988	45566434	1.519580231
chr1	45566434	45606454	1.509157752
chr1	45606454	45692057	1.494381573
chr1	45692057	45758020	1.475199028
chr1	45758020	45803728	1.46003781
chr1	45803728	45866593	1.444413022
chr1	45866593	46013940	1.411651212
chr1	46013940	46099328	1.37216922
chr1	46099328	46142764	1.348655067
chr1	46142764	46183594	1.33260702
chr1	46183594	46197717	1.321889219
chr1	46197717	46354569	1.290787031
chr1	46354569	46405823	1.254154442
chr1	46405823	46419637	1.243010751
chr1	46419637	46443244	1.236673215
chr1	46443244	46511856	1.221265226
chr1	46511856	46542493	1.204944543
chr1	46542493	46675988	1.178774837
chr1	46675988	46818281	1.136617378
chr1	46818281	46874115	1.107742459
chr1	46874115	46956837	1.088385141
chr1	46956837	46988666	1.072800694
chr1	46988666	47026546	1.063545132
chr1	47026546	47048984	1.055655826
chr1	47048984	47166473	1.037888404
chr1	47166473	47199195	1.019372146
chr1	47199195	47230218	1.011762531
chr1	47230218	47261090	1.00449954
chr1	47261090	47300571	0.996397234
chr1	47300571	47348063	0.986600991
chr1	47348063	47417210	0.973854401
chr1	47417210	47471165	0.960852555
chr1	47471165	47543632	0.948031068
chr1	47543632	47555156	0.939761697
chr1	47555156	47578607	0.936398926
chr1	47578607	47636818	0.928710737
chr1	47636818	47747760	0.913485304
chr1	47747760	47803936	0.899251805
chr1	47803936	47811544	0.89405866
chr1	47811544	47892591	0.887116344
chr1	47892591	47904031	0.880072783
chr1	47904031	48071822	0.867424952
chr1	48071822	48232943	0.846618857
chr1	48232943	48262273	0.836036786
chr1	48262273	48332675	0.831054099
chr1	48332675	48354976	0.826665556
chr1	48354976	48393355	0.823963808
chr1	48393355	48452612	0.819868117
chr1	48452612	48491110	0.81605325
chr1	48491110	48509514	0.813974621
chr1	48509514	48531535	0.81256642
chr1	48531535	48710862	0.806502783
chr1	48710862	48769836	0.800658649
chr1	48769836	49056164	0.796081156
chr1	49056164	49123644	0.794527584
chr1	49123644	49191082	0.795155799
chr1	49191082	49216343	0.795906336
chr1	49216343	49368000	0.798267243
chr1	49368000	49424003	0.802077218
chr1	49424003	49440961	0.803767826
chr1	49440961	49532411	0.806662592
chr1	49532411	49645045	0.813081019
chr1	49645045	49686118	0.818724412
chr1	49686118	49772455	0.824059169
chr1	49772455	49897092	0.834034886
chr1	49897092	49932372	0.842442203
chr1	49932372	50083890	0.853512193
chr1	50083890	50120343	0.865552991
chr1	50120343	50168432	0.871397095
chr1	50168432	50204860	0.877459057
chr1	50204860	50229647	0.881993394
chr1	50229647	50250861	0.885482234
chr1	50250861	50306410	0.891471568
chr1	50306410	50316433	0.896709962
chr1	50316433	50373341	0.902232988
chr1	50373341	50412664	0.910393403
chr1	50412664	50465210	0.918477473
chr1	50465210	50494736	0.925913431
chr1	50494736	50555666	0.934386823
chr1	50555666	50596811	0.944237125
chr1	50596811	50621736	0.950793136
chr1	50621736	50766596	0.968409772
chr1	50766596	50820873	0.990030229
chr1	50820873	50859612	1.000604262
chr1	50859612	51095438	1.0337559
chr1	51095438	51148490	1.070522147
chr1	51148490	51261221	1.08857573
chr1	51261221	51396124	1.113044324
chr1	51396124	51449360	1.130434226
chr1	51449360	51530320	1.142072549
chr1	51530320	51590592	1.153738825
chr1	51590592	51646151	1.162823648
chr1	51646151	51675055	1.169189064
chr1	51675055	51729237	1.175206494
chr1	51729237	51787802	1.18303352
chr1	51787802	51826353	1.189463927
chr1	51826353	51915484	1.197414082
chr1	51915484	51940898	1.204174491
chr1	51940898	51946782	1.205941783
chr1	51946782	51972706	1.207699287
chr1	51972706	52011976	1.211203248
chr1	52011976	52045116	1.214944096
chr1	52045116	52057956	1.217236417
chr1	52057956	52118283	1.220719244
chr1	52118283	52149039	1.224854222
chr1	52149039	52238935	1.229868665
chr1	52238935	52381551	1.238234444
chr1	52381551	52407771	1.243383087
chr1	52407771	52454161	1.245266023
chr1	52454161	52484108	1.247079638
chr1	52484108	52559137	1.249236799
chr1	52559137	52599367	1.251250461
chr1	52599367	52604897	1.251932745
chr1	52604897	52630864	1.252354472
chr1	52630864	52750780	1.253839494
chr1	52750780	52850429	1.254931681
chr1	52850429	53024458	1.254009446
chr1	53024458	53074711	1.251713462
chr1	53074711	53103139	1.250486477
chr1	53103139	53124616	1.249602272
chr1	53124616	53162188	1.248446551
chr1	53162188	53204423	1.246713187
chr1	53204423	53234840	1.244965458
chr1	53234840	53285316	1.242808329
chr1	53285316	53355068	1.23921831
chr1	53355068	53385876	1.235893593
chr1	53385876	53522129	1.22953151
chr1	53522129	53597841	1.220368448
chr1	53597841	53618252	1.215739602
chr1	53618252	53668236	1.212131656
chr1	53668236	53703835	1.207552972
chr1	53703835	53710321	1.205219285
chr1	53710321	53773014	1.201229522
chr1	53773014	53798164	1.195987685
chr1	53798164	53875325	1.189524614
chr1	53875325	54020598	1.17430578
chr1	54020598	54052331	1.16124135
chr1	54052331	54152286	1.150748537
chr1	54152286	54232979	1.149820312
chr1	54232979	54625392	1.186799622
chr1	54625392	54660528	1.214480692
chr1	54660528	54730309	1.219895721
chr1	54730309	54769787	1.225118303
chr1	54769787	54828729	1.229385692
chr1	54828729	54886359	1.233959831
chr1	54886359	54942118	1.237893142
chr1	54942118	54979835	1.240762758
chr1	54979835	55009756	1.242618805
chr1	55009756	55099580	1.245406874
chr1	55099580	55133477	1.247785625
chr1	55133477	55179920	1.248969344
chr1	55179920	55200354	1.249776757
chr1	55200354	55355187	1.250866785
chr1	55355187	55391260	1.25098881
chr1	55391260	55427546	1.250601009
chr1	55427546	55510393	1.249474327
chr1	55510393	55553416	1.247745025
chr1	55553416	55626796	1.245533411
chr1	55626796	55664172	1.24297939
chr1	55664172	55702139	1.240946134
chr1	55702139	55759528	1.238038615
chr1	55759528	55807319	1.234434017
chr1	55807319	55845405	1.231166102
chr1	55845405	55884312	1.227982586
chr1	55884312	55899592	1.225610038
chr1	55899592	55959313	1.222100593
chr1	55959313	55989663	1.217635451
chr1	55989663	56017782	1.214554475
chr1	56017782	56067723	1.210217731
chr1	56067723	56091191	1.205942595
chr1	56091191	56097434	1.204149825
chr1	56097434	56144857	1.200802308
chr1	56144857	56176827	1.195670508
chr1	56176827	56273963	1.186723608
chr1	56273963	56341293	1.17447329
chr1	56341293	56395820	1.164692129
chr1	56395820	56437438	1.156559819
chr1	56437438	56514297	1.142480498
chr1	56514297	56550698	1.127907079
chr1	56550698	56560691	1.122307838
chr1	56560691	56660215	1.110125441
chr1	56660215	56743803	1.092046849
chr1	56743803	56805859	1.079980292
chr1	56805859	56971923	1.065686359
chr1	56971923	56993351	1.056968734
chr1	56993351	57039707	1.054843762
chr1	57039707	57147186	1.051767518
chr1	57147186	57249759	1.051055659
chr1	57249759	57283179	1.052739416
chr1	57283179	57316101	1.054286656
chr1	57316101	57368619	1.056937088
chr1	57368619	57375472	1.059133755
chr1	57375472	57434877	1.06209498
chr1	57434877	57453746	1.066024819
chr1	57453746	57540822	1.072478591
chr1	57540822	57580356	1.081384239
chr1	57580356	57612556	1.08716784
chr1	57612556	57643572	1.092685395
chr1	57643572	57676142	1.098629747
chr1	57676142	57704929	1.104732831
chr1	57704929	57739410	1.111418743
chr1	57739410	57783473	1.120265004
chr1	57783473	57789949	1.125223482
chr1	57789949	57981823	1.118508629
chr1	57981823	58019251	1.11113262
chr1	58019251	58042507	1.1092902
chr1	58042507	58050812	1.108347553
chr1	58050812	58124042	1.105973419
chr1	58124042	58141169	1.103406167
chr1	58141169	58242663	1.100198636
chr1	58242663	58277276	1.096667448
chr1	58277276	58332201	1.094466792
chr1	58332201	58415737	1.091235106
chr1	58415737	58438952	1.088866973
chr1	58438952	58520705	1.086679913
chr1	58520705	58544339	1.084581057
chr1	58544339	58596673	1.083153797
chr1	58596673	58652602	1.08122192
chr1	58652602	58695038	1.079572687
chr1	58695038	58760062	1.077896539
chr1	58760062	58797112	1.076409902
chr1	58797112	58877037	1.074858507
chr1	58877037	58936648	1.073184125
chr1	58936648	58985824	1.072025551
chr1	58985824	59013931	1.071278159
chr1	59013931	59062240	1.070607794
chr1	59062240	59150635	1.069569688
chr1	59150635	59181313	1.068808017
chr1	59181313	59258183	1.068270789
chr1	59258183	59293075	1.067826368
chr1	59293075	59326649	1.067625283
chr1	59326649	59519142	1.067383259
chr1	59519142	59561164	1.067581856
chr1	59561164	59608814	1.067838761
chr1	59608814	59625317	1.068071272
chr1	59625317	59642266	1.068211917
chr1	59642266	59710492	1.068631966
chr1	59710492	59831598	1.069845011
chr1	59831598	59862914	1.071062113
chr1	59862914	59894711	1.071649232
chr1	59894711	59936310	1.072386978
chr1	59936310	59977394	1.073285772
chr1	59977394	60020071	1.074271384
chr1	60020071	60052445	1.075216846
chr1	60052445	60076655	1.075969838
chr1	60076655	60104026	1.076687226
chr1	60104026	60208397	1.078666436
chr1	60208397	60244829	1.080951133
chr1	60244829	60274233	1.082099546
chr1	60274233	60305144	1.080607595
chr1	60305144	60358358	1.075206198
chr1	60358358	60401908	1.069154873
chr1	60401908	60448835	1.063666755
chr1	60448835	60617512	1.051319515
chr1	60617512	60661313	1.03987218
chr1	60661313	60719214	1.034752593
chr1	60719214	60764702	1.029747116
chr1	60764702	60803303	1.025832191
chr1	60803303	60858552	1.021633856
chr1	60858552	60882428	1.018216068
chr1	60882428	60949928	1.014444333
chr1	60949928	61023038	1.008942857
chr1	61023038	61029206	1.005993234
chr1	61029206	61113705	1.002814084
chr1	61113705	61219785	0.996622022
chr1	61219785	61239969	0.992867661
chr1	61239969	61259262	0.991768997
chr1	61259262	61306219	0.990000121
chr1	61306219	61350464	0.987696828
chr1	61350464	61397709	0.985551927
chr1	61397709	61464429	0.983115938
chr1	61464429	61589657	0.979613563
chr1	61589657	61680002	0.976476032
chr1	61680002	61818624	0.974204252
chr1	61818624	61839975	0.973140757
chr1	61839975	61941750	0.972743729
chr1	61941750	61967006	0.972580636
chr1	61967006	62020518	0.972665504
chr1	62020518	62032114	0.972812603
chr1	62032114	62094159	0.973101448
chr1	62094159	62260508	0.974714174
chr1	62260508	62319550	0.977153025
chr1	62319550	62392838	0.979101842
chr1	62392838	62401101	0.980452796
chr1	62401101	62406588	0.980696228
chr1	62406588	62573805	0.984162568
chr1	62573805	62602229	0.988603921
chr1	62602229	62610092	0.989524274
chr1	62610092	62652092	0.990840013
chr1	62652092	62660714	0.992214502
chr1	62660714	62731658	0.994501385
chr1	62731658	62864207	1.000914713
chr1	62864207	62885134	1.006202175
chr1	62885134	62928540	1.008584195
chr1	62928540	62997737	1.012950134
chr1	62997737	63090548	1.019666897
chr1	63090548	63128803	1.025444115
chr1	63128803	63226954	1.031865647
chr1	63226954	63252034	1.037927218
chr1	63252034	63289944	1.041158369
chr1	63289944	63347665	1.04621486
chr1	63347665	63378161	1.05102486
chr1	63378161	63455167	1.057118673
chr1	63455167	63465803	1.062222129
chr1	63465803	63566393	1.068972723
chr1	63566393	63606388	1.077783242
chr1	63606388	63618003	1.081120397
chr1	63618003	63725875	1.088456603
chr1	63725875	63763325	1.096882042
chr1	63763325	63783748	1.10003965
chr1	63783748	63804532	1.102221129
chr1	63804532	63863563	1.106281572
chr1	63863563	63895607	1.110704836
chr1	63895607	63931126	1.11380987
chr1	63931126	63979161	1.117450704
chr1	63979161	64042426	1.121963701
chr1	64042426	64054097	1.124812248
chr1	64054097	64062877	1.12555436
chr1	64062877	64101392	1.127213079
chr1	64101392	64147391	1.130014597
chr1	64147391	64240267	1.134110267
chr1	64240267	64262992	1.137134445
chr1	64262992	64314437	1.13881936
chr1	64314437	64434227	1.142024633
chr1	64434227	64475208	1.144330709
chr1	64475208	64525530	1.145243036
chr1	64525530	64544751	1.145779485
chr1	64544751	64813680	1.145991712
chr1	64813680	64845386	1.144230855
chr1	64845386	64887512	1.143276729
chr1	64887512	64935295	1.141889437
chr1	64935295	64969397	1.140416623
chr1	64969397	64998865	1.139127306
chr1	64998865	65155713	1.134501893
chr1	65155713	65189897	1.128891072
chr1	65189897	65274379	1.124731749
chr1	65274379	65287267	1.121054808
chr1	65287267	65296058	1.12018871
chr1	65296058	65336184	1.118172102
chr1	65336184	65387487	1.118251499
chr1	65387487	65418828	1.121070234
chr1	65418828	65439839	1.122824741
chr1	65439839	65485724	1.125029055
chr1	65485724	65507097	1.127211316
chr1	65507097	65553099	1.129353695
chr1	65553099	65591079	1.131973497
chr1	65591079	65627452	1.134241703
chr1	65627452	65759214	1.139172454
chr1	65759214	66052500	1.150514875
chr1	66052500	66062361	1.157849725
chr1	66062361	66069685	1.158234988
chr1	66069685	66135670	1.159843575
chr1	66135670	66217100	1.162947669
chr1	66217100	66312038	1.166416766
chr1	66312038	66327417	1.168465587
chr1	66327417	66410770	1.170189802
chr1	66410770	66489472	1.17285528
chr1	66489472	66523701	1.174585889
chr1	66523701	66643167	1.176736739
chr1	66643167	66676657	1.178713368
chr1	66676657	66736830	1.179809501
chr1	66736830	66787044	1.181010447
chr1	66787044	66819497	1.181842227
chr1	66819497	66872738	1.182637802
chr1	66872738	66892920	1.183274958
chr1	66892920	66940400	1.183815297
chr1	66940400	66993139	1.184546565
chr1	66993139	67018785	1.185062046
chr1	67018785	67062156	1.185467821
chr1	67062156	67105217	1.185920538
chr1	67105217	67216137	1.186553126
chr1	67216137	67259774	1.187013257
chr1	67259774	67303097	1.18717365
chr1	67303097	67431170	1.187278826
chr1	67431170	67456447	1.187200298
chr1	67456447	67499306	1.187088885
chr1	67499306	67563681	1.186832207
chr1	67563681	67611620	1.186463613
chr1	67611620	67729246	1.185702353
chr1	67729246	67778014	1.184733147
chr1	67778014	67833761	1.183991481
chr1	67833761	67889219	1.183100515
chr1	67889219	67946009	1.182093257
chr1	67946009	67978136	1.181221881
chr1	67978136	68019190	1.180450274
chr1	68019190	68061632	1.17951465
chr1	68061632	68101447	1.178534851
chr1	68101447	68118567	1.177824287
chr1	68118567	68190751	1.17664375
chr1	68190751	68199001	1.175535555
chr1	68199001	68250822	1.174662441
chr1	68250822	68284272	1.173377406
chr1	68284272	68333165	1.172073263
chr1	68333165	68457284	1.169128652
chr1	68457284	68499533	1.166092134
chr1	68499533	68548146	1.164321931
chr1	68548146	68607496	1.162125734
chr1	68607496	68619837	1.160618021
chr1	68619837	68632937	1.160070631
chr1	68632937	68752161	1.157113971
chr1	68752161	68776603	1.153774972
chr1	68776603	68846100	1.151477083
chr1	68846100	68906133	1.148194427
chr1	68906133	68996791	1.144185573
chr1	68996791	69004560	1.141477832
chr1	69004560	69084171	1.13898495
chr1	69084171	69150214	1.134701648
chr1	69150214	69193825	1.131358221
chr1	69193825	69204205	1.129674903
chr1	69204205	69280847	1.126896684
chr1	69280847	69327178	1.122876848
chr1	69327178	69391174	1.119152325
chr1	69391174	69437793	1.115318709
chr1	69437793	69473267	1.112404943
chr1	69473267	69559494	1.1079681
chr1	69559494	69612097	1.102768278
chr1	69612097	69657697	1.098986456
chr1	69657697	69691810	1.095856317
chr1	69691810	69741133	1.09251836
chr1	69741133	69793512	1.08837059
chr1	69793512	69799470	1.085955449
chr1	69799470	69916433	1.080743206
chr1	69916433	69981980	1.072807315
chr1	69981980	69989039	1.069571482
chr1	69989039	70013511	1.068148719
chr1	70013511	70044230	1.066796263
chr1	70044230	70100975	1.06609728
chr1	70100975	70142145	1.065306811
chr1	70142145	70190365	1.064576905
chr1	70190365	70246598	1.063714385
chr1	70246598	70280560	1.062961706
chr1	70280560	70334455	1.062220533
chr1	70334455	70356171	1.06157743
chr1	70356171	70431200	1.060745358
chr1	70431200	70435140	1.060061144
chr1	70435140	70518848	1.059292717
chr1	70518848	70617497	1.057672474
chr1	70617497	70631985	1.056653169
chr1	70631985	70672331	1.056153822
chr1	70672331	70711369	1.055426198
chr1	70711369	70792653	1.054311116
chr1	70792653	70855490	1.052958786
chr1	70855490	70912898	1.051815169
chr1	70912898	70973689	1.05067748
chr1	70973689	71057388	1.049268288
chr1	71057388	71117363	1.047848479
chr1	71117363	71166529	1.046756622
chr1	71166529	71181766	1.046107263
chr1	71181766	71190350	1.045865983
chr1	71190350	71236376	1.045310432
chr1	71236376	71290013	1.044289732
chr1	71290013	71354857	1.043063984
chr1	71354857	71366139	1.042270173
chr1	71366139	71414691	1.041641532
chr1	71414691	71447272	1.040784373
chr1	71447272	71477783	1.040113361
chr1	71477783	71535484	1.039168449
chr1	71535484	71570769	1.038165137
chr1	71570769	71578681	1.037696289
chr1	71578681	71650763	1.036822225
chr1	71650763	71693666	1.035556892
chr1	71693666	71754163	1.03440757
chr1	71754163	71774014	1.033508217
chr1	71774014	71843629	1.03249832
chr1	71843629	71869036	1.031418804
chr1	71869036	71970611	1.036662262
chr1	71970611	72040528	1.045308512
chr1	72040528	72058845	1.049360543
chr1	72058845	72079374	1.051044459
chr1	72079374	72165449	1.055350274
chr1	72165449	72209819	1.060152753
chr1	72209819	72291726	1.064166879
chr1	72291726	72312738	1.067079578
chr1	72312738	72343138	1.068372296
chr1	72343138	72378271	1.069885791
chr1	72378271	72399188	1.071065547
chr1	72399188	72419560	1.0718599
chr1	72419560	72478142	1.073192184
chr1	72478142	72510225	1.074483721
chr1	72510225	72536561	1.075154074
chr1	72536561	72545093	1.075498908
chr1	72545093	72616420	1.076087895
chr1	72616420	72643799	1.076565262
chr1	72643799	72679557	1.076669598
chr1	72679557	72735114	1.076563875
chr1	72735114	72747283	1.076319522
chr1	72747283	72861751	1.07531633
chr1	72861751	72872132	1.073922269
chr1	72872132	72936525	1.072752305
chr1	72936525	72974534	1.070876605
chr1	72974534	73058889	1.068094183
chr1	73058889	73161542	1.0628455
chr1	73161542	73168961	1.059249439
chr1	73168961	73223929	1.056967464
chr1	73223929	73281486	1.052531992
chr1	73281486	73326851	1.048090287
chr1	73326851	73381470	1.043402424
chr1	73381470	73510006	1.033824001
chr1	73510006	73578078	1.022372544
chr1	73578078	73625083	1.015006102
chr1	73625083	73661601	1.00935974
chr1	73661601	73688296	1.004921421
chr1	73688296	73737661	0.999378348
chr1	73737661	73770555	0.993171303
chr1	73770555	73832050	0.985727691
chr1	73832050	73852424	0.979048961
chr1	73852424	73905075	0.972859121
chr1	73905075	73928927	0.969080985
chr1	73928927	73950758	0.970529318
chr1	73950758	74004005	0.972776213
chr1	74004005	74048985	0.975504129
chr1	74048985	74086729	0.977599518
chr1	74086729	74174078	0.980386068
chr1	74174078	74196516	0.98254081
chr1	74196516	74239114	0.983639277
chr1	74239114	74316221	0.985355564
chr1	74316221	74386588	0.986966637
chr1	74386588	74416132	0.987740516
chr1	74416132	74452679	0.988090486
chr1	74452679	74482904	0.988328574
chr1	74482904	74542343	0.988445073
chr1	74542343	74586289	0.98833135
chr1	74586289	74677114	0.98771309
chr1	74677114	74711142	0.986761878
chr1	74711142	74749423	0.985999155
chr1	74749423	74807121	0.984762688
chr1	74807121	74838197	0.983416497
chr1	74838197	74891045	0.981930421
chr1	74891045	74912012	0.980484314
chr1	74912012	74956724	0.979057807
chr1	74956724	75012204	0.976663711
chr1	75012204	75070015	0.973635173
chr1	75070015	75126173	0.970241719
chr1	75126173	75153452	0.967545731
chr1	75153452	75192173	0.965268381
chr1	75192173	75206630	0.963356627
chr1	75206630	75262964	0.960672471
chr1	75262964	75281943	0.95769545
chr1	75281943	75341506	0.95440056
chr1	75341506	75397890	0.949255578
chr1	75397890	75461619	0.94353819
chr1	75461619	75639963	0.930718111
chr1	75639963	75696998	0.916988282
chr1	75696998	75741027	0.910586065
chr1	75741027	75777697	0.905274337
chr1	75777697	75815312	0.900226962
chr1	75815312	75867923	0.89389086
chr1	75867923	75937545	0.884956211
chr1	75937545	75981581	0.876308999
chr1	75981581	76041981	0.869075944
chr1	76041981	76132926	0.859804748
chr1	76132926	76184718	0.851355385
chr1	76184718	76197141	0.847655362
chr1	76197141	76240639	0.844494417
chr1	76240639	76328774	0.837246448
chr1	76328774	76354339	0.831167454
chr1	76354339	76441533	0.825368864
chr1	76441533	76481339	0.819034745
chr1	76481339	76487437	0.816807344
chr1	76487437	76506342	0.815610583
chr1	76506342	76560800	0.812158297
chr1	76560800	76584668	0.808549821
chr1	76584668	76607610	0.806441435
chr1	76607610	76642422	0.803888
chr1	76642422	76661852	0.801532364
chr1	76661852	76692575	0.79939759
chr1	76692575	76772898	0.794818061
chr1	76772898	76783276	0.791189425
chr1	76783276	76789549	0.790539677
chr1	76789549	76809785	0.789515187
chr1	76809785	76851929	0.787147895
chr1	76851929	76890451	0.784169334
chr1	76890451	76942179	0.780958254
chr1	76942179	76974896	0.77805919
chr1	76974896	77058688	0.774258442
chr1	77058688	77119540	0.769800458
chr1	77119540	77159199	0.766890833
chr1	77159199	77288926	0.762383524
chr1	77288926	77305957	0.758756229
chr1	77305957	77366538	0.757001413
chr1	77366538	77373450	0.755533334
chr1	77373450	77434263	0.754148473
chr1	77434263	77466451	0.752341145
chr1	77466451	77493694	0.751258784
chr1	77493694	77524676	0.750251859
chr1	77524676	77578198	0.748886391
chr1	77578198	77624196	0.747410206
chr1	77624196	77674263	0.746131234
chr1	77674263	77723842	0.744951999
chr1	77723842	77761384	0.74404239
chr1	77761384	77794629	0.743389866
chr1	77794629	77832426	0.742813346
chr1	77832426	77865875	0.742310789
chr1	77865875	77946622	0.741681573
chr1	77946622	78033046	0.741101127
chr1	78033046	78138102	0.740965746
chr1	78138102	78176803	0.741200219
chr1	78176803	78249058	0.741624645
chr1	78249058	78272945	0.742124088
chr1	78272945	78299588	0.742449604
chr1	78299588	78353554	0.743054449
chr1	78353554	78369193	0.743644775
chr1	78369193	78427125	0.744364045
chr1	78427125	78442559	0.745147639
chr1	78442559	78508259	0.746128806
chr1	78508259	78674493	0.749516389
chr1	78674493	78731819	0.743627321
chr1	78731819	78751964	0.732088216
chr1	78751964	78793657	0.723159868
chr1	78793657	78840775	0.710707738
chr1	78840775	78890570	0.697634169
chr1	78890570	78915501	0.68790239
chr1	78915501	79000555	0.674251876
chr1	79000555	79028365	0.660839763
chr1	79028365	79081549	0.651730055
chr1	79081549	79128921	0.640914571
chr1	79128921	79145610	0.634312074
chr1	79145610	79165670	0.630642924
chr1	79165670	79242848	0.62135868
chr1	79242848	79314963	0.608072715
chr1	79314963	79349702	0.599316751
chr1	79349702	79379319	0.594379632
chr1	79379319	79406401	0.590228515
chr1	79406401	79438294	0.586110895
chr1	79438294	79500382	0.579984984
chr1	79500382	79539160	0.573923226
chr1	79539160	79569865	0.570097677
chr1	79569865	79748706	0.560553834
chr1	79748706	79805119	0.552235762
chr1	79805119	79925350	0.548395336
chr1	79925350	79964281	0.546249277
chr1	79964281	80131555	0.546047314
chr1	80131555	80172324	0.547811697
chr1	80172324	80242341	0.549931243
chr1	80242341	80284491	0.552734305
chr1	80284491	80333863	0.555587759
chr1	80333863	80341429	0.557579072
chr1	80341429	80455249	0.562618313
chr1	80455249	80462880	0.568260461
chr1	80462880	80619620	0.577648052
chr1	80619620	80630686	0.588359493
chr1	80630686	80650928	0.590583471
chr1	80650928	80705932	0.596177378
chr1	80705932	80723243	0.601809775
chr1	80723243	80844133	0.613596614
chr1	80844133	80963823	0.636491677
chr1	80963823	80998054	0.652760003
chr1	80998054	81010755	0.658019912
chr1	81010755	81059668	0.665151513
chr1	81059668	81106920	0.676683286
chr1	81106920	81119936	0.684162466
chr1	81119936	81220840	0.699003092
chr1	81220840	81272998	0.719916555
chr1	81272998	81327180	0.735290381
chr1	81327180	81402726	0.735551789
chr1	81402726	81421911	0.726108331
chr1	81421911	81505102	0.71656847
chr1	81505102	81567844	0.703850417
chr1	81567844	81719675	0.687485468
chr1	81719675	81774934	0.673733468
chr1	81774934	81866465	0.665587775
chr1	81866465	81948808	0.657395183
chr1	81948808	81992877	0.652445801
chr1	81992877	82336824	0.643924006
chr1	82336824	82464627	0.64245651
chr1	82464627	82558593	0.646351789
chr1	82558593	82596554	0.649921336
chr1	82596554	82670212	0.653780064
chr1	82670212	82704829	0.658101866
chr1	82704829	82717853	0.660214658
chr1	82717853	82765953	0.663139273
chr1	82765953	82806808	0.667727064
chr1	82806808	82850731	0.672511139
chr1	82850731	82925316	0.67988884
chr1	82925316	82955829	0.687004099
chr1	82955829	82969543	0.690190363
chr1	82969543	83030137	0.695828434
chr1	83030137	83128477	0.708890287
chr1	83128477	83178835	0.7222483
chr1	83178835	83187690	0.727908547
chr1	83187690	83289515	0.739139996
chr1	83289515	83340112	0.755505698
chr1	83340112	83375883	0.765373149
chr1	83375883	83431817	0.77632728
chr1	83431817	83469881	0.788001112
chr1	83469881	83484772	0.794788457
chr1	83484772	83519640	0.801325875
chr1	83519640	83594732	0.81627434
chr1	83594732	83650202	0.834812914
chr1	83650202	83692731	0.849347789
chr1	83692731	83730074	0.861589206
chr1	83730074	83761564	0.872418901
chr1	83761564	83794520	0.882798123
chr1	83794520	83818945	0.892225878
chr1	83818945	83860686	0.903336712
chr1	83860686	83915763	0.92002375
chr1	83915763	83961313	0.937890865
chr1	83961313	83998834	0.953060193
chr1	83998834	84029037	0.965707421
chr1	84029037	84092855	0.983717531
chr1	84092855	84127512	1.002434287
chr1	84127512	84219368	1.024472976
chr1	84219368	84294814	1.05180173
chr1	84294814	84392176	1.077572513
chr1	84392176	84398275	1.09200708
chr1	84398275	84403907	1.093574992
chr1	84403907	84444718	1.099651243
chr1	84444718	84492285	1.110767544
chr1	84492285	84628393	1.131655028
chr1	84628393	84751715	1.156878112
chr1	84751715	84811837	1.17156384
chr1	84811837	84871417	1.179583645
chr1	84871417	84970296	1.188339115
chr1	84970296	85046228	1.195796576
chr1	85046228	85093711	1.19958744
chr1	85093711	85154340	1.201839176
chr1	85154340	85189599	1.203097664
chr1	85189599	85315701	1.203290837
chr1	85315701	85405694	1.200631146
chr1	85405694	85430810	1.197722558
chr1	85430810	85489916	1.194806069
chr1	85489916	85505828	1.191804693
chr1	85505828	85575532	1.187713568
chr1	85575532	85608555	1.182149977
chr1	85608555	85628149	1.178954481
chr1	85628149	85653903	1.176009488
chr1	85653903	85661101	1.175304517
chr1	85661101	85720864	1.184688511
chr1	85720864	85767398	1.199045425
chr1	85767398	85813619	1.210940463
chr1	85813619	85951129	1.232609861
chr1	85951129	85983765	1.251030209
chr1	85983765	86015861	1.257452594
chr1	86015861	86082330	1.266653234
chr1	86082330	86094095	1.273569937
chr1	86094095	86240644	1.285974645
chr1	86240644	86265405	1.297994695
chr1	86265405	86292889	1.301195888
chr1	86292889	86350067	1.305968948
chr1	86350067	86361777	1.309555723
chr1	86361777	86397159	1.311787997
chr1	86397159	86429939	1.314775498
chr1	86429939	86468358	1.317556651
chr1	86468358	86560524	1.321703217
chr1	86560524	86584794	1.324593921
chr1	86584794	86705598	1.326655996
chr1	86705598	86763070	1.327574712
chr1	86763070	86821768	1.326941892
chr1	86821768	86839261	1.326071288
chr1	86839261	86876495	1.325168266
chr1	86876495	86961345	1.322391553
chr1	86961345	86976407	1.319506162
chr1	86976407	87023604	1.317298456
chr1	87023604	87036274	1.314974905
chr1	87036274	87090505	1.312036888
chr1	87090505	87121341	1.310682003
chr1	87121341	87129126	1.312177133
chr1	87129126	87155887	1.313523487
chr1	87155887	87179228	1.315487632
chr1	87179228	87216343	1.317878647
chr1	87216343	87279858	1.321908124
chr1	87279858	87384757	1.328789451
chr1	87384757	87484166	1.337354924
chr1	87484166	87663846	1.34948158
chr1	87663846	87709264	1.359552674
chr1	87709264	87753155	1.363643946
chr1	87753155	87791568	1.367456107
chr1	87791568	87924528	1.375540428
chr1	87924528	87955210	1.383391497
chr1	87955210	88050421	1.389561031
chr1	88050421	88132568	1.398399353
chr1	88132568	88167112	1.404312745
chr1	88167112	88177674	1.406621339
chr1	88177674	88186660	1.40762604
chr1	88186660	88287498	1.413323179
chr1	88287498	88337592	1.421248758
chr1	88337592	88366446	1.425450818
chr1	88366446	88406801	1.429167338
chr1	88406801	88453996	1.433909284
chr1	88453996	88483339	1.438090358
chr1	88483339	88490420	1.440092216
chr1	88490420	88557612	1.443175699
chr1	88557612	88642706	1.434068019
chr1	88642706	88671146	1.424525054
chr1	88671146	88723370	1.41820996
chr1	88723370	88759553	1.411647946
chr1	88759553	88803441	1.406073087
chr1	88803441	88859875	1.399564554
chr1	88859875	88891095	1.394278885
chr1	88891095	88931534	1.390276978
chr1	88931534	88975436	1.3859058
chr1	88975436	89040555	1.380822221
chr1	89040555	89227851	1.371653572
chr1	89227851	89286287	1.365384313
chr1	89286287	89419206	1.363022334
chr1	89419206	89509677	1.362454526
chr1	89509677	89592162	1.363854826
chr1	89592162	89631863	1.365747769
chr1	89631863	89681874	1.367674887
chr1	89681874	89696490	1.369297645
chr1	89696490	89740243	1.370983281
chr1	89740243	89777123	1.373578989
chr1	89777123	89903889	1.380027425
chr1	89903889	89930085	1.387064798
chr1	89930085	90001077	1.392293147
chr1	90001077	90073375	1.400846245
chr1	90073375	90099232	1.407282622
chr1	90099232	90142887	1.412183609
chr1	90142887	90160936	1.416721996
chr1	90160936	90211328	1.422022718
chr1	90211328	90257337	1.429872651
chr1	90257337	90358877	1.442903324
chr1	90358877	90407084	1.457147622
chr1	90407084	90491969	1.470893726
chr1	90491969	90535317	1.484924871
chr1	90535317	90594316	1.496790052
chr1	90594316	90630943	1.50833826
chr1	90630943	90657982	1.51629845
chr1	90657982	90705417	1.525897738
chr1	90705417	90743591	1.537267664
chr1	90743591	90784257	1.548084828
chr1	90784257	90847435	1.562845553
chr1	90847435	90916173	1.582388318
chr1	90916173	91060091	1.615932416
chr1	91060091	91102925	1.647049874
chr1	91102925	91170203	1.666370063
chr1	91170203	91207938	1.68533556
chr1	91207938	91348961	1.719149127
chr1	91348961	91367178	1.750361592
chr1	91367178	91544460	1.790969255
chr1	91544460	91573814	1.835506148
chr1	91573814	91656502	1.860782321
chr1	91656502	91720577	1.894790347
chr1	91720577	91765644	1.920808968
chr1	91765644	91794880	1.938879833
chr1	91794880	91850606	1.959927243
chr1	91850606	91863473	1.977152986
chr1	91863473	91870258	1.982139707
chr1	91870258	91907618	1.993429092
chr1	91907618	91951411	2.039958964
chr1	91951411	91968198	2.08911185
chr1	91968198	92068054	2.173976771
chr1	92068054	92108779	2.264701225
chr1	92108779	92157812	2.313736107
chr1	92157812	92199225	2.356949255
chr1	92199225	92258956	2.39733882
chr1	92258956	92306480	2.431838949
chr1	92306480	92346134	2.453190638
chr1	92346134	92379263	2.466442481
chr1	92379263	92399048	2.473517964
chr1	92399048	92516153	2.479664363
chr1	92516153	92531392	2.475089161
chr1	92531392	92570801	2.468296812
chr1	92570801	92689655	2.434281569
chr1	92689655	92704734	2.3933676
chr1	92704734	92766266	2.362141722
chr1	92766266	92805470	2.314988137
chr1	92805470	92861378	2.262684136
chr1	92861378	92929578	2.183846664
chr1	92929578	92984329	2.180306204
chr1	92984329	93015294	2.246697329
chr1	93015294	93028256	2.279061338
chr1	93028256	93164296	2.378574758
chr1	93164296	93191123	2.476384357
chr1	93191123	93238731	2.515088102
chr1	93238731	93325284	2.576578324
chr1	93325284	93367571	2.626926053
chr1	93367571	93395366	2.65010976
chr1	93395366	93453076	2.674212096
chr1	93453076	93500218	2.698443112
chr1	93500218	93561901	2.716653687
chr1	93561901	93638496	2.7299766
chr1	93638496	93676624	2.733281817
chr1	93676624	93712074	2.731171275
chr1	93712074	93793548	2.720876442
chr1	93793548	93851367	2.699293151
chr1	93851367	93940341	2.66371896
chr1	93940341	94039355	2.600470101
chr1	94039355	94050486	2.555014829
chr1	94050486	94162391	2.493779907
chr1	94162391	94206987	2.405845381
chr1	94206987	94217619	2.371280028
chr1	94217619	94289129	2.315884364
chr1	94289129	94310141	2.249834545
chr1	94310141	94332471	2.216987626
chr1	94332471	94377572	2.224882577
chr1	94377572	94466756	2.294170978
chr1	94466756	94498911	2.350386554
chr1	94498911	94526647	2.375307426
chr1	94526647	94550859	2.395540183
chr1	94550859	94645894	2.43643635
chr1	94645894	94722198	2.484591463
chr1	94722198	94731106	2.503678475
chr1	94731106	94793784	2.516362066
chr1	94793784	94802323	2.527173958
chr1	94802323	94806594	2.528812619
chr1	94806594	94837526	2.532828361
chr1	94837526	94876627	2.539170052
chr1	94876627	94940617	2.544131602
chr1	94940617	94973180	2.544632377
chr1	94973180	94993712	2.54293988
chr1	94993712	95153594	2.52502572
chr1	95153594	95172795	2.495927787
chr1	95172795	95265747	2.468047029
chr1	95265747	95369397	2.40574223
chr1	95369397	95455819	2.328478032
chr1	95455819	95497214	2.267155193
chr1	95497214	95578747	2.200031534
chr1	95578747	95617371	2.128276201
chr1	95617371	95629807	2.095641092
chr1	95629807	95740733	2.010468403
chr1	95740733	95758285	1.925381088
chr1	95758285	95792924	1.913076649
chr1	95792924	95846720	1.892545444
chr1	95846720	95879017	1.872910656
chr1	95879017	95939100	1.852300231
chr1	95939100	95967558	1.832909347
chr1	95967558	96005302	1.818694488
chr1	96005302	96084447	1.794172628
chr1	96084447	96168516	1.761045296
chr1	96168516	96216737	1.735143668
chr1	96216737	96329082	1.705038607
chr1	96329082	96341598	1.682361307
chr1	96341598	96346369	1.679297675
chr1	96346369	96412845	1.666873661
chr1	96412845	96426120	1.65319545
chr1	96426120	96463784	1.644661773
chr1	96463784	96523442	1.628722902
chr1	96523442	96650555	1.599556913
chr1	96650555	96782015	1.561970508
chr1	96782015	96798052	1.541904594
chr1	96798052	96806235	1.538737579
chr1	96806235	96860276	1.530766386
chr1	96860276	96909929	1.51787633
chr1	96909929	96934926	1.508922669
chr1	96934926	96960192	1.50306444
chr1	96960192	97033682	1.491968971
chr1	97033682	97192711	1.467878789
chr1	97192711	97209577	1.451143591
chr1	97209577	97278922	1.44365861
chr1	97278922	97472681	1.423314953
chr1	97472681	97563934	1.404704317
chr1	97563934	97580021	1.398791937
chr1	97580021	97627565	1.3956215
chr1	97627565	97688412	1.390678699
chr1	97688412	97777084	1.384860189
chr1	97777084	97808486	1.38092466
chr1	97808486	97853329	1.378852327
chr1	97853329	97882373	1.377108058
chr1	97882373	97987628	1.32922701
chr1	97987628	98024109	1.267880599
chr1	98024109	98034129	1.248563578
chr1	98034129	98089781	1.222052383
chr1	98089781	98117138	1.18942836
chr1	98117138	98142631	1.169315257
chr1	98142631	98211805	1.134613181
chr1	98211805	98252334	1.096100947
chr1	98252334	98259388	1.080033896
chr1	98259388	98412220	1.029722516
chr1	98412220	98698690	0.913983808
chr1	98698690	98778433	0.839308918
chr1	98778433	98836848	0.817867619
chr1	98836848	98863481	0.806276616
chr1	98863481	98931858	0.795000305
chr1	98931858	99008247	0.780665411
chr1	99008247	99024896	0.773175649
chr1	99024896	99077958	0.768732247
chr1	99077958	99103421	0.764584468
chr1	99103421	99129941	0.76246515
chr1	99129941	99163058	0.760616043
chr1	99163058	99223381	0.759004841
chr1	99223381	99283857	0.759055023
chr1	99283857	99393734	0.763634211
chr1	99393734	99427983	0.770891577
chr1	99427983	99470201	0.77637681
chr1	99470201	99545758	0.786879378
chr1	99545758	99602130	0.801280024
chr1	99602130	99667634	0.817343982
chr1	99667634	99799572	0.849117439
chr1	99799572	99832319	0.879968672
chr1	99832319	99896856	0.900751761
chr1	99896856	99931717	0.923493427
chr1	99931717	99972078	0.941909906
chr1	99972078	100001324	0.959785948
chr1	100001324	100036439	0.977088018
chr1	100036439	100102493	1.005798852
chr1	100102493	100117532	1.029893465
chr1	100117532	100153143	1.045620925
chr1	100153143	100185774	1.067462954
chr1	100185774	100255386	1.101804646
chr1	100255386	100269214	1.130941873
chr1	100269214	100318127	1.153803717
chr1	100318127	100350621	1.18435663
chr1	100350621	100477080	1.225788314
chr1	100477080	100506920	1.257818595
chr1	100506920	100551565	1.270797647
chr1	100551565	100644305	1.291229485
chr1	100644305	100661315	1.304964414
chr1	100661315	100713451	1.311908856
chr1	100713451	100878750	1.325963385
chr1	100878750	101012030	1.32927542
chr1	101012030	101057409	1.321875203
chr1	101057409	101066880	1.31802783
chr1	101066880	101073923	1.316713431
chr1	101073923	101201026	1.303094979
chr1	101201026	101230835	1.283237553
chr1	101230835	101287466	1.26948029
chr1	101287466	101341869	1.249421221
chr1	101341869	101355308	1.23587583
chr1	101355308	101365721	1.230828547
chr1	101365721	101480782	1.20161609
chr1	101480782	101522273	1.161177441
chr1	101522273	101631067	1.125982279
chr1	101631067	101679484	1.139304738
chr1	101679484	101713120	1.155530191
chr1	101713120	101738222	1.166519827
chr1	101738222	101807443	1.18296796
chr1	101807443	101820263	1.196400896
chr1	101820263	101965756	1.218742818
chr1	101965756	101974915	1.237994482
chr1	101974915	102104656	1.251360055
chr1	102104656	102119857	1.263087578
chr1	102119857	102128665	1.264663387
chr1	102128665	102187086	1.268525241
chr1	102187086	102206246	1.272315775
chr1	102206246	102231394	1.27402833
chr1	102231394	102276657	1.276123108
chr1	102276657	102295523	1.277462091
chr1	102295523	102357366	1.278136981
chr1	102357366	102446435	1.27685297
chr1	102446435	102566589	1.269437391
chr1	102566589	102627977	1.25812128
chr1	102627977	102701689	1.246273392
chr1	102701689	102726016	1.236122532
chr1	102726016	102808524	1.223144275
chr1	102808524	102849446	1.206337842
chr1	102849446	102892031	1.193589821
chr1	102892031	102921077	1.181853641
chr1	102921077	102971821	1.167810421
chr1	102971821	103033811	1.146380754
chr1	103033811	103152324	1.107921175
chr1	103152324	103261698	1.052801419
chr1	103261698	103285629	1.020546041
chr1	103285629	103396552	1.002208972
chr1	103396552	103452513	0.980206765
chr1	103452513	103566484	0.958837162
chr1	103566484	103616637	0.938980857
chr1	103616637	103658234	0.928289726
chr1	103658234	103676649	0.921440149
chr1	103676649	103756559	0.910515847
chr1	103756559	103763637	0.901049863
chr1	103763637	103875613	0.888607897
chr1	103875613	103939590	0.870917624
chr1	103939590	103949935	0.863745418
chr1	103949935	103963830	0.861452564
chr1	103963830	104030345	0.85400478
chr1	104030345	104053989	0.845857358
chr1	104053989	104058495	0.843371279
chr1	104058495	104095671	0.839749135
chr1	104095671	104137163	0.833054747
chr1	104137163	104227981	0.822281652
chr1	104227981	104374285	0.804406391
chr1	104374285	104387479	0.79324812
chr1	104387479	104520159	0.783966772
chr1	104520159	104582288	0.772450176
chr1	104582288	104619053	0.767100203
chr1	104619053	104664622	0.762903899
chr1	104664622	104727312	0.757726577
chr1	104727312	104733901	0.75458587
chr1	104733901	104788917	0.751959027
chr1	104788917	104919388	0.744822062
chr1	104919388	105042387	0.736764116
chr1	105042387	105049123	0.733371466
chr1	105049123	105079278	0.732534592
chr1	105079278	105145053	0.730571886
chr1	105145053	105159143	0.729128317
chr1	105159143	105175111	0.728647451
chr1	105175111	105198226	0.728067247
chr1	105198226	105385944	0.725973765
chr1	105385944	105391945	0.724960664
chr1	105391945	105460343	0.724994262
chr1	105460343	105512098	0.725377064
chr1	105512098	105553755	0.726002284
chr1	105553755	105567842	0.726505272
chr1	105567842	105614647	0.727190057
chr1	105614647	105697484	0.72905187
chr1	105697484	105778875	0.732161575
chr1	105778875	105911311	0.737585386
chr1	105911311	106325264	0.758879487
chr1	106325264	106341474	0.78088948
chr1	106341474	106510029	0.792740994
chr1	106510029	106538632	0.80629924
chr1	106538632	106561132	0.792242289
chr1	106561132	106606418	0.74569796
chr1	106606418	106631159	0.700575276
chr1	106631159	106683415	0.655263248
chr1	106683415	106688850	0.623485424
chr1	106688850	106855010	0.546516172
chr1	106855010	106958340	0.459487033
chr1	106958340	106985571	0.435023821
chr1	106985571	107301581	0.440744209
chr1	107301581	107428243	0.543161624
chr1	107428243	107580381	0.683433489
chr1	107580381	107696790	0.784348837
chr1	107696790	107753302	0.791487849
chr1	107753302	107828025	0.796607192
chr1	107828025	107866754	0.800855631
chr1	107866754	107965473	0.805734648
chr1	107965473	108001622	0.81030692
chr1	108001622	108116540	0.815081591
chr1	108116540	108217305	0.821399376
chr1	108217305	108262241	0.825318284
chr1	108262241	108272813	0.826731561
chr1	108272813	108321166	0.828175595
chr1	108321166	108334841	0.829654287
chr1	108334841	108366171	0.830688554
chr1	108366171	108415563	0.832473612
chr1	108415563	108471215	0.83466487
chr1	108471215	108645460	0.838870544
chr1	108645460	108729065	0.8428447
chr1	108729065	108828064	0.845060279
chr1	108828064	108868648	0.846467577
chr1	108868648	108945414	0.847417398
chr1	108945414	108985684	0.84819515
chr1	108985684	109063783	0.848769491
chr1	109063783	109110096	0.849184866
chr1	109110096	109177873	0.849364272
chr1	109177873	109251246	0.84934306
chr1	109251246	109303834	0.849099865
chr1	109303834	109411354	0.848447202
chr1	109411354	109477701	0.847376615
chr1	109477701	109499500	0.846675355
chr1	109499500	109651308	0.844911364
chr1	109651308	109703706	0.842412331
chr1	109703706	109740346	0.841125629
chr1	109740346	109749708	0.840419247
chr1	109749708	109822991	0.839059598
chr1	109822991	109871391	0.836911166
chr1	109871391	109954860	0.834334274
chr1	109954860	110072014	0.82995471
chr1	110072014	110163602	0.824837354
chr1	110163602	110216364	0.82095168
chr1	110216364	110289920	0.81729844
chr1	110289920	110359176	0.812911501
chr1	110359176	110560710	0.831150998
chr1	110560710	110661295	0.859318267
chr1	110661295	110783607	0.8775073
chr1	110783607	110797980	0.887772563
chr1	110797980	110869124	0.893708045
chr1	110869124	110928043	0.902220598
chr1	110928043	110990221	0.90950846
chr1	110990221	111117945	0.919642439
chr1	111117945	111128988	0.926283595
chr1	111128988	111150839	0.927713081
chr1	111150839	111189357	0.930218434
chr1	111189357	111269114	0.934672807
chr1	111269114	111294404	0.938215774
chr1	111294404	111404594	0.941986169
chr1	111404594	111466899	0.945851876
chr1	111466899	111532788	0.947887439
chr1	111532788	111568378	0.949043391
chr1	111568378	111576813	0.949412294
chr1	111576813	111586399	0.949536826
chr1	111586399	111609419	0.949725481
chr1	111609419	111624329	0.949895557
chr1	111624329	111652426	0.950010592
chr1	111652426	111691662	0.95003896
chr1	111691662	111713196	0.949916589
chr1	111713196	111828371	0.948982238
chr1	111828371	111844148	0.947540096
chr1	111844148	111857157	0.947109535
chr1	111857157	111892027	0.946309884
chr1	111892027	111943848	0.94462519
chr1	111943848	111963966	0.943016642
chr1	111963966	112031715	0.940715635
chr1	112031715	112078930	0.937279514
chr1	112078930	112137172	0.933627059
chr1	112137172	112167358	0.930235739
chr1	112167358	112252559	0.925261559
chr1	112252559	112312895	0.918286913
chr1	112312895	112353711	0.912922859
chr1	112353711	112387194	0.908708718
chr1	112387194	112576524	0.894461573
chr1	112576524	112600505	0.879379551
chr1	112600505	112661619	0.872723106
chr1	112661619	112935406	0.843232682
chr1	112935406	113034032	0.806015261
chr1	113034032	113087340	0.797750793
chr1	113087340	113119588	0.801710229
chr1	113119588	113218970	0.807101788
chr1	113218970	113270211	0.812479098
chr1	113270211	113329314	0.81575285
chr1	113329314	113374803	0.818387182
chr1	113374803	113385507	0.819616165
chr1	113385507	113456591	0.821105539
chr1	113456591	113518047	0.82297308
chr1	113518047	113709435	0.824180159
chr1	113709435	113771148	0.823098693
chr1	113771148	113773533	0.822353823
chr1	113773533	113815841	0.82169768
chr1	113815841	113841856	0.82055568
chr1	113841856	113851038	0.819888914
chr1	113851038	113966217	0.816995192
chr1	113966217	113996479	0.812964179
[truncated: 39,851 more rows]
