# Supplementary material for: Estimation of linkage disequilibrium and effective population size in New Zealand sheep using three different methods to create genetic maps
Source: BMC Genet. 2017 Jul 21;18:68. doi: 10.1186/s12863-017-0534-2 (PMC5521107; doi:10.1186/s12863-017-0534-2)
Supplement: Supplementary file 5 — OvineGeneticMap.IMF.txt. This file contains information about physical and genetics positions for the entire sheep genome assembly (ISGC Oar_v3.1). The first line gives the correct setting to load it in the UCSC genome browser. This file contains four columns, the chromosome, and the physical position for the previous markers, the physical position for the markers, and the genetic position for a marker. (TXT 1492 kb) [file 12863_2017_534_MOESM5_ESM.txt]

track type=bedGraph name="Recombination.cM" description="expected.position.cM" visibility=full color=136,65,157 altColor=0,100,200 priority=20
chr1	0	912507	0
chr1	912507	999877	0.284890288
chr1	999877	1155400	0.787925585
chr1	1155400	1245222	1.076101522
chr1	1245222	1390945	1.540019953
chr1	1390945	1406764	1.590115117
chr1	1406764	1513820	1.927784756
chr1	1513820	1618342	2.25520987
chr1	1618342	1738285	2.628239232
chr1	1738285	1815740	2.867612949
chr1	1815740	1883334	3.075550556
chr1	1883334	1904126	3.139333635
chr1	1904126	1949413	3.277969954
chr1	1949413	2038137	3.548437072
chr1	2038137	2104223	3.748920257
chr1	2104223	2147622	3.88013019
chr1	2147622	2166422	3.936859283
chr1	2166422	2194569	4.021669537
chr1	2194569	2203962	4.049938903
chr1	2203962	2225681	4.115242054
chr1	2225681	2268988	4.245193656
chr1	2268988	2317262	4.389642448
chr1	2317262	2407510	4.658546639
chr1	2407510	2484946	4.888101717
chr1	2484946	2541019	5.053657384
chr1	2541019	2657803	5.396677609
chr1	2657803	2698407	5.515369298
chr1	2698407	2721556	5.582896916
chr1	2721556	2808944	5.836875419
chr1	2808944	2838035	5.921087177
chr1	2838035	2870378	6.014511342
chr1	2870378	2906205	6.117748306
chr1	2906205	2960877	6.274771094
chr1	2960877	3051176	6.532717029
chr1	3051176	3089274	6.641010824
chr1	3089274	3124748	6.741553866
chr1	3124748	3132186	6.76259912
chr1	3132186	3253438	7.10387263
chr1	3253438	3314910	7.275564861
chr1	3314910	3336925	7.336830872
chr1	3336925	3398222	7.506787744
chr1	3398222	3420990	7.569677912
chr1	3420990	3460454	7.678376179
chr1	3460454	3520169	7.84209563
chr1	3520169	3585807	8.020982627
chr1	3585807	3599190	8.057316305
chr1	3599190	3656263	8.21172533
chr1	3656263	3666516	8.239371121
chr1	3666516	3688215	8.297784834
chr1	3688215	3735231	8.423907395
chr1	3735231	3815116	8.636786476
chr1	3815116	3839440	8.701246064
chr1	3839440	3876116	8.798117236
chr1	3876116	3979626	9.069394683
chr1	3979626	4002045	9.127731071
chr1	4002045	4067600	9.297440015
chr1	4067600	4098040	9.375880056
chr1	4098040	4154546	9.521157397
chr1	4154546	4174901	9.573377566
chr1	4174901	4246644	9.756914593
chr1	4246644	4254004	9.775695301
chr1	4254004	4263142	9.798999968
chr1	4263142	4291733	9.87182052
chr1	4291733	4301344	9.896266367
chr1	4301344	4363968	10.05512477
chr1	4363968	4387121	10.11366131
chr1	4387121	4426292	10.21244179
chr1	4426292	4561875	10.55169206
chr1	4561875	4605863	10.66079704
chr1	4605863	4632159	10.72577917
chr1	4632159	4772466	11.06924878
chr1	4772466	4887716	11.34692673
chr1	4887716	4951877	11.49961688
chr1	4951877	4998140	11.6088229
chr1	4998140	5016766	11.65257316
chr1	5016766	5078059	11.79563618
chr1	5078059	5145828	11.9535211
chr1	5145828	5231809	12.15502549
chr1	5231809	5238612	12.17101485
chr1	5238612	5258389	12.21752935
chr1	5258389	5336729	12.40215987
chr1	5336729	5401708	12.55559661
chr1	5401708	5418102	12.59432756
chr1	5418102	5473827	12.72597712
chr1	5473827	5529775	12.85806549
chr1	5529775	5562664	12.93562688
chr1	5562664	5605415	13.0363038
chr1	5605415	5682196	13.21656682
chr1	5682196	5729978	13.32828119
chr1	5729978	5750260	13.37557087
chr1	5750260	5783685	13.45331665
chr1	5783685	5843188	13.59107197
chr1	5843188	5903125	13.7288761
chr1	5903125	5938634	13.81000743
chr1	5938634	5974588	13.89173311
chr1	5974588	6024724	14.00492924
chr1	6024724	6068719	14.10346718
chr1	6068719	6148701	14.28052197
chr1	6148701	6286448	14.57829744
chr1	6286448	6366323	14.74626462
chr1	6366323	6408448	14.83331387
chr1	6408448	6468322	14.95509754
chr1	6468322	6504031	15.02659303
chr1	6504031	6555570	15.12821417
chr1	6555570	6596126	15.20682533
chr1	6596126	6625308	15.26262527
chr1	6625308	6695233	15.3936234
chr1	6695233	6708911	15.4187597
chr1	6708911	6716374	15.43238739
chr1	6716374	6803550	15.58720305
chr1	6803550	6816172	15.60897975
chr1	6816172	6832517	15.63695133
chr1	6832517	6867954	15.69673528
chr1	6867954	6925078	15.79074962
chr1	6925078	6965862	15.85620476
chr1	6965862	7007092	15.92106378
chr1	7007092	7031409	15.95873442
chr1	7031409	7080496	16.03354821
chr1	7080496	7171846	16.16884635
chr1	7171846	7192190	16.19835927
chr1	7192190	7362347	16.43831745
chr1	7362347	7374669	16.45531299
chr1	7374669	7444909	16.55152141
chr1	7444909	7494503	16.618928
chr1	7494503	7556697	16.70311662
chr1	7556697	7572815	16.72490652
chr1	7572815	7578311	16.73233601
chr1	7578311	7709936	16.91077053
chr1	7709936	7748239	16.96311874
chr1	7748239	7766706	16.98846742
chr1	7766706	7822385	17.06542687
chr1	7822385	7874458	17.13827495
chr1	7874458	7939149	17.23022609
chr1	7939149	7956997	17.25550425
chr1	7956997	8059661	17.3891524
chr1	8059661	8215106	17.56449518
chr1	8215106	8251348	17.6027495
chr1	8251348	8293625	17.64689767
chr1	8293625	8320942	17.67535278
chr1	8320942	8332050	17.68694219
chr1	8332050	8364799	17.7212757
chr1	8364799	8429256	17.79025262
chr1	8429256	8469331	17.83465148
chr1	8469331	8504278	17.87468317
chr1	8504278	8590717	17.98065705
chr1	8590717	8632095	18.03357689
chr1	8632095	8673690	18.0855795
chr1	8673690	8712926	18.13360067
chr1	8712926	8734126	18.15915264
chr1	8734126	8826615	18.26766025
chr1	8826615	8835276	18.2775922
chr1	8835276	8914372	18.3666922
chr1	8914372	8978097	18.43660908
chr1	8978097	9023748	18.48583051
chr1	9023748	9059225	18.52365414
chr1	9059225	9128107	18.59620601
chr1	9128107	9163620	18.63324185
chr1	9163620	9205489	18.67666395
chr1	9205489	9216738	18.68829451
chr1	9216738	9225672	18.69752267
chr1	9225672	9241769	18.71413232
chr1	9241769	9293276	18.76717484
chr1	9293276	9441381	18.91988613
chr1	9441381	9514890	18.99654099
chr1	9514890	9558392	19.04240207
chr1	9558392	9577866	19.06308036
chr1	9577866	9636590	19.12608562
chr1	9636590	9715560	19.21264119
chr1	9715560	9789228	19.29567905
chr1	9789228	9829472	19.34136187
chr1	9829472	10023298	19.55203129
chr1	10023298	10084179	19.61533779
chr1	10084179	10103593	19.63526818
chr1	10103593	10158329	19.69083046
chr1	10158329	10227224	19.75953238
chr1	10227224	10341090	19.87042443
chr1	10341090	10372472	19.90047598
chr1	10372472	10381628	19.90920637
chr1	10381628	10436009	19.96073464
chr1	10436009	10487594	20.00914527
chr1	10487594	10546581	20.06402152
chr1	10546581	10557584	20.07420773
chr1	10557584	10641864	20.1517997
chr1	10641864	10728279	20.23075843
chr1	10728279	10775824	20.27404314
chr1	10775824	10825577	20.3192824
chr1	10825577	10853425	20.3445987
chr1	10853425	10965335	20.44651152
chr1	10965335	11106023	20.57575479
chr1	11106023	11155061	20.62130093
chr1	11155061	11193919	20.65763105
chr1	11193919	11233635	20.69501065
chr1	11233635	11240410	20.701414
chr1	11240410	11277100	20.73623717
chr1	11277100	11305521	20.76339093
chr1	11305521	11347838	20.80413372
chr1	11347838	11396852	20.8518307
chr1	11396852	11411955	20.86664487
chr1	11411955	11513707	20.96803028
chr1	11513707	11527242	20.98173851
chr1	11527242	11569144	21.02453373
chr1	11569144	11618911	21.07609733
chr1	11618911	11668576	21.12840218
chr1	11668576	11722412	21.18611722
chr1	11722412	11768264	21.23615709
chr1	11768264	11852254	21.33007264
chr1	11852254	11914995	21.40225955
chr1	11914995	11941633	21.43346328
chr1	11941633	11982306	21.48177188
chr1	11982306	12057574	21.57021854
chr1	12057574	12071038	21.58569857
chr1	12071038	12178419	21.70590773
chr1	12178419	12216650	21.7474707
chr1	12216650	12301645	21.83798355
chr1	12301645	12330774	21.86849484
chr1	12330774	12388712	21.92856624
chr1	12388712	12429989	21.97095758
chr1	12429989	12475934	22.01785065
chr1	12475934	12522260	22.06492345
chr1	12522260	12550378	22.09343761
chr1	12550378	12706004	22.2516589
chr1	12706004	12716280	22.26218974
chr1	12716280	12775585	22.32333457
chr1	12775585	12823388	22.37318663
chr1	12823388	12875848	22.42862769
chr1	12875848	12935982	22.49331684
chr1	12935982	12987139	22.54947352
chr1	12987139	13062345	22.63422526
chr1	13062345	13151409	22.73854096
chr1	13151409	13158858	22.74748171
chr1	13158858	13226888	22.83083115
chr1	13226888	13309608	22.93665127
chr1	13309608	13358209	23.00134235
chr1	13358209	13424665	23.09308801
chr1	13424665	13479337	23.17161544
chr1	13479337	13502382	23.20558716
chr1	13502382	13604065	23.36206214
chr1	13604065	13629822	23.40348994
chr1	13629822	13683389	23.49210512
chr1	13683389	13691064	23.50508097
chr1	13691064	13716153	23.54772295
chr1	13716153	13761431	23.62522906
chr1	13761431	13787866	23.67080887
chr1	13787866	13805495	23.70134044
chr1	13805495	13880999	23.8333362
chr1	13880999	13955997	23.96643719
chr1	13955997	14017062	24.07628882
chr1	14017062	14060408	24.15507634
chr1	14060408	14068312	24.16951592
chr1	14068312	14093224	24.21517459
chr1	14093224	14099180	24.226124
chr1	14099180	14242876	24.49421121
chr1	14242876	14281316	24.56721278
chr1	14281316	14316730	24.63495226
chr1	14316730	14350183	24.69936947
chr1	14350183	14372243	24.742077
chr1	14372243	14421144	24.83739877
chr1	14421144	14454422	24.90278198
chr1	14454422	14691551	25.380913
chr1	14691551	14722371	25.44465015
chr1	14722371	14771579	25.5471839
chr1	14771579	14844219	25.70028183
chr1	14844219	14898732	25.81654618
chr1	14898732	14935560	25.89576194
chr1	14935560	14970746	25.97195264
chr1	14970746	15017620	26.07422501
chr1	15017620	15117118	26.29426132
chr1	15117118	15143339	26.35291921
chr1	15143339	15237402	26.5656655
chr1	15237402	15274271	26.65005005
chr1	15274271	15306352	26.72393525
chr1	15306352	15357384	26.84235062
chr1	15357384	15447703	27.05460688
chr1	15447703	15527286	27.25064717
chr1	15527286	15566031	27.35114915
chr1	15566031	15619006	27.49336009
chr1	15619006	15697768	27.71383944
chr1	15697768	15765887	27.91188863
chr1	15765887	15821739	28.07841507
chr1	15821739	15853511	28.17451655
chr1	15853511	16008656	28.65328995
chr1	16008656	16064349	28.82707082
chr1	16064349	16100207	28.93894502
chr1	16100207	16147225	29.0852534
chr1	16147225	16176988	29.17746843
chr1	16176988	16229069	29.33771245
chr1	16229069	16343115	29.68111778
chr1	16343115	16378991	29.78627932
chr1	16378991	16465248	30.03181917
chr1	16465248	16586526	30.35544725
chr1	16586526	16650999	30.51500173
chr1	16650999	16712240	30.65723714
chr1	16712240	16721832	30.67863009
chr1	16721832	16766315	30.77451867
chr1	16766315	16801673	30.84666772
chr1	16801673	16810918	30.86507954
chr1	16810918	16855865	30.95556723
chr1	16855865	16899077	31.043934
chr1	16899077	16948266	31.14590637
chr1	16948266	17003571	31.26196862
chr1	17003571	17038771	31.33643554
chr1	17038771	17097896	31.46222172
chr1	17097896	17151167	31.57595104
chr1	17151167	17180199	31.63795308
chr1	17180199	17278400	31.84686781
chr1	17278400	17283773	31.85823243
chr1	17283773	17354256	32.00630066
chr1	17354256	17361209	32.02078714
chr1	17361209	17473274	32.25026842
chr1	17473274	17503500	32.31061124
chr1	17503500	17701635	32.68356459
chr1	17701635	17884528	33.00187023
chr1	17884528	17904198	33.03557243
chr1	17904198	17964972	33.13905496
chr1	17964972	18049756	33.28179701
chr1	18049756	18097028	33.36056791
chr1	18097028	18141837	33.43469832
chr1	18141837	18240132	33.59549697
chr1	18240132	18298255	33.6894124
chr1	18298255	18320945	33.72584109
chr1	18320945	18360283	33.78868801
chr1	18360283	18469241	33.96071925
chr1	18469241	18494158	33.99964109
chr1	18494158	18582753	34.13677792
chr1	18582753	18632538	34.21298627
chr1	18632538	18668192	34.26718814
chr1	18668192	18695502	34.30849418
chr1	18695502	18773114	34.42488637
chr1	18773114	18800532	34.465654
chr1	18800532	18803224	34.46964689
chr1	18803224	18846651	34.53381766
chr1	18846651	18908522	34.62445812
chr1	18908522	19003874	34.7623555
chr1	19003874	19027134	34.79566618
chr1	19027134	19048510	34.82616599
chr1	19048510	19087646	34.88172709
chr1	19087646	19146157	34.96412424
chr1	19146157	19214192	35.05892903
chr1	19214192	19277933	35.14677711
chr1	19277933	19294016	35.16879483
chr1	19294016	19319317	35.20331184
chr1	19319317	19474701	35.41209578
chr1	19474701	19534848	35.49144901
chr1	19534848	19600047	35.57655411
chr1	19600047	19642265	35.63115819
chr1	19642265	19654996	35.64754692
chr1	19654996	19716867	35.72668607
chr1	19716867	19742061	35.75867122
chr1	19742061	19774888	35.80013902
chr1	19774888	19882225	35.93409822
chr1	19882225	19939524	36.00459376
chr1	19939524	19970769	36.04273941
chr1	19970769	20014904	36.09626854
chr1	20014904	20049561	36.13801352
chr1	20049561	20099767	36.19803931
chr1	20099767	20130161	36.23412154
chr1	20130161	20250859	36.37551395
chr1	20250859	20305262	36.43826348
chr1	20305262	20737305	36.91548135
chr1	20737305	20792252	36.97354709
chr1	20792252	20948352	37.13536274
chr1	20948352	21034048	37.22224473
chr1	21034048	21132185	37.3200664
chr1	21132185	21338000	37.51951994
chr1	21338000	21480663	37.65333714
chr1	21480663	21485616	37.65791887
chr1	21485616	21520656	37.69021049
chr1	21520656	21557161	37.72362588
chr1	21557161	21598497	37.76118612
chr1	21598497	21654955	37.81201441
chr1	21654955	21837886	37.97300733
chr1	21837886	21950469	38.06932934
chr1	21950469	21959783	38.07720536
chr1	21959783	21973809	38.08903936
chr1	21973809	22071304	38.17042165
chr1	22071304	22122845	38.212831
chr1	22122845	22136099	38.22366873
chr1	22136099	22141488	38.22806737
chr1	22141488	22217108	38.28930935
chr1	22217108	22224050	38.29488665
chr1	22224050	22280192	38.33971724
chr1	22280192	22314998	38.3672664
chr1	22314998	22377080	38.41594458
chr1	22377080	22443318	38.46723714
chr1	22443318	22521412	38.52372997
chr1	22521412	22529742	38.52934393
chr1	22529742	22544268	38.53895015
chr1	22544268	22567752	38.55399502
chr1	22567752	22600348	38.57390837
chr1	22600348	22611877	38.58068854
chr1	22611877	22642211	38.5978895
chr1	22642211	22709544	38.63290344
chr1	22709544	22737885	38.64640105
chr1	22737885	22782029	38.66604799
chr1	22782029	22837032	38.68831526
chr1	22837032	22895020	38.70933125
chr1	22895020	22972628	38.73389449
chr1	22972628	22999661	38.74158144
chr1	22999661	23026552	38.74881931
chr1	23026552	23044548	38.75344658
chr1	23044548	23101966	38.76713548
chr1	23101966	23117038	38.77047664
chr1	23117038	23213302	38.78969226
chr1	23213302	23294379	38.80356059
chr1	23294379	23376407	38.81610649
chr1	23376407	23486511	38.83171376
chr1	23486511	23529383	38.83770615
chr1	23529383	23540948	38.8393345
chr1	23540948	23552875	38.84102268
chr1	23552875	23642725	38.85422972
chr1	23642725	23651580	38.85559675
chr1	23651580	23700883	38.86350474
chr1	23700883	23709900	38.86501224
chr1	23709900	23739280	38.87007451
chr1	23739280	23846290	38.89086819
chr1	23846290	23878767	38.89805772
chr1	23878767	23888952	38.90040924
chr1	23888952	23952498	38.91622102
chr1	23952498	24104855	38.96357172
chr1	24104855	24135839	38.97510217
chr1	24135839	24149451	38.98039398
chr1	24149451	24181124	38.99326283
chr1	24181124	24332025	39.06629001
chr1	24332025	24362394	39.08355399
chr1	24362394	24422906	39.11800682
chr1	24422906	24453219	39.13462484
chr1	24453219	24538073	39.17894877
chr1	24538073	24578785	39.19910441
chr1	24578785	24593299	39.20612113
chr1	24593299	24652810	39.23398709
chr1	24652810	24832808	39.30993432
chr1	24832808	24901207	39.33575393
chr1	24901207	25190083	39.42893139
chr1	25190083	25206423	39.43352241
chr1	25206423	25319915	39.46369173
chr1	25319915	25458108	39.49680822
chr1	25458108	25520349	39.51060912
chr1	25520349	25552735	39.51754984
chr1	25552735	25561238	39.51934655
chr1	25561238	25643415	39.53620545
chr1	25643415	25666754	39.54083968
chr1	25666754	25750178	39.5569269
chr1	25750178	25783422	39.56315507
chr1	25783422	25807080	39.56753283
chr1	25807080	25850121	39.57539455
chr1	25850121	25854799	39.57624177
chr1	25854799	25879029	39.58060966
chr1	25879029	25925373	39.58888043
chr1	25925373	25932152	39.59008235
chr1	25932152	25994480	39.601062
chr1	25994480	26222577	39.64107269
chr1	26222577	26395324	39.67269934
chr1	26395324	26431692	39.679659
chr1	26431692	26441707	39.68159873
chr1	26441707	26558958	39.70516725
chr1	26558958	26639102	39.72234152
chr1	26639102	26662513	39.72754656
chr1	26662513	26751408	39.74817607
chr1	26751408	26812077	39.76311526
chr1	26812077	26849693	39.77276068
chr1	26849693	26889226	39.78323317
chr1	26889226	26901948	39.78667923
chr1	26901948	26975517	39.80736969
chr1	26975517	27039579	39.82650764
chr1	27039579	27120678	39.85235301
chr1	27120678	27185908	39.87454691
chr1	27185908	27275897	39.90737681
chr1	27275897	27333681	39.92989512
chr1	27333681	27398178	39.95643565
chr1	27398178	27468042	39.98694289
chr1	27468042	27602180	40.05098624
chr1	27602180	27653531	40.07752141
chr1	27653531	27713751	40.11014037
chr1	27713751	27726177	40.11707797
chr1	27726177	27779337	40.14757752
chr1	27779337	27895772	40.21919058
chr1	27895772	27998157	40.28790584
chr1	27998157	28053649	40.32750772
chr1	28053649	28125498	40.38029863
chr1	28125498	28171796	40.41475089
chr1	28171796	28191610	40.42959871
chr1	28191610	28221350	40.45200045
chr1	28221350	28318326	40.5260057
chr1	28318326	28342811	40.54492089
chr1	28342811	28392308	40.58343898
chr1	28392308	28442294	40.62271611
chr1	28442294	28475105	40.64870308
chr1	28475105	28558011	40.71508477
chr1	28558011	28591520	40.74220473
chr1	28591520	28647777	40.78810696
chr1	28647777	28706320	40.83636479
chr1	28706320	28748336	40.87130474
chr1	28748336	28785578	40.9024865
chr1	28785578	28795354	40.9107045
chr1	28795354	28918937	41.01575721
chr1	28918937	28979692	41.06818525
chr1	28979692	29058211	41.13669515
chr1	29058211	29081376	41.15706775
chr1	29081376	29201615	41.26397206
chr1	29201615	29252531	41.30982041
chr1	29252531	29283748	41.33809862
chr1	29283748	29347753	41.39647437
chr1	29347753	29407784	41.45181218
chr1	29407784	29458419	41.49901125
chr1	29458419	29503793	41.54170911
chr1	29503793	29555014	41.59036277
chr1	29555014	29581185	41.61540642
chr1	29581185	29587606	41.62156979
chr1	29587606	29668504	41.69985775
chr1	29668504	29695048	41.72580037
chr1	29695048	29732489	41.76260551
chr1	29732489	29742664	41.77265048
chr1	29742664	29815556	41.84514158
chr1	29815556	29914606	41.94512316
chr1	29914606	30075465	42.11104647
chr1	30075465	30096508	42.13307148
chr1	30096508	30143388	42.1824012
chr1	30143388	30230748	42.27528153
chr1	30230748	30289572	42.33851446
chr1	30289572	30326020	42.37797032
chr1	30326020	30362395	42.41755591
chr1	30362395	30425582	42.4868113
chr1	30425582	30433365	42.49538459
chr1	30433365	30493193	42.56159843
chr1	30493193	30549250	42.62413376
chr1	30549250	30599438	42.6805235
chr1	30599438	30634108	42.71969712
chr1	30634108	30664376	42.75404235
chr1	30664376	30721079	42.81874522
chr1	30721079	30731456	42.83063695
chr1	30731456	30753893	42.85640236
chr1	30753893	30814041	42.92583007
chr1	30814041	30840800	42.95688333
chr1	30840800	31007858	43.15301657
chr1	31007858	31064860	43.2208164
chr1	31064860	31102078	43.26532057
chr1	31102078	31172198	43.34966803
chr1	31172198	31191159	43.37258736
chr1	31191159	31234220	43.42481166
chr1	31234220	31288760	43.4913009
chr1	31288760	31359136	43.57765476
chr1	31359136	31490350	43.74030577
chr1	31490350	31522785	43.78083569
chr1	31522785	31561046	43.82880784
chr1	31561046	31587474	43.86204528
chr1	31587474	31631166	43.91717541
chr1	31631166	31654151	43.94626716
chr1	31654151	31730380	44.04318512
chr1	31730380	31768869	44.09237166
chr1	31768869	31839689	44.18330846
chr1	31839689	31870673	44.22326785
chr1	31870673	31918917	44.28569521
chr1	31918917	31986697	44.37382414
chr1	31986697	31993079	44.38214725
chr1	31993079	32034706	44.43654004
chr1	32034706	32068787	44.48120686
chr1	32068787	32089372	44.50824367
chr1	32089372	32125973	44.55642305
chr1	32125973	32165462	44.60855579
chr1	32165462	32210437	44.66812055
chr1	32210437	32301465	44.78928388
chr1	32301465	32341489	44.84325879
chr1	32341489	32383459	44.90096475
chr1	32383459	32427554	44.9627774
chr1	32427554	32468399	45.02108474
chr1	32468399	32555703	45.14895812
chr1	32555703	32593767	45.20603509
chr1	32593767	32629936	45.26098377
chr1	32629936	32665395	45.31550781
chr1	32665395	32731085	45.41816013
chr1	32731085	32755936	45.4575296
chr1	32755936	32775568	45.48883165
chr1	32775568	32810494	45.54494561
chr1	32810494	32871895	45.64486867
chr1	32871895	33019228	45.89069825
chr1	33019228	33071830	45.98033513
chr1	33071830	33134760	46.08872144
chr1	33134760	33218923	46.23545234
chr1	33218923	33236108	46.26564126
chr1	33236108	33295297	46.37015745
chr1	33295297	33308065	46.39280666
chr1	33308065	33355888	46.47794044
chr1	33355888	33411858	46.57812925
chr1	33411858	33449730	46.64622204
chr1	33449730	33536955	46.80382503
chr1	33536955	33596869	46.91258582
chr1	33596869	33644281	46.99886979
chr1	33644281	33683222	47.06984499
chr1	33683222	33745198	47.18293538
chr1	33745198	33806609	47.29506188
chr1	33806609	33829792	47.33738627
chr1	33829792	33947907	47.55273924
chr1	33947907	33972724	47.59788234
chr1	33972724	34057911	47.75240603
chr1	34057911	34118937	47.86257581
chr1	34118937	34179162	47.97075589
chr1	34179162	34246092	48.09022731
chr1	34246092	34301440	48.18833431
chr1	34301440	34428884	48.41142655
chr1	34428884	34480574	48.50063289
chr1	34480574	34659473	48.80258634
chr1	34659473	34689399	48.8519472
chr1	34689399	34731590	48.92092187
chr1	34731590	34769254	48.98186183
chr1	34769254	34815815	49.05633369
chr1	34815815	34828018	49.07568873
chr1	34828018	34864190	49.13265063
chr1	34864190	34903072	49.19317723
chr1	34903072	34917135	49.21488447
chr1	34917135	34965090	49.28814809
chr1	34965090	34984758	49.31800071
chr1	34984758	35037755	49.3989209
chr1	35037755	35085108	49.47178908
chr1	35085108	35121626	49.5283292
chr1	35121626	35171601	49.60616475
chr1	35171601	35229200	49.69649286
chr1	35229200	35287583	49.7886739
chr1	35287583	35305689	49.81738038
chr1	35305689	35619965	50.32272563
chr1	35619965	35661180	50.38973543
chr1	35661180	35711795	50.47217457
chr1	35711795	35765365	50.55956459
chr1	35765365	35833194	50.67035336
chr1	35833194	35856500	50.70844155
chr1	35856500	35921824	50.81521413
chr1	35921824	35973028	50.898885
chr1	35973028	36083524	51.07918742
chr1	36083524	36174703	51.22749007
chr1	36174703	36310036	51.44633053
chr1	36310036	36376231	51.55263342
chr1	36376231	36391159	51.57652722
chr1	36391159	36443661	51.66030867
chr1	36443661	36524386	51.78828395
chr1	36524386	36579980	51.87575741
chr1	36579980	36780273	52.18563308
chr1	36780273	36813076	52.23530688
chr1	36813076	36866270	52.31454349
chr1	36866270	36951943	52.43902076
chr1	36951943	36969515	52.46411214
chr1	36969515	37007146	52.51738315
chr1	37007146	37297296	52.91145713
chr1	37297296	37304186	52.92055075
chr1	37304186	37328210	52.95219532
chr1	37328210	37354245	52.98638849
chr1	37354245	37434408	53.09116863
chr1	37434408	37481382	53.15234162
chr1	37481382	37504986	53.18305201
chr1	37504986	37533058	53.21957052
chr1	37533058	37577304	53.27716077
chr1	37577304	37638661	53.35720517
chr1	37638661	37738909	53.48890203
chr1	37738909	37827930	53.60738538
chr1	37827930	37914792	53.7249693
chr1	37914792	37949929	53.77321244
chr1	37949929	38003251	53.84728442
chr1	38003251	38049463	53.91240442
chr1	38049463	38056915	53.92299177
chr1	38056915	38095589	53.97834518
chr1	38095589	38127685	54.02482727
chr1	38127685	38170719	54.08797459
chr1	38170719	38191431	54.11872118
chr1	38191431	38202816	54.13572383
chr1	38202816	38284914	54.26059025
chr1	38284914	38295575	54.27711033
chr1	38295575	38337673	54.34288836
chr1	38337673	38363048	54.38264309
chr1	38363048	38467737	54.54705413
chr1	38467737	38512700	54.61785707
chr1	38512700	38544440	54.66790434
chr1	38544440	38589079	54.73838169
chr1	38589079	38633519	54.80864825
chr1	38633519	38690672	54.89916349
chr1	38690672	38713856	54.93592697
chr1	38713856	38758317	55.0065026
chr1	38758317	38809812	55.08836018
chr1	38809812	38842224	55.13994539
chr1	38842224	38868294	55.18147114
chr1	38868294	38896655	55.22668002
chr1	38896655	39002554	55.3957894
chr1	39002554	39147338	55.62771211
chr1	39147338	39155079	55.64013391
chr1	39155079	39163386	55.65346631
chr1	39163386	39170317	55.66459215
chr1	39170317	39226937	55.75554222
chr1	39226937	39292694	55.86130288
chr1	39292694	39305439	55.88181731
chr1	39305439	39333421	55.92687489
chr1	39333421	39376128	55.99568842
chr1	39376128	39415988	56.05996215
chr1	39415988	39455736	56.12409907
chr1	39455736	39487206	56.1749085
chr1	39487206	39510589	56.21267763
chr1	39510589	39575615	56.31778045
chr1	39575615	39668878	56.46869058
chr1	39668878	39699299	56.51795434
chr1	39699299	39740431	56.58459168
chr1	39740431	39829283	56.72864099
chr1	39829283	39862092	56.7818637
chr1	39862092	39908351	56.85693115
chr1	39908351	39918446	56.87331677
chr1	39918446	40006226	57.01584771
chr1	40006226	40045871	57.08024731
chr1	40045871	40070699	57.12058538
chr1	40070699	40126436	57.21115915
chr1	40126436	40138825	57.23129449
chr1	40138825	40190989	57.31608433
chr1	40190989	40223705	57.36926922
chr1	40223705	40258923	57.42652589
chr1	40258923	40294532	57.48442158
chr1	40294532	40358818	57.58894663
chr1	40358818	40403784	57.66205826
chr1	40403784	40410060	57.6722624
chr1	40410060	40438064	57.71779309
chr1	40438064	40535514	57.87621301
chr1	40535514	40617392	58.00927858
chr1	40617392	40632790	58.03429743
chr1	40632790	40649784	58.06190716
chr1	40649784	40761554	58.24342592
chr1	40761554	40787782	58.28600052
chr1	40787782	40823201	58.34348006
chr1	40823201	40872239	58.42303165
chr1	40872239	41045334	58.70351123
chr1	41045334	41057142	58.72262382
chr1	41057142	41178968	58.91963284
chr1	41178968	41287082	59.09416282
chr1	41287082	41335132	59.17162827
chr1	41335132	41383840	59.25008547
chr1	41383840	41424489	59.31550581
chr1	41424489	41456605	59.36715594
chr1	41456605	41492360	59.42461846
chr1	41492360	41545764	59.51036373
chr1	41545764	41564355	59.5401898
chr1	41564355	41602942	59.60205599
chr1	41602942	41644220	59.66817518
chr1	41644220	41687916	59.73809605
chr1	41687916	41714742	59.78098464
chr1	41714742	41787987	59.89904709
chr1	41787987	41837170	59.97939546
chr1	41837170	41922812	60.12119162
chr1	41922812	41961495	60.18596577
chr1	41961495	41997167	60.24606953
chr1	41997167	42048391	60.33296121
chr1	42048391	42108474	60.43568982
chr1	42108474	42128684	60.47042591
chr1	42128684	42383135	60.91394727
chr1	42383135	42431526	60.99926092
chr1	42431526	42470458	61.06804114
chr1	42470458	42495087	61.11160613
chr1	42495087	42594579	61.28787422
chr1	42594579	42686806	61.45140723
chr1	42686806	42737432	61.54110839
chr1	42737432	42856505	61.75153065
chr1	42856505	42866899	61.76984466
chr1	42866899	42883692	61.7994106
chr1	42883692	42890145	61.81076393
chr1	42890145	43022408	62.0423003
chr1	43022408	43069450	62.12400564
chr1	43069450	43127535	62.22432278
chr1	43127535	43223584	62.38862062
chr1	43223584	43289777	62.50053218
chr1	43289777	43376092	62.64462244
chr1	43376092	43412715	62.70506994
chr1	43412715	43452165	62.76969004
chr1	43452165	43480604	62.81594229
chr1	43480604	43681990	63.13465134
chr1	43681990	43738147	63.22047965
chr1	43738147	43808890	63.32650506
chr1	43808890	43827197	63.35354541
chr1	43827197	43914646	63.48330221
chr1	43914646	44026375	63.65176021
chr1	44026375	44190462	63.90383243
chr1	44190462	44226437	63.9597359
chr1	44226437	44262410	64.0158373
chr1	44262410	44322623	64.11015612
chr1	44322623	44438055	64.29222068
chr1	44438055	44477844	64.35529624
chr1	44477844	44556454	64.48029139
chr1	44556454	44603325	64.55501325
chr1	44603325	44750512	64.79023714
chr1	44750512	44779226	64.83617555
chr1	44779226	44825237	64.90978499
chr1	44825237	44851437	64.95169046
chr1	44851437	44859968	64.96533267
chr1	44859968	44932568	65.08134732
chr1	44932568	44966662	65.13575899
chr1	44966662	45000954	65.1904258
chr1	45000954	45161695	65.44552341
chr1	45161695	45188524	65.48786483
chr1	45188524	45196769	65.50086082
chr1	45196769	45243918	65.57502173
chr1	45243918	45300804	65.66411214
chr1	45300804	45347887	65.73749615
chr1	45347887	45398046	65.81528693
chr1	45398046	45445043	65.88778034
chr1	45445043	45510988	65.98880273
chr1	45510988	45566434	66.07305737
chr1	45566434	45606454	66.13345386
chr1	45606454	45692057	66.26137741
chr1	45692057	45758020	66.35868596
chr1	45758020	45803728	66.42542137
chr1	45803728	45866593	66.5162244
chr1	45866593	46013940	66.72422697
chr1	46013940	46099328	66.84139375
chr1	46099328	46142764	66.89997393
chr1	46142764	46183594	66.95438428
chr1	46183594	46197717	66.97305332
chr1	46197717	46354569	67.17551585
chr1	46354569	46405823	67.23979628
chr1	46405823	46419637	67.25696723
chr1	46419637	46443244	67.28616138
chr1	46443244	46511856	67.36995482
chr1	46511856	46542493	67.40687071
chr1	46542493	46675988	67.56423126
chr1	46675988	46818281	67.72596395
chr1	46818281	46874115	67.78781365
chr1	46874115	46956837	67.87784704
chr1	46956837	46988666	67.91199322
chr1	46988666	47026546	67.95228031
chr1	47026546	47048984	67.97596711
chr1	47048984	47166473	68.09790758
chr1	47166473	47199195	68.13126348
chr1	47199195	47230218	68.16265139
chr1	47230218	47261090	68.1936623
chr1	47261090	47300571	68.23300105
chr1	47300571	47348063	68.27985671
chr1	47348063	47417210	68.34719582
chr1	47417210	47471165	68.39903862
chr1	47471165	47543632	68.46773959
chr1	47543632	47555156	68.4785694
chr1	47555156	47578607	68.50052889
chr1	47578607	47636818	68.55459007
chr1	47636818	47747760	68.65593396
chr1	47747760	47803936	68.70645033
chr1	47803936	47811544	68.71325233
chr1	47811544	47892591	68.78515044
chr1	47892591	47904031	68.79521848
chr1	47904031	48071822	68.94076458
chr1	48071822	48232943	69.07717265
chr1	48232943	48262273	69.10169361
chr1	48262273	48332675	69.16020148
chr1	48332675	48354976	69.17863695
chr1	48354976	48393355	69.21025986
chr1	48393355	48452612	69.25884278
chr1	48452612	48491110	69.2902592
chr1	48491110	48509514	69.30523959
chr1	48509514	48531535	69.32313312
chr1	48531535	48710862	69.46776084
chr1	48710862	48769836	69.51497888
chr1	48769836	49056164	69.74291921
chr1	49056164	49123644	69.79653393
chr1	49123644	49191082	69.85015765
chr1	49191082	49216343	69.87026304
chr1	49216343	49368000	69.99132585
chr1	49368000	49424003	70.03624458
chr1	49424003	49440961	70.04987488
chr1	49440961	49532411	70.12364417
chr1	49532411	49645045	70.21522474
chr1	49645045	49686118	70.24885221
chr1	49686118	49772455	70.319999
chr1	49772455	49897092	70.42395061
chr1	49897092	49932372	70.45367197
chr1	49932372	50083890	70.58299443
chr1	50083890	50120343	70.61454643
chr1	50120343	50168432	70.65645105
chr1	50168432	50204860	70.68841513
chr1	50204860	50229647	70.7102771
chr1	50229647	50250861	70.72906172
chr1	50250861	50306410	70.77858207
chr1	50306410	50316433	70.7875698
chr1	50316433	50373341	70.83891407
chr1	50373341	50412664	70.87471347
chr1	50412664	50465210	70.92297579
chr1	50465210	50494736	70.95031431
chr1	50494736	50555666	71.0072465
chr1	50555666	50596811	71.04609713
chr1	50596811	50621736	71.06979565
chr1	50621736	50766596	71.21007949
chr1	50766596	50820873	71.26381536
chr1	50820873	50859612	71.30257777
chr1	50859612	51095438	71.54636429
chr1	51095438	51148490	71.60315763
chr1	51148490	51261221	71.72587386
chr1	51261221	51396124	71.87602688
chr1	51396124	51449360	71.93620668
chr1	51449360	51530320	72.02866887
chr1	51530320	51590592	72.09820702
chr1	51590592	51646151	72.16281234
chr1	51646151	51675055	72.19660658
chr1	51675055	51729237	72.26028162
chr1	51729237	51787802	72.32956597
chr1	51787802	51826353	72.375421
chr1	51826353	51915484	72.48214771
chr1	51915484	51940898	72.5127506
chr1	51940898	51946782	72.51984636
chr1	51946782	51972706	72.55115476
chr1	51972706	52011976	72.59871871
chr1	52011976	52045116	72.63898196
chr1	52045116	52057956	72.65461127
chr1	52057956	52118283	72.7282536
chr1	52118283	52149039	72.76592522
chr1	52149039	52238935	72.87648549
chr1	52238935	52381551	73.05307754
chr1	52381551	52407771	73.08567904
chr1	52407771	52454161	73.14344693
chr1	52454161	52484108	73.18079323
chr1	52484108	52559137	73.27452221
chr1	52559137	52599367	73.32486002
chr1	52599367	52604897	73.33178321
chr1	52604897	52630864	73.3643031
chr1	52630864	52750780	73.51465851
chr1	52750780	52850429	73.6397112
chr1	52850429	53024458	73.85794521
chr1	53024458	53074711	73.92084757
chr1	53074711	53103139	73.9563964
chr1	53103139	53124616	73.98323411
chr1	53124616	53162188	74.03014074
chr1	53162188	53204423	74.08279567
chr1	53204423	53234840	74.12066378
chr1	53234840	53285316	74.18339578
chr1	53285316	53355068	74.26983373
chr1	53355068	53385876	74.30790914
chr1	53385876	53522129	74.4754365
chr1	53522129	53597841	74.56783304
chr1	53597841	53618252	74.5926475
chr1	53618252	53668236	74.65323469
chr1	53668236	53703835	74.69622236
chr1	53703835	53710321	74.70403942
chr1	53710321	53773014	74.7793481
chr1	53773014	53798164	74.80942719
chr1	53798164	53875325	74.9012121
chr1	53875325	54020598	75.07180702
chr1	54020598	54052331	75.10865669
chr1	54052331	54152286	75.22367976
chr1	54152286	54232979	75.31646221
chr1	54232979	54625392	75.78217781
chr1	54625392	54660528	75.82484981
chr1	54660528	54730309	75.90997535
chr1	54730309	54769787	75.95834057
chr1	54769787	54828729	76.03080302
chr1	54828729	54886359	76.10191613
chr1	54886359	54942118	76.17093981
chr1	54942118	54979835	76.21773766
chr1	54979835	55009756	76.25491806
chr1	55009756	55099580	76.36678548
chr1	55099580	55133477	76.40908167
chr1	55133477	55179920	76.46708756
chr1	55179920	55200354	76.4926255
chr1	55200354	55355187	76.68630095
chr1	55355187	55391260	76.73142787
chr1	55391260	55427546	76.77680718
chr1	55427546	55510393	76.88032238
chr1	55510393	55553416	76.93400411
chr1	55553416	55626796	77.02540136
chr1	55626796	55664172	77.07185895
chr1	55664172	55702139	77.11897396
chr1	55702139	55759528	77.19002375
chr1	55759528	55807319	77.24901859
chr1	55807319	55845405	77.29590878
chr1	55845405	55884312	77.3436859
chr1	55884312	55899592	77.36241322
chr1	55899592	55959313	77.43539829
chr1	55959313	55989663	77.47235353
chr1	55989663	56017782	77.50650558
chr1	56017782	56067723	77.56694507
chr1	56067723	56091191	77.59524613
chr1	56091191	56097434	77.60276364
chr1	56097434	56144857	77.65970928
chr1	56144857	56176827	77.69793487
chr1	56176827	56273963	77.81320845
chr1	56273963	56341293	77.89228574
chr1	56341293	56395820	77.95579291
chr1	56395820	56437438	78.00392662
chr1	56437438	56514297	78.09173652
chr1	56514297	56550698	78.13279347
chr1	56550698	56560691	78.14400869
chr1	56560691	56660215	78.25449282
chr1	56660215	56743803	78.34577483
chr1	56743803	56805859	78.41279408
chr1	56805859	56971923	78.58976622
chr1	56971923	56993351	78.61241495
chr1	56993351	57039707	78.66131329
chr1	57039707	57147186	78.77435621
chr1	57147186	57249759	78.88216614
chr1	57249759	57283179	78.91734869
chr1	57283179	57316101	78.95205792
chr1	57316101	57368619	79.00756614
chr1	57368619	57375472	79.01482438
chr1	57375472	57434877	79.07791814
chr1	57434877	57453746	79.09803296
chr1	57453746	57540822	79.1914201
chr1	57540822	57580356	79.23417155
chr1	57580356	57612556	79.26917835
chr1	57612556	57643572	79.30306908
chr1	57643572	57676142	79.33885145
chr1	57676142	57704929	79.3706534
chr1	57704929	57739410	79.40897623
chr1	57739410	57783473	79.45833846
chr1	57783473	57789949	79.46562541
chr1	57789949	57981823	79.68023814
chr1	57981823	58019251	79.72182561
chr1	58019251	58042507	79.74762326
chr1	58042507	58050812	79.75682809
chr1	58050812	58124042	79.83781852
chr1	58124042	58141169	79.85671656
chr1	58141169	58242663	79.96838012
chr1	58242663	58277276	80.00633907
chr1	58277276	58332201	80.06645266
chr1	58332201	58415737	80.15761007
chr1	58415737	58438952	80.18288812
chr1	58438952	58520705	80.27172746
chr1	58520705	58544339	80.29736045
chr1	58544339	58596673	80.35404622
chr1	58596673	58652602	80.41451788
chr1	58652602	58695038	80.46033063
chr1	58695038	58760062	80.53041977
chr1	58760062	58797112	80.57030076
chr1	58797112	58877037	80.65620883
chr1	58877037	58936648	80.72018241
chr1	58936648	58985824	80.77290033
chr1	58985824	59013931	80.80301075
chr1	59013931	59062240	80.85473074
chr1	59062240	59150635	80.94927535
chr1	59150635	59181313	80.98206425
chr1	59181313	59258183	81.06418222
chr1	59258183	59293075	81.10144082
chr1	59293075	59326649	81.13728527
chr1	59326649	59519142	81.34274908
chr1	59519142	59561164	81.387611
chr1	59561164	59608814	81.43849352
chr1	59608814	59625317	81.4561199
chr1	59625317	59642266	81.47422502
chr1	59642266	59710492	81.54713351
chr1	59710492	59831598	81.67669816
chr1	59831598	59862914	81.71023954
chr1	59862914	59894711	81.74431477
chr1	59894711	59936310	81.78892499
chr1	59936310	59977394	81.83301987
chr1	59977394	60020071	81.87886655
chr1	60020071	60052445	81.91367562
chr1	60052445	60076655	81.93972485
chr1	60076655	60104026	81.96919485
chr1	60104026	60208397	82.08177635
chr1	60208397	60244829	82.12115756
chr1	60244829	60274233	82.15297561
chr1	60274233	60305144	82.18637828
chr1	60305144	60358358	82.2435943
chr1	60358358	60401908	82.29015599
chr1	60401908	60448835	82.34007068
chr1	60448835	60617512	82.5174041
chr1	60617512	60661313	82.56295155
chr1	60661313	60719214	82.62286476
chr1	60719214	60764702	82.66970589
chr1	60764702	60803303	82.70930404
chr1	60803303	60858552	82.76574829
chr1	60858552	60882428	82.79005922
chr1	60882428	60949928	82.85853421
chr1	60949928	61023038	82.93229802
chr1	61023038	61029206	82.93850299
chr1	61029206	61113705	83.02323978
chr1	61113705	61219785	83.12896144
chr1	61219785	61239969	83.14900148
chr1	61239969	61259262	83.16813568
chr1	61259262	61306219	83.21462312
chr1	61306219	61350464	83.25832376
chr1	61350464	61397709	83.30488616
chr1	61397709	61464429	83.37047966
chr1	61464429	61589657	83.4931547
chr1	61589657	61680002	83.58137443
chr1	61680002	61818624	83.71642057
chr1	61818624	61839975	83.7371981
chr1	61839975	61941750	83.83619909
chr1	61941750	61967006	83.86076259
chr1	61967006	62020518	83.91281187
chr1	62020518	62032114	83.9240926
chr1	62032114	62094159	83.98446868
chr1	62094159	62260508	84.14661141
chr1	62260508	62319550	84.20430448
chr1	62319550	62392838	84.27606089
chr1	62392838	62401101	84.28416238
chr1	62401101	62406588	84.28954346
chr1	62406588	62573805	84.45411217
chr1	62573805	62602229	84.48221225
chr1	62602229	62610092	84.48999288
chr1	62610092	62652092	84.53160816
chr1	62652092	62660714	84.54016303
chr1	62660714	62731658	84.61071694
chr1	62731658	62864207	84.74338718
chr1	62864207	62885134	84.76444397
chr1	62885134	62928540	84.80822258
chr1	62928540	62997737	84.87831569
chr1	62997737	63090548	84.97295199
chr1	63090548	63128803	85.01218036
chr1	63128803	63226954	85.113459
chr1	63226954	63252034	85.13949022
chr1	63252034	63289944	85.17896053
chr1	63289944	63347665	85.2393491
chr1	63347665	63378161	85.27140115
chr1	63378161	63455167	85.35280563
chr1	63455167	63465803	85.36410343
chr1	63465803	63566393	85.4716314
chr1	63566393	63606388	85.51473734
chr1	63606388	63618003	85.52729455
chr1	63618003	63725875	85.64470854
chr1	63725875	63763325	85.68578677
chr1	63763325	63783748	85.70825288
chr1	63783748	63804532	85.73116145
chr1	63804532	63863563	85.79646635
chr1	63863563	63895607	85.83205778
chr1	63895607	63931126	85.87161919
chr1	63931126	63979161	85.92529594
chr1	63979161	64042426	85.99627697
chr1	64042426	64054097	86.00940465
chr1	64054097	64062877	86.01928702
chr1	64062877	64101392	86.06270163
chr1	64101392	64147391	86.11468117
chr1	64147391	64240267	86.2200128
chr1	64240267	64262992	86.24585418
chr1	64262992	64314437	86.30444074
chr1	64314437	64434227	86.44124387
chr1	64434227	64475208	86.48813969
chr1	64475208	64525530	86.54577061
chr1	64525530	64544751	86.56779364
chr1	64544751	64813680	86.87598404
chr1	64813680	64845386	86.91226303
chr1	64845386	64887512	86.9604247
chr1	64887512	64935295	87.0149876
chr1	64935295	64969397	87.05387809
chr1	64969397	64998865	87.0874459
chr1	64998865	65155713	87.26539025
chr1	65155713	65189897	87.30398026
chr1	65189897	65274379	87.39899985
chr1	65274379	65287267	87.413448
chr1	65287267	65296058	87.42329558
chr1	65296058	65336184	87.46816336
chr1	65336184	65387487	87.52553301
chr1	65387487	65418828	87.56066847
chr1	65418828	65439839	87.58426015
chr1	65439839	65485724	87.6358821
chr1	65485724	65507097	87.65997399
chr1	65507097	65553099	87.71192652
chr1	65553099	65591079	87.75491887
chr1	65591079	65627452	87.79617465
chr1	65627452	65759214	87.94627429
chr1	65759214	66052500	88.28370419
chr1	66052500	66062361	88.29512175
chr1	66062361	66069685	88.30360466
chr1	66069685	66135670	88.38013694
chr1	66135670	66217100	88.47483577
chr1	66217100	66312038	88.58557304
chr1	66312038	66327417	88.60354288
chr1	66327417	66410770	88.70108171
chr1	66410770	66489472	88.79338776
chr1	66489472	66523701	88.83359266
chr1	66523701	66643167	88.97417269
chr1	66643167	66676657	89.01364781
chr1	66676657	66736830	89.08464048
chr1	66736830	66787044	89.14394374
chr1	66787044	66819497	89.18229807
chr1	66819497	66872738	89.24526289
chr1	66872738	66892920	89.26914374
chr1	66892920	66940400	89.32535129
chr1	66940400	66993139	89.38782309
chr1	66993139	67018785	89.41821519
chr1	67018785	67062156	89.46963012
chr1	67062156	67105217	89.52069704
chr1	67105217	67216137	89.65230952
chr1	67216137	67259774	89.70410721
chr1	67259774	67303097	89.75553914
chr1	67303097	67431170	89.9075975
chr1	67431170	67456447	89.93760636
chr1	67456447	67499306	89.9884838
chr1	67499306	67563681	90.06488613
chr1	67563681	67611620	90.12176401
chr1	67611620	67729246	90.26123343
chr1	67729246	67778014	90.3190105
chr1	67778014	67833761	90.38501447
chr1	67833761	67889219	90.45062686
chr1	67889219	67946009	90.51775793
chr1	67946009	67978136	90.55570705
chr1	67978136	68019190	90.60416926
chr1	68019190	68061632	90.65423022
chr1	68061632	68101447	90.70115358
chr1	68101447	68118567	90.72131793
chr1	68118567	68190751	90.80625279
chr1	68190751	68199001	90.81595095
chr1	68199001	68250822	90.87682314
chr1	68250822	68284272	90.91607261
chr1	68284272	68333165	90.97337879
chr1	68333165	68457284	91.11848987
chr1	68457284	68499533	91.16775609
chr1	68499533	68548146	91.22435728
chr1	68548146	68607496	91.29332944
chr1	68607496	68619837	91.30765263
chr1	68619837	68632937	91.32284955
chr1	68632937	68752161	91.46080531
chr1	68752161	68776603	91.48900587
chr1	68776603	68846100	91.56903008
chr1	68846100	68906133	91.63795963
chr1	68906133	68996791	91.74168921
chr1	68996791	69004560	91.75055735
chr1	69004560	69084171	91.84123308
chr1	69084171	69150214	91.91617218
chr1	69150214	69193825	91.96551185
chr1	69193825	69204205	91.97723787
chr1	69204205	69280847	92.06360549
chr1	69280847	69327178	92.11562949
chr1	69327178	69391174	92.18725077
chr1	69391174	69437793	92.23924581
chr1	69437793	69473267	92.27870726
chr1	69473267	69559494	92.37424403
chr1	69559494	69612097	92.43225295
chr1	69612097	69657697	92.48236673
chr1	69657697	69691810	92.51974968
chr1	69691810	69741133	92.57363596
chr1	69741133	69793512	92.63064372
chr1	69793512	69799470	92.63711384
chr1	69799470	69916433	92.76352081
chr1	69916433	69981980	92.83384011
chr1	69981980	69989039	92.84139022
chr1	69989039	70013511	92.86752995
chr1	70013511	70044230	92.90030087
chr1	70044230	70100975	92.96079656
chr1	70100975	70142145	93.00465524
chr1	70142145	70190365	93.05598914
chr1	70190365	70246598	93.11580499
chr1	70246598	70280560	93.15190529
chr1	70280560	70334455	93.20915367
chr1	70334455	70356171	93.23220689
chr1	70356171	70431200	93.31179355
chr1	70431200	70435140	93.31597019
chr1	70435140	70518848	93.40464147
chr1	70518848	70617497	93.5089798
chr1	70617497	70631985	93.52428859
chr1	70631985	70672331	93.56690017
chr1	70672331	70711369	93.6081019
chr1	70711369	70792653	93.69380052
chr1	70792653	70855490	93.75996529
chr1	70855490	70912898	93.8203479
chr1	70912898	70973689	93.88421963
chr1	70973689	71057388	93.97204234
chr1	71057388	71117363	94.03488705
chr1	71117363	71166529	94.08635189
chr1	71166529	71181766	94.10229143
chr1	71181766	71190350	94.11126914
chr1	71190350	71236376	94.1593806
chr1	71236376	71290013	94.21539317
chr1	71290013	71354857	94.28302961
chr1	71354857	71366139	94.2947885
chr1	71366139	71414691	94.34536228
chr1	71414691	71447272	94.37927207
chr1	71447272	71477783	94.41100697
chr1	71477783	71535484	94.47096803
chr1	71535484	71570769	94.50759969
chr1	71570769	71578681	94.51580994
chr1	71578681	71650763	94.59054616
chr1	71650763	71693666	94.63497466
chr1	71693666	71754163	94.69755321
chr1	71754163	71774014	94.71806938
chr1	71774014	71843629	94.78994676
chr1	71843629	71869036	94.81615201
chr1	71869036	71970611	94.92145098
chr1	71970611	72040528	94.99453582
chr1	72040528	72058845	95.01375695
chr1	72058845	72079374	95.03533385
chr1	72079374	72165449	95.12617312
chr1	72165449	72209819	95.1732121
chr1	72209819	72291726	95.26037481
chr1	72291726	72312738	95.28279629
chr1	72312738	72343138	95.31527481
chr1	72343138	72378271	95.35286311
chr1	72378271	72399188	95.37526658
chr1	72399188	72419560	95.39710251
chr1	72419560	72478142	95.45997226
chr1	72478142	72510225	95.49444492
chr1	72510225	72536561	95.52276018
chr1	72536561	72545093	95.53193633
chr1	72545093	72616420	95.60869046
chr1	72616420	72643799	95.63816574
chr1	72643799	72679557	95.67666529
chr1	72679557	72735114	95.73647595
chr1	72735114	72747283	95.74957368
chr1	72747283	72861751	95.87266299
chr1	72861751	72872132	95.88381138
chr1	72872132	72936525	95.95288911
chr1	72936525	72974534	95.99359206
chr1	72974534	73058889	96.08369115
chr1	73058889	73161542	96.19279543
chr1	73161542	73168961	96.200654
chr1	73168961	73223929	96.25875339
chr1	73223929	73281486	96.31933397
chr1	73281486	73326851	96.36688059
chr1	73326851	73381470	96.42387018
chr1	73381470	73510006	96.55675379
chr1	73510006	73578078	96.62634873
chr1	73578078	73625083	96.67405909
chr1	73625083	73661601	96.71091889
chr1	73661601	73688296	96.73774527
chr1	73688296	73737661	96.78707958
chr1	73737661	73770555	96.81974896
chr1	73770555	73832050	96.88036628
chr1	73832050	73852424	96.90031342
chr1	73852424	73905075	96.95153543
chr1	73905075	73928927	96.97464995
chr1	73928927	73950758	96.99583758
chr1	73950758	74004005	97.04763499
chr1	74004005	74048985	97.09151317
chr1	74048985	74086729	97.12841168
chr1	74086729	74174078	97.21404742
chr1	74174078	74196516	97.23609368
chr1	74196516	74239114	97.27799474
chr1	74239114	74316221	97.35397255
chr1	74316221	74386588	97.42342243
chr1	74386588	74416132	97.45260424
chr1	74416132	74452679	97.48871598
chr1	74452679	74482904	97.51858821
chr1	74482904	74542343	97.5773404
chr1	74542343	74586289	97.62077361
chr1	74586289	74677114	97.71048265
chr1	74677114	74711142	97.74406018
chr1	74711142	74749423	97.78180522
chr1	74749423	74807121	97.83862406
chr1	74807121	74838197	97.86918471
chr1	74838197	74891045	97.92107777
chr1	74891045	74912012	97.94163558
chr1	74912012	74956724	97.98541121
chr1	74956724	75012204	98.03959652
chr1	75012204	75070015	98.09588334
chr1	75070015	75126173	98.15037017
chr1	75126173	75153452	98.17676385
chr1	75153452	75192173	98.21414001
chr1	75192173	75206630	98.22806726
chr1	75206630	75262964	98.28218578
chr1	75262964	75281943	98.30036188
chr1	75281943	75341506	98.35720884
chr1	75341506	75397890	98.41073167
chr1	75397890	75461619	98.47086241
chr1	75461619	75639963	98.63685041
chr1	75639963	75696998	98.68915083
chr1	75696998	75741027	98.72924303
chr1	75741027	75777697	98.76243944
chr1	75777697	75815312	98.79630147
chr1	75815312	75867923	98.84332997
chr1	75867923	75937545	98.90494239
chr1	75937545	75981581	98.94353153
chr1	75981581	76041981	98.99602372
chr1	76041981	76132926	99.07421866
chr1	76132926	76184718	99.11831206
chr1	76184718	76197141	99.12884248
chr1	76197141	76240639	99.1655763
chr1	76240639	76328774	99.23936701
chr1	76328774	76354339	99.26061581
chr1	76354339	76441533	99.33258302
chr1	76441533	76481339	99.36518552
chr1	76481339	76487437	99.37016641
chr1	76487437	76506342	99.38558553
chr1	76506342	76560800	99.42981405
chr1	76560800	76584668	99.44911251
chr1	76584668	76607610	99.46761389
chr1	76607610	76642422	99.49559884
chr1	76642422	76661852	99.51117261
chr1	76661852	76692575	99.53573251
chr1	76692575	76772898	99.59957468
chr1	76772898	76783276	99.60778564
chr1	76783276	76789549	99.6127447
chr1	76789549	76809785	99.62872133
chr1	76809785	76851929	99.66189489
chr1	76851929	76890451	99.69210266
chr1	76890451	76942179	99.73250007
chr1	76942179	76974896	99.75795583
chr1	76974896	77058688	99.82283249
chr1	77058688	77119540	99.86967639
chr1	77119540	77159199	99.90009051
chr1	77159199	77288926	99.99899224
chr1	77288926	77305957	100.0119146
chr1	77305957	77366538	100.0577745
chr1	77366538	77373450	100.0629968
chr1	77373450	77434263	100.1088588
chr1	77434263	77466451	100.1330752
chr1	77466451	77493694	100.1535417
chr1	77493694	77524676	100.176786
chr1	77524676	77578198	100.2168679
chr1	77578198	77624196	100.2512473
chr1	77624196	77674263	100.2886038
chr1	77674263	77723842	100.3255378
chr1	77723842	77761384	100.3534706
chr1	77761384	77794629	100.3781846
chr1	77794629	77832426	100.4062608
chr1	77832426	77865875	100.4310903
chr1	77865875	77946622	100.4909789
chr1	77946622	78033046	100.5550278
chr1	78033046	78138102	100.6328707
chr1	78138102	78176803	100.6615559
chr1	78176803	78249058	100.715142
chr1	78249058	78272945	100.7328691
chr1	78272945	78299588	100.7526502
chr1	78299588	78353554	100.7927498
chr1	78353554	78369193	100.8043797
chr1	78369193	78427125	100.8475022
chr1	78427125	78442559	100.8590028
chr1	78442559	78508259	100.9080235
chr1	78508259	78674493	101.0326186
chr1	78674493	78731819	101.0752478
chr1	78731819	78751964	101.0899957
chr1	78751964	78793657	101.1201464
chr1	78793657	78840775	101.1536335
chr1	78840775	78890570	101.1883722
chr1	78890570	78915501	101.2055223
chr1	78915501	79000555	101.2628701
chr1	79000555	79028365	101.2812481
chr1	79028365	79081549	101.3159097
chr1	79081549	79128921	101.3462711
chr1	79128921	79145610	101.3568571
chr1	79145610	79165670	101.3695078
chr1	79165670	79242848	101.417463
chr1	79242848	79314963	101.4613142
chr1	79314963	79349702	101.4821339
chr1	79349702	79379319	101.4997376
chr1	79379319	79406401	101.5157222
chr1	79406401	79438294	101.534415
chr1	79438294	79500382	101.5704251
chr1	79500382	79539160	101.5926807
chr1	79539160	79569865	101.6101856
chr1	79569865	79748706	101.7104356
chr1	79748706	79805119	101.7415889
chr1	79805119	79925350	101.807523
chr1	79925350	79964281	101.828789
chr1	79964281	80131555	101.9201285
chr1	80131555	80172324	101.9424623
chr1	80172324	80242341	101.9809668
chr1	80242341	80284491	102.0042645
chr1	80284491	80333863	102.031695
chr1	80333863	80341429	102.0359137
chr1	80341429	80455249	102.0999509
chr1	80455249	80462880	102.1042873
chr1	80462880	80619620	102.1948278
chr1	80619620	80630686	102.2013386
chr1	80630686	80650928	102.2132932
chr1	80650928	80705932	102.2460853
chr1	80705932	80723243	102.2565033
chr1	80723243	80844133	102.330681
chr1	80844133	80963823	102.4068627
chr1	80963823	80998054	102.4292073
chr1	80998054	81010755	102.4375648
chr1	81010755	81059668	102.4700994
chr1	81059668	81106920	102.502074
chr1	81106920	81119936	102.5109791
chr1	81119936	81220840	102.5815113
chr1	81220840	81272998	102.6190607
chr1	81272998	81327180	102.6589002
chr1	81327180	81402726	102.7144682
chr1	81402726	81421911	102.7283986
chr1	81421911	81505102	102.7880106
chr1	81505102	81567844	102.8321716
chr1	81567844	81719675	102.9365532
chr1	81719675	81774934	102.973783
chr1	81774934	81866465	103.0347049
chr1	81866465	81948808	103.0888368
chr1	81948808	81992877	103.1175895
chr1	81992877	82336824	103.3390652
chr1	82336824	82464627	103.4211731
chr1	82464627	82558593	103.4819082
chr1	82558593	82596554	103.5065798
chr1	82596554	82670212	103.554736
chr1	82670212	82704829	103.5775175
chr1	82704829	82717853	103.5861161
chr1	82717853	82765953	103.6180131
chr1	82765953	82806808	103.6452931
chr1	82806808	82850731	103.6748318
chr1	82850731	82925316	103.7255413
chr1	82925316	82955829	103.7465039
chr1	82955829	82969543	103.7559691
chr1	82969543	83030137	103.7981322
chr1	83030137	83128477	103.8678444
chr1	83128477	83178835	103.9042154
chr1	83178835	83187690	103.910661
chr1	83187690	83289515	103.985924
chr1	83289515	83340112	104.0241503
chr1	83340112	83375883	104.0515285
chr1	83375883	83431817	104.0949516
chr1	83431817	83469881	104.124946
chr1	83469881	83484772	104.1367812
chr1	83484772	83519640	104.1647219
chr1	83519640	83594732	104.2260175
chr1	83594732	83650202	104.2723246
chr1	83650202	83692731	104.3084465
chr1	83692731	83730074	104.3406208
chr1	83730074	83761564	104.3680933
chr1	83761564	83794520	104.3971868
chr1	83794520	83818945	104.4189794
chr1	83818945	83860686	104.4566856
chr1	83860686	83915763	104.5073577
chr1	83915763	83961313	104.5500787
chr1	83961313	83998834	104.5858384
chr1	83998834	84029037	104.6150057
chr1	84029037	84092855	104.6777846
chr1	84092855	84127512	104.712526
chr1	84127512	84219368	104.8066299
chr1	84219368	84294814	104.8859842
chr1	84294814	84392176	104.9908988
chr1	84392176	84398275	104.9975589
chr1	84398275	84403907	105.003718
chr1	84403907	84444718	105.0485958
chr1	84444718	84492285	105.1014317
chr1	84492285	84628393	105.255459
chr1	84628393	84751715	105.3981275
chr1	84751715	84811837	105.4685643
chr1	84811837	84871417	105.5388439
chr1	84871417	84970296	105.6563457
chr1	84970296	85046228	105.7471449
chr1	85046228	85093711	105.8041049
chr1	85093711	85154340	105.8769712
chr1	85154340	85189599	105.9193912
chr1	85189599	85315701	106.0711286
chr1	85315701	85405694	106.179177
chr1	85405694	85430810	106.209259
chr1	85430810	85489916	106.2798792
chr1	85489916	85505828	106.2988432
chr1	85505828	85575532	106.3816316
chr1	85575532	85608555	106.4206697
chr1	85608555	85628149	106.4437702
chr1	85628149	85653903	106.4740571
chr1	85653903	85661101	106.482517
chr1	85661101	85720864	106.5533175
chr1	85720864	85767398	106.6091139
chr1	85767398	85813619	106.6650848
chr1	85813619	85951129	106.8345809
chr1	85951129	85983765	106.8754096
chr1	85983765	86015861	106.9157688
chr1	86015861	86082330	106.9999619
chr1	86082330	86094095	107.0149455
chr1	86094095	86240644	107.2034038
chr1	86240644	86265405	107.2355434
chr1	86265405	86292889	107.2713055
chr1	86292889	86350067	107.3459782
chr1	86350067	86361777	107.3613131
chr1	86361777	86397159	107.4077268
chr1	86397159	86429939	107.4508251
chr1	86429939	86468358	107.5014443
chr1	86468358	86560524	107.6232604
chr1	86560524	86584794	107.6554083
chr1	86584794	86705598	107.8156737
chr1	86705598	86763070	107.891972
chr1	86763070	86821768	107.9698609
chr1	86821768	86839261	107.9930578
chr1	86839261	86876495	108.0423992
chr1	86876495	86961345	108.1546041
chr1	86961345	86976407	108.1744785
chr1	86976407	87023604	108.236651
chr1	87023604	87036274	108.2533118
chr1	87036274	87090505	108.3244648
chr1	87090505	87121341	108.364881
chr1	87121341	87129126	108.3750963
chr1	87129126	87155887	108.4102475
chr1	87155887	87179228	108.4409523
chr1	87179228	87216343	108.4898654
chr1	87216343	87279858	108.5738264
chr1	87279858	87384757	108.7132151
chr1	87384757	87484166	108.8461602
chr1	87484166	87663846	109.088635
chr1	87663846	87709264	109.1503832
chr1	87709264	87753155	109.2102349
chr1	87753155	87791568	109.262763
chr1	87791568	87924528	109.4456548
chr1	87924528	87955210	109.4881
chr1	87955210	88050421	109.6204015
chr1	88050421	88132568	109.7352759
chr1	88132568	88167112	109.7837864
chr1	88167112	88177674	109.7986432
chr1	88177674	88186660	109.8112921
chr1	88186660	88287498	109.9538088
chr1	88287498	88337592	110.0250048
chr1	88337592	88366446	110.0661348
chr1	88366446	88406801	110.1238088
chr1	88406801	88453996	110.1914822
chr1	88453996	88483339	110.2336801
chr1	88483339	88490420	110.2438773
chr1	88490420	88557612	110.3408472
chr1	88557612	88642706	110.4628778
chr1	88642706	88671146	110.5033913
chr1	88671146	88723370	110.5774559
chr1	88723370	88759553	110.6285335
chr1	88759553	88803441	110.6902433
chr1	88803441	88859875	110.7692263
chr1	88859875	88891095	110.8127557
chr1	88891095	88931534	110.8689771
chr1	88931534	88975436	110.9298211
chr1	88975436	89040555	111.0197389
chr1	89040555	89227851	111.2766441
chr1	89227851	89286287	111.3564317
chr1	89286287	89419206	111.5376033
chr1	89419206	89509677	111.6608659
chr1	89509677	89592162	111.7733635
chr1	89592162	89631863	111.827585
chr1	89631863	89681874	111.8959838
chr1	89681874	89696490	111.9159975
chr1	89696490	89740243	111.9759821
chr1	89740243	89777123	112.0266397
chr1	89777123	89903889	112.2015803
chr1	89903889	89930085	112.2379158
chr1	89930085	90001077	112.3367575
chr1	90001077	90073375	112.4380359
chr1	90073375	90099232	112.474424
chr1	90099232	90142887	112.5360728
chr1	90142887	90160936	112.5616433
chr1	90160936	90211328	112.6333018
chr1	90211328	90257337	112.6990888
chr1	90257337	90358877	112.8456012
chr1	90358877	90407084	112.915846
chr1	90407084	90491969	113.0407028
chr1	90491969	90535317	113.1050713
chr1	90535317	90594316	113.1933804
chr1	90594316	90630943	113.2486263
chr1	90630943	90657982	113.2896255
chr1	90657982	90705417	113.3620065
chr1	90705417	90743591	113.4206901
chr1	90743591	90784257	113.4836445
chr1	90784257	90847435	113.582382
chr1	90847435	90916173	113.6911522
chr1	90916173	91060091	113.923714
chr1	91060091	91102925	113.9942637
chr1	91102925	91170203	114.1063737
chr1	91170203	91207938	114.1699699
chr1	91207938	91348961	114.4124095
chr1	91348961	91367178	114.4442958
chr1	91367178	91544460	114.7618024
chr1	91544460	91573814	114.8156818
chr1	91573814	91656502	114.9695462
chr1	91656502	91720577	115.0909549
chr1	91720577	91765644	115.17752
chr1	91765644	91794880	115.2342051
chr1	91794880	91850606	115.343424
chr1	91850606	91863473	115.368864
chr1	91863473	91870258	115.3823128
chr1	91870258	91907618	115.4567874
chr1	91907618	91951411	115.5461233
chr1	91951411	91968198	115.5811932
chr1	91968198	92068054	115.7982778
chr1	92068054	92108779	115.8905078
chr1	92108779	92157812	116.0039572
chr1	92157812	92199225	116.1015655
chr1	92199225	92258956	116.244761
chr1	92258956	92306480	116.3603317
chr1	92306480	92346134	116.4576105
chr1	92346134	92379263	116.5393213
chr1	92379263	92399048	116.5882599
chr1	92399048	92516153	116.8786409
chr1	92516153	92531392	116.9163588
chr1	92531392	92570801	117.0136319
chr1	92570801	92689655	117.302956
chr1	92689655	92704734	117.3390456
chr1	92704734	92766266	117.4843929
chr1	92766266	92805470	117.5751497
chr1	92805470	92861378	117.7016519
chr1	92861378	92929578	117.8505902
chr1	92929578	92984329	117.9699642
chr1	92984329	93015294	118.0395331
chr1	93015294	93028256	118.0690743
chr1	93028256	93164296	118.3926556
chr1	93164296	93191123	118.4590896
chr1	93191123	93238731	118.5788279
chr1	93238731	93325284	118.8018385
chr1	93325284	93367571	118.9129233
chr1	93367571	93395366	118.9865831
chr1	93395366	93453076	119.1409119
chr1	93453076	93500218	119.2681219
chr1	93500218	93561901	119.4356933
chr1	93561901	93638496	119.6447958
chr1	93638496	93676624	119.7490104
chr1	93676624	93712074	119.8458304
chr1	93712074	93793548	120.0675111
chr1	93793548	93851367	120.2235815
chr1	93851367	93940341	120.4605833
chr1	93940341	94039355	120.7180662
chr1	94039355	94050486	120.7465061
chr1	94050486	94162391	121.0255725
chr1	94162391	94206987	121.1328636
chr1	94206987	94217619	121.1580751
chr1	94217619	94289129	121.3236839
chr1	94289129	94310141	121.3709575
chr1	94310141	94332471	121.4204628
chr1	94332471	94377572	121.5208072
chr1	94377572	94466756	121.7254106
chr1	94466756	94498911	121.8009873
chr1	94498911	94526647	121.8668688
chr1	94526647	94550859	121.9248696
chr1	94550859	94645894	122.1564163
chr1	94645894	94722198	122.3460006
chr1	94722198	94731106	122.3683034
chr1	94731106	94793784	122.5260239
chr1	94793784	94802323	122.5476034
chr1	94802323	94806594	122.558404
chr1	94806594	94837526	122.6367494
chr1	94837526	94876627	122.7360335
chr1	94876627	94940617	122.8988325
chr1	94940617	94973180	122.9816934
chr1	94973180	94993712	123.033905
chr1	94993712	95153594	123.4376112
chr1	95153594	95172795	123.4855355
chr1	95172795	95265747	123.7149454
chr1	95265747	95369397	123.9643006
chr1	95369397	95455819	124.1655323
chr1	95455819	95497214	124.2593812
chr1	95497214	95578747	124.4387564
chr1	95578747	95617371	124.5209589
chr1	95617371	95629807	124.5470203
chr1	95629807	95740733	124.7700335
chr1	95740733	95758285	124.8038278
chr1	95758285	95792924	124.8700949
chr1	95792924	95846720	124.9719062
chr1	95846720	95879017	125.0323956
chr1	95879017	95939100	125.1436874
chr1	95939100	95967558	125.1958483
chr1	95967558	96005302	125.2644931
chr1	96005302	96084447	125.4064929
chr1	96084447	96168516	125.5545422
chr1	96168516	96216737	125.6382126
chr1	96216737	96329082	125.8297652
chr1	96329082	96341598	125.8508216
chr1	96341598	96346369	125.8588335
chr1	96346369	96412845	125.9696406
chr1	96412845	96426120	125.9915868
chr1	96426120	96463784	126.0535313
chr1	96463784	96523442	126.1506977
chr1	96523442	96650555	126.3540222
chr1	96650555	96782015	126.5593588
chr1	96782015	96798052	126.5840863
chr1	96798052	96806235	126.5966778
chr1	96806235	96860276	126.679402
chr1	96860276	96909929	126.7547691
chr1	96909929	96934926	126.7924876
chr1	96934926	96960192	126.8304641
chr1	96960192	97033682	126.9401089
chr1	97033682	97192711	127.1735441
chr1	97192711	97209577	127.1980191
chr1	97209577	97278922	127.2981296
chr1	97278922	97472681	127.5739097
chr1	97472681	97563934	127.7020932
chr1	97563934	97580021	127.7245956
chr1	97580021	97627565	127.790949
chr1	97627565	97688412	127.8755676
chr1	97688412	97777084	127.9983659
chr1	97777084	97808486	128.0417297
chr1	97808486	97853329	128.1035616
chr1	97853329	97882373	128.1435583
chr1	97882373	97987628	128.2834661
chr1	97987628	98024109	128.3297197
chr1	98024109	98034129	128.3422303
chr1	98034129	98089781	128.41024
chr1	98089781	98117138	128.4427791
chr1	98117138	98142631	128.4725885
chr1	98142631	98211805	128.5510742
chr1	98211805	98252334	128.5954981
chr1	98252334	98259388	128.6031167
chr1	98259388	98412220	128.7604912
chr1	98412220	98698690	129.0223202
chr1	98698690	98778433	129.0892492
chr1	98778433	98836848	129.1370249
chr1	98836848	98863481	129.1584985
chr1	98863481	98931858	129.2128582
chr1	98931858	99008247	129.2724925
chr1	99008247	99024896	129.2853651
chr1	99024896	99077958	129.3261555
chr1	99077958	99103421	129.3456241
chr1	99103421	99129941	129.3658447
chr1	99129941	99163058	129.391034
chr1	99163058	99223381	129.4368195
chr1	99223381	99283857	129.4827241
chr1	99283857	99393734	129.5666299
chr1	99393734	99427983	129.5930322
chr1	99427983	99470201	129.6258093
chr1	99470201	99545758	129.6852635
chr1	99545758	99602130	129.7304333
chr1	99602130	99667634	129.7839726
chr1	99667634	99799572	129.8960034
chr1	99799572	99832319	129.9248198
chr1	99832319	99896856	129.9829516
chr1	99896856	99931717	130.0151455
chr1	99931717	99972078	130.0531619
chr1	99972078	100001324	130.0812318
chr1	100001324	100036439	130.1155423
chr1	100036439	100102493	130.1819793
chr1	100102493	100117532	130.1974679
chr1	100117532	100153143	130.2347035
chr1	100153143	100185774	130.2695359
chr1	100185774	100255386	130.3462347
chr1	100255386	100269214	130.3618734
chr1	100269214	100318127	130.4183094
chr1	100318127	100350621	130.4567938
chr1	100350621	100477080	130.6118058
chr1	100477080	100506920	130.6493391
chr1	100506920	100551565	130.7060739
chr1	100551565	100644305	130.8258225
chr1	100644305	100661315	130.8480199
chr1	100661315	100713451	130.9164176
chr1	100713451	100878750	131.135598
chr1	100878750	101012030	131.3127639
chr1	101012030	101057409	131.3727492
chr1	101057409	101066880	131.3852323
chr1	101066880	101073923	131.3945059
chr1	101073923	101201026	131.5601332
chr1	101201026	101230835	131.5983852
chr1	101230835	101287466	131.6702771
chr1	101287466	101341869	131.7382494
chr1	101341869	101355308	131.7548583
chr1	101355308	101365721	131.767675
chr1	101365721	101480782	131.9059341
chr1	101480782	101522273	131.9541125
chr1	101522273	101631067	132.0766126
chr1	101631067	101679484	132.1317744
chr1	101679484	101713120	132.1706418
chr1	101713120	101738222	132.1999237
chr1	101738222	101807443	132.28181
chr1	101807443	101820263	132.2971478
chr1	101820263	101965756	132.4744664
chr1	101965756	101974915	132.4858052
chr1	101974915	102104656	132.6481579
chr1	102104656	102119857	132.6673581
chr1	102119857	102128665	132.6784972
chr1	102128665	102187086	132.7526057
chr1	102187086	102206246	132.7769833
chr1	102206246	102231394	132.8090226
chr1	102231394	102276657	132.8667837
chr1	102276657	102295523	132.8908843
chr1	102295523	102357366	132.9699282
chr1	102357366	102446435	133.0836562
chr1	102446435	102566589	133.2361842
chr1	102566589	102627977	133.3134177
chr1	102627977	102701689	133.405283
chr1	102701689	102726016	133.4353542
chr1	102726016	102808524	133.5362734
chr1	102808524	102849446	133.5856391
chr1	102849446	102892031	133.6364681
chr1	102892031	102921077	133.6707963
chr1	102921077	102971821	133.7300556
chr1	102971821	103033811	133.8011198
chr1	103033811	103152324	133.9324228
chr1	103152324	103261698	134.0475719
chr1	103261698	103285629	134.0719946
chr1	103285629	103396552	134.1831626
chr1	103396552	103452513	134.238016
chr1	103452513	103566484	134.3472956
chr1	103566484	103616637	134.3943883
chr1	103616637	103658234	134.4330024
chr1	103658234	103676649	134.4499707
chr1	103676649	103756559	134.52273
chr1	103756559	103763637	134.5291077
chr1	103763637	103875613	134.6286104
chr1	103875613	103939590	134.6843291
chr1	103939590	103949935	134.6932646
chr1	103949935	103963830	134.7052345
chr1	103963830	104030345	134.7620386
chr1	104030345	104053989	134.782038
chr1	104053989	104058495	134.7858383
chr1	104058495	104095671	134.8170568
chr1	104095671	104137163	134.8516219
chr1	104137163	104227981	134.9262999
chr1	104227981	104374285	135.0439877
chr1	104374285	104387479	135.0544539
chr1	104387479	104520159	135.1584706
chr1	104520159	104582288	135.2064621
chr1	104582288	104619053	135.2346646
chr1	104619053	104664622	135.2694293
chr1	104664622	104727312	135.3169312
chr1	104727312	104733901	135.3219032
chr1	104733901	104788917	135.363273
chr1	104788917	104919388	135.4604506
chr1	104919388	105042387	135.5510719
chr1	105042387	105049123	135.5560119
chr1	105049123	105079278	135.5781015
chr1	105079278	105145053	135.6261548
chr1	105145053	105159143	135.6364282
chr1	105159143	105175111	135.6480633
chr1	105175111	105198226	135.6648926
chr1	105198226	105385944	135.8011709
chr1	105385944	105391945	135.8055214
chr1	105391945	105460343	135.8551095
chr1	105460343	105512098	135.8926514
chr1	105512098	105553755	135.9228945
chr1	105553755	105567842	135.9331288
chr1	105567842	105614647	135.9671649
chr1	105614647	105697484	136.0275574
chr1	105697484	105778875	136.0871488
chr1	105778875	105911311	136.1848316
chr1	105911311	106325264	136.498972
chr1	106325264	106341474	136.5116303
chr1	106341474	106510029	136.6452507
chr1	106510029	106538632	136.6683133
chr1	106538632	106561132	136.6861388
chr1	106561132	106606418	136.7199084
chr1	106606418	106631159	136.7372414
chr1	106631159	106683415	136.7714828
chr1	106683415	106688850	136.7748714
chr1	106688850	106855010	136.8656806
chr1	106855010	106958340	136.9131594
chr1	106958340	106985571	136.9250055
chr1	106985571	107301581	137.0642851
chr1	107301581	107428243	137.133083
chr1	107428243	107580381	137.2370592
chr1	107580381	107696790	137.3283645
chr1	107696790	107753302	137.373093
chr1	107753302	107828025	137.4326179
chr1	107828025	107866754	137.4636343
chr1	107866754	107965473	137.5431756
chr1	107965473	108001622	137.5724674
chr1	108001622	108116540	137.6661349
chr1	108116540	108217305	137.7489032
chr1	108217305	108262241	137.7859897
chr1	108262241	108272813	137.7947299
chr1	108272813	108321166	137.8347747
chr1	108321166	108334841	137.8461202
chr1	108334841	108366171	137.8721457
chr1	108366171	108415563	137.9132632
chr1	108415563	108471215	137.959714
chr1	108471215	108645460	138.105883
chr1	108645460	108729065	138.176349
chr1	108729065	108828064	138.2600092
chr1	108828064	108868648	138.2943622
chr1	108868648	108945414	138.359415
chr1	108945414	108985684	138.3935719
chr1	108985684	109063783	138.4598599
chr1	109063783	109110096	138.4991882
chr1	109110096	109177873	138.5567556
chr1	109177873	109251246	138.6190744
chr1	109251246	109303834	138.6637269
chr1	109303834	109411354	138.7549519
chr1	109411354	109477701	138.8111728
chr1	109477701	109499500	138.8296295
chr1	109499500	109651308	138.9578938
chr1	109651308	109703706	139.0020345
chr1	109703706	109740346	139.0328534
chr1	109740346	109749708	139.0407214
chr1	109749708	109822991	139.1022102
chr1	109822991	109871391	139.1427167
chr1	109871391	109954860	139.2123577
chr1	109954860	110072014	139.3095902
chr1	110072014	110163602	139.3851354
chr1	110163602	110216364	139.4284505
chr1	110216364	110289920	139.4885677
chr1	110289920	110359176	139.5448667
chr1	110359176	110560710	139.7123719
chr1	110560710	110661295	139.7988064
chr1	110661295	110783607	139.9061361
chr1	110783607	110797980	139.918896
chr1	110797980	110869124	139.982478
chr1	110869124	110928043	140.0356359
chr1	110928043	110990221	140.0921874
chr1	110990221	111117945	140.2096478
chr1	111117945	111128988	140.2198767
chr1	111128988	111150839	140.2401482
chr1	111150839	111189357	140.2759783
chr1	111189357	111269114	140.350525
chr1	111269114	111294404	140.3742525
chr1	111294404	111404594	140.47805
chr1	111404594	111466899	140.5369813
chr1	111466899	111532788	140.5994366
chr1	111532788	111568378	140.6332131
chr1	111568378	111576813	140.6412214
chr1	111576813	111586399	140.6503236
chr1	111586399	111609419	140.6721863
chr1	111609419	111624329	140.6863492
chr1	111624329	111652426	140.7130417
chr1	111652426	111691662	140.7503174
chr1	111691662	111713196	140.7707729
chr1	111713196	111828371	140.880072
chr1	111828371	111844148	140.8950213
chr1	111844148	111857157	140.9073422
chr1	111857157	111892027	140.9403401
chr1	111892027	111943848	140.9892915
chr1	111943848	111963966	141.0082631
chr1	111963966	112031715	141.0719956
chr1	112031715	112078930	141.1162493
chr1	112078930	112137172	141.1706256
chr1	112137172	112167358	141.1987057
chr1	112167358	112252559	141.2775389
chr1	112252559	112312895	141.3329447
chr1	112312895	112353711	141.3702065
chr1	112353711	112387194	141.4006328
chr1	112387194	112576524	141.5699812
chr1	112576524	112600505	141.5910696
chr1	112600505	112661619	141.6444052
chr1	112661619	112935406	141.8752714
chr1	112935406	113034032	141.9547654
chr1	113034032	113087340	141.9972919
chr1	113087340	113119588	142.0231455
chr1	113119588	113218970	142.1033569
chr1	113218970	113270211	142.1449891
chr1	113270211	113329314	142.1932026
chr1	113329314	113374803	142.2304302
chr1	113374803	113385507	142.2392033
chr1	113385507	113456591	142.2975708
chr1	113456591	113518047	142.3481474
chr1	113518047	113709435	142.5058856
chr1	113709435	113771148	142.5566815
chr1	113771148	113773533	142.5586428
chr1	113773533	113815841	142.5934072
chr1	113815841	113841856	142.614754
chr1	113841856	113851038	142.6222822
chr1	113851038	113966217	142.7163829
chr1	113966217	113996479	142.7409848
[truncated: 39,851 more rows]
