# Supplementary material for: Estimation of linkage disequilibrium and effective population size in New Zealand sheep using three different methods to create genetic maps
Source: BMC Genet. 2017 Jul 21;18:68. doi: 10.1186/s12863-017-0534-2 (PMC5521107; doi:10.1186/s12863-017-0534-2)
Supplement: Supplementary file 10 — Mean and variance r2 estimated for each chromosome and for 2000 genetic distance points evenly distributed between 0.05 and 50 cM (100 and 1 generations in the past, respectively). For instance, the spreadsheets for the mean r2 were coded as: meanR2rep1_CompRCPT.xlsx, where 1 indicates method 1 and “CompRCPT” indicates the corresponding breed group. The spreadsheets for the r2 variances were coded as: “varR2rep1_CompRCPT.xlsx”, for example. (ZIP 29639 kb) [file 12863_2017_534_MOESM10_ESM.zip]

Archive with 2 entries (2 files):
- Additional_file_11.xlsx
- Additional_file_10.xlsx
