# Supplementary material for: Estimation of linkage disequilibrium and effective population size in New Zealand sheep using three different methods to create genetic maps
Source: BMC Genet. 2017 Jul 21;18:68. doi: 10.1186/s12863-017-0534-2 (PMC5521107; doi:10.1186/s12863-017-0534-2)
Supplement: Supplementary file 10 — Mean and variance r2 estimated for each chromosome and for 2000 genetic distance points evenly distributed between 0.05 and 50 cM (100 and 1 generations in the past, respectively). For instance, the spreadsheets for the mean r2 were coded as: meanR2rep1_CompRCPT.xlsx, where 1 indicates method 1 and “CompRCPT” indicates the corresponding breed group. The spreadsheets for the r2 variances were coded as: “varR2rep1_CompRCPT.xlsx”, for example. (ZIP 29639 kb) [file 12863_2017_534_MOESM10_ESM.zip › Additional_file_11.xlsx]

## Sheet: varR2rep1_Texel
Distance point*	OAR1	OAR2	OAR3	OAR4	OAR5	OAR6	OAR7	OAR8	OAR9	OAR10	OAR11	OAR12	OAR13	OAR14	OAR15	OAR16	OAR17	OAR18	OAR19	OAR20	OAR21	OAR22	OAR23	OAR24	OAR25	OAR26
1	2.53597e-05	2.4094e-05	2.04943e-05	2.2115e-05	1.75386e-05	2.30093e-05	2.98874e-05	1.84593e-05	2.09115e-05	2.59794e-05	2.50661e-05	2.65153e-05	2.46401e-05	1.89546e-05	2.61159e-05	1.75568e-05	1.97151e-05	2.50356e-05	2.22114e-05	1.43005e-05	2.0887e-05	1.35267e-05	2.25359e-05	1.89239e-05	1.9589e-05	1.38401e-05
2	2.52086e-05	2.39365e-05	2.03381e-05	2.17844e-05	1.7265e-05	2.26633e-05	2.93838e-05	1.81044e-05	2.05277e-05	2.5495e-05	2.4381e-05	2.59055e-05	2.40997e-05	1.84015e-05	2.55973e-05	1.71047e-05	1.92184e-05	2.44056e-05	2.16265e-05	1.38321e-05	2.01408e-05	1.30689e-05	2.19086e-05	1.81665e-05	1.88423e-05	1.32443e-05
3	2.50582e-05	2.37798e-05	2.01828e-05	2.14575e-05	1.69948e-05	2.23213e-05	2.88866e-05	1.77546e-05	2.01494e-05	2.5018e-05	2.3712e-05	2.53068e-05	2.35683e-05	1.78616e-05	2.50868e-05	1.66614e-05	1.87319e-05	2.37892e-05	2.1054e-05	1.33782e-05	1.94181e-05	1.26274e-05	2.12961e-05	1.74367e-05	1.81225e-05	1.26715e-05
4	2.49084e-05	2.36239e-05	2.00283e-05	2.11343e-05	1.67279e-05	2.19832e-05	2.83959e-05	1.74099e-05	1.97765e-05	2.45484e-05	2.30591e-05	2.47191e-05	2.3046e-05	1.7335e-05	2.45843e-05	1.62269e-05	1.82555e-05	2.31863e-05	2.04939e-05	1.29387e-05	1.87187e-05	1.22018e-05	2.06982e-05	1.6734e-05	1.7429e-05	1.21214e-05
5	2.47592e-05	2.34686e-05	1.98747e-05	2.08148e-05	1.64643e-05	2.16492e-05	2.79116e-05	1.70701e-05	1.94091e-05	2.4086e-05	2.24219e-05	2.41423e-05	2.25327e-05	1.68212e-05	2.40898e-05	1.58012e-05	1.77891e-05	2.25968e-05	1.99459e-05	1.25133e-05	1.8042e-05	1.17919e-05	2.01147e-05	1.60578e-05	1.67613e-05	1.15934e-05
6	2.46107e-05	2.33141e-05	1.9722e-05	2.04989e-05	1.6204e-05	2.13191e-05	2.74336e-05	1.67353e-05	1.90471e-05	2.36309e-05	2.18003e-05	2.35762e-05	2.20283e-05	1.63204e-05	2.36032e-05	1.53842e-05	1.73325e-05	2.20204e-05	1.941e-05	1.21017e-05	1.73878e-05	1.13973e-05	1.95456e-05	1.54073e-05	1.61189e-05	1.1087e-05
7	2.44628e-05	2.31604e-05	1.95701e-05	2.01867e-05	1.59469e-05	2.0993e-05	2.6962e-05	1.64055e-05	1.86905e-05	2.31829e-05	2.11942e-05	2.30209e-05	2.15327e-05	1.58321e-05	2.31244e-05	1.49757e-05	1.68858e-05	2.14572e-05	1.88859e-05	1.17038e-05	1.67557e-05	1.10175e-05	1.89906e-05	1.47833e-05	1.5501e-05	1.06012e-05
8	2.43155e-05	2.30074e-05	1.94191e-05	1.98781e-05	1.5693e-05	2.06708e-05	2.64966e-05	1.60805e-05	1.83391e-05	2.27421e-05	2.06032e-05	2.24762e-05	2.10458e-05	1.53563e-05	2.26534e-05	1.45756e-05	1.64487e-05	2.09069e-05	1.83736e-05	1.13192e-05	1.61451e-05	1.06523e-05	1.84496e-05	1.41837e-05	1.49073e-05	1.0135e-05
9	2.41689e-05	2.28551e-05	1.92689e-05	1.95731e-05	1.54424e-05	2.03525e-05	2.60375e-05	1.57605e-05	1.79931e-05	2.23084e-05	2.00272e-05	2.1942e-05	2.05677e-05	1.48929e-05	2.21902e-05	1.4184e-05	1.60212e-05	2.03693e-05	1.78729e-05	1.09476e-05	1.55555e-05	1.03013e-05	1.79223e-05	1.36036e-05	1.4339e-05	9.68855e-06
10	2.40228e-05	2.27036e-05	1.91196e-05	1.92717e-05	1.51949e-05	2.00381e-05	2.55846e-05	1.54453e-05	1.76524e-05	2.18817e-05	1.9466e-05	2.14182e-05	2.00982e-05	1.44415e-05	2.17346e-05	1.38007e-05	1.56031e-05	1.98444e-05	1.73836e-05	1.05888e-05	1.49858e-05	9.96352e-06	1.74086e-05	1.30432e-05	1.37955e-05	9.26118e-06
11	2.38775e-05	2.25528e-05	1.89712e-05	1.89738e-05	1.49506e-05	1.97275e-05	2.51378e-05	1.51349e-05	1.73168e-05	2.14619e-05	1.89193e-05	2.09048e-05	1.96372e-05	1.40022e-05	2.12867e-05	1.34257e-05	1.51945e-05	1.93319e-05	1.69057e-05	1.02426e-05	1.44354e-05	9.63759e-06	1.69083e-05	1.25025e-05	1.32733e-05	8.84856e-06
12	2.37327e-05	2.24027e-05	1.88236e-05	1.86795e-05	1.47095e-05	1.94209e-05	2.46973e-05	1.48293e-05	1.69864e-05	2.1049e-05	1.8387e-05	2.04016e-05	1.91848e-05	1.35746e-05	2.08463e-05	1.30587e-05	1.4795e-05	1.88318e-05	1.64389e-05	9.90899e-06	1.3903e-05	9.32287e-06	1.64212e-05	1.19812e-05	1.27699e-05	8.45148e-06
13	2.35885e-05	2.22534e-05	1.86768e-05	1.83887e-05	1.44715e-05	1.9118e-05	2.42628e-05	1.45284e-05	1.66612e-05	2.0643e-05	1.78689e-05	1.99085e-05	1.87407e-05	1.31585e-05	2.04134e-05	1.26999e-05	1.44047e-05	1.83438e-05	1.59831e-05	9.5879e-06	1.33859e-05	9.01962e-06	1.59471e-05	1.14787e-05	1.22847e-05	8.07022e-06
14	2.3445e-05	2.21048e-05	1.8531e-05	1.81015e-05	1.42366e-05	1.8819e-05	2.38344e-05	1.42322e-05	1.6341e-05	2.02438e-05	1.73646e-05	1.94254e-05	1.83049e-05	1.2754e-05	1.99879e-05	1.23489e-05	1.40235e-05	1.78678e-05	1.55381e-05	9.27679e-06	1.28846e-05	8.72912e-06	1.54859e-05	1.09947e-05	1.18178e-05	7.70438e-06
15	2.33021e-05	2.19569e-05	1.83859e-05	1.78177e-05	1.40048e-05	1.85238e-05	2.3412e-05	1.39407e-05	1.60259e-05	1.98512e-05	1.68741e-05	1.89522e-05	1.78774e-05	1.23606e-05	1.95698e-05	1.20059e-05	1.36511e-05	1.74037e-05	1.51038e-05	8.97483e-06	1.23993e-05	8.4509e-06	1.50373e-05	1.05286e-05	1.13688e-05	7.35356e-06
16	2.31598e-05	2.18098e-05	1.82417e-05	1.75375e-05	1.37761e-05	1.82323e-05	2.29956e-05	1.36539e-05	1.57158e-05	1.94654e-05	1.63975e-05	1.84889e-05	1.74581e-05	1.19783e-05	1.9159e-05	1.16706e-05	1.32876e-05	1.69512e-05	1.46801e-05	8.68241e-06	1.19298e-05	8.18337e-06	1.46011e-05	1.008e-05	1.09372e-05	7.01738e-06
17	2.30182e-05	2.16634e-05	1.80984e-05	1.72606e-05	1.35504e-05	1.79446e-05	2.25852e-05	1.33716e-05	1.54107e-05	1.90861e-05	1.59344e-05	1.80352e-05	1.70469e-05	1.16068e-05	1.87555e-05	1.1343e-05	1.29327e-05	1.65103e-05	1.42668e-05	8.39937e-06	1.14756e-05	7.92576e-06	1.41771e-05	9.64842e-06	1.05225e-05	6.69545e-06
18	2.28772e-05	2.15177e-05	1.79559e-05	1.69872e-05	1.33278e-05	1.76606e-05	2.21806e-05	1.30939e-05	1.51104e-05	1.87133e-05	1.54842e-05	1.75912e-05	1.66437e-05	1.12452e-05	1.83591e-05	1.10231e-05	1.25864e-05	1.60807e-05	1.38634e-05	8.12551e-06	1.10364e-05	7.67782e-06	1.37647e-05	9.23348e-06	1.01243e-05	6.38741e-06
19	2.27367e-05	2.13727e-05	1.78142e-05	1.67173e-05	1.31081e-05	1.73804e-05	2.1782e-05	1.28208e-05	1.48151e-05	1.8347e-05	1.50468e-05	1.71566e-05	1.62484e-05	1.08932e-05	1.79699e-05	1.07106e-05	1.22485e-05	1.56623e-05	1.34696e-05	7.86064e-06	1.06119e-05	7.43929e-06	1.33631e-05	8.83474e-06	9.74206e-06	6.09288e-06
20	2.2597e-05	2.12285e-05	1.76734e-05	1.64507e-05	1.28915e-05	1.71038e-05	2.13892e-05	1.25521e-05	1.45246e-05	1.79871e-05	1.46209e-05	1.67314e-05	1.5861e-05	1.05507e-05	1.75877e-05	1.04055e-05	1.1919e-05	1.52548e-05	1.30847e-05	7.60456e-06	1.02018e-05	7.20994e-06	1.29718e-05	8.45175e-06	9.37547e-06	5.81148e-06
21	2.24578e-05	2.1085e-05	1.75334e-05	1.61875e-05	1.26778e-05	1.6831e-05	2.10021e-05	1.22879e-05	1.42389e-05	1.76336e-05	1.42043e-05	1.63155e-05	1.54813e-05	1.02183e-05	1.72125e-05	1.01078e-05	1.15977e-05	1.48583e-05	1.27091e-05	7.35707e-06	9.80563e-06	6.98953e-06	1.25895e-05	8.08412e-06	9.02406e-06	5.54287e-06
22	2.23192e-05	2.09422e-05	1.73942e-05	1.59276e-05	1.2467e-05	1.65617e-05	2.06208e-05	1.20281e-05	1.39579e-05	1.72863e-05	1.37963e-05	1.59087e-05	1.51094e-05	9.89595e-06	1.68442e-05	9.81727e-06	1.12844e-05	1.44722e-05	1.23436e-05	7.118e-06	9.42321e-06	6.77783e-06	1.22151e-05	7.73141e-06	8.6874e-06	5.28669e-06
23	2.21813e-05	2.08002e-05	1.72559e-05	1.56711e-05	1.22592e-05	1.62961e-05	2.02452e-05	1.17727e-05	1.36817e-05	1.69452e-05	1.33977e-05	1.5511e-05	1.4745e-05	9.58295e-06	1.64828e-05	9.53386e-06	1.09791e-05	1.40959e-05	1.19867e-05	6.88714e-06	9.05416e-06	6.5746e-06	1.18486e-05	7.39323e-06	8.3651e-06	5.04258e-06
24	2.2044e-05	2.06588e-05	1.71184e-05	1.54179e-05	1.20542e-05	1.60341e-05	1.98753e-05	1.15217e-05	1.34101e-05	1.66103e-05	1.30092e-05	1.51221e-05	1.43882e-05	9.27829e-06	1.61281e-05	9.25735e-06	1.06817e-05	1.37281e-05	1.16382e-05	6.66432e-06	8.69819e-06	6.37964e-06	1.14905e-05	7.06918e-06	8.05675e-06	4.81021e-06
25	2.19073e-05	2.05182e-05	1.69817e-05	1.5168e-05	1.18521e-05	1.57757e-05	1.9511e-05	1.12749e-05	1.31431e-05	1.62814e-05	1.26308e-05	1.47422e-05	1.40387e-05	8.98176e-06	1.57802e-05	8.98751e-06	1.0392e-05	1.33694e-05	1.12978e-05	6.44935e-06	8.35497e-06	6.1927e-06	1.11416e-05	6.75885e-06	7.76195e-06	4.58923e-06
26	2.17712e-05	2.03783e-05	1.68459e-05	1.49213e-05	1.16529e-05	1.55208e-05	1.91522e-05	1.10324e-05	1.28807e-05	1.59585e-05	1.22624e-05	1.43712e-05	1.36967e-05	8.69325e-06	1.54389e-05	8.7244e-06	1.01099e-05	1.30197e-05	1.09656e-05	6.24205e-06	8.02421e-06	6.01358e-06	1.0802e-05	6.46186e-06	7.48032e-06	4.3793e-06
27	2.16357e-05	2.02391e-05	1.67109e-05	1.46779e-05	1.14565e-05	1.52694e-05	1.8799e-05	1.07941e-05	1.26229e-05	1.56416e-05	1.19038e-05	1.40087e-05	1.33619e-05	8.41262e-06	1.51041e-05	8.46784e-06	9.83521e-06	1.26787e-05	1.06414e-05	6.04224e-06	7.7056e-06	5.84205e-06	1.04713e-05	6.17782e-06	7.21148e-06	4.18011e-06
28	2.15008e-05	2.01006e-05	1.65767e-05	1.44378e-05	1.12629e-05	1.50216e-05	1.84513e-05	1.056e-05	1.23695e-05	1.53305e-05	1.15547e-05	1.36543e-05	1.30342e-05	8.1397e-06	1.47757e-05	8.21746e-06	9.567e-06	1.2346e-05	1.03251e-05	5.84974e-06	7.39886e-06	5.67792e-06	1.01496e-05	5.90635e-06	6.95505e-06	3.99132e-06
29	2.13666e-05	1.99629e-05	1.64433e-05	1.42008e-05	1.10721e-05	1.47772e-05	1.8109e-05	1.03301e-05	1.21205e-05	1.50252e-05	1.1215e-05	1.33078e-05	1.27136e-05	7.87437e-06	1.44533e-05	7.97326e-06	9.30463e-06	1.20216e-05	1.00164e-05	5.66438e-06	7.10369e-06	5.52096e-06	9.83666e-06	5.64708e-06	6.71067e-06	3.81261e-06
30	2.1233e-05	1.98258e-05	1.63108e-05	1.3967e-05	1.08841e-05	1.45364e-05	1.77721e-05	1.01042e-05	1.1876e-05	1.47257e-05	1.08847e-05	1.29688e-05	1.24001e-05	7.61649e-06	1.41367e-05	7.73507e-06	9.04771e-06	1.17053e-05	9.71541e-06	5.48598e-06	6.81981e-06	5.37098e-06	9.53231e-06	5.39965e-06	6.47799e-06	3.64368e-06
31	2.10999e-05	1.96895e-05	1.6179e-05	1.37364e-05	1.06987e-05	1.42989e-05	1.74406e-05	9.88243e-06	1.16357e-05	1.44317e-05	1.05633e-05	1.26367e-05	1.20934e-05	7.36591e-06	1.38258e-05	7.50249e-06	8.79634e-06	1.1397e-05	9.42188e-06	5.31437e-06	6.54693e-06	5.22777e-06	9.23642e-06	5.16369e-06	6.25664e-06	3.48421e-06
32	2.09675e-05	1.95539e-05	1.60481e-05	1.35089e-05	1.05161e-05	1.40649e-05	1.71143e-05	9.66467e-06	1.13998e-05	1.41426e-05	1.02509e-05	1.2311e-05	1.17933e-05	7.1225e-06	1.3521e-05	7.27546e-06	8.55079e-06	1.10966e-05	9.1357e-06	5.14939e-06	6.28478e-06	5.09114e-06	8.94885e-06	4.93879e-06	6.0463e-06	3.3339e-06
33	2.08357e-05	1.94189e-05	1.5918e-05	1.32845e-05	1.03362e-05	1.38342e-05	1.67933e-05	9.45089e-06	1.11681e-05	1.38584e-05	9.94728e-06	1.19918e-05	1.14992e-05	6.88612e-06	1.32221e-05	7.05391e-06	8.31117e-06	1.08038e-05	8.85675e-06	4.99087e-06	6.03309e-06	4.9609e-06	8.66945e-06	4.72402e-06	5.84661e-06	3.19244e-06
34	2.07045e-05	1.92847e-05	1.57887e-05	1.30632e-05	1.0159e-05	1.36069e-05	1.64776e-05	9.24106e-06	1.09407e-05	1.35788e-05	9.65219e-06	1.16792e-05	1.12111e-05	6.65664e-06	1.29283e-05	6.83776e-06	8.07738e-06	1.05186e-05	8.58492e-06	4.83864e-06	5.79159e-06	4.83685e-06	8.39807e-06	4.51899e-06	5.65725e-06	3.05955e-06
35	2.05739e-05	1.91512e-05	1.56602e-05	1.2845e-05	9.98434e-06	1.33829e-05	1.6167e-05	9.03512e-06	1.07173e-05	1.33038e-05	9.36551e-06	1.13733e-05	1.09291e-05	6.43393e-06	1.26401e-05	6.62693e-06	7.84934e-06	1.02409e-05	8.32009e-06	4.69254e-06	5.56001e-06	4.7188e-06	8.13459e-06	4.32456e-06	5.47789e-06	2.93497e-06
36	2.04439e-05	1.90184e-05	1.55325e-05	1.26298e-05	9.81234e-06	1.31623e-05	1.58615e-05	8.83312e-06	1.04982e-05	1.30335e-05	9.08708e-06	1.10738e-05	1.06523e-05	6.21785e-06	1.23572e-05	6.42134e-06	7.62694e-06	9.97048e-06	8.06212e-06	4.55242e-06	5.3381e-06	4.60657e-06	7.87886e-06	4.14069e-06	5.30853e-06	2.81853e-06
37	2.03146e-05	1.88863e-05	1.54057e-05	1.24176e-05	9.64294e-06	1.29449e-05	1.55611e-05	8.63509e-06	1.02833e-05	1.2768e-05	8.81674e-06	1.07808e-05	1.0381e-05	6.00827e-06	1.20794e-05	6.22091e-06	7.41009e-06	9.70725e-06	7.81091e-06	4.41811e-06	5.1256e-06	4.49999e-06	7.63074e-06	3.96661e-06	5.14851e-06	2.70977e-06
38	2.01858e-05	1.87549e-05	1.52796e-05	1.22084e-05	9.4761e-06	1.27308e-05	1.52657e-05	8.44094e-06	1.00722e-05	1.25071e-05	8.55433e-06	1.0494e-05	1.01152e-05	5.80507e-06	1.18066e-05	6.02557e-06	7.1987e-06	9.45107e-06	7.56634e-06	4.28946e-06	4.92226e-06	4.39887e-06	7.3901e-06	3.80183e-06	4.99612e-06	2.60919e-06
39	2.00576e-05	1.86242e-05	1.51543e-05	1.20022e-05	9.31182e-06	1.25199e-05	1.49753e-05	8.25019e-06	9.86501e-06	1.22508e-05	8.29969e-06	1.02135e-05	9.85487e-06	5.60811e-06	1.15387e-05	5.83524e-06	6.99268e-06	9.20182e-06	7.32829e-06	4.16631e-06	4.72783e-06	4.30303e-06	7.15679e-06	3.64591e-06	4.85095e-06	2.51672e-06
40	1.993e-05	1.84943e-05	1.50298e-05	1.1799e-05	9.15005e-06	1.23123e-05	1.46897e-05	8.06221e-06	9.66181e-06	1.1999e-05	8.05266e-06	9.93913e-06	9.59981e-06	5.41728e-06	1.12758e-05	5.64984e-06	6.79194e-06	8.95937e-06	7.09664e-06	4.04851e-06	4.54206e-06	4.21232e-06	6.9307e-06	3.49847e-06	4.7133e-06	2.43196e-06
41	1.98031e-05	1.8365e-05	1.49061e-05	1.15986e-05	8.99079e-06	1.21078e-05	1.44088e-05	7.87717e-06	9.46238e-06	1.17517e-05	7.81309e-06	9.67079e-06	9.35001e-06	5.23245e-06	1.10176e-05	5.4693e-06	6.59639e-06	8.72361e-06	6.87129e-06	3.93587e-06	4.36461e-06	4.12655e-06	6.71167e-06	3.3591e-06	4.58347e-06	2.35397e-06
42	1.96767e-05	1.82364e-05	1.47832e-05	1.14012e-05	8.83399e-06	1.19064e-05	1.41324e-05	7.69512e-06	9.26676e-06	1.15088e-05	7.58084e-06	9.40842e-06	9.1054e-06	5.0535e-06	1.07642e-05	5.29354e-06	6.40594e-06	8.4944e-06	6.65211e-06	3.82819e-06	4.19576e-06	4.04565e-06	6.49959e-06	3.22744e-06	4.46212e-06	2.2819e-06
43	1.95509e-05	1.81085e-05	1.46611e-05	1.12066e-05	8.67965e-06	1.17082e-05	1.38606e-05	7.51605e-06	9.0749e-06	1.12703e-05	7.35574e-06	9.15191e-06	8.86592e-06	4.8803e-06	1.05155e-05	5.12248e-06	6.2205e-06	8.27163e-06	6.43899e-06	3.72587e-06	4.0351e-06	3.96985e-06	6.29432e-06	3.10315e-06	4.34905e-06	2.21534e-06
44	1.94258e-05	1.79812e-05	1.45398e-05	1.10149e-05	8.52773e-06	1.15131e-05	1.35932e-05	7.34005e-06	8.88657e-06	1.10361e-05	7.13765e-06	8.90118e-06	8.63151e-06	4.71274e-06	1.02715e-05	4.95606e-06	6.03999e-06	8.05518e-06	6.23183e-06	3.62845e-06	3.88251e-06	3.89905e-06	6.09573e-06	2.98591e-06	4.24372e-06	2.15388e-06
45	1.93012e-05	1.78547e-05	1.44193e-05	1.08261e-05	8.3782e-06	1.1321e-05	1.33301e-05	7.16709e-06	8.70156e-06	1.08061e-05	6.92643e-06	8.65615e-06	8.4021e-06	4.55069e-06	1.00321e-05	4.79421e-06	5.86432e-06	7.84492e-06	6.03051e-06	3.53526e-06	3.73735e-06	3.83253e-06	5.9037e-06	2.87541e-06	4.14574e-06	2.09725e-06
46	1.91772e-05	1.77289e-05	1.42995e-05	1.064e-05	8.23103e-06	1.1132e-05	1.30717e-05	6.99714e-06	8.51983e-06	1.05803e-05	6.72192e-06	8.41673e-06	8.17762e-06	4.39405e-06	9.79723e-06	4.63684e-06	5.6934e-06	7.64075e-06	5.83492e-06	3.44681e-06	3.59985e-06	3.76976e-06	5.7181e-06	2.77135e-06	4.05474e-06	2.04524e-06
47	1.90538e-05	1.76037e-05	1.41806e-05	1.04567e-05	8.08627e-06	1.09461e-05	1.28175e-05	6.83018e-06	8.34135e-06	1.03587e-05	6.52399e-06	8.18284e-06	7.95803e-06	4.24269e-06	9.56684e-06	4.48388e-06	5.52716e-06	7.44254e-06	5.64496e-06	3.36341e-06	3.46973e-06	3.71013e-06	5.5388e-06	2.67346e-06	3.97039e-06	1.9976e-06
48	1.8931e-05	1.74793e-05	1.40624e-05	1.02761e-05	7.94419e-06	1.0763e-05	1.25668e-05	6.66616e-06	8.16606e-06	1.01411e-05	6.33249e-06	7.95438e-06	7.74325e-06	4.0965e-06	9.34089e-06	4.33527e-06	5.3655e-06	7.25018e-06	5.46051e-06	3.28434e-06	3.34667e-06	3.65398e-06	5.36568e-06	2.58149e-06	3.89235e-06	1.95414e-06
49	1.88088e-05	1.73555e-05	1.3945e-05	1.00983e-05	7.80489e-06	1.05827e-05	1.23196e-05	6.50507e-06	7.99395e-06	9.92764e-06	6.14728e-06	7.73128e-06	7.53322e-06	3.95536e-06	9.11933e-06	4.19094e-06	5.20835e-06	7.06356e-06	5.28148e-06	3.2091e-06	3.23037e-06	3.60151e-06	5.19863e-06	2.49519e-06	3.82032e-06	1.91466e-06
50	1.86872e-05	1.72324e-05	1.38283e-05	9.92315e-06	7.66836e-06	1.0405e-05	1.20761e-05	6.34686e-06	7.82496e-06	9.71814e-06	5.96822e-06	7.51346e-06	7.32788e-06	3.81917e-06	8.90209e-06	4.05082e-06	5.05562e-06	6.88256e-06	5.10775e-06	3.13745e-06	3.12056e-06	3.55219e-06	5.0375e-06	2.41432e-06	3.75401e-06	1.87898e-06
51	1.85662e-05	1.711e-05	1.37125e-05	9.75069e-06	7.53456e-06	1.02297e-05	1.18365e-05	6.1915e-06	7.65907e-06	9.5126e-06	5.79518e-06	7.30083e-06	7.12718e-06	3.68782e-06	8.68914e-06	3.91483e-06	4.90724e-06	6.70708e-06	4.93922e-06	3.06923e-06	3.01695e-06	3.50579e-06	4.8822e-06	2.33869e-06	3.69315e-06	1.84694e-06
52	1.84458e-05	1.69883e-05	1.35974e-05	9.58085e-06	7.40349e-06	1.00568e-05	1.16005e-05	6.03897e-06	7.49623e-06	9.31095e-06	5.62802e-06	7.09331e-06	6.93104e-06	3.56119e-06	8.4804e-06	3.7829e-06	4.76312e-06	6.53701e-06	4.77579e-06	3.00427e-06	2.91929e-06	3.46216e-06	4.73259e-06	2.26807e-06	3.63749e-06	1.81838e-06
53	1.8326e-05	1.68673e-05	1.3483e-05	9.41354e-06	7.275e-06	9.88631e-06	1.13683e-05	5.88924e-06	7.33642e-06	9.11315e-06	5.4666e-06	6.89082e-06	6.73941e-06	3.43919e-06	8.27584e-06	3.65498e-06	4.62318e-06	6.37223e-06	4.61736e-06	2.94244e-06	2.82735e-06	3.42116e-06	4.58857e-06	2.20229e-06	3.58678e-06	1.79315e-06
54	1.82067e-05	1.67469e-05	1.33695e-05	9.2487e-06	7.14887e-06	9.71785e-06	1.11398e-05	5.74226e-06	7.17959e-06	8.91915e-06	5.31079e-06	6.69328e-06	6.55223e-06	3.32169e-06	8.07539e-06	3.53099e-06	4.48735e-06	6.21264e-06	4.46377e-06	2.8836e-06	2.74088e-06	3.38264e-06	4.45001e-06	2.14116e-06	3.5408e-06	1.77114e-06
55	1.80881e-05	1.66272e-05	1.32567e-05	9.08629e-06	7.02476e-06	9.55134e-06	1.0915e-05	5.59802e-06	7.02571e-06	8.7289e-06	5.16035e-06	6.50062e-06	6.36945e-06	3.2086e-06	7.87901e-06	3.41087e-06	4.35554e-06	6.05814e-06	4.31483e-06	2.82762e-06	2.65966e-06	3.34651e-06	4.3168e-06	2.08452e-06	3.49934e-06	1.7522e-06
56	1.797e-05	1.65082e-05	1.31446e-05	8.92613e-06	6.90268e-06	9.3869e-06	1.06937e-05	5.45648e-06	6.87474e-06	8.54236e-06	5.01509e-06	6.31274e-06	6.19099e-06	3.09974e-06	7.68665e-06	3.29455e-06	4.22769e-06	5.90862e-06	4.17065e-06	2.77438e-06	2.58348e-06	3.31263e-06	4.18882e-06	2.03222e-06	3.46221e-06	1.73624e-06
57	1.78525e-05	1.63898e-05	1.30333e-05	8.76801e-06	6.78273e-06	9.22466e-06	1.04761e-05	5.31761e-06	6.72665e-06	8.35947e-06	4.8748e-06	6.12959e-06	6.0168e-06	2.99503e-06	7.49825e-06	3.18196e-06	4.10371e-06	5.76398e-06	4.03144e-06	2.72377e-06	2.51215e-06	3.28092e-06	4.06598e-06	1.98412e-06	3.42921e-06	1.72314e-06
58	1.77356e-05	1.62722e-05	1.29228e-05	8.6119e-06	6.66475e-06	9.06481e-06	1.0262e-05	5.18137e-06	6.58141e-06	8.18018e-06	4.73961e-06	5.95108e-06	5.84682e-06	2.89431e-06	7.31376e-06	3.07305e-06	3.98353e-06	5.62411e-06	3.89692e-06	2.67569e-06	2.44548e-06	3.25128e-06	3.94825e-06	1.94008e-06	3.40018e-06	1.71283e-06
59	1.76193e-05	1.61551e-05	1.2813e-05	8.45794e-06	6.54863e-06	8.90731e-06	1.00513e-05	5.04775e-06	6.43897e-06	8.00445e-06	4.60892e-06	5.77712e-06	5.681e-06	2.79738e-06	7.13314e-06	2.96773e-06	3.86708e-06	5.48892e-06	3.76658e-06	2.63003e-06	2.38327e-06	3.22363e-06	3.83585e-06	1.89983e-06	3.37495e-06	1.70521e-06
60	1.75035e-05	1.60388e-05	1.27039e-05	8.30618e-06	6.43437e-06	8.75209e-06	9.84414e-06	4.91671e-06	6.29932e-06	7.83224e-06	4.4824e-06	5.60766e-06	5.51927e-06	2.7039e-06	6.95632e-06	2.86597e-06	3.75428e-06	5.35831e-06	3.64068e-06	2.58671e-06	2.32538e-06	3.1979e-06	3.72887e-06	1.86002e-06	3.35339e-06	1.70021e-06
61	1.73884e-05	1.59231e-05	1.25956e-05	8.15663e-06	6.32192e-06	8.59911e-06	9.64039e-06	4.78821e-06	6.1624e-06	7.66349e-06	4.36022e-06	5.44261e-06	5.36157e-06	2.61368e-06	6.78327e-06	2.76768e-06	3.64506e-06	5.23217e-06	3.51921e-06	2.54564e-06	2.27162e-06	3.17402e-06	3.62717e-06	1.82186e-06	3.33535e-06	1.69775e-06
62	1.72738e-05	1.58081e-05	1.24881e-05	8.00928e-06	6.21129e-06	8.44832e-06	9.44001e-06	4.66224e-06	6.02819e-06	7.49816e-06	4.24316e-06	5.2819e-06	5.20786e-06	2.52678e-06	6.61393e-06	2.67281e-06	3.53935e-06	5.11041e-06	3.4021e-06	2.50674e-06	2.22186e-06	3.15193e-06	3.53039e-06	1.78532e-06	3.32071e-06	1.69779e-06
63	1.71598e-05	1.56938e-05	1.23813e-05	7.86413e-06	6.10244e-06	8.29972e-06	9.24299e-06	4.53876e-06	5.89665e-06	7.33621e-06	4.13098e-06	5.12545e-06	5.05807e-06	2.44349e-06	6.44826e-06	2.58129e-06	3.43708e-06	4.993e-06	3.28927e-06	2.46994e-06	2.17595e-06	3.13158e-06	3.43829e-06	1.74976e-06	3.30935e-06	1.70035e-06
64	1.70464e-05	1.55801e-05	1.22752e-05	7.72116e-06	5.99536e-06	8.15328e-06	9.04927e-06	4.41773e-06	5.76776e-06	7.17758e-06	4.02353e-06	4.9732e-06	4.91214e-06	2.36386e-06	6.28619e-06	2.49307e-06	3.33817e-06	4.87998e-06	3.18053e-06	2.43516e-06	2.13376e-06	3.11293e-06	3.3507e-06	1.71392e-06	3.30117e-06	1.70552e-06
65	1.69335e-05	1.54671e-05	1.21699e-05	7.58026e-06	5.89002e-06	8.00897e-06	8.85883e-06	4.29914e-06	5.64147e-06	7.02224e-06	3.92065e-06	4.82507e-06	4.77002e-06	2.28787e-06	6.12769e-06	2.40808e-06	3.24257e-06	4.77141e-06	3.07574e-06	2.40236e-06	2.09516e-06	3.09594e-06	3.26747e-06	1.67961e-06	3.29663e-06	1.71316e-06
66	1.68212e-05	1.53547e-05	1.20653e-05	7.44139e-06	5.78642e-06	7.86679e-06	8.67162e-06	4.18295e-06	5.51775e-06	6.87013e-06	3.82218e-06	4.68099e-06	4.63165e-06	2.2155e-06	5.97271e-06	2.32627e-06	3.15019e-06	4.66707e-06	2.97477e-06	2.37147e-06	2.06003e-06	3.08058e-06	3.18821e-06	1.64793e-06	3.29191e-06	1.72186e-06
67	1.67095e-05	1.5243e-05	1.19614e-05	7.30455e-06	5.68452e-06	7.7267e-06	8.48761e-06	4.06914e-06	5.39658e-06	6.72122e-06	3.72795e-06	4.54089e-06	4.49698e-06	2.14662e-06	5.8212e-06	2.24757e-06	3.06097e-06	4.56665e-06	2.87752e-06	2.34244e-06	2.02826e-06	3.06682e-06	3.11259e-06	1.61869e-06	3.28591e-06	1.73102e-06
68	1.65984e-05	1.51319e-05	1.18583e-05	7.16971e-06	5.5843e-06	7.5887e-06	8.30676e-06	3.95767e-06	5.27792e-06	6.57545e-06	3.63781e-06	4.4047e-06	4.36595e-06	2.0811e-06	5.6731e-06	2.17193e-06	2.97485e-06	4.46989e-06	2.7839e-06	2.31522e-06	1.99975e-06	3.05465e-06	3.04054e-06	1.5917e-06	3.27761e-06	1.74028e-06
69	1.64878e-05	1.50215e-05	1.17558e-05	7.03685e-06	5.48576e-06	7.45275e-06	8.12904e-06	3.84852e-06	5.16173e-06	6.4328e-06	3.55161e-06	4.27235e-06	4.23851e-06	2.01882e-06	5.52838e-06	2.09928e-06	2.89176e-06	4.37654e-06	2.69379e-06	2.28978e-06	1.97441e-06	3.04405e-06	2.97194e-06	1.56682e-06	3.26452e-06	1.74933e-06
70	1.63779e-05	1.49117e-05	1.16541e-05	6.90596e-06	5.38887e-06	7.31885e-06	7.95441e-06	3.74165e-06	5.04799e-06	6.2932e-06	3.46923e-06	4.14377e-06	4.11459e-06	1.95965e-06	5.38699e-06	2.02953e-06	2.81163e-06	4.28678e-06	2.60711e-06	2.26607e-06	1.95214e-06	3.03501e-06	2.90669e-06	1.54394e-06	3.25157e-06	1.75841e-06
71	1.62684e-05	1.48026e-05	1.15532e-05	6.77702e-06	5.29361e-06	7.18696e-06	7.78284e-06	3.63704e-06	4.93666e-06	6.15662e-06	3.39051e-06	4.0189e-06	3.99415e-06	1.90348e-06	5.24887e-06	1.9627e-06	2.73422e-06	4.20089e-06	2.52375e-06	2.24407e-06	1.93288e-06	3.02754e-06	2.84469e-06	1.52298e-06	3.24007e-06	1.76647e-06
72	1.61596e-05	1.46942e-05	1.14529e-05	6.65001e-06	5.19996e-06	7.05708e-06	7.61429e-06	3.53466e-06	4.82772e-06	6.02302e-06	3.31533e-06	3.89766e-06	3.87713e-06	1.8502e-06	5.11399e-06	1.89863e-06	2.65935e-06	4.11874e-06	2.44364e-06	2.22373e-06	1.91602e-06	3.02163e-06	2.78584e-06	1.50387e-06	3.23084e-06	1.77355e-06
73	1.60513e-05	1.45863e-05	1.13534e-05	6.5249e-06	5.1079e-06	6.92918e-06	7.44872e-06	3.43449e-06	4.72112e-06	5.89234e-06	3.24357e-06	3.78e-06	3.76348e-06	1.79971e-06	4.98229e-06	1.83736e-06	2.58686e-06	4.04019e-06	2.36669e-06	2.20424e-06	1.89867e-06	3.01728e-06	2.73004e-06	1.48658e-06	3.22383e-06	1.77939e-06
74	1.59436e-05	1.44792e-05	1.12545e-05	6.40169e-06	5.01742e-06	6.80324e-06	7.28611e-06	3.33649e-06	4.61685e-06	5.76456e-06	3.1751e-06	3.66583e-06	3.65314e-06	1.7519e-06	4.85373e-06	1.77903e-06	2.51662e-06	3.96511e-06	2.29281e-06	2.18495e-06	1.87846e-06	3.0144e-06	2.67721e-06	1.47108e-06	3.21845e-06	1.78385e-06
75	1.58364e-05	1.43726e-05	1.11564e-05	6.28036e-06	4.92849e-06	6.67924e-06	7.12641e-06	3.24064e-06	4.51486e-06	5.63963e-06	3.10982e-06	3.55502e-06	3.54606e-06	1.70668e-06	4.72827e-06	1.72355e-06	2.44889e-06	3.89336e-06	2.22192e-06	2.16563e-06	1.8554e-06	3.01247e-06	2.62726e-06	1.45737e-06	3.21435e-06	1.787e-06
76	1.57298e-05	1.42667e-05	1.1059e-05	6.16088e-06	4.84111e-06	6.55717e-06	6.96959e-06	3.1469e-06	4.41513e-06	5.51751e-06	3.04761e-06	3.44744e-06	3.44218e-06	1.66395e-06	4.60585e-06	1.67086e-06	2.38392e-06	3.82481e-06	2.15395e-06	2.14789e-06	1.82942e-06	3.01154e-06	2.58012e-06	1.44545e-06	3.21129e-06	1.78897e-06
77	1.56237e-05	1.41615e-05	1.09622e-05	6.04324e-06	4.75524e-06	6.43701e-06	6.81562e-06	3.05526e-06	4.31763e-06	5.39815e-06	2.98837e-06	3.34297e-06	3.34147e-06	1.62362e-06	4.48644e-06	1.62088e-06	2.32166e-06	3.75935e-06	2.08881e-06	2.13318e-06	1.80516e-06	3.00951e-06	2.5357e-06	1.43533e-06	3.20903e-06	1.7899e-06
78	1.55183e-05	1.40568e-05	1.08662e-05	5.92742e-06	4.67088e-06	6.31873e-06	6.66447e-06	2.96568e-06	4.22233e-06	5.28151e-06	2.932e-06	3.24179e-06	3.24385e-06	1.58561e-06	4.37005e-06	1.57351e-06	2.26198e-06	3.69685e-06	2.02645e-06	2.12119e-06	1.78525e-06	3.00371e-06	2.49393e-06	1.42703e-06	3.20741e-06	1.78996e-06
79	1.54133e-05	1.39528e-05	1.07709e-05	5.8134e-06	4.588e-06	6.20231e-06	6.51609e-06	2.87814e-06	4.1292e-06	5.16756e-06	2.8784e-06	3.14382e-06	3.14928e-06	1.54985e-06	4.25668e-06	1.52866e-06	2.2049e-06	3.6372e-06	1.96678e-06	2.11031e-06	1.7689e-06	2.99638e-06	2.45475e-06	1.42058e-06	3.20633e-06	1.78935e-06
80	1.5309e-05	1.38495e-05	1.06763e-05	5.70117e-06	4.50659e-06	6.08775e-06	6.37047e-06	2.79261e-06	4.0382e-06	5.05625e-06	2.82749e-06	3.04913e-06	3.05771e-06	1.51624e-06	4.1462e-06	1.4862e-06	2.15034e-06	3.58029e-06	1.90975e-06	2.10047e-06	1.75578e-06	2.98609e-06	2.41808e-06	1.41602e-06	3.20569e-06	1.78827e-06
81	1.52052e-05	1.37467e-05	1.05823e-05	5.59071e-06	4.42663e-06	5.97501e-06	6.22755e-06	2.70906e-06	3.94932e-06	4.94755e-06	2.77917e-06	2.95764e-06	2.96909e-06	1.48472e-06	4.0385e-06	1.44603e-06	2.0982e-06	3.52602e-06	1.85529e-06	2.09099e-06	1.74565e-06	2.97358e-06	2.38387e-06	1.4134e-06	3.20545e-06	1.78696e-06
82	1.51019e-05	1.36446e-05	1.04891e-05	5.48199e-06	4.34809e-06	5.86409e-06	6.08732e-06	2.62747e-06	3.86251e-06	4.84141e-06	2.73336e-06	2.86918e-06	2.88336e-06	1.45521e-06	3.93347e-06	1.40808e-06	2.04841e-06	3.47429e-06	1.80334e-06	2.08183e-06	1.73828e-06	2.95892e-06	2.35206e-06	1.41278e-06	3.20559e-06	1.78563e-06
83	1.49992e-05	1.35432e-05	1.03965e-05	5.37501e-06	4.27098e-06	5.75496e-06	5.94974e-06	2.54781e-06	3.77775e-06	4.73779e-06	2.68999e-06	2.78397e-06	2.80047e-06	1.42765e-06	3.83109e-06	1.37227e-06	2.00088e-06	3.425e-06	1.75384e-06	2.07288e-06	1.73347e-06	2.94317e-06	2.32259e-06	1.41422e-06	3.20614e-06	1.78453e-06
84	1.4897e-05	1.34423e-05	1.03047e-05	5.26974e-06	4.19526e-06	5.64761e-06	5.81477e-06	2.47005e-06	3.69502e-06	4.63664e-06	2.64898e-06	2.70198e-06	2.72039e-06	1.40197e-06	3.73125e-06	1.33853e-06	1.95554e-06	3.37805e-06	1.70673e-06	2.06401e-06	1.73104e-06	2.92761e-06	2.2954e-06	1.41783e-06	3.20711e-06	1.78391e-06
85	1.47954e-05	1.33421e-05	1.02135e-05	5.16618e-06	4.12092e-06	5.54201e-06	5.68239e-06	2.39417e-06	3.61428e-06	4.5378e-06	2.61026e-06	2.62309e-06	2.643e-06	1.37811e-06	3.63398e-06	1.3068e-06	1.9123e-06	3.33336e-06	1.66196e-06	2.05514e-06	1.73083e-06	2.91237e-06	2.27046e-06	1.42369e-06	3.20859e-06	1.784e-06
86	1.46944e-05	1.32424e-05	1.0123e-05	5.06429e-06	4.04794e-06	5.43814e-06	5.55255e-06	2.32014e-06	3.5355e-06	4.44112e-06	2.57377e-06	2.54721e-06	2.56825e-06	1.35602e-06	3.53935e-06	1.277e-06	1.8711e-06	3.29084e-06	1.61948e-06	2.04619e-06	1.73272e-06	2.89743e-06	2.24771e-06	1.43133e-06	3.21064e-06	1.78505e-06
87	1.45939e-05	1.31434e-05	1.00331e-05	4.96407e-06	3.97631e-06	5.336e-06	5.42524e-06	2.24793e-06	3.45867e-06	4.34666e-06	2.53943e-06	2.47421e-06	2.49616e-06	1.33563e-06	3.44721e-06	1.24908e-06	1.83186e-06	3.25041e-06	1.57923e-06	2.03712e-06	1.73655e-06	2.88279e-06	2.22711e-06	1.43418e-06	3.21335e-06	1.78731e-06
88	1.44939e-05	1.30451e-05	9.94394e-06	4.8655e-06	3.90601e-06	5.23556e-06	5.30041e-06	2.17752e-06	3.38374e-06	4.25439e-06	2.5072e-06	2.40395e-06	2.42656e-06	1.3169e-06	3.35767e-06	1.22296e-06	1.79452e-06	3.21199e-06	1.54118e-06	2.02789e-06	1.74224e-06	2.86843e-06	2.20862e-06	1.43107e-06	3.21684e-06	1.79102e-06
89	1.43945e-05	1.29473e-05	9.85544e-06	4.76856e-06	3.83703e-06	5.13681e-06	5.17804e-06	2.10889e-06	3.31069e-06	4.16426e-06	2.47702e-06	2.33636e-06	2.35934e-06	1.29978e-06	3.27098e-06	1.1986e-06	1.75902e-06	3.17551e-06	1.50527e-06	2.01847e-06	1.74967e-06	2.85439e-06	2.1922e-06	1.41947e-06	3.22124e-06	1.79642e-06
90	1.42956e-05	1.28501e-05	9.7676e-06	4.67323e-06	3.76934e-06	5.03972e-06	5.0581e-06	2.042e-06	3.2395e-06	4.07639e-06	2.44883e-06	2.27134e-06	2.29453e-06	1.28421e-06	3.18708e-06	1.17593e-06	1.72528e-06	3.1409e-06	1.47146e-06	2.00885e-06	1.75876e-06	2.84067e-06	2.17783e-06	1.39571e-06	3.22667e-06	1.80376e-06
91	1.41973e-05	1.27536e-05	9.68043e-06	4.5795e-06	3.70293e-06	4.94428e-06	4.94054e-06	1.97684e-06	3.17013e-06	3.99066e-06	2.42258e-06	2.20882e-06	2.23209e-06	1.27016e-06	3.10577e-06	1.15489e-06	1.69325e-06	3.10808e-06	1.43971e-06	1.99905e-06	1.76942e-06	2.82732e-06	2.16546e-06	1.36564e-06	3.23328e-06	1.81327e-06
92	1.40995e-05	1.26576e-05	9.59392e-06	4.48735e-06	3.63778e-06	4.85047e-06	4.82536e-06	1.91336e-06	3.10257e-06	3.90714e-06	2.39823e-06	2.14873e-06	2.17207e-06	1.25757e-06	3.02694e-06	1.13545e-06	1.66288e-06	3.07699e-06	1.40963e-06	1.98907e-06	1.78158e-06	2.81435e-06	2.15507e-06	1.33515e-06	3.24122e-06	1.82516e-06
93	1.40023e-05	1.25623e-05	9.50806e-06	4.39676e-06	3.57389e-06	4.75828e-06	4.7125e-06	1.85151e-06	3.03677e-06	3.82585e-06	2.37547e-06	2.09099e-06	2.1144e-06	1.24642e-06	2.95054e-06	1.11753e-06	1.6341e-06	3.04756e-06	1.38075e-06	1.97895e-06	1.79517e-06	2.80182e-06	2.14664e-06	1.30955e-06	3.25066e-06	1.83776e-06
94	1.39056e-05	1.24676e-05	9.42286e-06	4.30773e-06	3.51123e-06	4.66767e-06	4.60195e-06	1.79123e-06	2.97268e-06	3.74678e-06	2.35404e-06	2.03552e-06	2.05909e-06	1.23666e-06	2.87651e-06	1.1011e-06	1.60687e-06	3.01975e-06	1.35287e-06	1.96871e-06	1.81015e-06	2.78976e-06	2.14014e-06	1.28743e-06	3.26211e-06	1.85014e-06
95	1.38094e-05	1.23735e-05	9.33831e-06	4.22022e-06	3.44978e-06	4.57865e-06	4.49367e-06	1.73261e-06	2.91028e-06	3.6699e-06	2.33383e-06	1.98227e-06	2.00608e-06	1.22823e-06	2.80478e-06	1.08611e-06	1.58113e-06	2.99349e-06	1.32538e-06	1.9584e-06	1.82644e-06	2.77822e-06	2.13555e-06	1.26858e-06	3.27773e-06	1.85557e-06
96	1.37138e-05	1.22799e-05	9.25442e-06	4.13423e-06	3.38953e-06	4.49119e-06	4.38763e-06	1.67556e-06	2.84958e-06	3.59513e-06	2.31351e-06	1.93116e-06	1.95533e-06	1.22082e-06	2.7353e-06	1.07251e-06	1.55683e-06	2.96873e-06	1.29851e-06	1.94809e-06	1.84402e-06	2.76724e-06	2.1326e-06	1.25294e-06	3.29358e-06	1.84859e-06
97	1.36187e-05	1.2187e-05	9.17116e-06	4.04974e-06	3.33047e-06	4.40528e-06	4.2838e-06	1.62008e-06	2.79062e-06	3.52244e-06	2.29228e-06	1.88213e-06	1.90676e-06	1.21436e-06	2.668e-06	1.06026e-06	1.53393e-06	2.94541e-06	1.27232e-06	1.93782e-06	1.86284e-06	2.75689e-06	2.13071e-06	1.24049e-06	3.30213e-06	1.83242e-06
98	1.35241e-05	1.20947e-05	9.08855e-06	3.96674e-06	3.27258e-06	4.32089e-06	4.18216e-06	1.56617e-06	2.73334e-06	3.45177e-06	2.27063e-06	1.83511e-06	1.86031e-06	1.20864e-06	2.60282e-06	1.04932e-06	1.51239e-06	2.9235e-06	1.24644e-06	1.92767e-06	1.88287e-06	2.7472e-06	2.12984e-06	1.23121e-06	3.29698e-06	1.80945e-06
99	1.343e-05	1.20029e-05	9.00658e-06	3.8852e-06	3.21585e-06	4.238e-06	4.08267e-06	1.51382e-06	2.67774e-06	3.38307e-06	2.24865e-06	1.79004e-06	1.81594e-06	1.20333e-06	2.53973e-06	1.03965e-06	1.49215e-06	2.90293e-06	1.22082e-06	1.91773e-06	1.90408e-06	2.73823e-06	2.13027e-06	1.22508e-06	3.27878e-06	1.78249e-06
100	1.33365e-05	1.19118e-05	8.92524e-06	3.80511e-06	3.16025e-06	4.15662e-06	3.9853e-06	1.46299e-06	2.62375e-06	3.31628e-06	2.22735e-06	1.74688e-06	1.77358e-06	1.19876e-06	2.47865e-06	1.0312e-06	1.47319e-06	2.88368e-06	1.19603e-06	1.90807e-06	1.92645e-06	2.73003e-06	2.13245e-06	1.22203e-06	3.25025e-06	1.75425e-06
101	1.32435e-05	1.18212e-05	8.84454e-06	3.72646e-06	3.10578e-06	4.07671e-06	3.89003e-06	1.41362e-06	2.57136e-06	3.25137e-06	2.2062e-06	1.70555e-06	1.73318e-06	1.19467e-06	2.41954e-06	1.02395e-06	1.45546e-06	2.8657e-06	1.17275e-06	1.89879e-06	1.94997e-06	2.72266e-06	2.13612e-06	1.22196e-06	3.21173e-06	1.72461e-06
102	1.31511e-05	1.17312e-05	8.76447e-06	3.64924e-06	3.05242e-06	3.99825e-06	3.79682e-06	1.36571e-06	2.52071e-06	3.18829e-06	2.18442e-06	1.666e-06	1.69469e-06	1.18964e-06	2.36234e-06	1.01785e-06	1.43892e-06	2.84894e-06	1.15095e-06	1.89e-06	1.97465e-06	2.71617e-06	2.1402e-06	1.22474e-06	3.16975e-06	1.69429e-06
103	1.30592e-05	1.16418e-05	8.68503e-06	3.57341e-06	3.00016e-06	3.92124e-06	3.70567e-06	1.3193e-06	2.47168e-06	3.12699e-06	2.16194e-06	1.62819e-06	1.65805e-06	1.18303e-06	2.30702e-06	1.01288e-06	1.42354e-06	2.83338e-06	1.13074e-06	1.88146e-06	2.00048e-06	2.71064e-06	2.14465e-06	1.23017e-06	3.12829e-06	1.66373e-06
104	1.29678e-05	1.1553e-05	8.60621e-06	3.49898e-06	2.94897e-06	3.84566e-06	3.61665e-06	1.27438e-06	2.42418e-06	3.06742e-06	2.13901e-06	1.59206e-06	1.62323e-06	1.17508e-06	2.25351e-06	1.00899e-06	1.40929e-06	2.81898e-06	1.11217e-06	1.87078e-06	2.02577e-06	2.70611e-06	2.14962e-06	1.23801e-06	3.09161e-06	1.63301e-06
105	1.28769e-05	1.14648e-05	8.52801e-06	3.42592e-06	2.89885e-06	3.77149e-06	3.52981e-06	1.23093e-06	2.37819e-06	3.00956e-06	2.1169e-06	1.55756e-06	1.59016e-06	1.16653e-06	2.20177e-06	1.00618e-06	1.39614e-06	2.80573e-06	1.09512e-06	1.8565e-06	2.03881e-06	2.70267e-06	2.15495e-06	1.24798e-06	3.05824e-06	1.6022e-06
106	1.27865e-05	1.13772e-05	8.45043e-06	3.35422e-06	2.84979e-06	3.6987e-06	3.44506e-06	1.18891e-06	2.33364e-06	2.95335e-06	2.09577e-06	1.52464e-06	1.55881e-06	1.15763e-06	2.15177e-06	1.00439e-06	1.38405e-06	2.79384e-06	1.0795e-06	1.8392e-06	2.03441e-06	2.70091e-06	2.16063e-06	1.25974e-06	3.02565e-06	1.57149e-06
107	1.26967e-05	1.12901e-05	8.37347e-06	3.28387e-06	2.80176e-06	3.6273e-06	3.3623e-06	1.14829e-06	2.2905e-06	2.89875e-06	2.07553e-06	1.49326e-06	1.52914e-06	1.14818e-06	2.10344e-06	1.00361e-06	1.373e-06	2.78365e-06	1.06519e-06	1.82123e-06	2.01396e-06	2.70191e-06	2.16721e-06	1.27293e-06	2.99347e-06	1.54108e-06
108	1.26073e-05	1.12036e-05	8.29712e-06	3.21484e-06	2.75475e-06	3.55726e-06	3.28143e-06	1.10903e-06	2.24873e-06	2.84574e-06	2.05609e-06	1.46337e-06	1.50109e-06	1.13876e-06	2.05675e-06	1.0038e-06	1.36296e-06	2.77544e-06	1.05212e-06	1.80382e-06	1.98185e-06	2.70629e-06	2.17425e-06	1.2872e-06	2.96147e-06	1.51124e-06
109	1.25185e-05	1.11177e-05	8.22138e-06	3.14713e-06	2.70875e-06	3.48856e-06	3.20237e-06	1.0711e-06	2.2083e-06	2.79426e-06	2.0374e-06	1.43494e-06	1.47463e-06	1.12979e-06	2.01166e-06	1.00496e-06	1.35391e-06	2.76972e-06	1.04021e-06	1.79114e-06	1.94159e-06	2.70917e-06	2.18116e-06	1.30216e-06	2.92957e-06	1.48226e-06
110	1.24302e-05	1.10324e-05	8.14625e-06	3.08072e-06	2.66375e-06	3.42119e-06	3.12506e-06	1.03448e-06	2.16918e-06	2.74429e-06	2.01938e-06	1.40791e-06	1.44973e-06	1.12124e-06	1.96812e-06	1.00704e-06	1.34583e-06	2.76698e-06	1.02937e-06	1.78447e-06	1.89758e-06	2.70483e-06	2.18794e-06	1.31749e-06	2.89776e-06	1.45445e-06
111	1.23425e-05	1.09476e-05	8.07172e-06	3.01559e-06	2.61973e-06	3.35513e-06	3.04935e-06	9.99134e-07	2.13135e-06	2.69579e-06	2.00201e-06	1.38226e-06	1.42633e-06	1.11306e-06	1.9261e-06	1.01003e-06	1.33868e-06	2.76541e-06	1.01956e-06	1.77898e-06	1.85493e-06	2.69437e-06	2.19457e-06	1.33289e-06	2.86616e-06	1.42811e-06
112	1.22552e-05	1.08634e-05	7.99779e-06	2.95173e-06	2.57668e-06	3.29036e-06	2.97523e-06	9.65028e-07	2.09477e-06	2.64873e-06	1.98527e-06	1.35794e-06	1.40441e-06	1.10524e-06	1.88556e-06	1.01391e-06	1.33246e-06	2.76414e-06	1.0107e-06	1.77405e-06	1.81438e-06	2.68001e-06	2.20108e-06	1.34815e-06	2.83491e-06	1.40356e-06
113	1.21684e-05	1.07797e-05	7.92446e-06	2.88913e-06	2.53455e-06	3.22688e-06	2.90272e-06	9.32137e-07	2.05941e-06	2.60307e-06	1.96912e-06	1.33491e-06	1.38394e-06	1.09775e-06	1.84645e-06	1.01867e-06	1.32715e-06	2.76211e-06	1.00275e-06	1.77075e-06	1.77602e-06	2.65504e-06	2.20746e-06	1.36318e-06	2.80424e-06	1.38111e-06
114	1.20822e-05	1.06966e-05	7.85173e-06	2.82777e-06	2.49321e-06	3.16467e-06	2.83182e-06	9.00434e-07	2.02525e-06	2.55879e-06	1.95358e-06	1.31315e-06	1.36486e-06	1.0906e-06	1.80875e-06	1.02442e-06	1.32272e-06	2.75895e-06	9.95665e-07	1.76765e-06	1.73997e-06	2.62023e-06	2.21372e-06	1.37803e-06	2.77441e-06	1.36104e-06
115	1.19965e-05	1.06141e-05	7.77964e-06	2.76763e-06	2.45263e-06	3.1037e-06	2.76244e-06	8.6989e-07	1.99227e-06	2.51584e-06	1.93864e-06	1.29262e-06	1.34717e-06	1.08378e-06	1.77242e-06	1.0311e-06	1.31916e-06	2.75461e-06	9.89411e-07	1.76414e-06	1.70635e-06	2.57896e-06	2.2199e-06	1.39252e-06	2.74573e-06	1.34362e-06
116	1.19112e-05	1.05321e-05	7.70818e-06	2.70871e-06	2.41282e-06	3.04397e-06	2.69454e-06	8.4048e-07	1.96043e-06	2.47421e-06	1.92433e-06	1.27328e-06	1.33082e-06	1.07731e-06	1.73742e-06	1.03877e-06	1.31639e-06	2.7502e-06	9.83955e-07	1.75983e-06	1.67529e-06	2.53295e-06	2.226e-06	1.40236e-06	2.7185e-06	1.32914e-06
117	1.18265e-05	1.04507e-05	7.63731e-06	2.65098e-06	2.37374e-06	2.98545e-06	2.62831e-06	8.12178e-07	1.92971e-06	2.43386e-06	1.91065e-06	1.25511e-06	1.31578e-06	1.07121e-06	1.70371e-06	1.04782e-06	1.31365e-06	2.74573e-06	9.79275e-07	1.75441e-06	1.6469e-06	2.48619e-06	2.23206e-06	1.40491e-06	2.69308e-06	1.31783e-06
118	1.17423e-05	1.03699e-05	7.56697e-06	2.59444e-06	2.33536e-06	2.92814e-06	2.56389e-06	7.84958e-07	1.90009e-06	2.39477e-06	1.89764e-06	1.23808e-06	1.30203e-06	1.06549e-06	1.67128e-06	1.05904e-06	1.31084e-06	2.74112e-06	9.75351e-07	1.74765e-06	1.6213e-06	2.44057e-06	2.23811e-06	1.4032e-06	2.66983e-06	1.30993e-06
119	1.16586e-05	1.02896e-05	7.49716e-06	2.53907e-06	2.29775e-06	2.87202e-06	2.50124e-06	7.58796e-07	1.87155e-06	2.3569e-06	1.88534e-06	1.22216e-06	1.28953e-06	1.0602e-06	1.64008e-06	1.07195e-06	1.30805e-06	2.73631e-06	9.72173e-07	1.73939e-06	1.59858e-06	2.39621e-06	2.24417e-06	1.39622e-06	2.64911e-06	1.30568e-06
120	1.15753e-05	1.02098e-05	7.42787e-06	2.48485e-06	2.26088e-06	2.81707e-06	2.44031e-06	7.33669e-07	1.84406e-06	2.32024e-06	1.87379e-06	1.20732e-06	1.27827e-06	1.05537e-06	1.61008e-06	1.08627e-06	1.30478e-06	2.73125e-06	9.69736e-07	1.72954e-06	1.5788e-06	2.3532e-06	2.25029e-06	1.38812e-06	2.63131e-06	1.30531e-06
121	1.14926e-05	1.01306e-05	7.35916e-06	2.43177e-06	2.22465e-06	2.76326e-06	2.38107e-06	7.09552e-07	1.81759e-06	2.28476e-06	1.86303e-06	1.19353e-06	1.26822e-06	1.05103e-06	1.58126e-06	1.10195e-06	1.30104e-06	2.72588e-06	9.6804e-07	1.71807e-06	1.562e-06	2.31166e-06	2.2565e-06	1.3802e-06	2.61684e-06	1.30906e-06
122	1.14104e-05	1.00519e-05	7.29104e-06	2.37982e-06	2.18911e-06	2.71061e-06	2.32348e-06	6.86424e-07	1.79214e-06	2.25043e-06	1.85311e-06	1.18078e-06	1.25935e-06	1.04724e-06	1.55358e-06	1.1188e-06	1.29756e-06	2.72019e-06	9.67092e-07	1.70499e-06	1.54823e-06	2.27167e-06	2.26283e-06	1.37079e-06	2.60613e-06	1.31718e-06
123	1.13287e-05	9.9738e-06	7.22355e-06	2.32899e-06	2.15431e-06	2.65917e-06	2.2675e-06	6.64262e-07	1.76766e-06	2.21724e-06	1.84409e-06	1.16905e-06	1.25165e-06	1.04404e-06	1.52702e-06	1.13643e-06	1.2944e-06	2.71415e-06	9.66905e-07	1.69035e-06	1.53747e-06	2.23332e-06	2.26935e-06	1.35976e-06	2.59963e-06	1.32925e-06
124	1.12474e-05	9.89622e-06	7.15672e-06	2.27925e-06	2.12035e-06	2.60898e-06	2.21309e-06	6.43045e-07	1.74416e-06	2.18515e-06	1.83604e-06	1.15827e-06	1.24508e-06	1.04148e-06	1.50155e-06	1.15462e-06	1.29129e-06	2.70775e-06	9.675e-07	1.67426e-06	1.52971e-06	2.19665e-06	2.27607e-06	1.34743e-06	2.59797e-06	1.34343e-06
125	1.11667e-05	9.81916e-06	7.09053e-06	2.2306e-06	2.08719e-06	2.5601e-06	2.16021e-06	6.22752e-07	1.7216e-06	2.15415e-06	1.829e-06	1.14802e-06	1.23964e-06	1.03962e-06	1.47714e-06	1.1733e-06	1.28785e-06	2.70098e-06	9.689e-07	1.65683e-06	1.52491e-06	2.16171e-06	2.28306e-06	1.33413e-06	2.6012e-06	1.35551e-06
126	1.10864e-05	9.74262e-06	7.02496e-06	2.18302e-06	2.05491e-06	2.51251e-06	2.10885e-06	6.03362e-07	1.69996e-06	2.12422e-06	1.82306e-06	1.13817e-06	1.23529e-06	1.0385e-06	1.45377e-06	1.1924e-06	1.28424e-06	2.69386e-06	9.71139e-07	1.63823e-06	1.52302e-06	2.1285e-06	2.29036e-06	1.32018e-06	2.61068e-06	1.35867e-06
127	1.10067e-05	9.66662e-06	6.96e-06	2.13651e-06	2.02353e-06	2.46617e-06	2.05895e-06	5.84857e-07	1.67924e-06	2.09534e-06	1.81828e-06	1.12875e-06	1.23203e-06	1.03818e-06	1.43141e-06	1.21187e-06	1.28054e-06	2.6864e-06	9.74204e-07	1.61864e-06	1.52397e-06	2.09699e-06	2.29801e-06	1.30591e-06	2.62705e-06	1.35091e-06
128	1.09274e-05	9.59113e-06	6.89564e-06	2.09102e-06	1.99303e-06	2.42098e-06	2.01048e-06	5.67216e-07	1.6594e-06	2.06748e-06	1.81473e-06	1.11978e-06	1.22984e-06	1.03873e-06	1.41004e-06	1.23138e-06	1.2767e-06	2.67862e-06	9.77294e-07	1.59828e-06	1.52769e-06	2.06714e-06	2.30606e-06	1.2916e-06	2.64166e-06	1.33522e-06
129	1.08486e-05	9.51615e-06	6.83189e-06	2.0465e-06	1.9634e-06	2.37687e-06	1.96342e-06	5.50421e-07	1.64043e-06	2.04064e-06	1.8125e-06	1.11146e-06	1.22869e-06	1.04019e-06	1.38963e-06	1.25077e-06	1.27268e-06	2.67055e-06	9.80151e-07	1.57738e-06	1.53413e-06	2.03886e-06	2.31457e-06	1.27754e-06	2.64886e-06	1.31272e-06
130	1.07703e-05	9.44169e-06	6.76871e-06	2.00291e-06	1.93462e-06	2.3338e-06	1.91773e-06	5.34454e-07	1.62232e-06	2.01479e-06	1.81163e-06	1.10406e-06	1.22859e-06	1.04264e-06	1.37043e-06	1.26999e-06	1.26846e-06	2.66221e-06	9.82842e-07	1.5562e-06	1.54324e-06	2.01208e-06	2.32359e-06	1.26396e-06	2.64694e-06	1.28576e-06
131	1.06925e-05	9.36774e-06	6.70607e-06	1.96033e-06	1.90666e-06	2.29172e-06	1.87338e-06	5.19298e-07	1.60505e-06	1.98991e-06	1.81157e-06	1.0975e-06	1.2295e-06	1.04612e-06	1.35256e-06	1.289e-06	1.26401e-06	2.65364e-06	9.85475e-07	1.53505e-06	1.55497e-06	1.98667e-06	2.33315e-06	1.25109e-06	2.6322e-06	1.2557e-06
132	1.06151e-05	9.2943e-06	6.64393e-06	1.91874e-06	1.87951e-06	2.25057e-06	1.83035e-06	5.04935e-07	1.58859e-06	1.966e-06	1.81212e-06	1.09138e-06	1.23142e-06	1.05071e-06	1.33571e-06	1.30778e-06	1.25932e-06	2.64488e-06	9.88319e-07	1.51423e-06	1.56934e-06	1.96251e-06	2.34333e-06	1.2391e-06	2.60023e-06	1.22296e-06
133	1.05383e-05	9.2214e-06	6.58229e-06	1.8781e-06	1.85314e-06	2.21035e-06	1.78859e-06	4.91348e-07	1.57295e-06	1.94303e-06	1.81338e-06	1.08597e-06	1.23433e-06	1.05645e-06	1.31983e-06	1.32629e-06	1.25438e-06	2.63598e-06	9.91713e-07	1.49409e-06	1.58641e-06	1.93949e-06	2.35417e-06	1.22813e-06	2.55958e-06	1.18935e-06
134	1.04619e-05	9.14904e-06	6.52113e-06	1.83836e-06	1.82755e-06	2.17107e-06	1.74809e-06	4.78522e-07	1.55809e-06	1.921e-06	1.81539e-06	1.08175e-06	1.23824e-06	1.06343e-06	1.30465e-06	1.3445e-06	1.24917e-06	2.62698e-06	9.94634e-07	1.47502e-06	1.60627e-06	1.9175e-06	2.36573e-06	1.21829e-06	2.51356e-06	1.15591e-06
135	1.0386e-05	9.07724e-06	6.46047e-06	1.79953e-06	1.80271e-06	2.13273e-06	1.70882e-06	4.66441e-07	1.54401e-06	1.89987e-06	1.81666e-06	1.07811e-06	1.24311e-06	1.0717e-06	1.29e-06	1.36242e-06	1.2437e-06	2.61794e-06	9.96243e-07	1.45744e-06	1.62892e-06	1.89644e-06	2.37806e-06	1.20967e-06	2.46733e-06	1.12306e-06
136	1.03106e-05	9.00598e-06	6.40029e-06	1.76169e-06	1.77861e-06	2.09534e-06	1.67074e-06	4.55089e-07	1.53069e-06	1.87966e-06	1.81617e-06	1.07487e-06	1.24896e-06	1.08095e-06	1.27614e-06	1.38e-06	1.23798e-06	2.6089e-06	9.95374e-07	1.44182e-06	1.65327e-06	1.87626e-06	2.39122e-06	1.20228e-06	2.4216e-06	1.09117e-06
137	1.02356e-05	8.93523e-06	6.34059e-06	1.72485e-06	1.75522e-06	2.05881e-06	1.63384e-06	4.44453e-07	1.51812e-06	1.86033e-06	1.81163e-06	1.07211e-06	1.25576e-06	1.09029e-06	1.26261e-06	1.39726e-06	1.23201e-06	2.59992e-06	9.92117e-07	1.42727e-06	1.67454e-06	1.85694e-06	2.40526e-06	1.19615e-06	2.37594e-06	1.06056e-06
138	1.01612e-05	8.86496e-06	6.28136e-06	1.68898e-06	1.73254e-06	2.02312e-06	1.59808e-06	4.34518e-07	1.50628e-06	1.84189e-06	1.80126e-06	1.06976e-06	1.26344e-06	1.09935e-06	1.24938e-06	1.41418e-06	1.22581e-06	2.59105e-06	9.88881e-07	1.41207e-06	1.68878e-06	1.83854e-06	2.42025e-06	1.19125e-06	2.33044e-06	1.0315e-06
139	1.00872e-05	8.79517e-06	6.22259e-06	1.65401e-06	1.71055e-06	1.98827e-06	1.56345e-06	4.2527e-07	1.49517e-06	1.82431e-06	1.78423e-06	1.06775e-06	1.2719e-06	1.107e-06	1.23677e-06	1.43075e-06	1.21939e-06	2.58236e-06	9.84981e-07	1.3968e-06	1.69475e-06	1.8213e-06	2.43612e-06	1.18753e-06	2.28537e-06	1.00421e-06
140	1.00136e-05	8.72584e-06	6.16428e-06	1.6199e-06	1.68924e-06	1.95425e-06	1.52992e-06	4.16696e-07	1.48477e-06	1.80761e-06	1.76232e-06	1.06601e-06	1.28084e-06	1.11133e-06	1.22515e-06	1.44698e-06	1.21278e-06	2.5739e-06	9.81485e-07	1.38242e-06	1.68754e-06	1.8085e-06	2.45029e-06	1.18494e-06	2.24099e-06	9.78877e-07
141	9.94054e-06	8.65692e-06	6.10643e-06	1.58666e-06	1.66858e-06	1.92103e-06	1.49746e-06	4.08783e-07	1.47506e-06	1.79204e-06	1.73649e-06	1.06448e-06	1.29041e-06	1.11262e-06	1.2152e-06	1.46287e-06	1.20599e-06	2.56573e-06	9.80313e-07	1.36578e-06	1.66919e-06	1.79937e-06	2.46126e-06	1.18339e-06	2.19752e-06	9.5562e-07
142	9.86794e-06	8.58842e-06	6.04904e-06	1.55431e-06	1.64857e-06	1.8886e-06	1.46606e-06	4.01519e-07	1.46604e-06	1.77728e-06	1.70607e-06	1.0631e-06	1.29969e-06	1.11251e-06	1.20701e-06	1.47842e-06	1.19905e-06	2.55791e-06	9.80151e-07	1.34626e-06	1.64022e-06	1.79006e-06	2.4682e-06	1.18238e-06	2.15516e-06	9.34519e-07
143	9.79583e-06	8.52034e-06	5.9921e-06	1.52283e-06	1.62919e-06	1.85694e-06	1.43569e-06	3.94891e-07	1.4577e-06	1.76283e-06	1.67274e-06	1.06183e-06	1.30736e-06	1.10801e-06	1.19994e-06	1.49365e-06	1.19199e-06	2.5505e-06	9.81043e-07	1.32491e-06	1.60489e-06	1.77897e-06	2.47167e-06	1.18144e-06	2.11408e-06	9.15604e-07
144	9.72419e-06	8.4527e-06	5.93562e-06	1.4922e-06	1.61042e-06	1.82605e-06	1.40633e-06	3.88889e-07	1.45002e-06	1.7486e-06	1.6373e-06	1.06064e-06	1.31355e-06	1.09729e-06	1.19374e-06	1.50855e-06	1.18483e-06	2.54358e-06	9.83481e-07	1.3026e-06	1.56726e-06	1.76887e-06	2.47359e-06	1.17985e-06	2.07443e-06	8.98867e-07
145	9.65302e-06	8.38549e-06	5.87958e-06	1.4624e-06	1.59227e-06	1.79592e-06	1.37796e-06	3.83502e-07	1.443e-06	1.73459e-06	1.60232e-06	1.05949e-06	1.31853e-06	1.08027e-06	1.18832e-06	1.52314e-06	1.17762e-06	2.53719e-06	9.87126e-07	1.28105e-06	1.52807e-06	1.75859e-06	2.47425e-06	1.17633e-06	2.03632e-06	8.8426e-07
146	9.58227e-06	8.3187e-06	5.82399e-06	1.43343e-06	1.5747e-06	1.76651e-06	1.35056e-06	3.78718e-07	1.43662e-06	1.72077e-06	1.56898e-06	1.05835e-06	1.32263e-06	1.05775e-06	1.1836e-06	1.53743e-06	1.17039e-06	2.5314e-06	9.91675e-07	1.2603e-06	1.48787e-06	1.74628e-06	2.47492e-06	1.17285e-06	1.99985e-06	8.71706e-07
147	9.51194e-06	8.25233e-06	5.76885e-06	1.40526e-06	1.55771e-06	1.73784e-06	1.32411e-06	3.74528e-07	1.43088e-06	1.70701e-06	1.53708e-06	1.0572e-06	1.32611e-06	1.03128e-06	1.17948e-06	1.55145e-06	1.16316e-06	2.5263e-06	9.96861e-07	1.23948e-06	1.44721e-06	1.7286e-06	2.47539e-06	1.16936e-06	1.96511e-06	8.61105e-07
148	9.44201e-06	8.18639e-06	5.71415e-06	1.37787e-06	1.54129e-06	1.70987e-06	1.2986e-06	3.70921e-07	1.42576e-06	1.69378e-06	1.50647e-06	1.05603e-06	1.32948e-06	1.00278e-06	1.1759e-06	1.5652e-06	1.15598e-06	2.52251e-06	1.00245e-06	1.21877e-06	1.4066e-06	1.70559e-06	2.47412e-06	1.16575e-06	1.93216e-06	8.52339e-07
149	9.37246e-06	8.12087e-06	5.65989e-06	1.35127e-06	1.52543e-06	1.6826e-06	1.27399e-06	3.67855e-07	1.42127e-06	1.68127e-06	1.47702e-06	1.05482e-06	1.33298e-06	9.73604e-07	1.17279e-06	1.5787e-06	1.14889e-06	2.52134e-06	1.00823e-06	1.19859e-06	1.36653e-06	1.67965e-06	2.47258e-06	1.16173e-06	1.90105e-06	8.45289e-07
150	9.30331e-06	8.05577e-06	5.60606e-06	1.32542e-06	1.51012e-06	1.65602e-06	1.25029e-06	3.6513e-07	1.41738e-06	1.66926e-06	1.44864e-06	1.05356e-06	1.33666e-06	9.44235e-07	1.17009e-06	1.59197e-06	1.14193e-06	2.52343e-06	1.01403e-06	1.17911e-06	1.32745e-06	1.65195e-06	2.46977e-06	1.15633e-06	1.87184e-06	8.39836e-07
151	9.23456e-06	7.99109e-06	5.55268e-06	1.30032e-06	1.49533e-06	1.63012e-06	1.22746e-06	3.62647e-07	1.4141e-06	1.65765e-06	1.42127e-06	1.05225e-06	1.34053e-06	9.14686e-07	1.16774e-06	1.60505e-06	1.13514e-06	2.52917e-06	1.01969e-06	1.16045e-06	1.28977e-06	1.62345e-06	2.46562e-06	1.15073e-06	1.8446e-06	8.35882e-07
152	9.1662e-06	7.92683e-06	5.49972e-06	1.27595e-06	1.48108e-06	1.60488e-06	1.2055e-06	3.60216e-07	1.41141e-06	1.6463e-06	1.39487e-06	1.05087e-06	1.34457e-06	8.85506e-07	1.1657e-06	1.61794e-06	1.12855e-06	2.53736e-06	1.02508e-06	1.14273e-06	1.25385e-06	1.59477e-06	2.46025e-06	1.14488e-06	1.8194e-06	8.3301e-07
153	9.09821e-06	7.86297e-06	5.4472e-06	1.25229e-06	1.46734e-06	1.5803e-06	1.18438e-06	3.57741e-07	1.40931e-06	1.63517e-06	1.36942e-06	1.04942e-06	1.34879e-06	8.57741e-07	1.16391e-06	1.63067e-06	1.12223e-06	2.54107e-06	1.03009e-06	1.12605e-06	1.22e-06	1.56613e-06	2.45375e-06	1.13889e-06	1.79646e-06	8.2953e-07
154	9.03058e-06	7.79954e-06	5.3951e-06	1.22935e-06	1.4541e-06	1.55635e-06	1.1641e-06	3.552e-07	1.40772e-06	1.62425e-06	1.34492e-06	1.04792e-06	1.35316e-06	8.31394e-07	1.16233e-06	1.64326e-06	1.11621e-06	2.54108e-06	1.03464e-06	1.11049e-06	1.18848e-06	1.53773e-06	2.44624e-06	1.13289e-06	1.77499e-06	8.26026e-07
155	8.96332e-06	7.73651e-06	5.34343e-06	1.20709e-06	1.44135e-06	1.53304e-06	1.14463e-06	3.52661e-07	1.40664e-06	1.6135e-06	1.32137e-06	1.04635e-06	1.35768e-06	8.06447e-07	1.16094e-06	1.65576e-06	1.11054e-06	2.53873e-06	1.03866e-06	1.0961e-06	1.15951e-06	1.50974e-06	2.43785e-06	1.12702e-06	1.75433e-06	8.23081e-07
156	8.89644e-06	7.67389e-06	5.29218e-06	1.18551e-06	1.4291e-06	1.51036e-06	1.12597e-06	3.50265e-07	1.40606e-06	1.60292e-06	1.2988e-06	1.04472e-06	1.36234e-06	7.82903e-07	1.15969e-06	1.66818e-06	1.10526e-06	2.53364e-06	1.0421e-06	1.08292e-06	1.13324e-06	1.4823e-06	2.42868e-06	1.12144e-06	1.73455e-06	8.19015e-07
157	8.82995e-06	7.61168e-06	5.24136e-06	1.1646e-06	1.41732e-06	1.48828e-06	1.1081e-06	3.48002e-07	1.40601e-06	1.59248e-06	1.27725e-06	1.04305e-06	1.36715e-06	7.60775e-07	1.15857e-06	1.68055e-06	1.10044e-06	2.52312e-06	1.04492e-06	1.07096e-06	1.10978e-06	1.45554e-06	2.41888e-06	1.11625e-06	1.71634e-06	8.12998e-07
158	8.76387e-06	7.54987e-06	5.19095e-06	1.14434e-06	1.40601e-06	1.4668e-06	1.091e-06	3.45895e-07	1.4063e-06	1.58218e-06	1.25675e-06	1.04133e-06	1.3721e-06	7.40093e-07	1.15754e-06	1.6929e-06	1.09611e-06	2.50684e-06	1.04711e-06	1.06024e-06	1.08916e-06	1.42953e-06	2.40855e-06	1.11159e-06	1.70046e-06	8.0527e-07
159	8.6982e-06	7.48847e-06	5.14096e-06	1.12473e-06	1.39516e-06	1.44592e-06	1.07468e-06	3.43965e-07	1.40689e-06	1.57201e-06	1.23737e-06	1.03958e-06	1.37719e-06	7.20892e-07	1.15659e-06	1.70527e-06	1.09234e-06	2.48513e-06	1.04868e-06	1.05074e-06	1.07139e-06	1.40434e-06	2.39782e-06	1.10755e-06	1.68527e-06	7.95678e-07
160	8.63295e-06	7.42747e-06	5.09139e-06	1.10574e-06	1.38477e-06	1.42563e-06	1.0591e-06	3.42309e-07	1.40768e-06	1.56196e-06	1.21916e-06	1.03781e-06	1.38243e-06	7.03217e-07	1.15569e-06	1.71774e-06	1.08918e-06	2.46179e-06	1.04964e-06	1.04243e-06	1.05642e-06	1.38001e-06	2.38681e-06	1.10421e-06	1.66827e-06	7.84487e-07
161	8.56816e-06	7.36687e-06	5.04223e-06	1.08738e-06	1.37482e-06	1.4059e-06	1.04427e-06	3.4103e-07	1.40814e-06	1.55202e-06	1.20218e-06	1.03602e-06	1.38783e-06	6.87121e-07	1.15484e-06	1.73108e-06	1.08669e-06	2.43816e-06	1.05004e-06	1.03526e-06	1.04415e-06	1.35654e-06	2.37562e-06	1.10162e-06	1.64779e-06	7.72238e-07
162	8.50386e-06	7.30667e-06	4.99348e-06	1.06962e-06	1.36531e-06	1.38675e-06	1.03016e-06	3.40169e-07	1.40776e-06	1.54221e-06	1.1865e-06	1.03424e-06	1.39338e-06	6.7266e-07	1.15402e-06	1.74562e-06	1.08478e-06	2.41418e-06	1.04993e-06	1.02918e-06	1.03443e-06	1.33392e-06	2.36438e-06	1.09982e-06	1.62386e-06	7.58999e-07
163	8.44002e-06	7.24687e-06	4.94513e-06	1.05246e-06	1.35623e-06	1.36815e-06	1.01678e-06	3.39815e-07	1.40651e-06	1.53251e-06	1.1722e-06	1.03247e-06	1.39909e-06	6.59898e-07	1.15322e-06	1.76186e-06	1.08369e-06	2.38981e-06	1.04937e-06	1.02414e-06	1.02709e-06	1.31211e-06	2.35319e-06	1.09882e-06	1.5959e-06	7.45886e-07
164	8.37663e-06	7.18746e-06	4.89719e-06	1.03588e-06	1.34758e-06	1.3501e-06	1.00411e-06	3.39956e-07	1.40455e-06	1.52294e-06	1.15936e-06	1.03073e-06	1.40497e-06	6.48902e-07	1.15245e-06	1.78071e-06	1.08397e-06	2.36505e-06	1.04848e-06	1.02006e-06	1.02193e-06	1.29104e-06	2.34216e-06	1.0986e-06	1.56457e-06	7.33376e-07
165	8.31368e-06	7.12844e-06	4.84966e-06	1.01989e-06	1.33934e-06	1.33259e-06	9.92134e-07	3.40559e-07	1.40281e-06	1.51349e-06	1.14806e-06	1.02904e-06	1.41104e-06	6.39744e-07	1.15168e-06	1.80309e-06	1.08487e-06	2.33994e-06	1.04735e-06	1.01689e-06	1.0187e-06	1.27066e-06	2.33139e-06	1.09911e-06	1.53051e-06	7.21698e-07
166	8.25112e-06	7.06981e-06	4.80253e-06	1.00446e-06	1.33152e-06	1.31562e-06	9.80811e-07	3.41591e-07	1.40159e-06	1.50418e-06	1.13841e-06	1.0274e-06	1.4173e-06	6.32502e-07	1.15093e-06	1.82623e-06	1.08626e-06	2.31451e-06	1.04612e-06	1.01455e-06	1.01715e-06	1.25086e-06	2.32099e-06	1.10029e-06	1.49432e-06	7.11056e-07
167	8.18898e-06	7.01158e-06	4.75579e-06	9.89581e-07	1.32411e-06	1.29918e-06	9.69981e-07	3.43026e-07	1.40088e-06	1.49502e-06	1.13051e-06	1.02584e-06	1.42375e-06	6.27259e-07	1.1502e-06	1.84942e-06	1.0883e-06	2.28884e-06	1.04496e-06	1.01299e-06	1.01702e-06	1.23156e-06	2.31105e-06	1.10205e-06	1.45636e-06	7.01626e-07
168	8.12723e-06	6.95373e-06	4.70945e-06	9.75254e-07	1.3171e-06	1.28325e-06	9.59603e-07	3.44836e-07	1.40048e-06	1.486e-06	1.12447e-06	1.02438e-06	1.43042e-06	6.24106e-07	1.14948e-06	1.87192e-06	1.09072e-06	2.26303e-06	1.04404e-06	1.0121e-06	1.0177e-06	1.21266e-06	2.30168e-06	1.10427e-06	1.41745e-06	6.93552e-07
169	8.06588e-06	6.89627e-06	4.66351e-06	9.61464e-07	1.31049e-06	1.26784e-06	9.49798e-07	3.46996e-07	1.40033e-06	1.47716e-06	1.12042e-06	1.02303e-06	1.43732e-06	6.23142e-07	1.14878e-06	1.89356e-06	1.09225e-06	2.23717e-06	1.04343e-06	1.01144e-06	1.01857e-06	1.19407e-06	2.29297e-06	1.10682e-06	1.37818e-06	6.86944e-07
170	8.00493e-06	6.83919e-06	4.61796e-06	9.48202e-07	1.30426e-06	1.25293e-06	9.40344e-07	3.49484e-07	1.40042e-06	1.46849e-06	1.1185e-06	1.02181e-06	1.44445e-06	6.24476e-07	1.14811e-06	1.91278e-06	1.09267e-06	2.21137e-06	1.04294e-06	1.01096e-06	1.01975e-06	1.17569e-06	2.28504e-06	1.10955e-06	1.33888e-06	6.81875e-07
171	7.94434e-06	6.78249e-06	4.57279e-06	9.35461e-07	1.29843e-06	1.23852e-06	9.30824e-07	3.52279e-07	1.40073e-06	1.46001e-06	1.11888e-06	1.02075e-06	1.45184e-06	6.28231e-07	1.14748e-06	1.93128e-06	1.09006e-06	2.18576e-06	1.04254e-06	1.01079e-06	1.02061e-06	1.15746e-06	2.278e-06	1.11228e-06	1.29987e-06	6.78381e-07
172	7.8841e-06	6.72618e-06	4.52802e-06	9.2323e-07	1.29298e-06	1.2246e-06	9.21226e-07	3.55363e-07	1.40126e-06	1.45173e-06	1.12172e-06	1.01986e-06	1.45948e-06	6.34544e-07	1.1469e-06	1.94991e-06	1.08419e-06	2.16045e-06	1.04225e-06	1.01243e-06	1.0194e-06	1.13987e-06	2.27195e-06	1.11478e-06	1.26141e-06	6.76458e-07
173	7.82422e-06	6.67024e-06	4.48363e-06	9.11503e-07	1.28791e-06	1.21117e-06	9.11603e-07	3.58717e-07	1.40199e-06	1.44367e-06	1.12724e-06	1.01917e-06	1.46741e-06	6.4357e-07	1.14637e-06	1.96776e-06	1.0766e-06	2.13559e-06	1.04214e-06	1.01527e-06	1.01595e-06	1.12462e-06	2.26702e-06	1.11647e-06	1.22376e-06	6.76065e-07
174	7.76468e-06	6.61468e-06	4.43963e-06	9.00269e-07	1.28321e-06	1.19822e-06	9.01978e-07	3.62327e-07	1.4029e-06	1.43585e-06	1.13538e-06	1.0187e-06	1.47563e-06	6.55485e-07	1.14592e-06	1.98469e-06	1.06808e-06	2.11129e-06	1.04235e-06	1.01736e-06	1.01028e-06	1.11187e-06	2.26335e-06	1.11729e-06	1.18712e-06	6.77125e-07
175	7.70549e-06	6.5595e-06	4.396e-06	8.89522e-07	1.27889e-06	1.18574e-06	8.92402e-07	3.66177e-07	1.404e-06	1.42828e-06	1.14592e-06	1.01848e-06	1.48416e-06	6.7049e-07	1.14556e-06	2.00066e-06	1.05936e-06	2.08769e-06	1.04317e-06	1.01764e-06	1.00284e-06	1.10204e-06	2.26108e-06	1.11678e-06	1.15167e-06	6.79523e-07
176	7.64665e-06	6.50469e-06	4.35276e-06	8.79254e-07	1.27493e-06	1.17373e-06	8.82841e-07	3.70255e-07	1.40527e-06	1.42098e-06	1.15847e-06	1.01853e-06	1.49301e-06	6.88814e-07	1.1453e-06	2.01563e-06	1.05053e-06	2.06491e-06	1.04561e-06	1.01605e-06	9.93009e-07	1.09488e-06	2.26038e-06	1.1142e-06	1.11754e-06	6.83111e-07
177	7.58815e-06	6.45026e-06	4.30989e-06	8.69458e-07	1.27134e-06	1.16219e-06	8.73158e-07	3.74549e-07	1.4067e-06	1.41397e-06	1.17132e-06	1.01888e-06	1.50219e-06	7.0966e-07	1.14516e-06	2.02959e-06	1.04154e-06	2.04309e-06	1.05061e-06	1.01447e-06	9.80342e-07	1.08964e-06	2.26144e-06	1.10951e-06	1.08484e-06	6.87712e-07
178	7.53e-06	6.39619e-06	4.2674e-06	8.60125e-07	1.26812e-06	1.1511e-06	8.63686e-07	3.79049e-07	1.40829e-06	1.40726e-06	1.18385e-06	1.01952e-06	1.51173e-06	7.30893e-07	1.14517e-06	2.04253e-06	1.03238e-06	2.02234e-06	1.05562e-06	1.01398e-06	9.65288e-07	1.08501e-06	2.26445e-06	1.10205e-06	1.05364e-06	6.93121e-07
179	7.47219e-06	6.3425e-06	4.22528e-06	8.51249e-07	1.26525e-06	1.14047e-06	8.54701e-07	3.83747e-07	1.41003e-06	1.40087e-06	1.19584e-06	1.01984e-06	1.52164e-06	7.51919e-07	1.14534e-06	2.05445e-06	1.02301e-06	2.00278e-06	1.06044e-06	1.01485e-06	9.48966e-07	1.08123e-06	2.26966e-06	1.09256e-06	1.02398e-06	6.99112e-07
180	7.41472e-06	6.28917e-06	4.18353e-06	8.42823e-07	1.26274e-06	1.13029e-06	8.46009e-07	3.88633e-07	1.41192e-06	1.39482e-06	1.20572e-06	1.01869e-06	1.53194e-06	7.72856e-07	1.14584e-06	2.06536e-06	1.01342e-06	1.98452e-06	1.06528e-06	1.01678e-06	9.31726e-07	1.07697e-06	2.27732e-06	1.08102e-06	9.9588e-07	7.05442e-07
181	7.3576e-06	6.2362e-06	4.14215e-06	8.3484e-07	1.26059e-06	1.12055e-06	8.37543e-07	3.937e-07	1.41395e-06	1.38913e-06	1.21143e-06	1.01664e-06	1.54263e-06	7.93694e-07	1.14714e-06	2.07526e-06	1.00358e-06	1.96767e-06	1.06897e-06	1.01904e-06	9.13912e-07	1.07162e-06	2.28744e-06	1.06796e-06	9.69326e-07	7.11857e-07
182	7.30081e-06	6.1836e-06	4.10113e-06	8.27294e-07	1.25879e-06	1.11125e-06	8.29667e-07	3.98944e-07	1.41611e-06	1.38381e-06	1.21257e-06	1.01545e-06	1.55375e-06	8.14033e-07	1.14924e-06	2.08419e-06	9.93499e-07	1.95233e-06	1.07123e-06	1.02144e-06	8.95853e-07	1.06456e-06	2.29871e-06	1.05364e-06	9.4429e-07	7.18097e-07
183	7.24435e-06	6.13137e-06	4.06048e-06	8.20178e-07	1.2571e-06	1.10238e-06	8.22684e-07	4.04359e-07	1.41841e-06	1.3789e-06	1.21137e-06	1.01584e-06	1.5653e-06	8.33629e-07	1.15213e-06	2.09217e-06	9.83151e-07	1.93858e-06	1.07164e-06	1.024e-06	8.77865e-07	1.05549e-06	2.31072e-06	1.03845e-06	9.20728e-07	7.23908e-07
184	7.18824e-06	6.07949e-06	4.02019e-06	8.13487e-07	1.25539e-06	1.09395e-06	8.16265e-07	4.09939e-07	1.42085e-06	1.3744e-06	1.20573e-06	1.01709e-06	1.5773e-06	8.52362e-07	1.1553e-06	2.09923e-06	9.72528e-07	1.92653e-06	1.06805e-06	1.02684e-06	8.60241e-07	1.04573e-06	2.32081e-06	1.0227e-06	8.98589e-07	7.28939e-07
185	7.13246e-06	6.02797e-06	3.98026e-06	8.07213e-07	1.2534e-06	1.08594e-06	8.10309e-07	4.15683e-07	1.42341e-06	1.37034e-06	1.19384e-06	1.01848e-06	1.58977e-06	8.68941e-07	1.1583e-06	2.1054e-06	9.61621e-07	1.91625e-06	1.06102e-06	1.02995e-06	8.43251e-07	1.03601e-06	2.32733e-06	1.0066e-06	8.78053e-07	7.33256e-07
186	7.07701e-06	5.97681e-06	3.94069e-06	8.01353e-07	1.25088e-06	1.07836e-06	8.04772e-07	4.21588e-07	1.42611e-06	1.36674e-06	1.17807e-06	1.01928e-06	1.60273e-06	8.81532e-07	1.16173e-06	2.11073e-06	9.5042e-07	1.90782e-06	1.05279e-06	1.03333e-06	8.27135e-07	1.0264e-06	2.33012e-06	9.90343e-07	8.59348e-07	7.3637e-07
187	7.02189e-06	5.92601e-06	3.90148e-06	7.95899e-07	1.24746e-06	1.0712e-06	7.99613e-07	4.27651e-07	1.42893e-06	1.36361e-06	1.1615e-06	1.02023e-06	1.61619e-06	8.88747e-07	1.16619e-06	2.11525e-06	9.38917e-07	1.90133e-06	1.04349e-06	1.03693e-06	8.12106e-07	1.01681e-06	2.32884e-06	9.74119e-07	8.42597e-07	7.3821e-07
188	6.96711e-06	5.87555e-06	3.86262e-06	7.90847e-07	1.24294e-06	1.06445e-06	7.94793e-07	4.33871e-07	1.43189e-06	1.36098e-06	1.1448e-06	1.0226e-06	1.63018e-06	8.89669e-07	1.17295e-06	2.11901e-06	9.27101e-07	1.89683e-06	1.03324e-06	1.04073e-06	7.98344e-07	1.00728e-06	2.32521e-06	9.58093e-07	8.27999e-07	7.39379e-07
189	6.91265e-06	5.82546e-06	3.82411e-06	7.86192e-07	1.23736e-06	1.05812e-06	7.9028e-07	4.40248e-07	1.43497e-06	1.35887e-06	1.12806e-06	1.02559e-06	1.64471e-06	8.8552e-07	1.18187e-06	2.12205e-06	9.14962e-07	1.89442e-06	1.02217e-06	1.04469e-06	7.85994e-07	9.97871e-07	2.31889e-06	9.42419e-07	8.1455e-07	7.39254e-07
190	6.85852e-06	5.77571e-06	3.78595e-06	7.81928e-07	1.23111e-06	1.0522e-06	7.86042e-07	4.46781e-07	1.43818e-06	1.3573e-06	1.11132e-06	1.02866e-06	1.65981e-06	8.77915e-07	1.19102e-06	2.12442e-06	9.02486e-07	1.89416e-06	1.01042e-06	1.04877e-06	7.7517e-07	9.88656e-07	2.31034e-06	9.27231e-07	8.01414e-07	7.3784e-07
191	6.80472e-06	5.72631e-06	3.74813e-06	7.78051e-07	1.22417e-06	1.04668e-06	7.82051e-07	4.53471e-07	1.44152e-06	1.35629e-06	1.09464e-06	1.03143e-06	1.67548e-06	8.67828e-07	1.20009e-06	2.12616e-06	8.89663e-07	1.89603e-06	9.981e-07	1.05291e-06	7.65949e-07	9.79697e-07	2.30003e-06	9.12644e-07	7.87757e-07	7.35342e-07
192	6.75124e-06	5.67726e-06	3.71067e-06	7.74555e-07	1.21649e-06	1.04158e-06	7.78283e-07	4.60319e-07	1.44499e-06	1.35587e-06	1.07807e-06	1.03395e-06	1.69147e-06	8.56901e-07	1.20951e-06	2.12732e-06	8.76479e-07	1.89955e-06	9.85343e-07	1.05706e-06	7.58371e-07	9.71055e-07	2.28771e-06	8.98753e-07	7.73543e-07	7.3161e-07
193	6.69809e-06	5.62855e-06	3.67354e-06	7.71437e-07	1.20825e-06	1.03687e-06	7.74714e-07	4.67326e-07	1.44859e-06	1.35606e-06	1.06165e-06	1.0363e-06	1.70767e-06	8.45578e-07	1.21913e-06	2.12795e-06	8.6292e-07	1.90431e-06	9.72265e-07	1.06115e-06	7.52447e-07	9.62786e-07	2.27465e-06	8.85636e-07	7.58666e-07	7.27256e-07
194	6.64526e-06	5.58019e-06	3.63676e-06	7.68693e-07	1.19995e-06	1.03256e-06	7.71326e-07	4.74494e-07	1.45234e-06	1.35682e-06	1.04545e-06	1.03854e-06	1.72413e-06	8.34034e-07	1.22966e-06	2.1281e-06	8.48972e-07	1.90934e-06	9.58979e-07	1.06512e-06	7.4815e-07	9.54938e-07	2.26105e-06	8.73348e-07	7.43011e-07	7.2278e-07
195	6.59275e-06	5.53217e-06	3.60032e-06	7.66317e-07	1.19166e-06	1.02866e-06	7.68101e-07	4.81826e-07	1.45621e-06	1.3578e-06	1.02953e-06	1.04065e-06	1.74079e-06	8.23084e-07	1.24113e-06	2.1278e-06	8.34621e-07	1.91261e-06	9.45592e-07	1.06889e-06	7.45423e-07	9.4755e-07	2.24702e-06	8.61924e-07	7.26737e-07	7.18345e-07
196	6.54056e-06	5.48449e-06	3.56421e-06	7.64307e-07	1.18348e-06	1.02522e-06	7.65025e-07	4.89324e-07	1.46023e-06	1.35904e-06	1.01395e-06	1.04261e-06	1.75789e-06	8.12948e-07	1.2522e-06	2.12712e-06	8.19855e-07	1.91259e-06	9.32206e-07	1.0724e-06	7.44182e-07	9.40651e-07	2.23268e-06	8.51382e-07	7.09964e-07	7.14063e-07
197	6.48868e-06	5.43715e-06	3.52845e-06	7.62657e-07	1.17567e-06	1.02225e-06	7.62085e-07	4.96992e-07	1.46439e-06	1.36047e-06	9.98767e-07	1.04444e-06	1.77525e-06	8.0365e-07	1.26314e-06	2.12609e-06	8.04661e-07	1.90717e-06	9.18915e-07	1.07557e-06	7.44312e-07	9.34261e-07	2.21816e-06	8.4172e-07	6.92978e-07	7.10029e-07
198	6.43713e-06	5.39015e-06	3.49301e-06	7.61366e-07	1.16829e-06	1.0196e-06	7.5927e-07	5.04832e-07	1.4687e-06	1.36187e-06	9.84044e-07	1.04614e-06	1.78948e-06	7.9521e-07	1.27383e-06	2.12477e-06	7.89029e-07	1.89672e-06	9.05807e-07	1.07831e-06	7.45677e-07	9.28386e-07	2.20356e-06	8.32922e-07	6.76121e-07	7.0633e-07
199	6.38589e-06	5.34349e-06	3.4579e-06	7.60428e-07	1.16139e-06	1.01712e-06	7.56574e-07	5.12849e-07	1.47316e-06	1.3639e-06	9.69839e-07	1.04775e-06	1.79886e-06	7.87646e-07	1.2841e-06	2.1232e-06	7.72952e-07	1.88236e-06	8.92961e-07	1.08056e-06	7.48121e-07	9.23024e-07	2.18898e-06	8.24944e-07	6.60038e-07	7.03034e-07
200	6.33497e-06	5.29716e-06	3.42313e-06	7.59842e-07	1.15495e-06	1.01475e-06	7.53989e-07	5.21046e-07	1.47777e-06	1.36646e-06	9.56208e-07	1.04928e-06	1.80517e-06	7.80975e-07	1.29381e-06	2.12143e-06	7.56427e-07	1.86414e-06	8.8045e-07	1.08224e-06	7.5147e-07	9.18157e-07	2.17453e-06	8.17464e-07	6.45026e-07	7.00193e-07
201	6.28436e-06	5.25116e-06	3.38868e-06	7.59597e-07	1.14897e-06	1.01229e-06	7.51511e-07	5.29429e-07	1.48255e-06	1.36703e-06	9.43206e-07	1.05074e-06	1.80849e-06	7.75209e-07	1.30284e-06	2.1195e-06	7.39453e-07	1.84145e-06	8.68338e-07	1.08327e-06	7.55542e-07	9.13757e-07	2.1603e-06	8.10169e-07	6.31286e-07	6.97842e-07
202	6.23406e-06	5.20549e-06	3.35456e-06	7.59566e-07	1.14342e-06	1.00967e-06	7.49137e-07	5.38002e-07	1.48748e-06	1.36492e-06	9.30884e-07	1.05216e-06	1.80835e-06	7.70359e-07	1.31107e-06	2.11748e-06	7.22038e-07	1.81697e-06	8.56683e-07	1.0836e-06	7.60146e-07	9.09787e-07	2.14636e-06	8.0263e-07	6.18981e-07	6.95998e-07
203	6.18407e-06	5.16015e-06	3.32076e-06	7.59696e-07	1.13829e-06	1.00687e-06	7.46867e-07	5.46771e-07	1.49259e-06	1.3603e-06	9.19291e-07	1.05358e-06	1.80624e-06	7.66431e-07	1.31841e-06	2.11541e-06	7.04195e-07	1.79148e-06	8.45534e-07	1.08318e-06	7.65091e-07	9.06196e-07	2.1328e-06	7.94719e-07	6.08237e-07	6.9466e-07
204	6.1344e-06	5.11515e-06	3.28728e-06	7.59977e-07	1.13356e-06	1.00389e-06	7.44702e-07	5.5574e-07	1.49787e-06	1.35324e-06	9.08471e-07	1.05499e-06	1.80245e-06	7.63431e-07	1.32479e-06	2.11334e-06	6.85945e-07	1.76479e-06	8.34935e-07	1.08186e-06	7.70032e-07	9.02924e-07	2.11968e-06	7.86475e-07	5.99141e-07	6.93808e-07
205	6.08503e-06	5.07046e-06	3.25412e-06	7.60362e-07	1.12921e-06	1.00059e-06	7.42642e-07	5.64916e-07	1.50333e-06	1.34377e-06	8.98467e-07	1.05644e-06	1.79747e-06	7.61359e-07	1.33013e-06	2.11132e-06	6.67318e-07	1.73709e-06	8.24923e-07	1.07953e-06	7.74742e-07	8.99903e-07	2.10705e-06	7.7777e-07	5.91738e-07	6.93404e-07
206	6.03596e-06	5.02611e-06	3.22128e-06	7.60952e-07	1.12523e-06	9.96924e-07	7.40693e-07	5.74305e-07	1.50898e-06	1.33356e-06	8.89318e-07	1.05795e-06	1.79219e-06	7.60213e-07	1.33439e-06	2.10943e-06	6.48356e-07	1.70859e-06	8.15529e-07	1.07711e-06	7.79796e-07	8.97094e-07	2.09498e-06	7.68391e-07	5.86034e-07	6.93393e-07
207	5.98721e-06	4.98207e-06	3.18876e-06	7.61728e-07	1.1216e-06	9.92899e-07	7.38858e-07	5.83913e-07	1.51482e-06	1.32379e-06	8.81061e-07	1.05952e-06	1.78688e-06	7.5999e-07	1.33753e-06	2.10772e-06	6.29114e-07	1.67947e-06	8.06779e-07	1.07408e-06	7.85292e-07	8.94853e-07	2.08349e-06	7.57769e-07	5.81994e-07	6.93703e-07
208	5.93876e-06	4.93836e-06	3.15654e-06	7.62472e-07	1.11832e-06	9.88574e-07	7.37144e-07	5.93748e-07	1.52086e-06	1.31436e-06	8.73729e-07	1.06118e-06	1.78161e-06	7.60682e-07	1.33952e-06	2.10627e-06	6.09658e-07	1.64989e-06	7.98697e-07	1.07011e-06	7.91176e-07	8.93211e-07	2.07264e-06	7.45425e-07	5.79544e-07	6.9425e-07
209	5.89061e-06	4.89497e-06	3.12465e-06	7.6301e-07	1.11537e-06	9.84157e-07	7.35558e-07	6.03746e-07	1.52711e-06	1.30521e-06	8.67355e-07	1.06295e-06	1.77636e-06	7.62281e-07	1.34034e-06	2.10532e-06	5.90074e-07	1.62001e-06	7.91301e-07	1.066e-06	7.96971e-07	8.92019e-07	2.06243e-06	7.31852e-07	5.78571e-07	6.94935e-07
210	5.84276e-06	4.8519e-06	3.09306e-06	7.63305e-07	1.11274e-06	9.79739e-07	7.34109e-07	6.13345e-07	1.53358e-06	1.2963e-06	8.61969e-07	1.06484e-06	1.77115e-06	7.64777e-07	1.34e-06	2.1053e-06	5.70462e-07	1.58999e-06	7.84609e-07	1.06219e-06	8.0216e-07	8.91128e-07	2.0529e-06	7.17411e-07	5.7893e-07	6.95648e-07
211	5.79521e-06	4.80914e-06	3.06177e-06	7.63517e-07	1.11041e-06	9.75224e-07	7.32805e-07	6.225e-07	1.54027e-06	1.28757e-06	8.57601e-07	1.06686e-06	1.76598e-06	7.68157e-07	1.33849e-06	2.10783e-06	5.50905e-07	1.55999e-06	7.78625e-07	1.05882e-06	8.06772e-07	8.9037e-07	2.04405e-06	7.02288e-07	5.8044e-07	6.96272e-07
212	5.74796e-06	4.7667e-06	3.0308e-06	7.63712e-07	1.10838e-06	9.7068e-07	7.31658e-07	6.31256e-07	1.5472e-06	1.27898e-06	8.54283e-07	1.06901e-06	1.76086e-06	7.72409e-07	1.33582e-06	2.11305e-06	5.31855e-07	1.53013e-06	7.73171e-07	1.05573e-06	8.11162e-07	8.89491e-07	2.03589e-06	6.86634e-07	5.82893e-07	6.96685e-07
213	5.70101e-06	4.72458e-06	3.00013e-06	7.63987e-07	1.10664e-06	9.66286e-07	7.30679e-07	6.39428e-07	1.55437e-06	1.27052e-06	8.52066e-07	1.07132e-06	1.7558e-06	7.7752e-07	1.33203e-06	2.11906e-06	5.14245e-07	1.50056e-06	7.68174e-07	1.05237e-06	8.1559e-07	8.88144e-07	2.02842e-06	6.70657e-07	5.86055e-07	6.9676e-07
214	5.65436e-06	4.68277e-06	2.96976e-06	7.64378e-07	1.10518e-06	9.62044e-07	7.2988e-07	6.46049e-07	1.5618e-06	1.26214e-06	8.50937e-07	1.07377e-06	1.7508e-06	7.83477e-07	1.32713e-06	2.12319e-06	4.98549e-07	1.47141e-06	7.63617e-07	1.04786e-06	8.20219e-07	8.85692e-07	2.02163e-06	6.54603e-07	5.89672e-07	6.96299e-07
215	5.608e-06	4.64127e-06	2.93969e-06	7.64772e-07	1.10398e-06	9.57949e-07	7.29274e-07	6.51221e-07	1.5695e-06	1.25384e-06	8.50868e-07	1.07638e-06	1.74588e-06	7.90269e-07	1.32118e-06	2.12498e-06	4.85748e-07	1.44278e-06	7.5949e-07	1.0425e-06	8.25204e-07	8.81979e-07	2.01551e-06	6.3866e-07	5.93552e-07	6.95121e-07
216	5.56194e-06	4.60007e-06	2.90992e-06	7.65243e-07	1.10305e-06	9.53995e-07	7.28875e-07	6.55231e-07	1.57742e-06	1.2456e-06	8.51841e-07	1.07914e-06	1.74106e-06	7.97886e-07	1.3142e-06	2.12452e-06	4.76876e-07	1.41478e-06	7.55543e-07	1.03658e-06	8.3069e-07	8.77164e-07	2.01005e-06	6.22995e-07	5.9799e-07	6.93295e-07
217	5.51617e-06	4.55919e-06	2.88044e-06	7.65823e-07	1.10236e-06	9.50176e-07	7.28697e-07	6.57755e-07	1.58491e-06	1.23741e-06	8.53845e-07	1.08206e-06	1.73634e-06	8.06321e-07	1.30626e-06	2.12096e-06	4.71954e-07	1.38753e-06	7.51232e-07	1.03017e-06	8.36808e-07	8.71252e-07	2.00522e-06	6.07762e-07	6.02779e-07	6.90885e-07
218	5.47069e-06	4.51861e-06	2.85127e-06	7.66528e-07	1.10193e-06	9.4649e-07	7.28757e-07	6.59041e-07	1.5916e-06	1.22927e-06	8.56784e-07	1.08514e-06	1.73174e-06	8.15425e-07	1.29741e-06	2.11497e-06	4.70055e-07	1.36109e-06	7.46207e-07	1.02329e-06	8.43669e-07	8.64174e-07	2.00101e-06	5.93101e-07	6.07626e-07	6.88885e-07
219	5.42551e-06	4.47834e-06	2.82238e-06	7.67211e-07	1.10172e-06	9.42933e-07	7.2907e-07	6.59758e-07	1.59707e-06	1.22118e-06	8.60509e-07	1.08837e-06	1.72728e-06	8.24482e-07	1.28773e-06	2.10578e-06	4.71245e-07	1.33556e-06	7.40951e-07	1.01599e-06	8.51364e-07	8.5578e-07	1.99739e-06	5.79133e-07	6.12412e-07	6.87416e-07
220	5.38061e-06	4.43837e-06	2.79378e-06	7.67807e-07	1.10176e-06	9.39501e-07	7.29653e-07	6.59985e-07	1.60108e-06	1.21313e-06	8.64942e-07	1.09176e-06	1.72296e-06	8.33109e-07	1.27727e-06	2.09421e-06	4.74084e-07	1.31101e-06	7.35708e-07	1.00833e-06	8.59963e-07	8.46716e-07	1.99435e-06	5.65964e-07	6.17584e-07	6.86458e-07
221	5.336e-06	4.3987e-06	2.76548e-06	7.68353e-07	1.10201e-06	9.36193e-07	7.30523e-07	6.60123e-07	1.60293e-06	1.20514e-06	8.69157e-07	1.09531e-06	1.71879e-06	8.41232e-07	1.26612e-06	2.08092e-06	4.77268e-07	1.28749e-06	7.30435e-07	1.00036e-06	8.69507e-07	8.37405e-07	1.99185e-06	5.53682e-07	6.23215e-07	6.855e-07
222	5.29167e-06	4.35934e-06	2.73746e-06	7.68899e-07	1.10248e-06	9.33006e-07	7.31698e-07	6.60915e-07	1.60223e-06	1.19721e-06	8.71916e-07	1.09902e-06	1.7148e-06	8.48818e-07	1.25436e-06	2.06605e-06	4.80165e-07	1.26506e-06	7.25346e-07	9.92163e-07	8.80013e-07	8.28003e-07	1.98989e-06	5.42355e-07	6.29197e-07	6.83616e-07
223	5.24764e-06	4.32027e-06	2.70973e-06	7.6945e-07	1.10317e-06	9.2994e-07	7.33196e-07	6.62058e-07	1.59967e-06	1.18935e-06	8.72497e-07	1.10291e-06	1.71097e-06	8.5581e-07	1.24209e-06	2.04976e-06	4.82417e-07	1.24377e-06	7.20919e-07	9.83781e-07	8.9147e-07	8.18649e-07	1.98846e-06	5.32034e-07	6.35294e-07	6.80324e-07
224	5.20388e-06	4.2815e-06	2.68228e-06	7.70061e-07	1.10407e-06	9.26993e-07	7.35037e-07	6.63685e-07	1.59595e-06	1.18158e-06	8.70028e-07	1.10698e-06	1.70734e-06	8.62138e-07	1.22938e-06	2.03218e-06	4.83959e-07	1.22364e-06	7.17213e-07	9.75277e-07	9.03839e-07	8.09479e-07	1.98748e-06	5.22753e-07	6.41394e-07	6.75785e-07
225	5.16041e-06	4.24303e-06	2.65511e-06	7.7075e-07	1.10517e-06	9.24166e-07	7.3724e-07	6.65837e-07	1.59123e-06	1.1739e-06	8.6463e-07	1.11125e-06	1.70389e-06	8.67739e-07	1.21635e-06	2.01348e-06	4.85116e-07	1.20471e-06	7.13771e-07	9.66708e-07	9.1705e-07	8.00621e-07	1.98681e-06	5.14525e-07	6.47288e-07	6.70181e-07
226	5.11723e-06	4.20485e-06	2.62822e-06	7.71503e-07	1.10647e-06	9.21457e-07	7.39826e-07	6.68511e-07	1.58603e-06	1.16633e-06	8.56742e-07	1.11576e-06	1.70063e-06	8.72256e-07	1.20311e-06	1.99378e-06	4.86347e-07	1.187e-06	7.10411e-07	9.58127e-07	9.31006e-07	7.92196e-07	1.98628e-06	5.07351e-07	6.53004e-07	6.63908e-07
227	5.07432e-06	4.16696e-06	2.60161e-06	7.72311e-07	1.10797e-06	9.18869e-07	7.42815e-07	6.71649e-07	1.58097e-06	1.15888e-06	8.46793e-07	1.12051e-06	1.69757e-06	8.75197e-07	1.18975e-06	1.97323e-06	4.8767e-07	1.17051e-06	7.07065e-07	9.49586e-07	9.45584e-07	7.84312e-07	1.98559e-06	5.01212e-07	6.58796e-07	6.57143e-07
228	5.03169e-06	4.12937e-06	2.57528e-06	7.73162e-07	1.10965e-06	9.16401e-07	7.46228e-07	6.75197e-07	1.57606e-06	1.15158e-06	8.35551e-07	1.12531e-06	1.69471e-06	8.7634e-07	1.17641e-06	1.95198e-06	4.89096e-07	1.15527e-06	7.03434e-07	9.41129e-07	9.60629e-07	7.77068e-07	1.98471e-06	4.96075e-07	6.64759e-07	6.50029e-07
229	4.98934e-06	4.09207e-06	2.54922e-06	7.74049e-07	1.11153e-06	9.14055e-07	7.50087e-07	6.79108e-07	1.57073e-06	1.14443e-06	8.23764e-07	1.1294e-06	1.69204e-06	8.75602e-07	1.1632e-06	1.93015e-06	4.90639e-07	1.14128e-06	6.99422e-07	9.32798e-07	9.75966e-07	7.70547e-07	1.98317e-06	4.91897e-07	6.70956e-07	6.42702e-07
230	4.94727e-06	4.05505e-06	2.52343e-06	7.74964e-07	1.11359e-06	9.11833e-07	7.54384e-07	6.83335e-07	1.56478e-06	1.13745e-06	8.12079e-07	1.13238e-06	1.68958e-06	8.73197e-07	1.15025e-06	1.90789e-06	4.92306e-07	1.12853e-06	6.95081e-07	9.24629e-07	9.91393e-07	7.6482e-07	1.98089e-06	4.88561e-07	6.77538e-07	6.35287e-07
231	4.90547e-06	4.01832e-06	2.49792e-06	7.75901e-07	1.11583e-06	9.09736e-07	7.58995e-07	6.87836e-07	1.55826e-06	1.13066e-06	8.00507e-07	1.13389e-06	1.68731e-06	8.69806e-07	1.13771e-06	1.88531e-06	4.94104e-07	1.11703e-06	6.90465e-07	9.16656e-07	1.00669e-06	7.5994e-07	1.97738e-06	4.8559e-07	6.84654e-07	6.27897e-07
232	4.86395e-06	3.98188e-06	2.47268e-06	7.76855e-07	1.11826e-06	9.07767e-07	7.63207e-07	6.92572e-07	1.55122e-06	1.12408e-06	7.89107e-07	1.13302e-06	1.68524e-06	8.65505e-07	1.12571e-06	1.86254e-06	4.96037e-07	1.10677e-06	6.85626e-07	9.08905e-07	1.02161e-06	7.55946e-07	1.97293e-06	4.82454e-07	6.92335e-07	6.20633e-07
233	4.8227e-06	3.94572e-06	2.4477e-06	7.77822e-07	1.12086e-06	9.05928e-07	7.66951e-07	6.97506e-07	1.54372e-06	1.11772e-06	7.77933e-07	1.13018e-06	1.68335e-06	8.60193e-07	1.1144e-06	1.8397e-06	4.98102e-07	1.09774e-06	6.80619e-07	9.01399e-07	1.03589e-06	7.52861e-07	1.9678e-06	4.78883e-07	7.00598e-07	6.13582e-07
234	4.78173e-06	3.90985e-06	2.42299e-06	7.78798e-07	1.12364e-06	9.04223e-07	7.70597e-07	7.02605e-07	1.53585e-06	1.1116e-06	7.67039e-07	1.12556e-06	1.68166e-06	8.53826e-07	1.10394e-06	1.81689e-06	5.00298e-07	1.08995e-06	6.75495e-07	8.94157e-07	1.04928e-06	7.50691e-07	1.96134e-06	4.74946e-07	7.09441e-07	6.06816e-07
235	4.74102e-06	3.87425e-06	2.39854e-06	7.7978e-07	1.12659e-06	9.02654e-07	7.73759e-07	7.07837e-07	1.528e-06	1.10575e-06	7.56474e-07	1.12073e-06	1.68015e-06	8.46828e-07	1.09428e-06	1.79422e-06	5.02616e-07	1.08339e-06	6.70305e-07	8.87194e-07	1.06149e-06	7.49425e-07	1.95325e-06	4.70799e-07	7.18846e-07	6.00389e-07
236	4.70059e-06	3.83894e-06	2.37435e-06	7.80769e-07	1.12971e-06	9.01224e-07	7.7591e-07	7.13174e-07	1.52026e-06	1.10017e-06	7.46282e-07	1.11621e-06	1.67883e-06	8.39444e-07	1.08539e-06	1.7718e-06	5.05045e-07	1.07793e-06	6.65099e-07	8.80521e-07	1.07225e-06	7.49039e-07	1.9439e-06	4.66396e-07	7.28776e-07	5.94342e-07
237	4.66042e-06	3.8039e-06	2.35043e-06	7.81761e-07	1.13301e-06	8.99939e-07	7.76893e-07	7.18588e-07	1.51264e-06	1.09488e-06	7.36507e-07	1.11169e-06	1.67769e-06	8.31782e-07	1.07737e-06	1.7497e-06	5.0757e-07	1.07316e-06	6.59922e-07	8.74147e-07	1.08123e-06	7.4949e-07	1.93305e-06	4.61293e-07	7.39175e-07	5.88697e-07
238	4.62052e-06	3.76915e-06	2.32676e-06	7.82758e-07	1.13648e-06	8.988e-07	7.75866e-07	7.24054e-07	1.50513e-06	1.0899e-06	7.27186e-07	1.10684e-06	1.67674e-06	8.24129e-07	1.07053e-06	1.72801e-06	5.10174e-07	1.06886e-06	6.54819e-07	8.68082e-07	1.08846e-06	7.50722e-07	1.92106e-06	4.55574e-07	7.49971e-07	5.83461e-07
239	4.58089e-06	3.73466e-06	2.30335e-06	7.8376e-07	1.14012e-06	8.97814e-07	7.72939e-07	7.29548e-07	1.49771e-06	1.08526e-06	7.18352e-07	1.10142e-06	1.67598e-06	8.16654e-07	1.06528e-06	1.70682e-06	5.12832e-07	1.06492e-06	6.49829e-07	8.62237e-07	1.09437e-06	7.52667e-07	1.90817e-06	4.4973e-07	7.61074e-07	5.78624e-07
240	4.54153e-06	3.70046e-06	2.2802e-06	7.84769e-07	1.14393e-06	8.96983e-07	7.68541e-07	7.35049e-07	1.49041e-06	1.08097e-06	7.10035e-07	1.09495e-06	1.67541e-06	8.09412e-07	1.0622e-06	1.68619e-06	5.1552e-07	1.06132e-06	6.44989e-07	8.55967e-07	1.09869e-06	7.55243e-07	1.89449e-06	4.43652e-07	7.72375e-07	5.74163e-07
241	4.50242e-06	3.66652e-06	2.2573e-06	7.85785e-07	1.14792e-06	8.96314e-07	7.63379e-07	7.40537e-07	1.4832e-06	1.07705e-06	7.0226e-07	1.08729e-06	1.67504e-06	8.02454e-07	1.06039e-06	1.66618e-06	5.18208e-07	1.0579e-06	6.40333e-07	8.49175e-07	1.10124e-06	7.58358e-07	1.88012e-06	4.37477e-07	7.83754e-07	5.70038e-07
242	4.46358e-06	3.63286e-06	2.23465e-06	7.86813e-07	1.15208e-06	8.9581e-07	7.58093e-07	7.45993e-07	1.4761e-06	1.07352e-06	6.95047e-07	1.07846e-06	1.67489e-06	7.95828e-07	1.05998e-06	1.64686e-06	5.20863e-07	1.05449e-06	6.35889e-07	8.41728e-07	1.10276e-06	7.6191e-07	1.86518e-06	4.31368e-07	7.9507e-07	5.66196e-07
243	4.42501e-06	3.59946e-06	2.21225e-06	7.87854e-07	1.15641e-06	8.95477e-07	7.52333e-07	7.51398e-07	1.46911e-06	1.0704e-06	6.88412e-07	1.06857e-06	1.67498e-06	7.89576e-07	1.06069e-06	1.62826e-06	5.2345e-07	1.05074e-06	6.31683e-07	8.33785e-07	1.10327e-06	7.65764e-07	1.84977e-06	4.25488e-07	8.06174e-07	5.62574e-07
244	4.38669e-06	3.56634e-06	2.1901e-06	7.88912e-07	1.16092e-06	8.95319e-07	7.44976e-07	7.56736e-07	1.46223e-06	1.06772e-06	6.82366e-07	1.05845e-06	1.67532e-06	7.83737e-07	1.0624e-06	1.61044e-06	5.25928e-07	1.046e-06	6.27733e-07	8.25726e-07	1.10284e-06	7.69595e-07	1.83399e-06	4.19936e-07	8.16903e-07	5.59099e-07
245	4.34863e-06	3.53348e-06	2.1682e-06	7.89991e-07	1.16561e-06	8.95344e-07	7.36121e-07	7.61993e-07	1.45546e-06	1.06551e-06	6.76916e-07	1.04849e-06	1.67596e-06	7.78346e-07	1.06455e-06	1.59343e-06	5.28258e-07	1.04008e-06	6.24058e-07	8.17384e-07	1.10161e-06	7.73174e-07	1.81794e-06	4.1479e-07	8.27085e-07	5.55687e-07
246	4.31083e-06	3.50089e-06	2.14654e-06	7.91096e-07	1.17048e-06	8.95555e-07	7.25809e-07	7.67153e-07	1.44882e-06	1.06378e-06	6.72066e-07	1.03876e-06	1.67692e-06	7.73433e-07	1.06509e-06	1.57726e-06	5.30395e-07	1.03278e-06	6.20667e-07	8.08783e-07	1.09957e-06	7.76228e-07	1.8017e-06	4.10115e-07	8.36541e-07	5.52246e-07
247	4.27329e-06	3.46856e-06	2.12513e-06	7.92231e-07	1.17554e-06	8.9596e-07	7.14967e-07	7.72203e-07	1.4423e-06	1.06257e-06	6.67814e-07	1.02936e-06	1.67825e-06	7.69022e-07	1.06237e-06	1.56194e-06	5.32295e-07	1.02392e-06	6.17569e-07	7.99696e-07	1.09683e-06	7.78291e-07	1.78536e-06	4.05955e-07	8.45087e-07	5.48723e-07
248	4.236e-06	3.4365e-06	2.10396e-06	7.93401e-07	1.18078e-06	8.96565e-07	7.04797e-07	7.77132e-07	1.43592e-06	1.06192e-06	6.64156e-07	1.02009e-06	1.68e-06	7.65134e-07	1.05652e-06	1.54751e-06	5.3391e-07	1.01396e-06	6.14767e-07	7.89993e-07	1.09334e-06	7.79141e-07	1.76901e-06	4.02351e-07	8.5258e-07	5.45047e-07
249	4.19897e-06	3.4047e-06	2.08303e-06	7.94612e-07	1.18622e-06	8.97375e-07	6.95704e-07	7.81927e-07	1.42967e-06	1.06185e-06	6.61084e-07	1.01074e-06	1.68226e-06	7.61784e-07	1.04948e-06	1.53396e-06	5.35193e-07	1.00356e-06	6.12258e-07	7.793e-07	1.08907e-06	7.78835e-07	1.75273e-06	3.99331e-07	8.59015e-07	5.41328e-07
250	4.1622e-06	3.37316e-06	2.06233e-06	7.95869e-07	1.19183e-06	8.98397e-07	6.88188e-07	7.86579e-07	1.42358e-06	1.06222e-06	6.58586e-07	1.00136e-06	1.68556e-06	7.58983e-07	1.04207e-06	1.5213e-06	5.36095e-07	9.92766e-07	6.10039e-07	7.6735e-07	1.08416e-06	7.77705e-07	1.73657e-06	3.9691e-07	8.64293e-07	5.38367e-07
251	4.12567e-06	3.34187e-06	2.04188e-06	7.9718e-07	1.19725e-06	8.99639e-07	6.81783e-07	7.91077e-07	1.41763e-06	1.06293e-06	6.5665e-07	9.91997e-07	1.69006e-06	7.56738e-07	1.03441e-06	1.50954e-06	5.36569e-07	9.81642e-07	6.08099e-07	7.5447e-07	1.07875e-06	7.76093e-07	1.72062e-06	3.95092e-07	8.68453e-07	5.36586e-07
252	4.0894e-06	3.31085e-06	2.02164e-06	7.98549e-07	1.20237e-06	9.01106e-07	6.76106e-07	7.95414e-07	1.41186e-06	1.06421e-06	6.55259e-07	9.82703e-07	1.6964e-06	7.5505e-07	1.02651e-06	1.49868e-06	5.36568e-07	9.70283e-07	6.06427e-07	7.41162e-07	1.07295e-06	7.74238e-07	1.70492e-06	3.93869e-07	8.72026e-07	5.35597e-07
253	4.05337e-06	3.28008e-06	2.00161e-06	7.99983e-07	1.2072e-06	9.02808e-07	6.71047e-07	7.99582e-07	1.40625e-06	1.06596e-06	6.54397e-07	9.73522e-07	1.70431e-06	7.53917e-07	1.01839e-06	1.48869e-06	5.36046e-07	9.58781e-07	6.05007e-07	7.27524e-07	1.06691e-06	7.72182e-07	1.68953e-06	3.93218e-07	8.7549e-07	5.3493e-07
254	4.0176e-06	3.24956e-06	1.98179e-06	8.0149e-07	1.21147e-06	9.0475e-07	6.66505e-07	8.03574e-07	1.40083e-06	1.06811e-06	6.54099e-07	9.64496e-07	1.71188e-06	7.53334e-07	1.0101e-06	1.47959e-06	5.34959e-07	9.47206e-07	6.0382e-07	7.1366e-07	1.06072e-06	7.69836e-07	1.67449e-06	3.9311e-07	8.78638e-07	5.34257e-07
255	3.98207e-06	3.2193e-06	1.96217e-06	8.03076e-07	1.21466e-06	9.0694e-07	6.62385e-07	8.07385e-07	1.3956e-06	1.07052e-06	6.54376e-07	9.55668e-07	1.71881e-06	7.5329e-07	1.00165e-06	1.47134e-06	5.33266e-07	9.35625e-07	6.02765e-07	6.99672e-07	1.05452e-06	7.67101e-07	1.65985e-06	3.93503e-07	8.81518e-07	5.33567e-07
256	3.94679e-06	3.18929e-06	1.94274e-06	8.04748e-07	1.21691e-06	9.09388e-07	6.58599e-07	8.11012e-07	1.39057e-06	1.07298e-06	6.552e-07	9.47073e-07	1.72312e-06	7.53774e-07	9.92773e-07	1.46394e-06	5.30931e-07	9.24101e-07	6.01749e-07	6.85659e-07	1.04839e-06	7.64181e-07	1.64564e-06	3.94348e-07	8.84244e-07	5.32805e-07
257	3.91176e-06	3.15953e-06	1.92351e-06	8.06514e-07	1.21797e-06	9.121e-07	6.55067e-07	8.1445e-07	1.38575e-06	1.07565e-06	6.56542e-07	9.38746e-07	1.72483e-06	7.5477e-07	9.83481e-07	1.45737e-06	5.27958e-07	9.12695e-07	6.00737e-07	6.71719e-07	1.04243e-06	7.6127e-07	1.63189e-06	3.95586e-07	8.86776e-07	5.31969e-07
258	3.87697e-06	3.13003e-06	1.90448e-06	8.0838e-07	1.21745e-06	9.15085e-07	6.51716e-07	8.17699e-07	1.38116e-06	1.07878e-06	6.58373e-07	9.3072e-07	1.72557e-06	7.56262e-07	9.73816e-07	1.45161e-06	5.24368e-07	9.01466e-07	5.99602e-07	6.57944e-07	1.03671e-06	7.58597e-07	1.61862e-06	3.97156e-07	8.8896e-07	5.31152e-07
259	3.84243e-06	3.10077e-06	1.88566e-06	8.10355e-07	1.21502e-06	9.18353e-07	6.48477e-07	8.20758e-07	1.3768e-06	1.08229e-06	6.60665e-07	9.23021e-07	1.72622e-06	7.58185e-07	9.63824e-07	1.44665e-06	5.2012e-07	8.90467e-07	5.98232e-07	6.44422e-07	1.03131e-06	7.56263e-07	1.60584e-06	3.98989e-07	8.90462e-07	5.30478e-07
260	3.80813e-06	3.07175e-06	1.86704e-06	8.12446e-07	1.21042e-06	9.21912e-07	6.45289e-07	8.2363e-07	1.37268e-06	1.08556e-06	6.63278e-07	9.15675e-07	1.72611e-06	7.60194e-07	9.53551e-07	1.44232e-06	5.15247e-07	8.79747e-07	5.96481e-07	6.31234e-07	1.02627e-06	7.54361e-07	1.59356e-06	4.01016e-07	8.91174e-07	5.30057e-07
261	3.77406e-06	3.04298e-06	1.84862e-06	8.14661e-07	1.2041e-06	9.25772e-07	6.42097e-07	8.26317e-07	1.36884e-06	1.08862e-06	6.65956e-07	9.08704e-07	1.72508e-06	7.62196e-07	9.4304e-07	1.43859e-06	5.10041e-07	8.69353e-07	5.94236e-07	6.18457e-07	1.02163e-06	7.52974e-07	1.5818e-06	4.03186e-07	8.91155e-07	5.29988e-07
262	3.74024e-06	3.01446e-06	1.83041e-06	8.17007e-07	1.19641e-06	9.29942e-07	6.3885e-07	8.28824e-07	1.36526e-06	1.09034e-06	6.68578e-07	9.02125e-07	1.72318e-06	7.64168e-07	9.32337e-07	1.4355e-06	5.04618e-07	8.59324e-07	5.91666e-07	6.06159e-07	1.01743e-06	7.52171e-07	1.57054e-06	4.05446e-07	8.9042e-07	5.30356e-07
263	3.70666e-06	2.98618e-06	1.81239e-06	8.19492e-07	1.18771e-06	9.34433e-07	6.35502e-07	8.31159e-07	1.36198e-06	1.0905e-06	6.7099e-07	8.95953e-07	1.72096e-06	7.66084e-07	9.21483e-07	1.43308e-06	4.99656e-07	8.49697e-07	5.89074e-07	5.94403e-07	1.01368e-06	7.52013e-07	1.5598e-06	4.07718e-07	8.89042e-07	5.31234e-07
264	3.67332e-06	2.95814e-06	1.79455e-06	8.22125e-07	1.17755e-06	9.39254e-07	6.32015e-07	8.3333e-07	1.35901e-06	1.0893e-06	6.73232e-07	8.90201e-07	1.71849e-06	7.67921e-07	9.10521e-07	1.43137e-06	4.95579e-07	8.40504e-07	5.86554e-07	5.83243e-07	1.01039e-06	7.52548e-07	1.54956e-06	4.09825e-07	8.87159e-07	5.32672e-07
265	3.64021e-06	2.93034e-06	1.77689e-06	8.24913e-07	1.16603e-06	9.44418e-07	6.28354e-07	8.35351e-07	1.35636e-06	1.08645e-06	6.74998e-07	8.84877e-07	1.71583e-06	7.69663e-07	8.99491e-07	1.42928e-06	4.93179e-07	8.31771e-07	5.84002e-07	5.72725e-07	1.00753e-06	7.53807e-07	1.53981e-06	4.11636e-07	8.84899e-07	5.34707e-07
266	3.60734e-06	2.90278e-06	1.75942e-06	8.27865e-07	1.15379e-06	9.49934e-07	6.24486e-07	8.37234e-07	1.35406e-06	1.0827e-06	6.75848e-07	8.79986e-07	1.71304e-06	7.71269e-07	8.88432e-07	1.42584e-06	4.92366e-07	8.23521e-07	5.81323e-07	5.62889e-07	1.0051e-06	7.55812e-07	1.53053e-06	4.13154e-07	8.82383e-07	5.37355e-07
267	3.57471e-06	2.87545e-06	1.74213e-06	8.30988e-07	1.14161e-06	9.55815e-07	6.20387e-07	8.38997e-07	1.35213e-06	1.07854e-06	6.75568e-07	8.75532e-07	1.71006e-06	7.72641e-07	8.77382e-07	1.42069e-06	4.92645e-07	8.15769e-07	5.78405e-07	5.53765e-07	1.00306e-06	7.58566e-07	1.52172e-06	4.14683e-07	8.79721e-07	5.4061e-07
268	3.5423e-06	2.84837e-06	1.72502e-06	8.34291e-07	1.12982e-06	9.62021e-07	6.16036e-07	8.4066e-07	1.35059e-06	1.07398e-06	6.74151e-07	8.71515e-07	1.70682e-06	7.73745e-07	8.66375e-07	1.41374e-06	4.93566e-07	8.08528e-07	5.75352e-07	5.45377e-07	1.00138e-06	7.62059e-07	1.51335e-06	4.16001e-07	8.77014e-07	5.44449e-07
269	3.51013e-06	2.82151e-06	1.70808e-06	8.37782e-07	1.11864e-06	9.68227e-07	6.11414e-07	8.42246e-07	1.34947e-06	1.06907e-06	6.71541e-07	8.67931e-07	1.70334e-06	7.74509e-07	8.55447e-07	1.40524e-06	4.94723e-07	8.01804e-07	5.7222e-07	5.3774e-07	9.99997e-07	7.66268e-07	1.5054e-06	4.16474e-07	8.74345e-07	5.48827e-07
270	3.4782e-06	2.7949e-06	1.6913e-06	8.41469e-07	1.10836e-06	9.74382e-07	6.06509e-07	8.43783e-07	1.3488e-06	1.06384e-06	6.67649e-07	8.64778e-07	1.69963e-06	7.74784e-07	8.44628e-07	1.39592e-06	4.96046e-07	7.956e-07	5.69106e-07	5.30861e-07	9.98867e-07	7.71153e-07	1.49785e-06	4.16196e-07	8.71789e-07	5.5368e-07
271	3.44649e-06	2.76851e-06	1.6747e-06	8.45361e-07	1.09918e-06	9.80387e-07	6.0131e-07	8.45378e-07	1.3486e-06	1.05831e-06	6.62499e-07	8.62047e-07	1.69572e-06	7.74436e-07	8.33949e-07	1.38591e-06	4.97303e-07	7.89914e-07	5.66096e-07	5.24743e-07	9.9792e-07	7.7666e-07	1.49069e-06	4.1533e-07	8.69402e-07	5.58925e-07
272	3.41501e-06	2.74235e-06	1.65827e-06	8.49466e-07	1.09098e-06	9.86182e-07	5.95813e-07	8.46956e-07	1.34891e-06	1.05252e-06	6.56895e-07	8.59732e-07	1.69162e-06	7.73206e-07	8.23438e-07	1.3753e-06	4.98351e-07	7.84738e-07	5.62968e-07	5.19379e-07	9.97003e-07	7.82722e-07	1.48383e-06	4.13876e-07	8.67226e-07	5.64459e-07
273	3.38376e-06	2.71643e-06	1.64202e-06	8.53793e-07	1.08368e-06	9.91782e-07	5.90016e-07	8.48069e-07	1.34977e-06	1.04651e-06	6.51366e-07	8.57823e-07	1.68733e-06	7.71225e-07	8.13121e-07	1.36418e-06	4.99075e-07	7.80062e-07	5.59715e-07	5.14759e-07	9.96279e-07	7.89258e-07	1.47733e-06	4.11864e-07	8.65289e-07	5.70163e-07
274	3.35274e-06	2.69073e-06	1.62593e-06	8.58351e-07	1.07724e-06	9.97014e-07	5.8392e-07	8.48543e-07	1.35121e-06	1.04031e-06	6.4594e-07	8.5631e-07	1.68289e-06	7.69088e-07	8.03022e-07	1.35265e-06	4.99505e-07	7.7587e-07	5.56374e-07	5.10866e-07	9.962e-07	7.96175e-07	1.47106e-06	4.09567e-07	8.63602e-07	5.75902e-07
275	3.32194e-06	2.66526e-06	1.61003e-06	8.63147e-07	1.0716e-06	1.00145e-06	5.77532e-07	8.47852e-07	1.35329e-06	1.03394e-06	6.4065e-07	8.55182e-07	1.6783e-06	7.66811e-07	7.93164e-07	1.34077e-06	4.99668e-07	7.72144e-07	5.52983e-07	5.07643e-07	9.96141e-07	8.03367e-07	1.465e-06	4.07058e-07	8.62163e-07	5.81529e-07
276	3.29137e-06	2.64002e-06	1.59432e-06	8.68191e-07	1.06669e-06	1.00469e-06	5.7086e-07	8.45708e-07	1.35604e-06	1.02744e-06	6.3553e-07	8.54428e-07	1.67357e-06	7.64364e-07	7.83568e-07	1.32865e-06	4.99625e-07	7.68862e-07	5.49578e-07	5.04723e-07	9.94881e-07	8.10719e-07	1.45943e-06	4.04406e-07	8.60954e-07	5.86883e-07
277	3.26102e-06	2.615e-06	1.5788e-06	8.73492e-07	1.06248e-06	1.00678e-06	5.63916e-07	8.42727e-07	1.35952e-06	1.02085e-06	6.30611e-07	8.54036e-07	1.66871e-06	7.61711e-07	7.74252e-07	1.31635e-06	4.99489e-07	7.65998e-07	5.4619e-07	5.02008e-07	9.92382e-07	8.18106e-07	1.45398e-06	4.0168e-07	8.59944e-07	5.91795e-07
278	3.2309e-06	2.5902e-06	1.56346e-06	8.79058e-07	1.05891e-06	1.00731e-06	5.56718e-07	8.39432e-07	1.36372e-06	1.01419e-06	6.25923e-07	8.53999e-07	1.66373e-06	7.58905e-07	7.65233e-07	1.30396e-06	4.99281e-07	7.63525e-07	5.42851e-07	4.99441e-07	9.88504e-07	8.25396e-07	1.4481e-06	3.98925e-07	8.59091e-07	5.96128e-07
279	3.201e-06	2.56563e-06	1.54831e-06	8.849e-07	1.05593e-06	1.00632e-06	5.49284e-07	8.3598e-07	1.36825e-06	1.00749e-06	6.21495e-07	8.54306e-07	1.65864e-06	7.56045e-07	7.56527e-07	1.29155e-06	4.99015e-07	7.61412e-07	5.39589e-07	4.96911e-07	9.8339e-07	8.32449e-07	1.44159e-06	3.96078e-07	8.58341e-07	5.99848e-07
280	3.17131e-06	2.54128e-06	1.53334e-06	8.91026e-07	1.05349e-06	1.00408e-06	5.41638e-07	8.32723e-07	1.37307e-06	1.00079e-06	6.17352e-07	8.54952e-07	1.65344e-06	7.53093e-07	7.48148e-07	1.27918e-06	4.98707e-07	7.59626e-07	5.36427e-07	4.94332e-07	9.77396e-07	8.39122e-07	1.43453e-06	3.93163e-07	8.57608e-07	6.0302e-07
281	3.14185e-06	2.51714e-06	1.51857e-06	8.97424e-07	1.05154e-06	1.0002e-06	5.33806e-07	8.29772e-07	1.37779e-06	9.94093e-07	6.13517e-07	8.55946e-07	1.64813e-06	7.50094e-07	7.4011e-07	1.26692e-06	4.98371e-07	7.57926e-07	5.33388e-07	4.91609e-07	9.70882e-07	8.45177e-07	1.42694e-06	3.90224e-07	8.56759e-07	6.05583e-07
282	3.11261e-06	2.49323e-06	1.50401e-06	9.03787e-07	1.05005e-06	9.94348e-07	5.2582e-07	8.27567e-07	1.38215e-06	9.8744e-07	6.10011e-07	8.57522e-07	1.64273e-06	7.47089e-07	7.32424e-07	1.25483e-06	4.98023e-07	7.56166e-07	5.30489e-07	4.88626e-07	9.63755e-07	8.50259e-07	1.41884e-06	3.873e-07	8.5572e-07	6.07331e-07
283	3.08359e-06	2.46953e-06	1.48965e-06	9.10054e-07	1.04896e-06	9.86463e-07	5.17713e-07	8.26057e-07	1.38541e-06	9.80851e-07	6.0685e-07	8.5954e-07	1.63722e-06	7.44111e-07	7.25102e-07	1.24297e-06	4.97673e-07	7.54311e-07	5.27745e-07	4.85402e-07	9.56158e-07	8.54183e-07	1.41027e-06	3.84419e-07	8.54264e-07	6.08083e-07
284	3.05478e-06	2.44605e-06	1.4755e-06	9.16232e-07	1.04824e-06	9.76581e-07	5.09522e-07	8.24639e-07	1.38676e-06	9.74347e-07	6.04048e-07	8.61623e-07	1.63162e-06	7.41196e-07	7.18154e-07	1.23137e-06	4.97334e-07	7.52319e-07	5.25167e-07	4.81773e-07	9.48328e-07	8.56733e-07	1.40131e-06	3.81607e-07	8.52e-07	6.07882e-07
285	3.02619e-06	2.42278e-06	1.46157e-06	9.21916e-07	1.04785e-06	9.64827e-07	5.01289e-07	8.22884e-07	1.38595e-06	9.67947e-07	6.01618e-07	8.63297e-07	1.62591e-06	7.38374e-07	7.11591e-07	1.22009e-06	4.97016e-07	7.5013e-07	5.22762e-07	4.77328e-07	9.40484e-07	8.5799e-07	1.392e-06	3.78879e-07	8.48953e-07	6.06771e-07
286	2.99781e-06	2.39972e-06	1.44784e-06	9.26935e-07	1.04773e-06	9.51277e-07	4.9306e-07	8.20938e-07	1.38274e-06	9.61669e-07	5.99565e-07	8.64367e-07	1.62009e-06	7.35674e-07	7.05423e-07	1.20915e-06	4.96729e-07	7.47672e-07	5.20534e-07	4.71936e-07	9.3276e-07	8.58111e-07	1.38242e-06	3.76244e-07	8.4522e-07	6.04789e-07
287	2.96964e-06	2.37685e-06	1.43432e-06	9.31171e-07	1.04787e-06	9.36376e-07	4.84885e-07	8.19118e-07	1.37753e-06	9.55529e-07	5.97895e-07	8.64988e-07	1.61415e-06	7.33122e-07	6.9966e-07	1.1986e-06	4.9648e-07	7.44959e-07	5.18482e-07	4.65831e-07	9.25284e-07	8.57525e-07	1.37261e-06	3.73704e-07	8.4071e-07	6.02445e-07
288	2.94169e-06	2.35416e-06	1.42101e-06	9.34479e-07	1.04822e-06	9.20717e-07	4.76815e-07	8.17441e-07	1.37083e-06	9.4954e-07	5.96609e-07	8.64901e-07	1.6081e-06	7.3074e-07	6.94313e-07	1.18846e-06	4.96275e-07	7.42048e-07	5.16604e-07	4.59443e-07	9.18172e-07	8.56255e-07	1.36263e-06	3.71253e-07	8.35411e-07	5.99815e-07
289	2.91395e-06	2.33165e-06	1.4079e-06	9.3613e-07	1.04874e-06	9.05072e-07	4.6891e-07	8.1568e-07	1.36343e-06	9.43716e-07	5.95703e-07	8.63846e-07	1.60192e-06	7.28546e-07	6.89394e-07	1.17874e-06	4.9612e-07	7.39194e-07	5.14892e-07	4.53016e-07	9.1153e-07	8.54283e-07	1.35253e-06	3.68879e-07	8.29543e-07	5.96975e-07
290	2.88642e-06	2.30932e-06	1.39499e-06	9.35952e-07	1.04941e-06	8.8991e-07	4.61231e-07	8.13806e-07	1.35532e-06	9.38065e-07	5.95171e-07	8.61724e-07	1.5956e-06	7.26558e-07	6.8487e-07	1.16947e-06	4.96016e-07	7.36404e-07	5.13335e-07	4.4665e-07	9.05452e-07	8.5166e-07	1.34237e-06	3.66565e-07	8.23165e-07	5.94009e-07
291	2.8591e-06	2.28718e-06	1.38228e-06	9.34216e-07	1.05018e-06	8.75401e-07	4.53846e-07	8.1185e-07	1.3464e-06	9.32596e-07	5.95006e-07	8.58939e-07	1.58913e-06	7.24787e-07	6.80715e-07	1.16065e-06	4.95967e-07	7.33477e-07	5.11921e-07	4.40435e-07	9.00016e-07	8.48471e-07	1.33218e-06	3.64288e-07	8.16334e-07	5.90974e-07
292	2.83199e-06	2.26523e-06	1.36976e-06	9.31235e-07	1.05104e-06	8.61534e-07	4.46825e-07	8.09844e-07	1.33686e-06	9.27314e-07	5.95194e-07	8.55791e-07	1.5825e-06	7.23243e-07	6.76996e-07	1.15228e-06	4.95971e-07	7.30568e-07	5.10632e-07	4.34454e-07	8.95288e-07	8.44741e-07	1.32201e-06	3.6202e-07	8.0883e-07	5.87924e-07
293	2.80509e-06	2.24349e-06	1.35744e-06	9.26869e-07	1.05195e-06	8.48295e-07	4.40246e-07	8.07816e-07	1.32619e-06	9.22226e-07	5.9572e-07	8.52386e-07	1.5757e-06	7.21929e-07	6.73658e-07	1.14436e-06	4.96028e-07	7.27703e-07	5.09451e-07	4.28786e-07	8.91316e-07	8.40531e-07	1.3119e-06	3.59733e-07	8.00446e-07	5.84921e-07
294	2.77839e-06	2.22193e-06	1.34531e-06	9.21352e-07	1.05288e-06	8.35674e-07	4.34201e-07	8.05795e-07	1.31425e-06	9.17332e-07	5.96567e-07	8.48568e-07	1.56871e-06	7.2085e-07	6.70468e-07	1.13688e-06	4.96135e-07	7.24674e-07	5.08354e-07	4.23502e-07	8.88136e-07	8.35847e-07	1.30188e-06	3.57399e-07	7.91335e-07	5.82024e-07
295	2.7519e-06	2.20057e-06	1.33337e-06	9.15175e-07	1.05381e-06	8.23659e-07	4.29118e-07	8.03807e-07	1.30125e-06	9.12634e-07	5.97712e-07	8.44542e-07	1.56153e-06	7.20002e-07	6.67411e-07	1.12982e-06	4.96285e-07	7.21471e-07	5.07318e-07	4.18669e-07	8.85765e-07	8.30767e-07	1.29198e-06	3.55094e-07	7.81647e-07	5.79287e-07
296	2.72561e-06	2.17937e-06	1.32161e-06	9.08841e-07	1.05472e-06	8.1224e-07	4.25189e-07	8.01878e-07	1.28744e-06	9.08131e-07	5.99134e-07	8.40413e-07	1.55414e-06	7.19381e-07	6.64395e-07	1.12318e-06	4.96474e-07	7.18263e-07	5.06319e-07	4.14343e-07	8.84207e-07	8.2538e-07	1.28223e-06	3.52789e-07	7.71534e-07	5.76759e-07
297	2.69953e-06	2.15834e-06	1.31005e-06	9.02479e-07	1.05558e-06	8.01408e-07	4.22439e-07	8.00032e-07	1.27332e-06	9.03821e-07	6.00807e-07	8.36316e-07	1.54651e-06	7.1898e-07	6.61313e-07	1.11693e-06	4.96693e-07	7.15107e-07	5.0533e-07	4.10574e-07	8.83449e-07	8.19771e-07	1.27264e-06	3.50494e-07	7.61205e-07	5.74481e-07
298	2.67365e-06	2.13748e-06	1.29866e-06	8.96528e-07	1.05637e-06	7.91153e-07	4.209e-07	7.9829e-07	1.25944e-06	8.997e-07	6.02712e-07	8.32356e-07	1.53865e-06	7.18788e-07	6.57663e-07	1.11103e-06	4.96933e-07	7.12021e-07	5.04322e-07	4.07402e-07	8.83463e-07	8.14022e-07	1.26324e-06	3.48279e-07	7.50813e-07	5.7249e-07
299	2.64797e-06	2.11679e-06	1.28746e-06	8.9093e-07	1.05708e-06	7.81467e-07	4.2062e-07	7.96672e-07	1.24588e-06	8.95763e-07	6.04831e-07	8.28569e-07	1.53054e-06	7.1879e-07	6.53958e-07	1.10546e-06	4.97184e-07	7.0902e-07	5.03258e-07	4.04858e-07	8.84209e-07	8.08207e-07	1.25403e-06	3.46142e-07	7.40485e-07	5.70813e-07
300	2.62249e-06	2.09627e-06	1.27643e-06	8.85362e-07	1.05769e-06	7.7234e-07	4.21673e-07	7.95197e-07	1.23267e-06	8.92005e-07	6.07135e-07	8.24993e-07	1.52217e-06	7.1897e-07	6.50207e-07	1.10019e-06	4.97433e-07	7.06127e-07	5.02041e-07	4.02965e-07	8.8563e-07	8.02398e-07	1.24502e-06	3.43948e-07	7.30339e-07	5.69472e-07
301	2.59721e-06	2.0759e-06	1.26559e-06	8.79936e-07	1.05819e-06	7.63765e-07	4.24071e-07	7.93881e-07	1.21985e-06	8.88417e-07	6.09595e-07	8.21666e-07	1.51351e-06	7.19311e-07	6.46233e-07	1.09517e-06	4.97668e-07	7.03365e-07	5.0077e-07	4.01735e-07	8.87659e-07	7.96658e-07	1.23622e-06	3.41514e-07	7.20476e-07	5.6848e-07
302	2.57213e-06	2.05569e-06	1.25491e-06	8.74683e-07	1.05857e-06	7.55734e-07	4.27466e-07	7.92738e-07	1.20739e-06	8.84993e-07	6.12179e-07	8.18629e-07	1.50457e-06	7.19792e-07	6.41853e-07	1.09037e-06	4.97874e-07	7.00753e-07	4.99534e-07	4.0117e-07	8.90217e-07	7.91044e-07	1.22762e-06	3.38868e-07	7.10983e-07	5.67842e-07
303	2.54724e-06	2.03564e-06	1.24442e-06	8.69585e-07	1.05882e-06	7.48237e-07	4.31613e-07	7.91781e-07	1.19491e-06	8.81725e-07	6.14822e-07	8.15922e-07	1.49534e-06	7.2039e-07	6.37136e-07	1.08574e-06	4.98038e-07	6.98311e-07	4.98259e-07	4.01264e-07	8.93215e-07	7.85609e-07	1.21923e-06	3.35877e-07	7.01934e-07	5.67557e-07
304	2.52256e-06	2.01575e-06	1.23409e-06	8.64626e-07	1.05893e-06	7.41268e-07	4.36089e-07	7.91019e-07	1.18237e-06	8.78602e-07	6.17371e-07	8.13587e-07	1.4858e-06	7.21096e-07	6.32318e-07	1.08124e-06	4.98142e-07	6.96056e-07	4.96949e-07	4.02e-07	8.96557e-07	7.80394e-07	1.21102e-06	3.32381e-07	6.93386e-07	5.67615e-07
305	2.49807e-06	1.99602e-06	1.22393e-06	8.59793e-07	1.05891e-06	7.34819e-07	4.40724e-07	7.90462e-07	1.16981e-06	8.75616e-07	6.19722e-07	8.1155e-07	1.47595e-06	7.219e-07	6.2757e-07	1.07682e-06	4.9817e-07	6.94004e-07	4.95728e-07	4.03352e-07	9.0014e-07	7.75437e-07	1.203e-06	3.28404e-07	6.85382e-07	5.68e-07
306	2.47377e-06	1.97647e-06	1.21394e-06	8.55074e-07	1.05875e-06	7.28881e-07	4.45366e-07	7.90114e-07	1.15724e-06	8.72836e-07	6.21854e-07	8.0972e-07	1.46579e-06	7.22776e-07	6.22732e-07	1.07244e-06	4.98106e-07	6.92166e-07	4.94799e-07	4.05288e-07	9.03857e-07	7.70766e-07	1.19514e-06	3.23966e-07	6.77948e-07	5.68689e-07
307	2.44967e-06	1.95711e-06	1.20412e-06	8.50459e-07	1.05846e-06	7.23448e-07	4.49794e-07	7.89981e-07	1.14469e-06	8.70295e-07	6.23705e-07	8.08123e-07	1.45532e-06	7.23698e-07	6.17828e-07	1.06808e-06	4.97932e-07	6.90554e-07	4.94187e-07	4.07763e-07	9.07593e-07	7.66403e-07	1.18743e-06	3.19176e-07	6.71096e-07	5.69653e-07
308	2.42576e-06	1.93793e-06	1.19446e-06	8.45938e-07	1.05804e-06	7.18511e-07	4.53845e-07	7.90063e-07	1.13217e-06	8.67957e-07	6.25251e-07	8.0678e-07	1.44455e-06	7.24649e-07	6.12881e-07	1.0639e-06	4.97632e-07	6.89177e-07	4.93959e-07	4.10727e-07	9.1095e-07	7.62361e-07	1.17984e-06	3.14104e-07	6.64825e-07	5.70857e-07
309	2.40203e-06	1.91895e-06	1.18497e-06	8.41505e-07	1.05752e-06	7.14064e-07	4.57288e-07	7.90361e-07	1.1197e-06	8.65791e-07	6.26478e-07	8.05713e-07	1.43375e-06	7.25629e-07	6.07916e-07	1.05986e-06	4.97204e-07	6.88039e-07	4.94065e-07	4.14123e-07	9.13516e-07	7.58648e-07	1.17236e-06	3.08826e-07	6.59119e-07	5.7226e-07
310	2.37848e-06	1.90018e-06	1.17563e-06	8.37155e-07	1.05689e-06	7.10098e-07	4.59661e-07	7.90874e-07	1.10731e-06	8.63767e-07	6.27149e-07	8.04939e-07	1.4232e-06	7.26613e-07	6.02961e-07	1.05577e-06	4.96701e-07	6.87145e-07	4.94286e-07	4.17887e-07	9.15233e-07	7.55263e-07	1.16496e-06	3.03396e-07	6.5395e-07	5.73821e-07
311	2.35512e-06	1.88162e-06	1.16646e-06	8.32882e-07	1.05619e-06	7.06606e-07	4.60861e-07	7.91597e-07	1.09501e-06	8.61861e-07	6.27161e-07	8.04473e-07	1.41349e-06	7.27559e-07	5.98014e-07	1.05164e-06	4.96089e-07	6.86496e-07	4.94535e-07	4.21949e-07	9.16477e-07	7.52199e-07	1.15762e-06	2.97732e-07	6.49279e-07	5.75486e-07
312	2.33194e-06	1.86327e-06	1.15744e-06	8.28683e-07	1.05543e-06	7.03581e-07	4.60908e-07	7.92524e-07	1.08282e-06	8.60052e-07	6.26515e-07	8.04329e-07	1.40474e-06	7.28379e-07	5.93086e-07	1.0475e-06	4.95327e-07	6.86089e-07	4.94816e-07	4.26259e-07	9.17983e-07	7.49443e-07	1.15034e-06	2.91875e-07	6.45057e-07	5.77198e-07
313	2.30894e-06	1.84514e-06	1.14858e-06	8.24557e-07	1.05464e-06	7.01015e-07	4.59988e-07	7.93649e-07	1.07076e-06	8.58323e-07	6.25098e-07	8.04515e-07	1.39687e-06	7.29045e-07	5.882e-07	1.04338e-06	4.94393e-07	6.85922e-07	4.95132e-07	4.30881e-07	9.19561e-07	7.46977e-07	1.14331e-06	2.85895e-07	6.41225e-07	5.78848e-07
314	2.28612e-06	1.82722e-06	1.13987e-06	8.20502e-07	1.05386e-06	6.98901e-07	4.58381e-07	7.94961e-07	1.05883e-06	8.56665e-07	6.22852e-07	8.0504e-07	1.38995e-06	7.29501e-07	5.83378e-07	1.0394e-06	4.93284e-07	6.85986e-07	4.95414e-07	4.3577e-07	9.21074e-07	7.44776e-07	1.13666e-06	2.79858e-07	6.37701e-07	5.79832e-07
315	2.26348e-06	1.8095e-06	1.13131e-06	8.16518e-07	1.05312e-06	6.97233e-07	4.55936e-07	7.96452e-07	1.04707e-06	8.54979e-07	6.19821e-07	8.05908e-07	1.38331e-06	7.29738e-07	5.7864e-07	1.03578e-06	4.92081e-07	6.86274e-07	4.95543e-07	4.40828e-07	9.223e-07	7.42811e-07	1.13034e-06	2.73825e-07	6.34414e-07	5.79937e-07
316	2.24102e-06	1.79199e-06	1.12291e-06	8.12605e-07	1.05247e-06	6.96003e-07	4.53021e-07	7.98108e-07	1.03548e-06	8.53255e-07	6.16017e-07	8.0712e-07	1.37677e-06	7.29904e-07	5.74005e-07	1.03231e-06	4.90914e-07	6.86772e-07	4.95546e-07	4.45921e-07	9.22794e-07	7.41051e-07	1.12432e-06	2.67851e-07	6.31354e-07	5.79048e-07
317	2.21875e-06	1.77468e-06	1.11465e-06	8.08766e-07	1.05195e-06	6.95204e-07	4.50031e-07	7.99916e-07	1.02407e-06	8.51769e-07	6.1148e-07	8.08674e-07	1.37089e-06	7.3012e-07	5.69491e-07	1.02843e-06	4.89715e-07	6.87469e-07	4.95445e-07	4.51039e-07	9.22706e-07	7.39461e-07	1.11857e-06	2.61989e-07	6.28236e-07	5.77164e-07
318	2.19668e-06	1.75758e-06	1.10654e-06	8.05003e-07	1.05161e-06	6.94831e-07	4.47044e-07	8.01862e-07	1.01286e-06	8.50738e-07	6.06308e-07	8.10568e-07	1.36562e-06	7.30365e-07	5.65114e-07	1.02411e-06	4.88468e-07	6.88346e-07	4.9531e-07	4.56226e-07	9.2222e-07	7.37981e-07	1.11313e-06	2.56282e-07	6.25012e-07	5.74329e-07
319	2.1748e-06	1.74067e-06	1.09858e-06	8.01318e-07	1.05152e-06	6.94877e-07	4.44077e-07	8.0393e-07	1.00186e-06	8.49984e-07	6.00734e-07	8.12793e-07	1.36107e-06	7.30585e-07	5.60886e-07	1.01935e-06	4.87054e-07	6.89386e-07	4.952e-07	4.614e-07	9.21593e-07	7.36186e-07	1.10798e-06	2.5077e-07	6.21709e-07	5.7054e-07
320	2.15311e-06	1.72396e-06	1.09076e-06	7.97716e-07	1.05175e-06	6.95337e-07	4.41133e-07	8.06104e-07	9.91084e-07	8.49488e-07	5.94816e-07	8.1534e-07	1.35718e-06	7.30736e-07	5.5682e-07	1.01416e-06	4.85648e-07	6.90568e-07	4.95135e-07	4.66282e-07	9.20991e-07	7.33873e-07	1.10296e-06	2.45487e-07	6.18351e-07	5.65724e-07
321	2.1316e-06	1.70744e-06	1.08309e-06	7.942e-07	1.05235e-06	6.96206e-07	4.38214e-07	8.08368e-07	9.80536e-07	8.49107e-07	5.88605e-07	8.18196e-07	1.35353e-06	7.30836e-07	5.52926e-07	1.0086e-06	4.84282e-07	6.91871e-07	4.95131e-07	4.70536e-07	9.20457e-07	7.3107e-07	1.09796e-06	2.40458e-07	6.14805e-07	5.5998e-07
322	2.11028e-06	1.69112e-06	1.07555e-06	7.90777e-07	1.05327e-06	6.97479e-07	4.35323e-07	8.10704e-07	9.70227e-07	8.48913e-07	5.82152e-07	8.21345e-07	1.35008e-06	7.30844e-07	5.49211e-07	1.00271e-06	4.82733e-07	6.9327e-07	4.95204e-07	4.74355e-07	9.20027e-07	7.27907e-07	1.09295e-06	2.35704e-07	6.10759e-07	5.53453e-07
323	2.08913e-06	1.67499e-06	1.06816e-06	7.87451e-07	1.05408e-06	6.99152e-07	4.32463e-07	8.13094e-07	9.60166e-07	8.49192e-07	5.75503e-07	8.24771e-07	1.34666e-06	7.3065e-07	5.45682e-07	9.96515e-07	4.8091e-07	6.94739e-07	4.95366e-07	4.77823e-07	9.19737e-07	7.24412e-07	1.08795e-06	2.3124e-07	6.06218e-07	5.46382e-07
324	2.06817e-06	1.65904e-06	1.0609e-06	7.84228e-07	1.05474e-06	7.01222e-07	4.29635e-07	8.1552e-07	9.50361e-07	8.4944e-07	5.68706e-07	8.28452e-07	1.34296e-06	7.30134e-07	5.42342e-07	9.90064e-07	4.7884e-07	6.96252e-07	4.95625e-07	4.81047e-07	9.19617e-07	7.20631e-07	1.08304e-06	2.27074e-07	6.0133e-07	5.38891e-07
325	2.04738e-06	1.64329e-06	1.05379e-06	7.81114e-07	1.05519e-06	7.03686e-07	4.26842e-07	8.17966e-07	9.40818e-07	8.49353e-07	5.61805e-07	8.32366e-07	1.339e-06	7.29284e-07	5.39194e-07	9.83402e-07	4.76549e-07	6.97781e-07	4.9599e-07	4.84107e-07	9.19696e-07	7.16591e-07	1.07843e-06	2.2321e-07	5.9619e-07	5.31092e-07
326	2.02677e-06	1.62772e-06	1.0468e-06	7.78117e-07	1.05531e-06	7.06544e-07	4.24086e-07	8.20414e-07	9.31543e-07	8.48984e-07	5.54841e-07	8.36489e-07	1.3348e-06	7.28116e-07	5.36237e-07	9.76572e-07	4.74068e-07	6.99297e-07	4.96463e-07	4.87048e-07	9.19996e-07	7.12e-07	1.07427e-06	2.19647e-07	5.90895e-07	5.23088e-07
327	2.00634e-06	1.61233e-06	1.03995e-06	7.75243e-07	1.05481e-06	7.09795e-07	4.21368e-07	8.22847e-07	9.22542e-07	8.48355e-07	5.47854e-07	8.40793e-07	1.3302e-06	7.26701e-07	5.3347e-07	9.69621e-07	4.71435e-07	7.00772e-07	4.97046e-07	4.89906e-07	9.20537e-07	7.06803e-07	1.07036e-06	2.16365e-07	5.85459e-07	5.14981e-07
328	1.9861e-06	1.59713e-06	1.03324e-06	7.725e-07	1.05361e-06	7.13439e-07	4.18689e-07	8.25251e-07	9.13819e-07	8.47483e-07	5.40882e-07	8.45249e-07	1.32522e-06	7.25163e-07	5.3089e-07	9.6259e-07	4.68684e-07	7.02179e-07	4.97735e-07	4.92695e-07	9.2133e-07	7.00941e-07	1.0666e-06	2.13327e-07	5.79853e-07	5.06872e-07
329	1.96604e-06	1.58211e-06	1.02665e-06	7.69896e-07	1.05173e-06	7.17478e-07	4.16051e-07	8.27611e-07	9.05379e-07	8.4639e-07	5.33957e-07	8.49829e-07	1.3199e-06	7.23529e-07	5.2849e-07	9.55523e-07	4.65838e-07	7.03578e-07	4.98526e-07	4.95447e-07	9.22385e-07	6.94325e-07	1.06298e-06	2.10531e-07	5.74184e-07	4.98854e-07
330	1.94616e-06	1.56727e-06	1.0202e-06	7.67439e-07	1.04942e-06	7.21917e-07	4.13454e-07	8.29914e-07	8.97226e-07	8.45096e-07	5.27113e-07	8.545e-07	1.31426e-06	7.21826e-07	5.26263e-07	9.48459e-07	4.62922e-07	7.04962e-07	4.9941e-07	4.98192e-07	9.23704e-07	6.87007e-07	1.05951e-06	2.07967e-07	5.68546e-07	4.91013e-07
331	1.92645e-06	1.55261e-06	1.01387e-06	7.65138e-07	1.04684e-06	7.26759e-07	4.10899e-07	8.32139e-07	8.89363e-07	8.43621e-07	5.20376e-07	8.59231e-07	1.30834e-06	7.20077e-07	5.24201e-07	9.41437e-07	4.59959e-07	7.06124e-07	5.00375e-07	5.00959e-07	9.25281e-07	6.79038e-07	1.05618e-06	2.05619e-07	5.6299e-07	4.83429e-07
332	1.90691e-06	1.53812e-06	1.00767e-06	7.63002e-07	1.04384e-06	7.32011e-07	4.08385e-07	8.34102e-07	8.81793e-07	8.41987e-07	5.13773e-07	8.63987e-07	1.30216e-06	7.18306e-07	5.22293e-07	9.34495e-07	4.56971e-07	7.06977e-07	5.01407e-07	5.03774e-07	9.27109e-07	6.70484e-07	1.05302e-06	2.03351e-07	5.57568e-07	4.76169e-07
333	1.88754e-06	1.52381e-06	1.0016e-06	7.61039e-07	1.04016e-06	7.37682e-07	4.05913e-07	8.35616e-07	8.74518e-07	8.40214e-07	5.07327e-07	8.68735e-07	1.29575e-06	7.16535e-07	5.20528e-07	9.27666e-07	4.53978e-07	7.0747e-07	5.02489e-07	5.06657e-07	9.2917e-07	6.61435e-07	1.05001e-06	2.00919e-07	5.52356e-07	4.69295e-07
334	1.86833e-06	1.50967e-06	9.95655e-07	7.59259e-07	1.03524e-06	7.43781e-07	4.03482e-07	8.3664e-07	8.67543e-07	8.38323e-07	5.01056e-07	8.73475e-07	1.28915e-06	7.14783e-07	5.18892e-07	9.20983e-07	4.51e-07	7.07554e-07	5.036e-07	5.09624e-07	9.31444e-07	6.51978e-07	1.04716e-06	1.98238e-07	5.4742e-07	4.62857e-07
335	1.84928e-06	1.4957e-06	9.89831e-07	7.57672e-07	1.02969e-06	7.50322e-07	4.01091e-07	8.37374e-07	8.60869e-07	8.36333e-07	4.94977e-07	8.78431e-07	1.28237e-06	7.13071e-07	5.1737e-07	9.14474e-07	4.48055e-07	7.07295e-07	5.04717e-07	5.12687e-07	9.33902e-07	6.42202e-07	1.04448e-06	1.95324e-07	5.42817e-07	4.56897e-07
336	1.83038e-06	1.4819e-06	9.84129e-07	7.56289e-07	1.02308e-06	7.57318e-07	3.98739e-07	8.378e-07	8.545e-07	8.34265e-07	4.89104e-07	8.83455e-07	1.27544e-06	7.11414e-07	5.15948e-07	9.08165e-07	4.4516e-07	7.06589e-07	5.05816e-07	5.15854e-07	9.36511e-07	6.32186e-07	1.04195e-06	1.92144e-07	5.38594e-07	4.51445e-07
337	1.81163e-06	1.46827e-06	9.78549e-07	7.55119e-07	1.01528e-06	7.64788e-07	3.96424e-07	8.37934e-07	8.48438e-07	8.32137e-07	4.83447e-07	8.88473e-07	1.26839e-06	7.09827e-07	5.14609e-07	9.02081e-07	4.42329e-07	7.05305e-07	5.06869e-07	5.19125e-07	9.39233e-07	6.22006e-07	1.03958e-06	1.88716e-07	5.34789e-07	4.46522e-07
338	1.79304e-06	1.45481e-06	9.73088e-07	7.54173e-07	1.00641e-06	7.72749e-07	3.94144e-07	8.37807e-07	8.42686e-07	8.29967e-07	4.78014e-07	8.93317e-07	1.26123e-06	7.08324e-07	5.13337e-07	8.96241e-07	4.39576e-07	7.03518e-07	5.07845e-07	5.22498e-07	9.42023e-07	6.11733e-07	1.03736e-06	1.85089e-07	5.31425e-07	4.42141e-07
339	1.7746e-06	1.44151e-06	9.67746e-07	7.53464e-07	9.96606e-07	7.81226e-07	3.91898e-07	8.37423e-07	8.37249e-07	8.27774e-07	4.7281e-07	8.97441e-07	1.25398e-06	7.06913e-07	5.12113e-07	8.90663e-07	4.36912e-07	7.0134e-07	5.08715e-07	5.25965e-07	9.44834e-07	6.01433e-07	1.0353e-06	1.81303e-07	5.28519e-07	4.38302e-07
340	1.7563e-06	1.42838e-06	9.62522e-07	7.53001e-07	9.85804e-07	7.90141e-07	3.89682e-07	8.36866e-07	8.32131e-07	8.25573e-07	4.67838e-07	9.00639e-07	1.24667e-06	7.05604e-07	5.10919e-07	8.8536e-07	4.34347e-07	6.98866e-07	5.09446e-07	5.29511e-07	9.47612e-07	5.91164e-07	1.03337e-06	1.77461e-07	5.26075e-07	4.34999e-07
341	1.73817e-06	1.41541e-06	9.57413e-07	7.52798e-07	9.74323e-07	7.99236e-07	3.87494e-07	8.36146e-07	8.27336e-07	8.23381e-07	4.63098e-07	9.02681e-07	1.2393e-06	7.04401e-07	5.09739e-07	8.80343e-07	4.31889e-07	6.96313e-07	5.10004e-07	5.33118e-07	9.50301e-07	5.80981e-07	1.03157e-06	1.73671e-07	5.24086e-07	4.32216e-07
342	1.72019e-06	1.4026e-06	9.5242e-07	7.52867e-07	9.62646e-07	8.08474e-07	3.85331e-07	8.35579e-07	8.22871e-07	8.21212e-07	4.58588e-07	9.03831e-07	1.23189e-06	7.03307e-07	5.08554e-07	8.7562e-07	4.29544e-07	6.93864e-07	5.10355e-07	5.36764e-07	9.52842e-07	5.7093e-07	1.02989e-06	1.69989e-07	5.22537e-07	4.29931e-07
343	1.70236e-06	1.38995e-06	9.47541e-07	7.53221e-07	9.50931e-07	8.1784e-07	3.8319e-07	8.35207e-07	8.18742e-07	8.1908e-07	4.54323e-07	9.0429e-07	1.22444e-06	7.02323e-07	5.07347e-07	8.71195e-07	4.27316e-07	6.91262e-07	5.10463e-07	5.4042e-07	9.55167e-07	5.61052e-07	1.02831e-06	1.66469e-07	5.214e-07	4.28114e-07
344	1.68469e-06	1.37746e-06	9.42775e-07	7.53873e-07	9.39182e-07	8.27314e-07	3.81067e-07	8.34899e-07	8.14958e-07	8.16996e-07	4.50332e-07	9.04245e-07	1.21698e-06	7.01445e-07	5.061e-07	8.67068e-07	4.25208e-07	6.88414e-07	5.10325e-07	5.44054e-07	9.56997e-07	5.51381e-07	1.02682e-06	1.63159e-07	5.20643e-07	4.2673e-07
345	1.66717e-06	1.36513e-06	9.38121e-07	7.54838e-07	9.27199e-07	8.36834e-07	3.7896e-07	8.345e-07	8.11528e-07	8.14973e-07	4.46609e-07	9.03585e-07	1.2095e-06	7.00669e-07	5.04797e-07	8.63237e-07	4.2322e-07	6.85332e-07	5.1005e-07	5.47631e-07	9.58161e-07	5.41945e-07	1.02541e-06	1.60104e-07	5.20222e-07	4.2574e-07
346	1.6498e-06	1.35295e-06	9.33578e-07	7.5613e-07	9.15056e-07	8.4635e-07	3.76865e-07	8.33993e-07	8.08461e-07	8.1302e-07	4.43145e-07	9.02242e-07	1.20201e-06	6.99987e-07	5.03421e-07	8.59697e-07	4.21352e-07	6.82046e-07	5.0963e-07	5.51112e-07	9.58646e-07	5.32765e-07	1.02404e-06	1.57343e-07	5.20087e-07	4.25105e-07
347	1.63259e-06	1.34092e-06	9.29144e-07	7.57766e-07	9.02796e-07	8.55832e-07	3.74778e-07	8.33336e-07	8.05802e-07	8.11145e-07	4.39931e-07	9.00299e-07	1.19452e-06	6.99389e-07	5.01954e-07	8.5644e-07	4.196e-07	6.78584e-07	5.09048e-07	5.54453e-07	9.58631e-07	5.23858e-07	1.0227e-06	1.54911e-07	5.20184e-07	4.24778e-07
348	1.61552e-06	1.32905e-06	9.24819e-07	7.5976e-07	8.90445e-07	8.65259e-07	3.72695e-07	8.32421e-07	8.0357e-07	8.09356e-07	4.36959e-07	8.97682e-07	1.18702e-06	6.9886e-07	5.00358e-07	8.53455e-07	4.1796e-07	6.74973e-07	5.08275e-07	5.5761e-07	9.58016e-07	5.15232e-07	1.02136e-06	1.52833e-07	5.20452e-07	4.24818e-07
349	1.59862e-06	1.31733e-06	9.20602e-07	7.62131e-07	8.78033e-07	8.74621e-07	3.70614e-07	8.31481e-07	8.0136e-07	8.07659e-07	4.34219e-07	8.94357e-07	1.17952e-06	6.98386e-07	4.98684e-07	8.50726e-07	4.16427e-07	6.71241e-07	5.073e-07	5.60622e-07	9.56721e-07	5.06892e-07	1.02e-06	1.51129e-07	5.20836e-07	4.25005e-07
350	1.58187e-06	1.30576e-06	9.16491e-07	7.64896e-07	8.65585e-07	8.83852e-07	3.68532e-07	8.30469e-07	7.99011e-07	8.06058e-07	4.31692e-07	8.90518e-07	1.172e-06	6.9795e-07	4.97027e-07	8.48239e-07	4.14992e-07	6.67416e-07	5.06238e-07	5.6373e-07	9.54762e-07	4.98837e-07	1.0186e-06	1.49808e-07	5.21291e-07	4.2518e-07
351	1.56528e-06	1.29434e-06	9.12486e-07	7.68074e-07	8.53128e-07	8.92815e-07	3.66444e-07	8.29381e-07	7.96449e-07	8.04555e-07	4.29374e-07	8.8652e-07	1.16447e-06	6.97534e-07	4.95529e-07	8.45974e-07	4.13647e-07	6.63526e-07	5.05228e-07	5.66932e-07	9.52102e-07	4.91063e-07	1.01711e-06	1.48874e-07	5.21617e-07	4.25296e-07
352	1.54886e-06	1.28306e-06	9.08585e-07	7.71685e-07	8.40689e-07	9.01358e-07	3.64348e-07	8.28236e-07	7.93641e-07	8.03153e-07	4.2735e-07	8.8249e-07	1.15693e-06	6.9712e-07	4.94293e-07	8.43909e-07	4.12381e-07	6.59596e-07	5.04287e-07	5.70193e-07	9.48719e-07	4.83562e-07	1.01551e-06	1.48324e-07	5.21727e-07	4.25209e-07
353	1.53259e-06	1.27194e-06	9.04788e-07	7.7575e-07	8.28291e-07	9.09044e-07	3.62243e-07	8.27054e-07	7.90639e-07	8.01852e-07	4.25677e-07	8.78449e-07	1.14935e-06	6.96684e-07	4.93274e-07	8.42023e-07	4.11184e-07	6.55653e-07	5.03419e-07	5.73472e-07	9.4468e-07	4.76322e-07	1.01377e-06	1.48145e-07	5.2155e-07	4.24727e-07
354	1.51648e-06	1.26095e-06	9.01094e-07	7.80291e-07	8.15959e-07	9.158e-07	3.60124e-07	8.25854e-07	7.87442e-07	8.00651e-07	4.24164e-07	8.74421e-07	1.14174e-06	6.96204e-07	4.92416e-07	8.4029e-07	4.10042e-07	6.51721e-07	5.02544e-07	5.76769e-07	9.40148e-07	4.69334e-07	1.01191e-06	1.48318e-07	5.21042e-07	4.23972e-07
355	1.50053e-06	1.25011e-06	8.97502e-07	7.85331e-07	8.03715e-07	9.21972e-07	3.57992e-07	8.24654e-07	7.84229e-07	7.99546e-07	4.22753e-07	8.70426e-07	1.13408e-06	6.9566e-07	4.91574e-07	8.38684e-07	4.08944e-07	6.47822e-07	5.01662e-07	5.80017e-07	9.35346e-07	4.62652e-07	1.00993e-06	1.48819e-07	5.2005e-07	4.22794e-07
356	1.48473e-06	1.23942e-06	8.9401e-07	7.90895e-07	7.91582e-07	9.28069e-07	3.55844e-07	8.23471e-07	7.81034e-07	7.98535e-07	4.21461e-07	8.66485e-07	1.12636e-06	6.95091e-07	4.90588e-07	8.37179e-07	4.07873e-07	6.43977e-07	5.00651e-07	5.83123e-07	9.3035e-07	4.56281e-07	1.00781e-06	1.49613e-07	5.18585e-07	4.21203e-07
357	1.4691e-06	1.22886e-06	8.90618e-07	7.9701e-07	7.7958e-07	9.34141e-07	3.5368e-07	8.22323e-07	7.77738e-07	7.97612e-07	4.20318e-07	8.62621e-07	1.11857e-06	6.94484e-07	4.89538e-07	8.3572e-07	4.06818e-07	6.40207e-07	4.99511e-07	5.86027e-07	9.25239e-07	4.50149e-07	1.00554e-06	1.50665e-07	5.16674e-07	4.19366e-07
358	1.45363e-06	1.21844e-06	8.87325e-07	8.03702e-07	7.67731e-07	9.39967e-07	3.51501e-07	8.21227e-07	7.74222e-07	7.96769e-07	4.19317e-07	8.58854e-07	1.11068e-06	6.93811e-07	4.88348e-07	8.34238e-07	4.05761e-07	6.36528e-07	4.98282e-07	5.88764e-07	9.20128e-07	4.44137e-07	1.00307e-06	1.51929e-07	5.14402e-07	4.17368e-07
359	1.43833e-06	1.20817e-06	8.84131e-07	8.11002e-07	7.56052e-07	9.44871e-07	3.49307e-07	8.20197e-07	7.703e-07	7.96001e-07	4.18377e-07	8.55205e-07	1.10269e-06	6.93039e-07	4.86936e-07	8.32712e-07	4.04698e-07	6.32956e-07	4.96962e-07	5.91324e-07	9.1509e-07	4.38139e-07	1.0004e-06	1.53358e-07	5.11896e-07	4.153e-07
360	1.42319e-06	1.19803e-06	8.81033e-07	8.18865e-07	7.44562e-07	9.48645e-07	3.471e-07	8.19249e-07	7.66069e-07	7.95296e-07	4.17499e-07	8.51692e-07	1.09458e-06	6.921e-07	4.85346e-07	8.3092e-07	4.03638e-07	6.29504e-07	4.95513e-07	5.93631e-07	9.10186e-07	4.32277e-07	9.9749e-07	1.549e-07	5.0921e-07	4.13262e-07
361	1.40823e-06	1.18802e-06	8.78033e-07	8.27095e-07	7.33277e-07	9.51114e-07	3.44883e-07	8.18396e-07	7.61739e-07	7.94647e-07	4.16599e-07	8.48291e-07	1.08633e-06	6.90921e-07	4.83625e-07	8.2866e-07	4.02544e-07	6.26183e-07	4.93961e-07	5.95676e-07	9.05471e-07	4.26567e-07	9.94307e-07	1.56551e-07	5.06405e-07	4.11315e-07
362	1.39342e-06	1.17816e-06	8.75127e-07	8.35238e-07	7.22214e-07	9.51998e-07	3.4266e-07	8.17651e-07	7.57395e-07	7.9404e-07	4.15569e-07	8.44998e-07	1.07792e-06	6.89555e-07	4.81768e-07	8.2595e-07	4.01324e-07	6.23002e-07	4.92336e-07	5.97343e-07	9.00994e-07	4.20936e-07	9.90794e-07	1.58302e-07	5.03534e-07	4.09517e-07
363	1.37878e-06	1.16842e-06	8.72317e-07	8.43155e-07	7.11388e-07	9.514e-07	3.40437e-07	8.17025e-07	7.52787e-07	7.93464e-07	4.14431e-07	8.41827e-07	1.06934e-06	6.8801e-07	4.79786e-07	8.22981e-07	3.9996e-07	6.19966e-07	4.90673e-07	5.9865e-07	8.96796e-07	4.1534e-07	9.86867e-07	1.60098e-07	5.00689e-07	4.07917e-07
364	1.3643e-06	1.15882e-06	8.696e-07	8.50848e-07	7.0081e-07	9.49838e-07	3.38318e-07	8.1653e-07	7.47967e-07	7.92907e-07	4.1321e-07	8.38788e-07	1.06057e-06	6.86157e-07	4.77691e-07	8.20037e-07	3.98443e-07	6.17081e-07	4.88999e-07	5.9964e-07	8.92912e-07	4.09757e-07	9.82499e-07	1.61859e-07	4.97967e-07	4.06563e-07
365	1.34998e-06	1.14935e-06	8.66976e-07	8.58257e-07	6.90495e-07	9.47273e-07	3.36476e-07	8.16175e-07	7.43108e-07	7.92353e-07	4.11929e-07	8.35891e-07	1.05158e-06	6.83877e-07	4.75496e-07	8.17192e-07	3.96824e-07	6.14346e-07	4.87337e-07	6.00339e-07	8.89367e-07	4.0421e-07	9.77689e-07	1.63571e-07	4.95327e-07	4.0549e-07
366	1.33582e-06	1.14001e-06	8.64445e-07	8.65055e-07	6.80454e-07	9.43615e-07	3.34903e-07	8.15969e-07	7.38229e-07	7.91789e-07	4.10575e-07	8.33145e-07	1.04236e-06	6.81165e-07	4.73215e-07	8.14416e-07	3.951e-07	6.11762e-07	4.8571e-07	6.00778e-07	8.8618e-07	3.98742e-07	9.7242e-07	1.65326e-07	4.92817e-07	4.0473e-07
367	1.32181e-06	1.1308e-06	8.62006e-07	8.70908e-07	6.70697e-07	9.39189e-07	3.33592e-07	8.15918e-07	7.33349e-07	7.91247e-07	4.09143e-07	8.30556e-07	1.03285e-06	6.78032e-07	4.70861e-07	8.1158e-07	3.93274e-07	6.09324e-07	4.84138e-07	6.00985e-07	8.83361e-07	3.93405e-07	9.66635e-07	1.67172e-07	4.90486e-07	4.04304e-07
368	1.30796e-06	1.12172e-06	8.59657e-07	8.75444e-07	6.61232e-07	9.34128e-07	3.32537e-07	8.16028e-07	7.28443e-07	7.90795e-07	4.0765e-07	8.2813e-07	1.02322e-06	6.74534e-07	4.68448e-07	8.0867e-07	3.91407e-07	6.07028e-07	4.82641e-07	6.00972e-07	8.80911e-07	3.88165e-07	9.60289e-07	1.69212e-07	4.88375e-07	4.04225e-07
369	1.29426e-06	1.11277e-06	8.57398e-07	8.78594e-07	6.52069e-07	9.28467e-07	3.31738e-07	8.16304e-07	7.23477e-07	7.90414e-07	4.06115e-07	8.25872e-07	1.01353e-06	6.70706e-07	4.65988e-07	8.05625e-07	3.89406e-07	6.04864e-07	4.81233e-07	6.00757e-07	8.78822e-07	3.82979e-07	9.53413e-07	1.71452e-07	4.86515e-07	4.04498e-07
370	1.28071e-06	1.10395e-06	8.55229e-07	8.80483e-07	6.43214e-07	9.22563e-07	3.31063e-07	8.1675e-07	7.18467e-07	7.90086e-07	4.04554e-07	8.23783e-07	1.00379e-06	6.66665e-07	4.63494e-07	8.02323e-07	3.87245e-07	6.02823e-07	4.79931e-07	6.00368e-07	8.7708e-07	3.77781e-07	9.4619e-07	1.73856e-07	4.84935e-07	4.05117e-07
371	1.26732e-06	1.09524e-06	8.53149e-07	8.81579e-07	6.34674e-07	9.16624e-07	3.30468e-07	8.17368e-07	7.13427e-07	7.89831e-07	4.02985e-07	8.21864e-07	9.94154e-07	6.62456e-07	4.6099e-07	7.98816e-07	3.84958e-07	6.00892e-07	4.78744e-07	5.99828e-07	8.75661e-07	3.72422e-07	9.38778e-07	1.76418e-07	4.83653e-07	4.0607e-07
372	1.25407e-06	1.08667e-06	8.51156e-07	8.82023e-07	6.26453e-07	9.10666e-07	3.29997e-07	8.18159e-07	7.08374e-07	7.89833e-07	4.0142e-07	8.20117e-07	9.84853e-07	6.58098e-07	4.58524e-07	7.95136e-07	3.82542e-07	5.99057e-07	4.77683e-07	5.99161e-07	8.74535e-07	3.66916e-07	9.31228e-07	1.79126e-07	4.82682e-07	4.07333e-07
373	1.24098e-06	1.07821e-06	8.4925e-07	8.81524e-07	6.18557e-07	9.04699e-07	3.29616e-07	8.19122e-07	7.03321e-07	7.90107e-07	3.99872e-07	8.18539e-07	9.76204e-07	6.53546e-07	4.56111e-07	7.91353e-07	3.79983e-07	5.97303e-07	4.76754e-07	5.98389e-07	8.73662e-07	3.61328e-07	9.23559e-07	1.82001e-07	4.82026e-07	4.08874e-07
374	1.22802e-06	1.06988e-06	8.47432e-07	8.7996e-07	6.10987e-07	8.98734e-07	3.29392e-07	8.20256e-07	6.98283e-07	7.90676e-07	3.98352e-07	8.17128e-07	9.68399e-07	6.4883e-07	4.53764e-07	7.87549e-07	3.77304e-07	5.9561e-07	4.75962e-07	5.97532e-07	8.73e-07	3.55715e-07	9.15804e-07	1.85086e-07	4.81682e-07	4.10653e-07
375	1.21522e-06	1.06167e-06	8.45699e-07	8.77302e-07	6.03747e-07	8.92783e-07	3.29367e-07	8.21559e-07	6.93274e-07	7.91524e-07	3.96866e-07	8.15879e-07	9.61433e-07	6.43979e-07	4.51493e-07	7.83766e-07	3.74526e-07	5.9396e-07	4.75307e-07	5.96608e-07	8.72496e-07	3.50134e-07	9.07978e-07	1.88391e-07	4.8164e-07	4.12622e-07
376	1.20256e-06	1.05358e-06	8.44051e-07	8.73857e-07	5.96839e-07	8.86854e-07	3.2951e-07	8.23026e-07	6.88306e-07	7.92886e-07	3.95422e-07	8.14789e-07	9.55244e-07	6.39023e-07	4.49308e-07	7.80044e-07	3.7167e-07	5.92333e-07	4.74788e-07	5.95633e-07	8.72094e-07	3.44639e-07	9.00102e-07	1.91924e-07	4.81883e-07	4.14724e-07
377	1.19004e-06	1.04561e-06	8.42488e-07	8.70009e-07	5.90263e-07	8.80959e-07	3.29835e-07	8.24652e-07	6.83392e-07	7.94802e-07	3.94023e-07	8.13851e-07	9.49568e-07	6.33991e-07	4.47218e-07	7.76421e-07	3.68756e-07	5.90706e-07	4.74401e-07	5.9462e-07	8.71733e-07	3.39279e-07	8.9221e-07	1.95692e-07	4.82387e-07	4.16896e-07
378	1.17766e-06	1.03776e-06	8.41009e-07	8.66173e-07	5.8402e-07	8.75105e-07	3.30363e-07	8.26431e-07	6.78544e-07	7.97176e-07	3.9267e-07	8.13059e-07	9.43961e-07	6.28913e-07	4.45232e-07	7.72932e-07	3.65801e-07	5.89057e-07	4.74139e-07	5.93582e-07	8.7135e-07	3.34099e-07	8.84334e-07	1.99701e-07	4.83122e-07	4.19069e-07
379	1.16542e-06	1.03002e-06	8.39613e-07	8.61916e-07	5.78109e-07	8.69304e-07	3.30885e-07	8.28356e-07	6.73773e-07	7.99965e-07	3.91364e-07	8.12404e-07	9.38361e-07	6.23816e-07	4.43357e-07	7.69612e-07	3.62806e-07	5.87363e-07	4.73994e-07	5.92526e-07	8.70857e-07	3.29141e-07	8.76504e-07	2.03951e-07	4.84052e-07	4.21168e-07
380	1.15332e-06	1.02241e-06	8.383e-07	8.57051e-07	5.7253e-07	8.63563e-07	3.31347e-07	8.30418e-07	6.6909e-07	8.03054e-07	3.90103e-07	8.11879e-07	9.32813e-07	6.18726e-07	4.41599e-07	7.66495e-07	3.59782e-07	5.856e-07	4.73953e-07	5.91459e-07	8.70149e-07	3.2444e-07	8.68749e-07	2.08439e-07	4.85136e-07	4.23115e-07
381	1.14136e-06	1.0149e-06	8.3707e-07	8.51742e-07	5.67281e-07	8.57892e-07	3.31774e-07	8.32608e-07	6.64505e-07	8.06281e-07	3.88881e-07	8.11474e-07	9.27346e-07	6.13668e-07	4.39964e-07	7.63609e-07	3.56745e-07	5.83703e-07	4.74002e-07	5.90386e-07	8.6916e-07	3.20027e-07	8.61094e-07	2.13159e-07	4.86358e-07	4.24827e-07
382	1.12954e-06	1.00751e-06	8.3592e-07	8.46333e-07	5.62361e-07	8.52297e-07	3.32209e-07	8.34915e-07	6.60026e-07	8.09571e-07	3.87694e-07	8.11181e-07	9.21938e-07	6.08666e-07	4.38457e-07	7.60983e-07	3.53713e-07	5.81616e-07	4.74125e-07	5.89307e-07	8.67806e-07	3.15927e-07	8.53566e-07	2.18102e-07	4.87712e-07	4.26264e-07
383	1.11785e-06	1.00024e-06	8.34852e-07	8.40846e-07	5.57768e-07	8.46788e-07	3.3257e-07	8.37329e-07	6.55662e-07	8.12767e-07	3.86532e-07	8.10989e-07	9.1646e-07	6.03741e-07	4.37081e-07	7.58641e-07	3.507e-07	5.79415e-07	4.74303e-07	5.88222e-07	8.65815e-07	3.12162e-07	8.46185e-07	2.23256e-07	4.89138e-07	4.27553e-07
384	1.10629e-06	9.93077e-07	8.33865e-07	8.35291e-07	5.53498e-07	8.41371e-07	3.32871e-07	8.39837e-07	6.51421e-07	8.15823e-07	3.85387e-07	8.10889e-07	9.10927e-07	5.98913e-07	4.35839e-07	7.56606e-07	3.47723e-07	5.77119e-07	4.74515e-07	5.87129e-07	8.63062e-07	3.08746e-07	8.38971e-07	2.28603e-07	4.90548e-07	4.2869e-07
385	1.09486e-06	9.86026e-07	8.32957e-07	8.29678e-07	5.49551e-07	8.36053e-07	3.33224e-07	8.42426e-07	6.47309e-07	8.18508e-07	3.84246e-07	8.1087e-07	9.05354e-07	5.942e-07	4.34731e-07	7.54898e-07	3.44796e-07	5.74662e-07	4.74739e-07	5.8602e-07	8.59691e-07	3.05687e-07	8.31941e-07	2.34122e-07	4.91813e-07	4.29653e-07
386	1.08357e-06	9.79087e-07	8.32129e-07	8.24015e-07	5.45924e-07	8.3084e-07	3.33591e-07	8.45082e-07	6.43331e-07	8.20983e-07	3.83097e-07	8.10924e-07	8.99748e-07	5.89618e-07	4.33759e-07	7.53531e-07	3.41931e-07	5.71944e-07	4.74951e-07	5.84891e-07	8.55841e-07	3.0299e-07	8.25109e-07	2.39785e-07	4.92877e-07	4.30375e-07
387	1.07241e-06	9.72258e-07	8.3138e-07	8.18312e-07	5.42615e-07	8.25739e-07	3.33934e-07	8.47793e-07	6.39494e-07	8.2333e-07	3.81927e-07	8.11045e-07	8.93999e-07	5.85181e-07	4.32922e-07	7.5252e-07	3.39141e-07	5.689e-07	4.75125e-07	5.8373e-07	8.51574e-07	3.00652e-07	8.18486e-07	2.45563e-07	4.93783e-07	4.30912e-07
388	1.06137e-06	9.65538e-07	8.3071e-07	8.12577e-07	5.39621e-07	8.20755e-07	3.34253e-07	8.50542e-07	6.35802e-07	8.25564e-07	3.80749e-07	8.11235e-07	8.8798e-07	5.80901e-07	4.32218e-07	7.51873e-07	3.36437e-07	5.65584e-07	4.75211e-07	5.82529e-07	8.46918e-07	2.98667e-07	8.12082e-07	2.5142e-07	4.94798e-07	4.31346e-07
389	1.05047e-06	9.58926e-07	8.30117e-07	8.06819e-07	5.3694e-07	8.15892e-07	3.34556e-07	8.53315e-07	6.32257e-07	8.27704e-07	3.7967e-07	8.11488e-07	8.81707e-07	5.76787e-07	4.31643e-07	7.51597e-07	3.3383e-07	5.62128e-07	4.75098e-07	5.81275e-07	8.41843e-07	2.97023e-07	8.05902e-07	2.57316e-07	4.95902e-07	4.31617e-07
390	1.03969e-06	9.52422e-07	8.29602e-07	8.01048e-07	5.34573e-07	8.11156e-07	3.34883e-07	8.56096e-07	6.28862e-07	8.29765e-07	3.78689e-07	8.11794e-07	8.75205e-07	5.72848e-07	4.31196e-07	7.51694e-07	3.31328e-07	5.58667e-07	4.74761e-07	5.8e-07	8.36322e-07	2.95702e-07	7.99949e-07	2.63208e-07	4.96841e-07	4.31667e-07
391	1.02903e-06	9.46025e-07	8.29161e-07	7.95271e-07	5.32516e-07	8.0655e-07	3.35239e-07	8.58871e-07	6.2562e-07	8.31762e-07	3.77793e-07	8.12139e-07	8.68497e-07	5.69088e-07	4.3087e-07	7.52165e-07	3.28939e-07	5.55177e-07	4.74175e-07	5.78696e-07	8.30368e-07	2.94683e-07	7.94223e-07	2.69047e-07	4.9741e-07	4.31454e-07
392	1.0185e-06	9.39734e-07	8.28739e-07	7.89496e-07	5.30772e-07	8.02078e-07	3.35624e-07	8.61622e-07	6.22532e-07	8.33711e-07	3.76966e-07	8.12504e-07	8.6161e-07	5.65511e-07	4.30661e-07	7.53004e-07	3.26671e-07	5.51547e-07	4.73318e-07	5.77337e-07	8.24012e-07	2.93942e-07	7.88722e-07	2.74784e-07	4.97607e-07	4.308e-07
393	1.00809e-06	9.33548e-07	8.28315e-07	7.83733e-07	5.2935e-07	7.97743e-07	3.36037e-07	8.64335e-07	6.19597e-07	8.35627e-07	3.76193e-07	8.12813e-07	8.54565e-07	5.62118e-07	4.30562e-07	7.54205e-07	3.24529e-07	5.47788e-07	4.72133e-07	5.75999e-07	8.1729e-07	2.93448e-07	7.8344e-07	2.80363e-07	4.97454e-07	4.29703e-07
394	9.97806e-07	9.27466e-07	8.27888e-07	7.77988e-07	5.28278e-07	7.93548e-07	3.36478e-07	8.66994e-07	6.16815e-07	8.37522e-07	3.75456e-07	8.13032e-07	8.47386e-07	5.58912e-07	4.30565e-07	7.55756e-07	3.22517e-07	5.43904e-07	4.70596e-07	5.74686e-07	8.10209e-07	2.93169e-07	7.78371e-07	2.85727e-07	4.96985e-07	4.28218e-07
395	9.87641e-07	9.21488e-07	8.2746e-07	7.7227e-07	5.27559e-07	7.89495e-07	3.36947e-07	8.69593e-07	6.14185e-07	8.3941e-07	3.74709e-07	8.13199e-07	8.40094e-07	5.55895e-07	4.30663e-07	7.57643e-07	3.20639e-07	5.39896e-07	4.68673e-07	5.73446e-07	8.02845e-07	2.93067e-07	7.73504e-07	2.90816e-07	4.96215e-07	4.2642e-07
396	9.77595e-07	9.15612e-07	8.27032e-07	7.66587e-07	5.27188e-07	7.85586e-07	3.37444e-07	8.72178e-07	6.11706e-07	8.41302e-07	3.73869e-07	8.13298e-07	8.3271e-07	5.53064e-07	4.30846e-07	7.59849e-07	3.18897e-07	5.35766e-07	4.66297e-07	5.72223e-07	7.95281e-07	2.93031e-07	7.68825e-07	2.9557e-07	4.95219e-07	4.24421e-07
397	9.67669e-07	9.09839e-07	8.26604e-07	7.60945e-07	5.27106e-07	7.81822e-07	3.37969e-07	8.74715e-07	6.09373e-07	8.43208e-07	3.72932e-07	8.13385e-07	8.25255e-07	5.50413e-07	4.31105e-07	7.62353e-07	3.17292e-07	5.31517e-07	4.63665e-07	5.70915e-07	7.87587e-07	2.92999e-07	7.64322e-07	2.99927e-07	4.94141e-07	4.22289e-07
398	9.57859e-07	9.04167e-07	8.26177e-07	7.55353e-07	5.27176e-07	7.78204e-07	3.3852e-07	8.77086e-07	6.07185e-07	8.45139e-07	3.71901e-07	8.13319e-07	8.17748e-07	5.47936e-07	4.3143e-07	7.65131e-07	3.15826e-07	5.27178e-07	4.61035e-07	5.69575e-07	7.79831e-07	2.92961e-07	7.59975e-07	3.03867e-07	4.9304e-07	4.20077e-07
399	9.48166e-07	8.98596e-07	8.25747e-07	7.49816e-07	5.27327e-07	7.74733e-07	3.39098e-07	8.79242e-07	6.05137e-07	8.47101e-07	3.70789e-07	8.12805e-07	8.10206e-07	5.45623e-07	4.31811e-07	7.68157e-07	3.14496e-07	5.22779e-07	4.58413e-07	5.68244e-07	7.72072e-07	2.9292e-07	7.55668e-07	3.07351e-07	4.91953e-07	4.17834e-07
400	9.38588e-07	8.93124e-07	8.253e-07	7.44341e-07	5.27516e-07	7.71409e-07	3.39702e-07	8.81163e-07	6.03224e-07	8.49101e-07	3.6965e-07	8.11895e-07	8.02647e-07	5.43467e-07	4.32235e-07	7.71401e-07	3.13301e-07	5.1835e-07	4.55763e-07	5.66935e-07	7.64368e-07	2.92834e-07	7.51318e-07	3.10319e-07	4.90914e-07	4.15605e-07
401	9.29125e-07	8.87752e-07	8.24837e-07	7.38936e-07	5.27722e-07	7.68231e-07	3.40331e-07	8.8286e-07	6.01443e-07	8.51146e-07	3.68469e-07	8.10546e-07	7.95087e-07	5.41463e-07	4.32692e-07	7.7483e-07	3.12239e-07	5.13918e-07	4.53146e-07	5.65623e-07	7.56769e-07	2.92685e-07	7.46909e-07	3.12773e-07	4.89958e-07	4.1343e-07
402	9.19775e-07	8.82478e-07	8.24359e-07	7.33606e-07	5.27927e-07	7.652e-07	3.40984e-07	8.84352e-07	5.99786e-07	8.53238e-07	3.67233e-07	8.08652e-07	7.8754e-07	5.39676e-07	4.3317e-07	7.78411e-07	3.11305e-07	5.09511e-07	4.50583e-07	5.64037e-07	7.49319e-07	2.92444e-07	7.42426e-07	3.14776e-07	4.8905e-07	4.11346e-07
403	9.10537e-07	8.77302e-07	8.23867e-07	7.28357e-07	5.28142e-07	7.62313e-07	3.41661e-07	8.85687e-07	5.98249e-07	8.55379e-07	3.65971e-07	8.06177e-07	7.80021e-07	5.38112e-07	4.33662e-07	7.82106e-07	3.10496e-07	5.05156e-07	4.48093e-07	5.62016e-07	7.42056e-07	2.92101e-07	7.37854e-07	3.16315e-07	4.88212e-07	4.09383e-07
404	9.0141e-07	8.72223e-07	8.23321e-07	7.23196e-07	5.28302e-07	7.59571e-07	3.42359e-07	8.86829e-07	5.96825e-07	8.57572e-07	3.6471e-07	8.03158e-07	7.7254e-07	5.36741e-07	4.34164e-07	7.85878e-07	3.09805e-07	5.00877e-07	4.45693e-07	5.59584e-07	7.35012e-07	2.91601e-07	7.33175e-07	3.17419e-07	4.8748e-07	4.07564e-07
405	8.92394e-07	8.6724e-07	8.227e-07	7.18127e-07	5.28355e-07	7.56971e-07	3.43077e-07	8.87694e-07	5.95507e-07	8.59815e-07	3.63469e-07	7.99654e-07	7.65111e-07	5.35513e-07	4.34655e-07	7.89685e-07	3.09229e-07	4.96697e-07	4.43404e-07	5.56776e-07	7.28211e-07	2.90969e-07	7.28374e-07	3.18198e-07	4.86885e-07	4.0591e-07
406	8.83487e-07	8.62353e-07	8.22018e-07	7.13156e-07	5.28223e-07	7.54512e-07	3.43814e-07	8.8835e-07	5.94289e-07	8.62106e-07	3.62267e-07	7.95688e-07	7.57743e-07	5.34358e-07	4.35134e-07	7.93486e-07	3.08759e-07	4.92638e-07	4.41247e-07	5.53626e-07	7.2167e-07	2.90314e-07	7.2344e-07	3.18765e-07	4.8645e-07	4.04432e-07
407	8.74688e-07	8.57561e-07	8.21299e-07	7.08288e-07	5.27919e-07	7.52191e-07	3.44567e-07	8.88801e-07	5.93162e-07	8.64441e-07	3.61121e-07	7.91374e-07	7.50445e-07	5.3298e-07	4.35626e-07	7.97237e-07	3.08389e-07	4.88721e-07	4.39242e-07	5.5017e-07	7.15402e-07	2.89578e-07	7.18399e-07	3.19154e-07	4.86194e-07	4.03137e-07
408	8.65996e-07	8.52863e-07	8.20553e-07	7.03528e-07	5.27466e-07	7.50007e-07	3.45336e-07	8.89008e-07	5.92121e-07	8.66816e-07	3.59975e-07	7.86771e-07	7.43224e-07	5.31125e-07	4.36132e-07	8.00896e-07	3.08112e-07	4.84962e-07	4.37405e-07	5.46448e-07	7.0941e-07	2.88748e-07	7.13276e-07	3.19413e-07	4.86127e-07	4.02025e-07
409	8.5741e-07	8.4826e-07	8.19757e-07	6.98882e-07	5.26946e-07	7.47957e-07	3.46117e-07	8.88874e-07	5.91157e-07	8.69222e-07	3.58793e-07	7.81908e-07	7.36087e-07	5.28701e-07	4.36651e-07	8.04424e-07	3.07863e-07	4.81378e-07	4.35728e-07	5.42539e-07	7.03691e-07	2.87877e-07	7.08082e-07	3.19559e-07	4.86256e-07	4.01091e-07
410	8.4893e-07	8.43749e-07	8.18878e-07	6.94352e-07	5.26315e-07	7.46039e-07	3.46909e-07	8.88349e-07	5.90264e-07	8.71652e-07	3.5759e-07	7.76816e-07	7.29039e-07	5.25687e-07	4.37172e-07	8.07779e-07	3.07577e-07	4.77982e-07	4.34216e-07	5.3849e-07	6.98239e-07	2.87017e-07	7.02795e-07	3.19584e-07	4.86578e-07	4.00323e-07
411	8.40554e-07	8.39331e-07	8.17915e-07	6.89944e-07	5.25655e-07	7.4425e-07	3.47708e-07	8.87393e-07	5.89433e-07	8.74096e-07	3.56377e-07	7.71525e-07	7.22084e-07	5.22104e-07	4.3768e-07	8.10921e-07	3.07243e-07	4.74786e-07	4.32885e-07	5.34337e-07	6.93037e-07	2.86192e-07	6.97412e-07	3.19488e-07	4.87086e-07	3.99703e-07
412	8.32282e-07	8.35005e-07	8.16876e-07	6.85661e-07	5.24954e-07	7.42588e-07	3.48511e-07	8.86027e-07	5.88659e-07	8.76543e-07	3.5517e-07	7.66064e-07	7.15225e-07	5.17954e-07	4.38202e-07	8.13807e-07	3.06847e-07	4.71799e-07	4.31746e-07	5.30113e-07	6.88065e-07	2.85438e-07	6.91949e-07	3.19284e-07	4.87767e-07	3.99208e-07
413	8.24112e-07	8.3077e-07	8.15801e-07	6.81509e-07	5.24213e-07	7.4105e-07	3.49317e-07	8.84396e-07	5.87923e-07	8.78979e-07	3.53981e-07	7.60462e-07	7.08464e-07	5.13232e-07	4.38734e-07	8.16412e-07	3.06385e-07	4.69028e-07	4.30809e-07	5.25848e-07	6.83299e-07	2.84741e-07	6.86419e-07	3.18986e-07	4.88601e-07	3.98812e-07
414	8.16044e-07	8.26626e-07	8.14689e-07	6.7749e-07	5.23463e-07	7.39633e-07	3.50121e-07	8.82552e-07	5.87087e-07	8.81392e-07	3.52813e-07	7.54748e-07	7.01801e-07	5.07993e-07	4.39086e-07	8.18804e-07	3.05882e-07	4.66477e-07	4.30082e-07	5.21572e-07	6.78707e-07	2.84118e-07	6.80828e-07	3.18617e-07	4.89562e-07	3.98481e-07
415	8.08076e-07	8.22573e-07	8.13533e-07	6.73608e-07	5.22719e-07	7.38334e-07	3.50921e-07	8.80512e-07	5.86087e-07	8.83764e-07	3.51655e-07	7.48947e-07	6.95236e-07	5.02273e-07	4.39219e-07	8.2095e-07	3.05294e-07	4.64148e-07	4.29571e-07	5.17311e-07	6.74254e-07	2.83595e-07	6.75118e-07	3.18197e-07	4.90622e-07	3.98179e-07
416	8.00208e-07	8.18608e-07	8.12341e-07	6.69868e-07	5.21883e-07	7.37152e-07	3.51713e-07	8.78282e-07	5.85047e-07	8.8608e-07	3.50513e-07	7.43076e-07	6.88768e-07	4.96114e-07	4.39086e-07	8.2269e-07	3.04564e-07	4.62041e-07	4.29279e-07	5.13089e-07	6.69903e-07	2.83197e-07	6.69257e-07	3.17729e-07	4.91798e-07	3.97867e-07
417	7.92439e-07	8.14733e-07	8.11093e-07	6.66271e-07	5.20907e-07	7.36084e-07	3.52494e-07	8.75851e-07	5.84054e-07	8.88321e-07	3.49398e-07	7.37161e-07	6.82393e-07	4.89646e-07	4.38693e-07	8.24017e-07	3.03735e-07	4.60154e-07	4.29208e-07	5.08927e-07	6.65613e-07	2.82944e-07	6.63319e-07	3.17222e-07	4.9309e-07	3.97506e-07
418	7.84768e-07	8.10947e-07	8.09767e-07	6.62823e-07	5.19859e-07	7.35128e-07	3.53259e-07	8.73232e-07	5.8309e-07	8.90469e-07	3.48316e-07	7.31224e-07	6.76108e-07	4.8312e-07	4.38101e-07	8.25009e-07	3.0279e-07	4.5848e-07	4.29355e-07	5.04843e-07	6.6134e-07	2.82854e-07	6.57225e-07	3.16689e-07	4.9446e-07	3.97041e-07
419	7.77194e-07	8.07248e-07	8.08384e-07	6.59525e-07	5.18846e-07	7.34282e-07	3.54005e-07	8.70442e-07	5.82102e-07	8.92503e-07	3.47275e-07	7.25288e-07	6.6991e-07	4.76584e-07	4.37321e-07	8.25683e-07	3.01814e-07	4.57014e-07	4.29717e-07	5.00853e-07	6.57044e-07	2.82943e-07	6.50982e-07	3.16141e-07	4.95848e-07	3.96329e-07
420	7.69717e-07	8.03637e-07	8.0695e-07	6.56383e-07	5.17868e-07	7.33544e-07	3.54728e-07	8.67497e-07	5.81086e-07	8.94402e-07	3.46279e-07	7.19376e-07	6.63792e-07	4.69988e-07	4.36367e-07	8.26151e-07	3.00792e-07	4.55746e-07	4.30288e-07	4.96969e-07	6.52725e-07	2.83221e-07	6.44627e-07	3.15589e-07	4.97124e-07	3.95297e-07
421	7.62335e-07	8.00113e-07	8.05471e-07	6.53398e-07	5.1692e-07	7.32914e-07	3.55424e-07	8.64411e-07	5.8003e-07	8.96145e-07	3.45332e-07	7.13508e-07	6.57749e-07	4.63329e-07	4.35285e-07	8.26507e-07	2.99685e-07	4.54664e-07	4.31058e-07	4.93201e-07	6.4839e-07	2.837e-07	6.38192e-07	3.15041e-07	4.98243e-07	3.94043e-07
422	7.55047e-07	7.96675e-07	8.03967e-07	6.50574e-07	5.16007e-07	7.3239e-07	3.56089e-07	8.61201e-07	5.79017e-07	8.97709e-07	3.44436e-07	7.07702e-07	6.51774e-07	4.56644e-07	4.34068e-07	8.26632e-07	2.98511e-07	4.53754e-07	4.32016e-07	4.89555e-07	6.44043e-07	2.84383e-07	6.3171e-07	3.14505e-07	4.99146e-07	3.92643e-07
423	7.47853e-07	7.93323e-07	8.02441e-07	6.47914e-07	5.15132e-07	7.31914e-07	3.5672e-07	8.57881e-07	5.78047e-07	8.9907e-07	3.43593e-07	7.01976e-07	6.45859e-07	4.49965e-07	4.32676e-07	8.26506e-07	2.97263e-07	4.53001e-07	4.33148e-07	4.86036e-07	6.39526e-07	2.85273e-07	6.2521e-07	3.13987e-07	4.9977e-07	3.91172e-07
424	7.40752e-07	7.90057e-07	8.00887e-07	6.45422e-07	5.14299e-07	7.3141e-07	3.57311e-07	8.54466e-07	5.77108e-07	9.00205e-07	3.42801e-07	6.96345e-07	6.40001e-07	4.43324e-07	4.31117e-07	8.26274e-07	2.95949e-07	4.52389e-07	4.34439e-07	4.82643e-07	6.34752e-07	2.86369e-07	6.18723e-07	3.13492e-07	5.00103e-07	3.89674e-07
425	7.33744e-07	7.86875e-07	7.99279e-07	6.43102e-07	5.1351e-07	7.3087e-07	3.5786e-07	8.5097e-07	5.7623e-07	9.0109e-07	3.42059e-07	6.90824e-07	6.34197e-07	4.36752e-07	4.29403e-07	8.26028e-07	2.94583e-07	4.51896e-07	4.35871e-07	4.79376e-07	6.29813e-07	2.87667e-07	6.12278e-07	3.13021e-07	5.00077e-07	3.88156e-07
426	7.26826e-07	7.83778e-07	7.9763e-07	6.40956e-07	5.12769e-07	7.30287e-07	3.58361e-07	8.47409e-07	5.75468e-07	9.017e-07	3.41363e-07	6.85427e-07	6.28409e-07	4.30277e-07	4.27545e-07	8.25791e-07	2.93177e-07	4.51505e-07	4.37421e-07	4.76229e-07	6.24651e-07	2.8916e-07	6.05901e-07	3.12575e-07	4.99698e-07	3.86586e-07
427	7.2e-07	7.80765e-07	7.95943e-07	6.38989e-07	5.12079e-07	7.29657e-07	3.58812e-07	8.43794e-07	5.74811e-07	9.02012e-07	3.40709e-07	6.80163e-07	6.22591e-07	4.23926e-07	4.25552e-07	8.25534e-07	2.91741e-07	4.51192e-07	4.3907e-07	4.73197e-07	6.19252e-07	2.90837e-07	5.99619e-07	3.12155e-07	4.99077e-07	3.84751e-07
428	7.13262e-07	7.77836e-07	7.94274e-07	6.37205e-07	5.11442e-07	7.28978e-07	3.59208e-07	8.40141e-07	5.74013e-07	9.02e-07	3.40091e-07	6.75043e-07	6.16768e-07	4.17725e-07	4.23451e-07	8.25286e-07	2.90287e-07	4.50935e-07	4.40791e-07	4.7027e-07	6.13579e-07	2.92685e-07	5.93454e-07	3.11758e-07	4.98282e-07	3.82584e-07
429	7.06614e-07	7.7499e-07	7.92663e-07	6.35607e-07	5.10863e-07	7.28289e-07	3.59547e-07	8.3646e-07	5.73027e-07	9.01641e-07	3.39501e-07	6.70075e-07	6.10988e-07	4.11695e-07	4.21343e-07	8.25084e-07	2.88815e-07	4.5071e-07	4.42561e-07	4.67437e-07	6.07528e-07	2.94688e-07	5.87429e-07	3.1138e-07	4.97376e-07	3.80085e-07
430	7.00054e-07	7.72226e-07	7.91106e-07	6.34199e-07	5.10343e-07	7.27607e-07	3.59824e-07	8.32764e-07	5.71871e-07	9.00922e-07	3.38931e-07	6.65266e-07	6.05263e-07	4.05858e-07	4.19255e-07	8.24961e-07	2.8733e-07	4.50485e-07	4.4435e-07	4.64687e-07	6.01125e-07	2.96827e-07	5.81564e-07	3.11015e-07	4.96265e-07	3.77294e-07
431	6.93582e-07	7.69545e-07	7.89598e-07	6.32988e-07	5.09885e-07	7.26941e-07	3.60036e-07	8.29065e-07	5.70555e-07	8.99997e-07	3.38371e-07	6.60621e-07	5.99621e-07	4.00233e-07	4.17199e-07	8.24951e-07	2.85848e-07	4.50229e-07	4.4613e-07	4.62e-07	5.94388e-07	2.99081e-07	5.75876e-07	3.10659e-07	4.94972e-07	3.74228e-07
432	6.87196e-07	7.66945e-07	7.88138e-07	6.31977e-07	5.09491e-07	7.26297e-07	3.60181e-07	8.25374e-07	5.69089e-07	8.98913e-07	3.37811e-07	6.56143e-07	5.94165e-07	3.94835e-07	4.15184e-07	8.25086e-07	2.8438e-07	4.49941e-07	4.47873e-07	4.59298e-07	5.87405e-07	3.01428e-07	5.70382e-07	3.10304e-07	4.9357e-07	3.70937e-07
433	6.80896e-07	7.64427e-07	7.86721e-07	6.31171e-07	5.09164e-07	7.2567e-07	3.60255e-07	8.21701e-07	5.67482e-07	8.97651e-07	3.37239e-07	6.51836e-07	5.89052e-07	3.89679e-07	4.13222e-07	8.25397e-07	2.82942e-07	4.49608e-07	4.49543e-07	4.56555e-07	5.80248e-07	3.03844e-07	5.65094e-07	3.09941e-07	4.92099e-07	3.67482e-07
434	6.74681e-07	7.6199e-07	7.85347e-07	6.30577e-07	5.08905e-07	7.25124e-07	3.60258e-07	8.18056e-07	5.65745e-07	8.96228e-07	3.36643e-07	6.47699e-07	5.84367e-07	3.84776e-07	4.11319e-07	8.25913e-07	2.81545e-07	4.49203e-07	4.5104e-07	4.53765e-07	5.72973e-07	3.06319e-07	5.60023e-07	3.09555e-07	4.90555e-07	3.6393e-07
435	6.68551e-07	7.59633e-07	7.84014e-07	6.302e-07	5.08715e-07	7.24716e-07	3.60189e-07	8.14447e-07	5.63912e-07	8.94709e-07	3.36008e-07	6.43732e-07	5.79966e-07	3.80135e-07	4.09486e-07	8.2666e-07	2.802e-07	4.48691e-07	4.52306e-07	4.51023e-07	5.65639e-07	3.08863e-07	5.55178e-07	3.09085e-07	4.88972e-07	3.60346e-07
436	6.62505e-07	7.57357e-07	7.8272e-07	6.30047e-07	5.08597e-07	7.24334e-07	3.60139e-07	8.10884e-07	5.6202e-07	8.93367e-07	3.35327e-07	6.39934e-07	5.75818e-07	3.75765e-07	4.07729e-07	8.27662e-07	2.78919e-07	4.47969e-07	4.53299e-07	4.48399e-07	5.58299e-07	3.11455e-07	5.50566e-07	3.08501e-07	4.87404e-07	3.56773e-07
437	6.56541e-07	7.55161e-07	7.81462e-07	6.30126e-07	5.08551e-07	7.23961e-07	3.60128e-07	8.07374e-07	5.6008e-07	8.92307e-07	3.34613e-07	6.36301e-07	5.71901e-07	3.71668e-07	4.06055e-07	8.28941e-07	2.7771e-07	4.46987e-07	4.5396e-07	4.45905e-07	5.51007e-07	3.14072e-07	5.46189e-07	3.07758e-07	4.85913e-07	3.53252e-07
438	6.5066e-07	7.53044e-07	7.8024e-07	6.30424e-07	5.08579e-07	7.23606e-07	3.6014e-07	8.03924e-07	5.58102e-07	8.91522e-07	3.33857e-07	6.3283e-07	5.68197e-07	3.6785e-07	4.0447e-07	8.30516e-07	2.76584e-07	4.4572e-07	4.54228e-07	4.43505e-07	5.43813e-07	3.16692e-07	5.4205e-07	3.06783e-07	4.84539e-07	3.49821e-07
439	6.44861e-07	7.51006e-07	7.79051e-07	6.30855e-07	5.0868e-07	7.23216e-07	3.60127e-07	8.00541e-07	5.56098e-07	8.90996e-07	3.33049e-07	6.29516e-07	5.64596e-07	3.64309e-07	4.0298e-07	8.32402e-07	2.75549e-07	4.44121e-07	4.54045e-07	4.41054e-07	5.36762e-07	3.19311e-07	5.38147e-07	3.05545e-07	4.83321e-07	3.46513e-07
440	6.39142e-07	7.49048e-07	7.77895e-07	6.31407e-07	5.08855e-07	7.22599e-07	3.60076e-07	7.9723e-07	5.54086e-07	8.90624e-07	3.32176e-07	6.26353e-07	5.6099e-07	3.61034e-07	4.01588e-07	8.34614e-07	2.7461e-07	4.42179e-07	4.53376e-07	4.38484e-07	5.29898e-07	3.21892e-07	5.34476e-07	3.03972e-07	4.82297e-07	3.43358e-07
441	6.33504e-07	7.47167e-07	7.76768e-07	6.32046e-07	5.09104e-07	7.21597e-07	3.60023e-07	7.93996e-07	5.52098e-07	8.90261e-07	3.31202e-07	6.23334e-07	5.57374e-07	3.58014e-07	4.00299e-07	8.37161e-07	2.73775e-07	4.39892e-07	4.52211e-07	4.35808e-07	5.23257e-07	3.2431e-07	5.31033e-07	3.02038e-07	4.81497e-07	3.40379e-07
442	6.27946e-07	7.45364e-07	7.75671e-07	6.32742e-07	5.09427e-07	7.20173e-07	3.60094e-07	7.90844e-07	5.50145e-07	8.899e-07	3.30074e-07	6.20452e-07	5.53771e-07	3.55244e-07	3.99114e-07	8.40049e-07	2.73049e-07	4.37287e-07	4.50607e-07	4.33046e-07	5.16874e-07	3.26565e-07	5.2781e-07	2.99718e-07	4.80948e-07	3.37598e-07
443	6.22466e-07	7.43622e-07	7.74601e-07	6.33493e-07	5.09824e-07	7.18421e-07	3.60294e-07	7.87777e-07	5.48237e-07	8.89274e-07	3.28757e-07	6.17689e-07	5.50097e-07	3.52718e-07	3.98036e-07	8.43284e-07	2.72435e-07	4.3439e-07	4.48616e-07	4.30102e-07	5.10777e-07	3.28609e-07	5.24796e-07	2.97065e-07	4.80672e-07	3.35031e-07
444	6.17065e-07	7.41907e-07	7.73557e-07	6.343e-07	5.10292e-07	7.16384e-07	3.60619e-07	7.84798e-07	5.46382e-07	8.88319e-07	3.27215e-07	6.15025e-07	5.46334e-07	3.50429e-07	3.97065e-07	8.46864e-07	2.71937e-07	4.31261e-07	4.46257e-07	4.26986e-07	5.04991e-07	3.30454e-07	5.2198e-07	2.94161e-07	4.80684e-07	3.32689e-07
445	6.11742e-07	7.40172e-07	7.72538e-07	6.35144e-07	5.10832e-07	7.14073e-07	3.61086e-07	7.8191e-07	5.44587e-07	8.87129e-07	3.25416e-07	6.12455e-07	5.42502e-07	3.48368e-07	3.96203e-07	8.50787e-07	2.71556e-07	4.2796e-07	4.43617e-07	4.2374e-07	4.99535e-07	3.32165e-07	5.19348e-07	2.91047e-07	4.80994e-07	3.30579e-07
446	6.06495e-07	7.38419e-07	7.71542e-07	6.35997e-07	5.11441e-07	7.1151e-07	3.61715e-07	7.79115e-07	5.4286e-07	8.85642e-07	3.23329e-07	6.09973e-07	5.38619e-07	3.46527e-07	3.95447e-07	8.55046e-07	2.71294e-07	4.24518e-07	4.40799e-07	4.20405e-07	4.94423e-07	3.33675e-07	5.16884e-07	2.87756e-07	4.81608e-07	3.28704e-07
447	6.01325e-07	7.36653e-07	7.70569e-07	6.36699e-07	5.12118e-07	7.0877e-07	3.62461e-07	7.76413e-07	5.41207e-07	8.83861e-07	3.21007e-07	6.07572e-07	5.3467e-07	3.44897e-07	3.94797e-07	8.59632e-07	2.71151e-07	4.20967e-07	4.37841e-07	4.17021e-07	4.89665e-07	3.34981e-07	5.1457e-07	2.84277e-07	4.82523e-07	3.27061e-07
448	5.96231e-07	7.34864e-07	7.69618e-07	6.37157e-07	5.12862e-07	7.05816e-07	3.63284e-07	7.73805e-07	5.39635e-07	8.81808e-07	3.18591e-07	6.05245e-07	5.30617e-07	3.43466e-07	3.9425e-07	8.64531e-07	2.71125e-07	4.17347e-07	4.34784e-07	4.13619e-07	4.85265e-07	3.361e-07	5.12362e-07	2.80638e-07	4.83735e-07	3.25646e-07
449	5.91212e-07	7.33044e-07	7.68686e-07	6.37356e-07	5.13668e-07	7.02722e-07	3.64126e-07	7.71291e-07	5.3815e-07	8.79503e-07	3.16083e-07	6.03048e-07	5.26473e-07	3.42226e-07	3.93803e-07	8.69727e-07	2.71215e-07	4.13685e-07	4.31694e-07	4.10221e-07	4.81224e-07	3.37071e-07	5.10234e-07	2.76873e-07	4.8523e-07	3.24449e-07
450	5.86268e-07	7.31193e-07	7.67774e-07	6.37295e-07	5.14535e-07	6.99499e-07	3.64899e-07	7.6887e-07	5.36756e-07	8.76974e-07	3.13519e-07	6.01001e-07	5.22256e-07	3.41155e-07	3.93452e-07	8.75201e-07	2.71418e-07	4.10005e-07	4.28618e-07	4.06863e-07	4.77537e-07	3.37903e-07	5.08172e-07	2.73019e-07	4.86993e-07	3.23457e-07
451	5.81398e-07	7.29301e-07	7.6688e-07	6.3702e-07	5.1546e-07	6.96119e-07	3.65568e-07	7.66541e-07	5.35458e-07	8.74273e-07	3.10997e-07	5.99064e-07	5.17984e-07	3.40213e-07	3.93193e-07	8.80928e-07	2.7173e-07	4.0633e-07	4.25589e-07	4.03583e-07	4.74195e-07	3.38613e-07	5.06158e-07	2.69132e-07	4.89001e-07	3.22656e-07
452	5.76601e-07	7.27353e-07	7.66003e-07	6.36431e-07	5.1644e-07	6.92568e-07	3.66129e-07	7.64302e-07	5.34261e-07	8.71422e-07	3.08513e-07	5.97203e-07	5.13674e-07	3.39301e-07	3.93019e-07	8.86883e-07	2.72147e-07	4.02684e-07	4.22641e-07	4.00415e-07	4.71185e-07	3.39203e-07	5.04189e-07	2.65255e-07	4.91227e-07	3.22026e-07
453	5.71877e-07	7.25315e-07	7.65143e-07	6.35518e-07	5.1747e-07	6.88855e-07	3.66541e-07	7.62152e-07	5.33168e-07	8.68439e-07	3.06055e-07	5.95399e-07	5.09343e-07	3.38328e-07	3.92926e-07	8.93037e-07	2.72663e-07	3.99087e-07	4.19803e-07	3.9739e-07	4.68489e-07	3.39686e-07	5.02253e-07	2.6142e-07	4.9364e-07	3.2155e-07
454	5.67225e-07	7.23169e-07	7.64299e-07	6.34247e-07	5.18548e-07	6.84986e-07	3.66767e-07	7.60087e-07	5.32181e-07	8.65344e-07	3.03637e-07	5.93591e-07	5.05007e-07	3.37343e-07	3.92906e-07	8.99358e-07	2.73273e-07	3.95561e-07	4.17105e-07	3.94536e-07	4.66088e-07	3.40079e-07	5.00289e-07	2.57655e-07	4.96195e-07	3.21229e-07
455	5.62645e-07	7.20936e-07	7.63469e-07	6.32636e-07	5.19669e-07	6.80969e-07	3.66836e-07	7.58105e-07	5.31303e-07	8.62155e-07	3.01282e-07	5.91698e-07	5.00682e-07	3.3638e-07	3.92952e-07	9.05811e-07	2.73968e-07	3.92124e-07	4.14574e-07	3.91878e-07	4.63957e-07	3.40403e-07	4.98288e-07	2.53986e-07	4.98844e-07	3.20982e-07
456	5.58136e-07	7.18646e-07	7.62654e-07	6.3077e-07	5.2083e-07	6.76812e-07	3.66774e-07	7.56202e-07	5.30536e-07	8.58889e-07	2.99e-07	5.8972e-07	4.96383e-07	3.35361e-07	3.93055e-07	9.12358e-07	2.74743e-07	3.88796e-07	4.12232e-07	3.89438e-07	4.62071e-07	3.40675e-07	4.96296e-07	2.50438e-07	5.0156e-07	3.20775e-07
457	5.53698e-07	7.16307e-07	7.61852e-07	6.2866e-07	5.22024e-07	6.72524e-07	3.66626e-07	7.54375e-07	5.2988e-07	8.55563e-07	2.9673e-07	5.87651e-07	4.92123e-07	3.34266e-07	3.93209e-07	9.18961e-07	2.75589e-07	3.85592e-07	4.10096e-07	3.87233e-07	4.60398e-07	3.40912e-07	4.94327e-07	2.47029e-07	5.04302e-07	3.20588e-07
458	5.4933e-07	7.13921e-07	7.61063e-07	6.26337e-07	5.23249e-07	6.6811e-07	3.66394e-07	7.52619e-07	5.29336e-07	8.52195e-07	2.9447e-07	5.85469e-07	4.87916e-07	3.33043e-07	3.93403e-07	9.25576e-07	2.76497e-07	3.82528e-07	4.08185e-07	3.85277e-07	4.58879e-07	3.41131e-07	4.92395e-07	2.43777e-07	5.06965e-07	3.20376e-07
459	5.45032e-07	7.11475e-07	7.60286e-07	6.23868e-07	5.24498e-07	6.6358e-07	3.66095e-07	7.50931e-07	5.28904e-07	8.48799e-07	2.92239e-07	5.8313e-07	4.83775e-07	3.31703e-07	3.93629e-07	9.3216e-07	2.77459e-07	3.79618e-07	4.06516e-07	3.83579e-07	4.57469e-07	3.41346e-07	4.90427e-07	2.40695e-07	5.09459e-07	3.20033e-07
460	5.40802e-07	7.08939e-07	7.59521e-07	6.21231e-07	5.25767e-07	6.58942e-07	3.65762e-07	7.4931e-07	5.28583e-07	8.45391e-07	2.90055e-07	5.80638e-07	4.79712e-07	3.3027e-07	3.93877e-07	9.38668e-07	2.78466e-07	3.76874e-07	4.05102e-07	3.82145e-07	4.56111e-07	3.41571e-07	4.88362e-07	2.37794e-07	5.11791e-07	3.194e-07
461	5.36641e-07	7.06303e-07	7.58768e-07	6.18245e-07	5.2705e-07	6.54202e-07	3.65398e-07	7.47792e-07	5.28371e-07	8.41985e-07	2.87937e-07	5.78018e-07	4.75737e-07	3.28709e-07	3.94129e-07	9.45052e-07	2.79502e-07	3.74308e-07	4.03955e-07	3.80975e-07	4.5464e-07	3.41818e-07	4.86079e-07	2.35081e-07	5.13714e-07	3.18409e-07
462	5.32548e-07	7.03576e-07	7.58025e-07	6.15014e-07	5.28343e-07	6.49369e-07	3.65007e-07	7.46352e-07	5.28266e-07	8.38594e-07	2.85899e-07	5.75296e-07	4.7186e-07	3.27068e-07	3.9439e-07	9.51264e-07	2.80535e-07	3.71927e-07	4.03082e-07	3.80069e-07	4.52936e-07	3.42097e-07	4.83563e-07	2.32561e-07	5.15166e-07	3.17066e-07
463	5.28522e-07	7.00761e-07	7.57292e-07	6.11674e-07	5.29639e-07	6.44451e-07	3.64589e-07	7.44981e-07	5.28266e-07	8.35232e-07	2.83957e-07	5.72418e-07	4.68091e-07	3.25443e-07	3.94679e-07	9.57273e-07	2.81554e-07	3.6974e-07	4.0249e-07	3.79417e-07	4.50955e-07	3.42418e-07	4.80796e-07	2.30232e-07	5.16222e-07	3.15308e-07
464	5.24564e-07	6.97859e-07	7.5657e-07	6.08253e-07	5.30932e-07	6.39455e-07	3.6415e-07	7.43671e-07	5.28368e-07	8.3191e-07	2.82123e-07	5.69333e-07	4.64438e-07	3.23898e-07	3.94996e-07	9.63035e-07	2.82536e-07	3.67752e-07	4.02179e-07	3.7901e-07	4.48632e-07	3.42789e-07	4.77879e-07	2.28095e-07	5.16948e-07	3.13144e-07
465	5.20672e-07	6.94872e-07	7.55857e-07	6.04758e-07	5.32218e-07	6.34388e-07	3.63689e-07	7.42419e-07	5.28568e-07	8.28638e-07	2.80411e-07	5.66057e-07	4.60907e-07	3.22489e-07	3.95332e-07	9.68504e-07	2.83442e-07	3.65967e-07	4.0215e-07	3.78833e-07	4.45895e-07	3.43214e-07	4.74882e-07	2.26142e-07	5.17535e-07	3.1061e-07
466	5.16845e-07	6.91802e-07	7.55154e-07	6.01194e-07	5.3349e-07	6.29259e-07	3.63212e-07	7.41223e-07	5.28861e-07	8.25427e-07	2.78831e-07	5.62607e-07	4.57506e-07	3.21216e-07	3.9568e-07	9.73662e-07	2.84254e-07	3.64388e-07	4.02398e-07	3.78865e-07	4.42722e-07	3.43699e-07	4.71864e-07	2.24367e-07	5.18059e-07	3.07767e-07
467	5.13085e-07	6.88655e-07	7.5446e-07	5.97568e-07	5.34742e-07	6.24074e-07	3.62719e-07	7.4009e-07	5.29243e-07	8.22284e-07	2.7739e-07	5.59005e-07	4.54239e-07	3.20077e-07	3.96099e-07	9.78468e-07	2.84968e-07	3.63017e-07	4.02916e-07	3.79086e-07	4.39064e-07	3.44246e-07	4.68855e-07	2.22759e-07	5.18525e-07	3.04675e-07
468	5.09389e-07	6.85437e-07	7.53774e-07	5.93885e-07	5.3598e-07	6.18842e-07	3.62214e-07	7.39048e-07	5.29708e-07	8.19219e-07	2.76098e-07	5.55293e-07	4.51111e-07	3.19078e-07	3.9663e-07	9.82764e-07	2.85562e-07	3.61851e-07	4.03695e-07	3.79469e-07	4.34774e-07	3.44855e-07	4.65884e-07	2.21304e-07	5.18903e-07	3.01374e-07
469	5.05759e-07	6.82169e-07	7.53098e-07	5.90152e-07	5.37206e-07	6.13568e-07	3.617e-07	7.38117e-07	5.30252e-07	8.16237e-07	2.74958e-07	5.51497e-07	4.48126e-07	3.18225e-07	3.97268e-07	9.86499e-07	2.86018e-07	3.60889e-07	4.04723e-07	3.79984e-07	4.30004e-07	3.45526e-07	4.62961e-07	2.19988e-07	5.19181e-07	2.97905e-07
470	5.02192e-07	6.7888e-07	7.52429e-07	5.86375e-07	5.38414e-07	6.08261e-07	3.61178e-07	7.373e-07	5.30866e-07	8.13344e-07	2.73975e-07	5.47635e-07	4.45285e-07	3.17524e-07	3.97995e-07	9.89733e-07	2.86343e-07	3.60127e-07	4.05983e-07	3.806e-07	4.24825e-07	3.46258e-07	4.60107e-07	2.18794e-07	5.19306e-07	2.94308e-07
471	4.98689e-07	6.75581e-07	7.5177e-07	5.82558e-07	5.39597e-07	6.02927e-07	3.60652e-07	7.36374e-07	5.31546e-07	8.10544e-07	2.73152e-07	5.43724e-07	4.42591e-07	3.16979e-07	3.98752e-07	9.92443e-07	2.86545e-07	3.59559e-07	4.07458e-07	3.81281e-07	4.19318e-07	3.47045e-07	4.57344e-07	2.17705e-07	5.19276e-07	2.90612e-07
472	4.95249e-07	6.72283e-07	7.51118e-07	5.78709e-07	5.40773e-07	5.97572e-07	3.60123e-07	7.35309e-07	5.32284e-07	8.07842e-07	2.72488e-07	5.39777e-07	4.40043e-07	3.16593e-07	3.99432e-07	9.94604e-07	2.86658e-07	3.59179e-07	4.09128e-07	3.8199e-07	4.13577e-07	3.47885e-07	4.54697e-07	2.16709e-07	5.19102e-07	2.86844e-07
473	4.91873e-07	6.68989e-07	7.50475e-07	5.74832e-07	5.41962e-07	5.92205e-07	3.59595e-07	7.34097e-07	5.33072e-07	8.0524e-07	2.71983e-07	5.35813e-07	4.37642e-07	3.16368e-07	3.99997e-07	9.96312e-07	2.86653e-07	3.58979e-07	4.10971e-07	3.82688e-07	4.07664e-07	3.48769e-07	4.52187e-07	2.15791e-07	5.18808e-07	2.8304e-07
474	4.88558e-07	6.65713e-07	7.4984e-07	5.70934e-07	5.43124e-07	5.8683e-07	3.59069e-07	7.32696e-07	5.33903e-07	8.02738e-07	2.71633e-07	5.31846e-07	4.35387e-07	3.16305e-07	4.004e-07	9.97594e-07	2.86503e-07	3.5895e-07	4.1296e-07	3.83336e-07	4.01637e-07	3.49693e-07	4.49835e-07	2.14937e-07	5.18557e-07	2.79232e-07
475	4.85306e-07	6.62463e-07	7.49214e-07	5.6702e-07	5.44172e-07	5.81455e-07	3.58547e-07	7.31014e-07	5.34769e-07	8.00338e-07	2.71433e-07	5.27892e-07	4.33275e-07	3.16404e-07	4.00648e-07	9.98429e-07	2.8619e-07	3.59081e-07	4.1507e-07	3.83892e-07	3.95554e-07	3.50646e-07	4.4766e-07	2.14113e-07	5.18403e-07	2.75451e-07
476	4.82115e-07	6.59242e-07	7.48596e-07	5.63094e-07	5.45092e-07	5.76085e-07	3.58031e-07	7.29055e-07	5.35662e-07	7.98038e-07	2.71379e-07	5.23966e-07	4.31303e-07	3.16664e-07	4.00738e-07	9.9902e-07	2.85725e-07	3.5936e-07	4.17271e-07	3.84311e-07	3.89469e-07	3.5162e-07	4.45677e-07	2.13245e-07	5.18371e-07	2.71727e-07
477	4.7898e-07	6.56051e-07	7.47986e-07	5.59164e-07	5.45824e-07	5.70727e-07	3.57523e-07	7.26824e-07	5.36574e-07	7.95837e-07	2.71461e-07	5.20084e-07	4.29468e-07	3.17081e-07	4.00681e-07	9.9945e-07	2.8512e-07	3.59776e-07	4.19535e-07	3.84557e-07	3.83431e-07	3.52579e-07	4.439e-07	2.12272e-07	5.18475e-07	2.68085e-07
478	4.759e-07	6.52881e-07	7.47384e-07	5.55233e-07	5.46325e-07	5.65386e-07	3.57025e-07	7.24262e-07	5.37506e-07	7.93733e-07	2.71671e-07	5.16257e-07	4.27766e-07	3.17652e-07	4.005e-07	9.9966e-07	2.84363e-07	3.60315e-07	4.21828e-07	3.84611e-07	3.77489e-07	3.535e-07	4.42342e-07	2.11178e-07	5.18724e-07	2.64548e-07
479	4.72875e-07	6.49724e-07	7.46791e-07	5.51306e-07	5.46588e-07	5.60068e-07	3.56538e-07	7.21362e-07	5.38452e-07	7.91721e-07	2.71998e-07	5.125e-07	4.26191e-07	3.18372e-07	4.00209e-07	9.99558e-07	2.83439e-07	3.60964e-07	4.2412e-07	3.84496e-07	3.71686e-07	3.54388e-07	4.41011e-07	2.09978e-07	5.19127e-07	2.61137e-07
480	4.69905e-07	6.46579e-07	7.46207e-07	5.4739e-07	5.46639e-07	5.54779e-07	3.56064e-07	7.18139e-07	5.39403e-07	7.89797e-07	2.7243e-07	5.08824e-07	4.24737e-07	3.19234e-07	3.99775e-07	9.99226e-07	2.82355e-07	3.61707e-07	4.26376e-07	3.84107e-07	3.66061e-07	3.55283e-07	4.39913e-07	2.08685e-07	5.19686e-07	2.57871e-07
481	4.6699e-07	6.43449e-07	7.45632e-07	5.43487e-07	5.46498e-07	5.49524e-07	3.55603e-07	7.14675e-07	5.40348e-07	7.87955e-07	2.72955e-07	5.0524e-07	4.23397e-07	3.2023e-07	3.99174e-07	9.98708e-07	2.81123e-07	3.62531e-07	4.28563e-07	3.83374e-07	3.6065e-07	3.56164e-07	4.39054e-07	2.07276e-07	5.20404e-07	2.54763e-07
482	4.6413e-07	6.40335e-07	7.45065e-07	5.39604e-07	5.46137e-07	5.44308e-07	3.55158e-07	7.11026e-07	5.41266e-07	7.86189e-07	2.73558e-07	5.01758e-07	4.22167e-07	3.21351e-07	3.98416e-07	9.98032e-07	2.79771e-07	3.6342e-07	4.30658e-07	3.82539e-07	3.55482e-07	3.56983e-07	4.38435e-07	2.05731e-07	5.21277e-07	2.51827e-07
483	4.61325e-07	6.3725e-07	7.44508e-07	5.35744e-07	5.45607e-07	5.39136e-07	3.54728e-07	7.07211e-07	5.42167e-07	7.84492e-07	2.74225e-07	4.98388e-07	4.21038e-07	3.22586e-07	3.97512e-07	9.97214e-07	2.78326e-07	3.64358e-07	4.32693e-07	3.81806e-07	3.50584e-07	3.57716e-07	4.38054e-07	2.04064e-07	5.22302e-07	2.4907e-07
484	4.58575e-07	6.34199e-07	7.43961e-07	5.31912e-07	5.44908e-07	5.34012e-07	3.54314e-07	7.03253e-07	5.43037e-07	7.82855e-07	2.74925e-07	4.95137e-07	4.20004e-07	3.23924e-07	3.96471e-07	9.96271e-07	2.76805e-07	3.65335e-07	4.34653e-07	3.81201e-07	3.45977e-07	3.58368e-07	4.37908e-07	2.023e-07	5.23469e-07	2.465e-07
485	4.55881e-07	6.31179e-07	7.43424e-07	5.28112e-07	5.4404e-07	5.28942e-07	3.53917e-07	6.99166e-07	5.43782e-07	7.81271e-07	2.75617e-07	4.92014e-07	4.19054e-07	3.25351e-07	3.95305e-07	9.9522e-07	2.75221e-07	3.66363e-07	4.36536e-07	3.80645e-07	3.41679e-07	3.58994e-07	4.3799e-07	2.00471e-07	5.24769e-07	2.4412e-07
486	4.53242e-07	6.28215e-07	7.42896e-07	5.24347e-07	5.43015e-07	5.2393e-07	3.53537e-07	6.94961e-07	5.44295e-07	7.79728e-07	2.76286e-07	4.89024e-07	4.18179e-07	3.26855e-07	3.9404e-07	9.94077e-07	2.73589e-07	3.6736e-07	4.38387e-07	3.80083e-07	3.37702e-07	3.59623e-07	4.38292e-07	1.98626e-07	5.26186e-07	2.4193e-07
487	4.50659e-07	6.25322e-07	7.42379e-07	5.20623e-07	5.41887e-07	5.1898e-07	3.53174e-07	6.9065e-07	5.44549e-07	7.78219e-07	2.76908e-07	4.86173e-07	4.17349e-07	3.2842e-07	3.92727e-07	9.92859e-07	2.71923e-07	3.68263e-07	4.40249e-07	3.79518e-07	3.34054e-07	3.60199e-07	4.38801e-07	1.96795e-07	5.27704e-07	2.39931e-07
488	4.48131e-07	6.22496e-07	7.41873e-07	5.16942e-07	5.40681e-07	5.14096e-07	3.52828e-07	6.86243e-07	5.44524e-07	7.7673e-07	2.77441e-07	4.83464e-07	4.16509e-07	3.29998e-07	3.91377e-07	9.91579e-07	2.70237e-07	3.69072e-07	4.42066e-07	3.7897e-07	3.3074e-07	3.6069e-07	4.39503e-07	1.95006e-07	5.29304e-07	2.38118e-07
489	4.45659e-07	6.19737e-07	7.41378e-07	5.13307e-07	5.39436e-07	5.09282e-07	3.52499e-07	6.81753e-07	5.44207e-07	7.75253e-07	2.77875e-07	4.80902e-07	4.15649e-07	3.31549e-07	3.90002e-07	9.90254e-07	2.68544e-07	3.69705e-07	4.43815e-07	3.78442e-07	3.27758e-07	3.61064e-07	4.40383e-07	1.93282e-07	5.30964e-07	2.36486e-07
490	4.43243e-07	6.1704e-07	7.40895e-07	5.09723e-07	5.38156e-07	5.04541e-07	3.52186e-07	6.77189e-07	5.43579e-07	7.73774e-07	2.78184e-07	4.78487e-07	4.14732e-07	3.33054e-07	3.8861e-07	9.88896e-07	2.66856e-07	3.70081e-07	4.45407e-07	3.77906e-07	3.25105e-07	3.61351e-07	4.41421e-07	1.91646e-07	5.32656e-07	2.35027e-07
491	4.40883e-07	6.14405e-07	7.40424e-07	5.06192e-07	5.36846e-07	4.99879e-07	3.51889e-07	6.72565e-07	5.42599e-07	7.72284e-07	2.78337e-07	4.76223e-07	4.13725e-07	3.34493e-07	3.87211e-07	9.87519e-07	2.65184e-07	3.70217e-07	4.46772e-07	3.77394e-07	3.22773e-07	3.61558e-07	4.42596e-07	1.90115e-07	5.34303e-07	2.33738e-07
492	4.3858e-07	6.11829e-07	7.39965e-07	5.02718e-07	5.35531e-07	4.95297e-07	3.51607e-07	6.67889e-07	5.41336e-07	7.70774e-07	2.78297e-07	4.74107e-07	4.12631e-07	3.35847e-07	3.85813e-07	9.86136e-07	2.63539e-07	3.70164e-07	4.47929e-07	3.76927e-07	3.2075e-07	3.61697e-07	4.43884e-07	1.88706e-07	5.35866e-07	2.32661e-07
493	4.36333e-07	6.09311e-07	7.39519e-07	4.99303e-07	5.34185e-07	4.90799e-07	3.51338e-07	6.63174e-07	5.39874e-07	7.69235e-07	2.77991e-07	4.72141e-07	4.11485e-07	3.37098e-07	3.84426e-07	9.84757e-07	2.61933e-07	3.69932e-07	4.48941e-07	3.76528e-07	3.19023e-07	3.61743e-07	4.45262e-07	1.87433e-07	5.3731e-07	2.31781e-07
494	4.34143e-07	6.06848e-07	7.39087e-07	4.95949e-07	5.32767e-07	4.86389e-07	3.51083e-07	6.58429e-07	5.38339e-07	7.67657e-07	2.77427e-07	4.70322e-07	4.1031e-07	3.38225e-07	3.83056e-07	9.83394e-07	2.60373e-07	3.69545e-07	4.49864e-07	3.76217e-07	3.17575e-07	3.61695e-07	4.46702e-07	1.86305e-07	5.38568e-07	2.31086e-07
495	4.32011e-07	6.0445e-07	7.38668e-07	4.9266e-07	5.31283e-07	4.82069e-07	3.50839e-07	6.53665e-07	5.36762e-07	7.66029e-07	2.76625e-07	4.68648e-07	4.09091e-07	3.39211e-07	3.81711e-07	9.82054e-07	2.5887e-07	3.68961e-07	4.5071e-07	3.76013e-07	3.16387e-07	3.61578e-07	4.48198e-07	1.85332e-07	5.39603e-07	2.30568e-07
496	4.29937e-07	6.02135e-07	7.38264e-07	4.89438e-07	5.29763e-07	4.77843e-07	3.50604e-07	6.48891e-07	5.35114e-07	7.64336e-07	2.75632e-07	4.67114e-07	4.07715e-07	3.40037e-07	3.80397e-07	9.80748e-07	2.57431e-07	3.68158e-07	4.51467e-07	3.75935e-07	3.15438e-07	3.61427e-07	4.49807e-07	1.84519e-07	5.40436e-07	2.30239e-07
497	4.2792e-07	5.99903e-07	7.37875e-07	4.86284e-07	5.2822e-07	4.73712e-07	3.50378e-07	6.44118e-07	5.33382e-07	7.6255e-07	2.74518e-07	4.65717e-07	4.06125e-07	3.40686e-07	3.7912e-07	9.7948e-07	2.56062e-07	3.67151e-07	4.52156e-07	3.75998e-07	3.14712e-07	3.61263e-07	4.51511e-07	1.83866e-07	5.41084e-07	2.30002e-07
498	4.25959e-07	5.97749e-07	7.37501e-07	4.83202e-07	5.26658e-07	4.69681e-07	3.50159e-07	6.39354e-07	5.31491e-07	7.60701e-07	2.73329e-07	4.64451e-07	4.04331e-07	3.41123e-07	3.77885e-07	9.78259e-07	2.54771e-07	3.65956e-07	4.52805e-07	3.76218e-07	3.14183e-07	3.61103e-07	4.53282e-07	1.83374e-07	5.4152e-07	2.29743e-07
499	4.2406e-07	5.95673e-07	7.37144e-07	4.80191e-07	5.2508e-07	4.65751e-07	3.49943e-07	6.34609e-07	5.29448e-07	7.587e-07	2.72126e-07	4.63305e-07	4.02344e-07	3.41329e-07	3.76698e-07	9.77088e-07	2.53563e-07	3.6459e-07	4.53441e-07	3.76606e-07	3.13774e-07	3.60964e-07	4.55088e-07	1.83039e-07	5.41805e-07	2.29464e-07
500	4.22229e-07	5.93671e-07	7.36803e-07	4.77256e-07	5.2349e-07	4.61925e-07	3.4973e-07	6.29891e-07	5.27269e-07	7.56409e-07	2.70922e-07	4.62268e-07	4.00219e-07	3.41414e-07	3.75561e-07	9.75971e-07	2.52442e-07	3.6307e-07	4.54088e-07	3.77174e-07	3.13424e-07	3.60859e-07	4.56857e-07	1.82854e-07	5.41878e-07	2.2916e-07
501	4.20466e-07	5.91743e-07	7.36479e-07	4.74396e-07	5.21892e-07	4.58206e-07	3.49518e-07	6.25208e-07	5.24969e-07	7.53792e-07	2.69733e-07	4.61333e-07	3.97983e-07	3.41459e-07	3.74479e-07	9.7491e-07	2.51412e-07	3.6142e-07	4.54771e-07	3.77928e-07	3.13045e-07	3.60803e-07	4.58551e-07	1.82811e-07	5.4151e-07	2.2885e-07
502	4.18777e-07	5.89885e-07	7.36174e-07	4.71613e-07	5.20289e-07	4.54596e-07	3.49303e-07	6.20569e-07	5.22565e-07	7.50851e-07	2.68583e-07	4.6049e-07	3.95649e-07	3.41459e-07	3.73454e-07	9.73907e-07	2.50475e-07	3.59659e-07	4.55513e-07	3.78873e-07	3.12461e-07	3.60807e-07	4.60146e-07	1.82896e-07	5.40665e-07	2.28575e-07
503	4.17163e-07	5.88096e-07	7.35887e-07	4.68909e-07	5.18686e-07	4.51097e-07	3.49083e-07	6.1598e-07	5.20085e-07	7.47638e-07	2.67481e-07	4.59729e-07	3.93185e-07	3.41379e-07	3.72488e-07	9.72962e-07	2.49635e-07	3.57809e-07	4.56337e-07	3.80013e-07	3.11514e-07	3.60881e-07	4.61631e-07	1.83097e-07	5.39359e-07	2.28285e-07
504	4.15625e-07	5.86374e-07	7.35619e-07	4.66284e-07	5.17086e-07	4.47709e-07	3.48855e-07	6.1145e-07	5.1755e-07	7.44213e-07	2.6642e-07	4.59041e-07	3.90579e-07	3.41227e-07	3.71582e-07	9.72072e-07	2.48891e-07	3.55903e-07	4.57267e-07	3.81346e-07	3.10176e-07	3.61032e-07	4.62963e-07	1.83396e-07	5.3759e-07	2.27973e-07
505	4.14148e-07	5.84717e-07	7.35371e-07	4.6374e-07	5.15492e-07	4.44407e-07	3.48598e-07	6.06984e-07	5.14972e-07	7.40578e-07	2.65402e-07	4.58403e-07	3.87856e-07	3.40998e-07	3.70738e-07	9.71237e-07	2.48244e-07	3.53965e-07	4.58321e-07	3.8287e-07	3.08424e-07	3.61267e-07	4.64035e-07	1.83774e-07	5.35302e-07	2.27591e-07
506	4.12716e-07	5.83123e-07	7.35144e-07	4.61278e-07	5.13909e-07	4.41185e-07	3.48305e-07	6.02588e-07	5.12366e-07	7.36676e-07	2.64429e-07	4.57805e-07	3.85032e-07	3.40676e-07	3.69955e-07	9.70451e-07	2.47695e-07	3.52015e-07	4.59511e-07	3.84579e-07	3.06276e-07	3.61589e-07	4.64843e-07	1.84211e-07	5.3253e-07	2.27135e-07
507	4.11316e-07	5.81591e-07	7.34939e-07	4.58898e-07	5.12339e-07	4.38045e-07	3.47973e-07	5.9827e-07	5.09743e-07	7.32498e-07	2.63513e-07	4.57236e-07	3.82131e-07	3.40256e-07	3.69234e-07	9.6971e-07	2.47241e-07	3.5007e-07	4.60852e-07	3.86463e-07	3.03689e-07	3.62001e-07	4.65343e-07	1.84685e-07	5.29304e-07	2.26629e-07
508	4.09931e-07	5.80118e-07	7.34755e-07	4.566e-07	5.10786e-07	4.35001e-07	3.47606e-07	5.94033e-07	5.07117e-07	7.28062e-07	2.62665e-07	4.56686e-07	3.79168e-07	3.39761e-07	3.68573e-07	9.69009e-07	2.46881e-07	3.48148e-07	4.62351e-07	3.88512e-07	3.00722e-07	3.62501e-07	4.65555e-07	1.85172e-07	5.25672e-07	2.26096e-07
509	4.08552e-07	5.78703e-07	7.34594e-07	4.54386e-07	5.09253e-07	4.32058e-07	3.47215e-07	5.89883e-07	5.04499e-07	7.23389e-07	2.61896e-07	4.56145e-07	3.76154e-07	3.39207e-07	3.67971e-07	9.68339e-07	2.46612e-07	3.46265e-07	4.64018e-07	3.9071e-07	2.97547e-07	3.63088e-07	4.65483e-07	1.85649e-07	5.217e-07	2.2556e-07
510	4.07172e-07	5.77346e-07	7.34457e-07	4.52256e-07	5.07743e-07	4.29216e-07	3.46867e-07	5.85825e-07	5.019e-07	7.18497e-07	2.61215e-07	4.55592e-07	3.73089e-07	3.38534e-07	3.67425e-07	9.67693e-07	2.46432e-07	3.44436e-07	4.65857e-07	3.93041e-07	2.94284e-07	3.63757e-07	4.65136e-07	1.86148e-07	5.17422e-07	2.25046e-07
511	4.05793e-07	5.76043e-07	7.34345e-07	4.5021e-07	5.06259e-07	4.26475e-07	3.46582e-07	5.81862e-07	4.99332e-07	7.13408e-07	2.60629e-07	4.54992e-07	3.69972e-07	3.37713e-07	3.66934e-07	9.67062e-07	2.46336e-07	3.42675e-07	4.67872e-07	3.95485e-07	2.90991e-07	3.64503e-07	4.64554e-07	1.86691e-07	5.12868e-07	2.24587e-07
512	4.04413e-07	5.74793e-07	7.34258e-07	4.48248e-07	5.04803e-07	4.23838e-07	3.46357e-07	5.77999e-07	4.96804e-07	7.08142e-07	2.60146e-07	4.54326e-07	3.66814e-07	3.36752e-07	3.66495e-07	9.66436e-07	2.46322e-07	3.40995e-07	4.70061e-07	3.98021e-07	2.87723e-07	3.65316e-07	4.63797e-07	1.87328e-07	5.08089e-07	2.24202e-07
513	4.03032e-07	5.73596e-07	7.34197e-07	4.46372e-07	5.0338e-07	4.21359e-07	3.46194e-07	5.74238e-07	4.94327e-07	7.02717e-07	2.59772e-07	4.5358e-07	3.63628e-07	3.35672e-07	3.66103e-07	9.65803e-07	2.46382e-07	3.39409e-07	4.72424e-07	4.00624e-07	2.84526e-07	3.66187e-07	4.62911e-07	1.88071e-07	5.03145e-07	2.23905e-07
514	4.01652e-07	5.7245e-07	7.34163e-07	4.4458e-07	5.0199e-07	4.19069e-07	3.46041e-07	5.70583e-07	4.91908e-07	6.97146e-07	2.59511e-07	4.52751e-07	3.60426e-07	3.34486e-07	3.65755e-07	9.65152e-07	2.46515e-07	3.37926e-07	4.74955e-07	4.03268e-07	2.81441e-07	3.67104e-07	4.61895e-07	1.88896e-07	4.98073e-07	2.23709e-07
515	4.00279e-07	5.71353e-07	7.34156e-07	4.42873e-07	5.00637e-07	4.16935e-07	3.45875e-07	5.67035e-07	4.89557e-07	6.91446e-07	2.59366e-07	4.51802e-07	3.57221e-07	3.33202e-07	3.65448e-07	9.64427e-07	2.46712e-07	3.36556e-07	4.77647e-07	4.05925e-07	2.78508e-07	3.68054e-07	4.60772e-07	1.89778e-07	4.92897e-07	2.23625e-07
516	3.98931e-07	5.70305e-07	7.34179e-07	4.41252e-07	4.99322e-07	4.14936e-07	3.45692e-07	5.63598e-07	4.87282e-07	6.85635e-07	2.59341e-07	4.50714e-07	3.54024e-07	3.3183e-07	3.65176e-07	9.63585e-07	2.46971e-07	3.35306e-07	4.80489e-07	4.08566e-07	2.75764e-07	3.69021e-07	4.59565e-07	1.90704e-07	4.87645e-07	2.2366e-07
517	3.97621e-07	5.69304e-07	7.34231e-07	4.39715e-07	4.98048e-07	4.13026e-07	3.45485e-07	5.60272e-07	4.8509e-07	6.7973e-07	2.59434e-07	4.49462e-07	3.50847e-07	3.30384e-07	3.64934e-07	9.62613e-07	2.47288e-07	3.34183e-07	4.8347e-07	4.11161e-07	2.7324e-07	3.6999e-07	4.58292e-07	1.91664e-07	4.82349e-07	2.23816e-07
518	3.96347e-07	5.68348e-07	7.34313e-07	4.38264e-07	4.96816e-07	4.11196e-07	3.45237e-07	5.5706e-07	4.82987e-07	6.73752e-07	2.59647e-07	4.4803e-07	3.47699e-07	3.28884e-07	3.64717e-07	9.61498e-07	2.47665e-07	3.33192e-07	4.86574e-07	4.13677e-07	2.70967e-07	3.70943e-07	4.56961e-07	1.92637e-07	4.77037e-07	2.24095e-07
519	3.951e-07	5.67437e-07	7.34427e-07	4.36899e-07	4.95628e-07	4.09424e-07	3.44952e-07	5.53961e-07	4.80978e-07	6.67716e-07	2.59977e-07	4.46358e-07	3.4459e-07	3.27342e-07	3.6452e-07	9.60226e-07	2.481e-07	3.32337e-07	4.89785e-07	4.15982e-07	2.68968e-07	3.71862e-07	4.55581e-07	1.93624e-07	4.71734e-07	2.24493e-07
520	3.93882e-07	5.66571e-07	7.34574e-07	4.35595e-07	4.94484e-07	4.07626e-07	3.4467e-07	5.50977e-07	4.79071e-07	6.6164e-07	2.60421e-07	4.44454e-07	3.4153e-07	3.25767e-07	3.64369e-07	9.58774e-07	2.48597e-07	3.31619e-07	4.93083e-07	4.17993e-07	2.67266e-07	3.72728e-07	4.54166e-07	1.94663e-07	4.66466e-07	2.25006e-07
521	3.92685e-07	5.65747e-07	7.34754e-07	4.34331e-07	4.93388e-07	4.05761e-07	3.44389e-07	5.48109e-07	4.77267e-07	6.55542e-07	2.60976e-07	4.4234e-07	3.38527e-07	3.24169e-07	3.64287e-07	9.57099e-07	2.49154e-07	3.3104e-07	4.96447e-07	4.19672e-07	2.65876e-07	3.73533e-07	4.52729e-07	1.95768e-07	4.61253e-07	2.25624e-07
522	3.91492e-07	5.64964e-07	7.34968e-07	4.33107e-07	4.92338e-07	4.03844e-07	3.44069e-07	5.45356e-07	4.75573e-07	6.49438e-07	2.61634e-07	4.40036e-07	3.35589e-07	3.22558e-07	3.64229e-07	9.5518e-07	2.49733e-07	3.306e-07	4.99853e-07	4.20887e-07	2.64811e-07	3.74262e-07	4.51281e-07	1.96947e-07	4.56114e-07	2.26335e-07
523	3.90305e-07	5.64223e-07	7.35217e-07	4.3192e-07	4.91337e-07	4.01877e-07	3.4365e-07	5.42718e-07	4.73989e-07	6.43342e-07	2.62391e-07	4.37545e-07	3.32724e-07	3.20942e-07	3.6419e-07	9.53005e-07	2.50284e-07	3.30295e-07	5.03276e-07	4.21509e-07	2.64079e-07	3.74961e-07	4.49833e-07	1.98202e-07	4.51066e-07	2.27125e-07
524	3.89126e-07	5.63521e-07	7.35503e-07	4.30772e-07	4.90384e-07	3.99847e-07	3.43106e-07	5.40197e-07	4.7252e-07	6.3727e-07	2.63237e-07	4.34882e-07	3.29939e-07	3.19331e-07	3.64168e-07	9.50553e-07	2.5082e-07	3.30123e-07	5.06689e-07	4.21528e-07	2.63684e-07	3.75643e-07	4.48396e-07	1.99516e-07	4.46122e-07	2.27976e-07
525	3.87954e-07	5.62859e-07	7.35826e-07	4.29686e-07	4.89481e-07	3.97774e-07	3.4244e-07	5.37806e-07	4.71165e-07	6.31237e-07	2.64164e-07	4.32057e-07	3.27238e-07	3.1773e-07	3.64191e-07	9.47765e-07	2.51334e-07	3.3008e-07	5.10064e-07	4.21119e-07	2.63624e-07	3.76396e-07	4.46978e-07	2.00891e-07	4.41294e-07	2.28867e-07
526	3.86815e-07	5.62235e-07	7.36188e-07	4.28672e-07	4.88627e-07	3.95636e-07	3.41651e-07	5.35574e-07	4.69927e-07	6.25257e-07	2.65162e-07	4.29075e-07	3.24629e-07	3.16148e-07	3.64282e-07	9.4462e-07	2.51768e-07	3.30159e-07	5.1337e-07	4.20439e-07	2.63893e-07	3.77288e-07	4.45588e-07	2.02328e-07	4.36591e-07	2.29778e-07
527	3.85721e-07	5.61649e-07	7.36589e-07	4.27729e-07	4.87822e-07	3.93429e-07	3.40787e-07	5.335e-07	4.68806e-07	6.19341e-07	2.66219e-07	4.25943e-07	3.22114e-07	3.14589e-07	3.64479e-07	9.411e-07	2.52105e-07	3.30355e-07	5.16579e-07	4.19554e-07	2.64483e-07	3.7833e-07	4.44233e-07	2.03804e-07	4.3202e-07	2.30684e-07
528	3.84669e-07	5.611e-07	7.37031e-07	4.26867e-07	4.87067e-07	3.91167e-07	3.39897e-07	5.31545e-07	4.678e-07	6.13504e-07	2.67325e-07	4.22679e-07	3.19698e-07	3.1306e-07	3.6475e-07	9.37231e-07	2.52337e-07	3.30658e-07	5.19656e-07	4.1841e-07	2.6538e-07	3.79514e-07	4.42918e-07	2.05301e-07	4.27586e-07	2.3156e-07
529	3.83652e-07	5.60587e-07	7.37515e-07	4.26064e-07	4.8636e-07	3.88884e-07	3.38941e-07	5.29658e-07	4.66909e-07	6.07755e-07	2.68466e-07	4.19297e-07	3.17384e-07	3.11566e-07	3.65075e-07	9.33048e-07	2.52474e-07	3.3106e-07	5.2258e-07	4.17116e-07	2.66566e-07	3.80802e-07	4.41649e-07	2.06823e-07	4.23277e-07	2.32442e-07
530	3.82669e-07	5.6011e-07	7.38042e-07	4.25286e-07	4.85701e-07	3.86621e-07	3.37933e-07	5.27836e-07	4.66131e-07	6.02107e-07	2.6963e-07	4.15815e-07	3.15175e-07	3.1011e-07	3.65478e-07	9.28553e-07	2.52528e-07	3.31552e-07	5.25321e-07	4.15707e-07	2.68019e-07	3.82192e-07	4.40428e-07	2.08371e-07	4.19066e-07	2.33337e-07
531	3.81715e-07	5.59668e-07	7.38612e-07	4.24527e-07	4.8509e-07	3.84335e-07	3.36906e-07	5.26074e-07	4.65463e-07	5.96568e-07	2.70801e-07	4.12247e-07	3.13073e-07	3.08695e-07	3.65955e-07	9.23708e-07	2.52504e-07	3.32121e-07	5.27836e-07	4.14202e-07	2.69715e-07	3.83665e-07	4.39257e-07	2.09945e-07	4.14952e-07	2.3422e-07
532	3.808e-07	5.59261e-07	7.39228e-07	4.23732e-07	4.84526e-07	3.81985e-07	3.35869e-07	5.2435e-07	4.64902e-07	5.91149e-07	2.71966e-07	4.0861e-07	3.11078e-07	3.07325e-07	3.66467e-07	9.18424e-07	2.52407e-07	3.32758e-07	5.30157e-07	4.12647e-07	2.71627e-07	3.85268e-07	4.38139e-07	2.11544e-07	4.10934e-07	2.35069e-07
533	3.79941e-07	5.58887e-07	7.3989e-07	4.22891e-07	4.84007e-07	3.79576e-07	3.34827e-07	5.22608e-07	4.64444e-07	5.85858e-07	2.73108e-07	4.04917e-07	3.09191e-07	3.06001e-07	3.66995e-07	9.12614e-07	2.52253e-07	3.3345e-07	5.32257e-07	4.10982e-07	2.73723e-07	3.86991e-07	4.37072e-07	2.13167e-07	4.0701e-07	2.35876e-07
534	3.79148e-07	5.58547e-07	7.406e-07	4.22029e-07	4.83532e-07	3.77114e-07	3.33783e-07	5.20838e-07	4.64086e-07	5.80702e-07	2.742e-07	4.01183e-07	3.07411e-07	3.04724e-07	3.67517e-07	9.06202e-07	2.52068e-07	3.34184e-07	5.34138e-07	4.09215e-07	2.75962e-07	3.8882e-07	4.36055e-07	2.1481e-07	4.03169e-07	2.3667e-07
535	3.78431e-07	5.58241e-07	7.41359e-07	4.21127e-07	4.83101e-07	3.74605e-07	3.32742e-07	5.19037e-07	4.63821e-07	5.75689e-07	2.7521e-07	3.97421e-07	3.05738e-07	3.035e-07	3.68035e-07	8.99176e-07	2.51862e-07	3.34948e-07	5.35792e-07	4.07365e-07	2.78285e-07	3.90749e-07	4.35085e-07	2.1647e-07	3.99407e-07	2.37461e-07
536	3.77763e-07	5.57967e-07	7.42167e-07	4.20085e-07	4.8271e-07	3.72055e-07	3.31707e-07	5.17236e-07	4.63646e-07	5.70823e-07	2.76107e-07	3.93645e-07	3.04171e-07	3.0233e-07	3.68546e-07	8.9157e-07	2.51639e-07	3.35734e-07	5.37275e-07	4.05451e-07	2.80608e-07	3.92765e-07	4.34159e-07	2.1814e-07	3.95727e-07	2.38279e-07
537	3.77134e-07	5.57725e-07	7.4302e-07	4.18848e-07	4.82359e-07	3.69469e-07	3.3068e-07	5.15466e-07	4.63553e-07	5.66112e-07	2.76874e-07	3.89867e-07	3.02706e-07	3.01214e-07	3.69012e-07	8.83465e-07	2.51398e-07	3.36529e-07	5.3855e-07	4.03493e-07	2.82887e-07	3.94847e-07	4.33272e-07	2.19813e-07	3.92099e-07	2.39141e-07
538	3.76542e-07	5.57516e-07	7.439e-07	4.17431e-07	4.82046e-07	3.66853e-07	3.29665e-07	5.13671e-07	4.63536e-07	5.61558e-07	2.77492e-07	3.861e-07	3.01342e-07	3.00148e-07	3.69454e-07	8.74919e-07	2.51158e-07	3.37324e-07	5.39547e-07	4.01507e-07	2.85069e-07	3.96972e-07	4.32417e-07	2.21482e-07	3.88434e-07	2.4004e-07
539	3.75994e-07	5.57339e-07	7.44724e-07	4.15837e-07	4.81769e-07	3.64214e-07	3.28667e-07	5.11672e-07	4.63589e-07	5.57166e-07	2.77953e-07	3.82354e-07	3.00075e-07	2.99133e-07	3.69878e-07	8.65972e-07	2.50932e-07	3.38117e-07	5.40257e-07	3.99512e-07	2.87127e-07	3.99138e-07	4.31589e-07	2.23137e-07	3.84698e-07	2.40904e-07
540	3.7549e-07	5.57193e-07	7.45465e-07	4.14072e-07	4.81527e-07	3.61556e-07	3.27686e-07	5.09434e-07	4.63705e-07	5.52938e-07	2.78247e-07	3.7864e-07	2.98902e-07	2.98163e-07	3.7029e-07	8.56664e-07	2.50731e-07	3.38849e-07	5.40798e-07	3.97522e-07	2.88983e-07	4.01344e-07	4.30778e-07	2.24766e-07	3.80911e-07	2.4171e-07
541	3.75029e-07	5.57078e-07	7.46126e-07	4.12146e-07	4.81316e-07	3.58886e-07	3.26728e-07	5.06955e-07	4.63876e-07	5.48877e-07	2.78398e-07	3.7497e-07	2.97818e-07	2.97237e-07	3.70695e-07	8.47034e-07	2.50563e-07	3.39495e-07	5.41164e-07	3.95553e-07	2.90543e-07	4.03601e-07	4.29977e-07	2.26358e-07	3.77065e-07	2.42475e-07
542	3.74609e-07	5.56995e-07	7.4671e-07	4.10083e-07	4.81134e-07	3.56209e-07	3.25794e-07	5.04219e-07	4.64094e-07	5.44984e-07	2.78469e-07	3.71352e-07	2.96818e-07	2.9635e-07	3.71107e-07	8.37122e-07	2.50437e-07	3.40034e-07	5.41339e-07	3.93617e-07	2.91785e-07	4.05912e-07	4.29176e-07	2.279e-07	3.73169e-07	2.43224e-07
543	3.74228e-07	5.56942e-07	7.4722e-07	4.07943e-07	4.80983e-07	3.53531e-07	3.24888e-07	5.01137e-07	4.64351e-07	5.41259e-07	2.78473e-07	3.67794e-07	2.95897e-07	2.95499e-07	3.71551e-07	8.26965e-07	2.50362e-07	3.40446e-07	5.41338e-07	3.91728e-07	2.92664e-07	4.08278e-07	4.28365e-07	2.29379e-07	3.69199e-07	2.43961e-07
544	3.73884e-07	5.56921e-07	7.4766e-07	4.05748e-07	4.80866e-07	3.50857e-07	3.24011e-07	4.97711e-07	4.64639e-07	5.37702e-07	2.78398e-07	3.64306e-07	2.95051e-07	2.94677e-07	3.72015e-07	8.16601e-07	2.50345e-07	3.40745e-07	5.41162e-07	3.89896e-07	2.93111e-07	4.10694e-07	4.27533e-07	2.30778e-07	3.65074e-07	2.44687e-07
545	3.73575e-07	5.5693e-07	7.48032e-07	4.03507e-07	4.80779e-07	3.48192e-07	3.23167e-07	4.93991e-07	4.64949e-07	5.34313e-07	2.78277e-07	3.60895e-07	2.94264e-07	2.93881e-07	3.72469e-07	8.06067e-07	2.50394e-07	3.40962e-07	5.40833e-07	3.8813e-07	2.93051e-07	4.13158e-07	4.26675e-07	2.32081e-07	3.60803e-07	2.45415e-07
546	3.733e-07	5.5697e-07	7.4829e-07	4.01243e-07	4.80724e-07	3.45542e-07	3.22358e-07	4.9e-07	4.65274e-07	5.31089e-07	2.78141e-07	3.57567e-07	2.93525e-07	2.93105e-07	3.7291e-07	7.95399e-07	2.50514e-07	3.41108e-07	5.40373e-07	3.86438e-07	2.92617e-07	4.15663e-07	4.25827e-07	2.33274e-07	3.5647e-07	2.46156e-07
547	3.73058e-07	5.5704e-07	7.48366e-07	3.98967e-07	4.80696e-07	3.42912e-07	3.21586e-07	4.85792e-07	4.65605e-07	5.2803e-07	2.77995e-07	3.54329e-07	2.92828e-07	2.92344e-07	3.73324e-07	7.84632e-07	2.5071e-07	3.41192e-07	5.39799e-07	3.84827e-07	2.9194e-07	4.18203e-07	4.24995e-07	2.34338e-07	3.5211e-07	2.46925e-07
548	3.72847e-07	5.57142e-07	7.48266e-07	3.96611e-07	4.80696e-07	3.40306e-07	3.20852e-07	4.81415e-07	4.65933e-07	5.25132e-07	2.77847e-07	3.51185e-07	2.92174e-07	2.91591e-07	3.73717e-07	7.738e-07	2.50987e-07	3.41197e-07	5.3913e-07	3.83303e-07	2.91121e-07	4.20769e-07	4.24173e-07	2.35271e-07	3.47693e-07	2.47739e-07
549	3.72665e-07	5.57274e-07	7.47997e-07	3.94171e-07	4.80695e-07	3.37729e-07	3.20159e-07	4.76917e-07	4.6625e-07	5.22391e-07	2.77659e-07	3.48141e-07	2.91562e-07	2.90843e-07	3.74096e-07	7.62934e-07	2.51348e-07	3.41142e-07	5.38382e-07	3.81868e-07	2.90193e-07	4.23353e-07	4.23357e-07	2.3611e-07	3.43247e-07	2.48621e-07
550	3.7251e-07	5.57436e-07	7.47565e-07	3.91674e-07	4.80655e-07	3.35186e-07	3.19508e-07	4.72317e-07	4.66534e-07	5.19805e-07	2.77407e-07	3.45199e-07	2.90995e-07	2.90099e-07	3.74466e-07	7.52068e-07	2.51797e-07	3.41063e-07	5.37573e-07	3.80526e-07	2.89216e-07	4.25942e-07	4.22539e-07	2.3686e-07	3.38806e-07	2.49586e-07
551	3.72383e-07	5.5763e-07	7.4698e-07	3.89132e-07	4.80573e-07	3.32682e-07	3.189e-07	4.67627e-07	4.66767e-07	5.17369e-07	2.77099e-07	3.42364e-07	2.90481e-07	2.89355e-07	3.74835e-07	7.41229e-07	2.52335e-07	3.40968e-07	5.36719e-07	3.79277e-07	2.88191e-07	4.28523e-07	4.21667e-07	2.37537e-07	3.34387e-07	2.50643e-07
552	3.7228e-07	5.57854e-07	7.4625e-07	3.86552e-07	4.80449e-07	3.30219e-07	3.18336e-07	4.62858e-07	4.66957e-07	5.15077e-07	2.76743e-07	3.39638e-07	2.90016e-07	2.88574e-07	3.75207e-07	7.30448e-07	2.52962e-07	3.40831e-07	5.35838e-07	3.78122e-07	2.87122e-07	4.31083e-07	4.20629e-07	2.38129e-07	3.30004e-07	2.51802e-07
553	3.72201e-07	5.5811e-07	7.45397e-07	3.83939e-07	4.80279e-07	3.27803e-07	3.17819e-07	4.58022e-07	4.67123e-07	5.12926e-07	2.76341e-07	3.37023e-07	2.89588e-07	2.87728e-07	3.75588e-07	7.1975e-07	2.53679e-07	3.40642e-07	5.34944e-07	3.77058e-07	2.86028e-07	4.33606e-07	4.19459e-07	2.38628e-07	3.25641e-07	2.53067e-07
554	3.72144e-07	5.58397e-07	7.44513e-07	3.81297e-07	4.80052e-07	3.25438e-07	3.17347e-07	4.5313e-07	4.67215e-07	5.10909e-07	2.75901e-07	3.3452e-07	2.8917e-07	2.86849e-07	3.75983e-07	7.09162e-07	2.54485e-07	3.40442e-07	5.34053e-07	3.76085e-07	2.84931e-07	4.36075e-07	4.18164e-07	2.39014e-07	3.21182e-07	2.54443e-07
555	3.72109e-07	5.58715e-07	7.43599e-07	3.78633e-07	4.79675e-07	3.23125e-07	3.16922e-07	4.48193e-07	4.67224e-07	5.09021e-07	2.75431e-07	3.32129e-07	2.88741e-07	2.85836e-07	3.76396e-07	6.98706e-07	2.55378e-07	3.40242e-07	5.33179e-07	3.75198e-07	2.83849e-07	4.38472e-07	4.16824e-07	2.39247e-07	3.16651e-07	2.55929e-07
556	3.72094e-07	5.59064e-07	7.42697e-07	3.75951e-07	4.79119e-07	3.2087e-07	3.16544e-07	4.43221e-07	4.67158e-07	5.07246e-07	2.74942e-07	3.29851e-07	2.88267e-07	2.84654e-07	3.7683e-07	6.88407e-07	2.56355e-07	3.40048e-07	5.32334e-07	3.74395e-07	2.82799e-07	4.40777e-07	4.15465e-07	2.39339e-07	3.12082e-07	2.57524e-07
557	3.72097e-07	5.59446e-07	7.41859e-07	3.73256e-07	4.78375e-07	3.18675e-07	3.16212e-07	4.38226e-07	4.67021e-07	5.05536e-07	2.7444e-07	3.27684e-07	2.87747e-07	2.8331e-07	3.77288e-07	6.78284e-07	2.57413e-07	3.39848e-07	5.31533e-07	3.73669e-07	2.81799e-07	4.4297e-07	4.14013e-07	2.39327e-07	3.07508e-07	2.59223e-07
558	3.72119e-07	5.59859e-07	7.41076e-07	3.70555e-07	4.77443e-07	3.16543e-07	3.15928e-07	4.33216e-07	4.66809e-07	5.0388e-07	2.73935e-07	3.25629e-07	2.87181e-07	2.81809e-07	3.77774e-07	6.68356e-07	2.58547e-07	3.39613e-07	5.30805e-07	3.73016e-07	2.80862e-07	4.4503e-07	4.12423e-07	2.39228e-07	3.02958e-07	2.61017e-07
559	3.72156e-07	5.60305e-07	7.40327e-07	3.6785e-07	4.76324e-07	3.14476e-07	3.15689e-07	4.28202e-07	4.66525e-07	5.02273e-07	2.73434e-07	3.23682e-07	2.86534e-07	2.80155e-07	3.78289e-07	6.58642e-07	2.59752e-07	3.39349e-07	5.30161e-07	3.72431e-07	2.80002e-07	4.46933e-07	4.10702e-07	2.39078e-07	2.98461e-07	2.62897e-07
560	3.7221e-07	5.60784e-07	7.39603e-07	3.65148e-07	4.75017e-07	3.12478e-07	3.15497e-07	4.23194e-07	4.66183e-07	5.00715e-07	2.72943e-07	3.21843e-07	2.85778e-07	2.78348e-07	3.78836e-07	6.49156e-07	2.61023e-07	3.39065e-07	5.29611e-07	3.71907e-07	2.7923e-07	4.48657e-07	4.08877e-07	2.38909e-07	2.94042e-07	2.64849e-07
561	3.72278e-07	5.61295e-07	7.38972e-07	3.62453e-07	4.73527e-07	3.10549e-07	3.15349e-07	4.182e-07	4.65795e-07	4.99219e-07	2.72469e-07	3.20123e-07	2.84908e-07	2.76377e-07	3.79414e-07	6.39913e-07	2.62351e-07	3.38768e-07	5.29161e-07	3.71439e-07	2.78556e-07	4.50181e-07	4.06985e-07	2.38737e-07	2.89723e-07	2.66859e-07
562	3.72359e-07	5.6184e-07	7.38442e-07	3.5977e-07	4.71861e-07	3.08693e-07	3.15246e-07	4.13229e-07	4.65389e-07	4.97775e-07	2.72017e-07	3.18529e-07	2.83908e-07	2.74259e-07	3.80024e-07	6.30926e-07	2.6373e-07	3.38462e-07	5.28816e-07	3.71025e-07	2.77988e-07	4.51513e-07	4.04999e-07	2.38555e-07	2.85525e-07	2.68909e-07
563	3.72453e-07	5.62419e-07	7.37923e-07	3.57103e-07	4.70017e-07	3.0691e-07	3.15185e-07	4.0829e-07	4.6495e-07	4.9636e-07	2.7159e-07	3.17057e-07	2.82778e-07	2.72015e-07	3.80666e-07	6.22206e-07	2.65152e-07	3.38154e-07	5.2858e-07	3.70686e-07	2.7753e-07	4.52638e-07	4.02909e-07	2.38359e-07	2.81463e-07	2.70978e-07
564	3.72558e-07	5.63031e-07	7.37307e-07	3.54456e-07	4.67992e-07	3.05203e-07	3.15165e-07	4.03391e-07	4.64495e-07	4.94943e-07	2.71195e-07	3.15712e-07	2.81509e-07	2.69659e-07	3.8134e-07	6.13762e-07	2.66607e-07	3.37851e-07	5.28455e-07	3.70416e-07	2.77187e-07	4.53533e-07	4.00669e-07	2.3816e-07	2.77553e-07	2.73045e-07
565	3.72675e-07	5.63678e-07	7.36474e-07	3.51833e-07	4.65831e-07	3.03572e-07	3.15184e-07	3.98539e-07	4.6403e-07	4.93509e-07	2.70832e-07	3.14509e-07	2.80112e-07	2.67207e-07	3.82044e-07	6.05602e-07	2.68087e-07	3.37559e-07	5.28443e-07	3.70162e-07	2.7696e-07	4.54175e-07	3.98252e-07	2.37939e-07	2.73805e-07	2.75086e-07
566	3.72801e-07	5.6436e-07	7.35412e-07	3.49239e-07	4.63571e-07	3.02018e-07	3.15241e-07	3.93742e-07	4.63559e-07	4.91981e-07	2.70504e-07	3.13446e-07	2.78628e-07	2.64679e-07	3.82776e-07	5.97733e-07	2.69581e-07	3.37284e-07	5.28543e-07	3.69686e-07	2.76849e-07	4.54541e-07	3.95673e-07	2.37644e-07	2.70228e-07	2.77076e-07
567	3.72936e-07	5.65077e-07	7.34292e-07	3.46677e-07	4.61236e-07	3.00542e-07	3.15334e-07	3.89006e-07	4.63081e-07	4.90313e-07	2.70213e-07	3.12517e-07	2.77066e-07	2.62091e-07	3.83533e-07	5.9016e-07	2.71079e-07	3.37029e-07	5.28753e-07	3.68937e-07	2.76851e-07	4.54652e-07	3.92922e-07	2.37287e-07	2.66826e-07	2.78953e-07
568	3.73079e-07	5.6583e-07	7.33181e-07	3.44151e-07	4.58829e-07	2.99144e-07	3.1546e-07	3.84338e-07	4.62566e-07	4.88486e-07	2.69958e-07	3.11722e-07	2.75436e-07	2.59464e-07	3.84314e-07	5.82886e-07	2.72571e-07	3.368e-07	5.29072e-07	3.67914e-07	2.76962e-07	4.54566e-07	3.90043e-07	2.36884e-07	2.63604e-07	2.80643e-07
569	3.7323e-07	5.66619e-07	7.32078e-07	3.41664e-07	4.56341e-07	2.97825e-07	3.15618e-07	3.79743e-07	4.62014e-07	4.86503e-07	2.6974e-07	3.11054e-07	2.73749e-07	2.56807e-07	3.85113e-07	5.75915e-07	2.74046e-07	3.366e-07	5.29494e-07	3.66699e-07	2.77177e-07	4.54248e-07	3.87058e-07	2.36451e-07	2.6056e-07	2.82135e-07
570	3.73387e-07	5.67445e-07	7.30995e-07	3.3922e-07	4.53795e-07	2.96584e-07	3.15803e-07	3.75228e-07	4.61432e-07	4.84407e-07	2.69558e-07	3.10506e-07	2.72012e-07	2.5413e-07	3.85927e-07	5.69247e-07	2.75518e-07	3.36432e-07	5.30014e-07	3.65317e-07	2.77488e-07	4.53707e-07	3.83988e-07	2.36003e-07	2.57687e-07	2.83411e-07
571	3.73551e-07	5.68309e-07	7.2994e-07	3.36822e-07	4.51206e-07	2.95421e-07	3.16014e-07	3.70798e-07	4.60827e-07	4.82211e-07	2.69409e-07	3.1005e-07	2.70219e-07	2.51451e-07	3.86752e-07	5.62883e-07	2.76991e-07	3.36297e-07	5.30626e-07	3.63831e-07	2.77885e-07	4.52962e-07	3.80851e-07	2.35552e-07	2.54973e-07	2.84457e-07
572	3.7372e-07	5.6921e-07	7.2893e-07	3.34473e-07	4.48583e-07	2.94336e-07	3.16248e-07	3.66456e-07	4.60205e-07	4.79898e-07	2.6929e-07	3.09627e-07	2.68376e-07	2.48787e-07	3.87583e-07	5.56822e-07	2.78456e-07	3.36198e-07	5.31322e-07	3.6231e-07	2.78358e-07	4.5203e-07	3.77667e-07	2.35112e-07	2.52411e-07	2.8527e-07
573	3.73893e-07	5.70149e-07	7.28023e-07	3.32174e-07	4.45963e-07	2.93328e-07	3.16502e-07	3.62209e-07	4.59572e-07	4.77437e-07	2.69199e-07	3.09231e-07	2.66484e-07	2.46154e-07	3.88413e-07	5.51055e-07	2.79908e-07	3.36135e-07	5.32093e-07	3.60732e-07	2.78894e-07	4.50906e-07	3.74454e-07	2.34693e-07	2.49994e-07	2.85799e-07
574	3.74071e-07	5.71128e-07	7.27179e-07	3.2993e-07	4.43351e-07	2.92395e-07	3.16772e-07	3.58058e-07	4.58935e-07	4.74812e-07	2.6913e-07	3.08865e-07	2.64554e-07	2.43567e-07	3.89237e-07	5.45565e-07	2.81345e-07	3.36107e-07	5.3293e-07	3.59028e-07	2.79482e-07	4.49556e-07	3.71229e-07	2.34305e-07	2.47726e-07	2.86045e-07
575	3.74252e-07	5.72146e-07	7.26336e-07	3.27743e-07	4.40754e-07	2.91537e-07	3.17056e-07	3.54009e-07	4.58299e-07	4.72038e-07	2.69079e-07	3.08519e-07	2.62595e-07	2.41039e-07	3.9005e-07	5.40349e-07	2.82752e-07	3.36115e-07	5.33822e-07	3.5718e-07	2.80105e-07	4.47958e-07	3.68009e-07	2.33957e-07	2.45598e-07	2.86113e-07
576	3.74436e-07	5.73204e-07	7.25496e-07	3.25614e-07	4.38177e-07	2.90752e-07	3.17349e-07	3.50065e-07	4.57671e-07	4.69129e-07	2.6904e-07	3.0817e-07	2.60617e-07	2.38584e-07	3.90843e-07	5.35364e-07	2.84118e-07	3.36156e-07	5.34755e-07	3.55204e-07	2.80691e-07	4.46179e-07	3.64811e-07	2.33655e-07	2.436e-07	2.8606e-07
577	3.74623e-07	5.74303e-07	7.24613e-07	3.23545e-07	4.35625e-07	2.90038e-07	3.1765e-07	3.46227e-07	4.57067e-07	4.66095e-07	2.69008e-07	3.07788e-07	2.58629e-07	2.36213e-07	3.9161e-07	5.30509e-07	2.85448e-07	3.36229e-07	5.35703e-07	3.53117e-07	2.81198e-07	4.44242e-07	3.61649e-07	2.33405e-07	2.41738e-07	2.85906e-07
578	3.74812e-07	5.75443e-07	7.23654e-07	3.21539e-07	4.33105e-07	2.89394e-07	3.17956e-07	3.42499e-07	4.56496e-07	4.62949e-07	2.68975e-07	3.07382e-07	2.5664e-07	2.33937e-07	3.92344e-07	5.25784e-07	2.86755e-07	3.3633e-07	5.36651e-07	3.50939e-07	2.81607e-07	4.42161e-07	3.58536e-07	2.3321e-07	2.40045e-07	2.85682e-07
579	3.75002e-07	5.76626e-07	7.22651e-07	3.19596e-07	4.3062e-07	2.88817e-07	3.18262e-07	3.38882e-07	4.55963e-07	4.59703e-07	2.68934e-07	3.0697e-07	2.54659e-07	2.31764e-07	3.93054e-07	5.21189e-07	2.88029e-07	3.36455e-07	5.37582e-07	3.4869e-07	2.81891e-07	4.39963e-07	3.55485e-07	2.33073e-07	2.38519e-07	2.85451e-07
580	3.75192e-07	5.77851e-07	7.21602e-07	3.17719e-07	4.28177e-07	2.88305e-07	3.18564e-07	3.35378e-07	4.55473e-07	4.56367e-07	2.68879e-07	3.06562e-07	2.52695e-07	2.29703e-07	3.93753e-07	5.16727e-07	2.89235e-07	3.366e-07	5.3848e-07	3.4639e-07	2.82044e-07	4.37673e-07	3.52507e-07	2.32993e-07	2.37173e-07	2.85261e-07
581	3.75384e-07	5.7912e-07	7.20505e-07	3.15909e-07	4.25779e-07	2.87856e-07	3.1886e-07	3.3199e-07	4.55031e-07	4.52953e-07	2.688e-07	3.06159e-07	2.50754e-07	2.27759e-07	3.94435e-07	5.12418e-07	2.90366e-07	3.3676e-07	5.39288e-07	3.44057e-07	2.82044e-07	4.3532e-07	3.49612e-07	2.32971e-07	2.3598e-07	2.85149e-07
582	3.75576e-07	5.80433e-07	7.1936e-07	3.14165e-07	4.23432e-07	2.87468e-07	3.19144e-07	3.28717e-07	4.5464e-07	4.49478e-07	2.68691e-07	3.05769e-07	2.48846e-07	2.25938e-07	3.95092e-07	5.08292e-07	2.91441e-07	3.36929e-07	5.39945e-07	3.41677e-07	2.81918e-07	4.32903e-07	3.46809e-07	2.33002e-07	2.34941e-07	2.85125e-07
583	3.75767e-07	5.8179e-07	7.18166e-07	3.12491e-07	4.2114e-07	2.87137e-07	3.19415e-07	3.2556e-07	4.54306e-07	4.45954e-07	2.6855e-07	3.05396e-07	2.46976e-07	2.24245e-07	3.95706e-07	5.04367e-07	2.92473e-07	3.37102e-07	5.4043e-07	3.39261e-07	2.81676e-07	4.30434e-07	3.44104e-07	2.33084e-07	2.34032e-07	2.85204e-07
584	3.75958e-07	5.83194e-07	7.1692e-07	3.10884e-07	4.18907e-07	2.8686e-07	3.1967e-07	3.22521e-07	4.54032e-07	4.42391e-07	2.68374e-07	3.05046e-07	2.45152e-07	2.22681e-07	3.96263e-07	5.00667e-07	2.93468e-07	3.3727e-07	5.40737e-07	3.36832e-07	2.81335e-07	4.27925e-07	3.41503e-07	2.33209e-07	2.33206e-07	2.85427e-07
585	3.76148e-07	5.84643e-07	7.15624e-07	3.09348e-07	4.16737e-07	2.86632e-07	3.19906e-07	3.19599e-07	4.53821e-07	4.38801e-07	2.68151e-07	3.04723e-07	2.43381e-07	2.21249e-07	3.96742e-07	4.97183e-07	2.94455e-07	3.37427e-07	5.40822e-07	3.34413e-07	2.80957e-07	4.25362e-07	3.39011e-07	2.3337e-07	2.32466e-07	2.8578e-07
586	3.76336e-07	5.8614e-07	7.14284e-07	3.07881e-07	4.14632e-07	2.86438e-07	3.20119e-07	3.16796e-07	4.53675e-07	4.35194e-07	2.67862e-07	3.04432e-07	2.41668e-07	2.19951e-07	3.9712e-07	4.93845e-07	2.95471e-07	3.37565e-07	5.40597e-07	3.32026e-07	2.80556e-07	4.22757e-07	3.36631e-07	2.3356e-07	2.31817e-07	2.86215e-07
587	3.76523e-07	5.87684e-07	7.12955e-07	3.06483e-07	4.12598e-07	2.86272e-07	3.20305e-07	3.14109e-07	4.53598e-07	4.31579e-07	2.67504e-07	3.04178e-07	2.40019e-07	2.18792e-07	3.97381e-07	4.90593e-07	2.96524e-07	3.37675e-07	5.40018e-07	3.2969e-07	2.80136e-07	4.20129e-07	3.34364e-07	2.33768e-07	2.31273e-07	2.8676e-07
588	3.76709e-07	5.89278e-07	7.1164e-07	3.05155e-07	4.10636e-07	2.86133e-07	3.20461e-07	3.11541e-07	4.53591e-07	4.27967e-07	2.67063e-07	3.03922e-07	2.38438e-07	2.17772e-07	3.97535e-07	4.87329e-07	2.97619e-07	3.37749e-07	5.39158e-07	3.27427e-07	2.79669e-07	4.17494e-07	3.32211e-07	2.3398e-07	2.30897e-07	2.8747e-07
589	3.76892e-07	5.9092e-07	7.10337e-07	3.03896e-07	4.0875e-07	2.86015e-07	3.2058e-07	3.09089e-07	4.53656e-07	4.24366e-07	2.6656e-07	3.03616e-07	2.36931e-07	2.16888e-07	3.97593e-07	4.83954e-07	2.98781e-07	3.37777e-07	5.38031e-07	3.25253e-07	2.7904e-07	4.14868e-07	3.30169e-07	2.34195e-07	2.30692e-07	2.88363e-07
590	3.77073e-07	5.92613e-07	7.09041e-07	3.02707e-07	4.06941e-07	2.85917e-07	3.20676e-07	3.06755e-07	4.53794e-07	4.20786e-07	2.66009e-07	3.03265e-07	2.35501e-07	2.16135e-07	3.97542e-07	4.80441e-07	3.00045e-07	3.37751e-07	5.36643e-07	3.23184e-07	2.78144e-07	4.12264e-07	3.28239e-07	2.34405e-07	2.3059e-07	2.89451e-07
591	3.77252e-07	5.94358e-07	7.07748e-07	3.01585e-07	4.05212e-07	2.85833e-07	3.20734e-07	3.04536e-07	4.54006e-07	4.17234e-07	2.65401e-07	3.02874e-07	2.34152e-07	2.1551e-07	3.97383e-07	4.76782e-07	3.01413e-07	3.37662e-07	5.34968e-07	3.21236e-07	2.7694e-07	4.09698e-07	3.26415e-07	2.34495e-07	2.3059e-07	2.90747e-07
592	3.77428e-07	5.96154e-07	7.06452e-07	3.00531e-07	4.03565e-07	2.85764e-07	3.20744e-07	3.02432e-07	4.54292e-07	4.13718e-07	2.64712e-07	3.02448e-07	2.32886e-07	2.15006e-07	3.97128e-07	4.72993e-07	3.02887e-07	3.37499e-07	5.32944e-07	3.19422e-07	2.75462e-07	4.0718e-07	3.24693e-07	2.34458e-07	2.307e-07	2.92258e-07
593	3.77601e-07	5.98003e-07	7.05152e-07	2.99544e-07	4.02001e-07	2.85721e-07	3.20697e-07	3.00434e-07	4.54651e-07	4.10246e-07	2.6389e-07	3.01991e-07	2.31707e-07	2.14617e-07	3.96785e-07	4.69094e-07	3.0446e-07	3.37253e-07	5.30535e-07	3.17753e-07	2.73746e-07	4.04721e-07	3.23067e-07	2.34276e-07	2.30927e-07	2.93991e-07
594	3.77771e-07	5.99905e-07	7.03842e-07	2.98622e-07	4.00521e-07	2.85703e-07	3.20591e-07	2.98539e-07	4.55084e-07	4.06825e-07	2.62903e-07	3.01509e-07	2.30617e-07	2.14335e-07	3.9635e-07	4.65125e-07	3.06133e-07	3.36941e-07	5.27866e-07	3.1624e-07	2.71814e-07	4.02333e-07	3.21532e-07	2.33928e-07	2.31272e-07	2.9595e-07
595	3.77939e-07	6.01862e-07	7.0252e-07	2.97765e-07	3.99126e-07	2.85712e-07	3.20444e-07	2.96744e-07	4.55588e-07	4.03461e-07	2.61747e-07	3.01007e-07	2.29616e-07	2.14152e-07	3.95841e-07	4.61115e-07	3.07909e-07	3.36584e-07	5.24976e-07	3.14889e-07	2.69695e-07	4.00021e-07	3.2008e-07	2.33443e-07	2.31737e-07	2.98135e-07
596	3.78103e-07	6.03875e-07	7.01182e-07	2.96971e-07	3.97817e-07	2.85745e-07	3.20271e-07	2.95014e-07	4.56163e-07	4.00159e-07	2.60417e-07	3.00488e-07	2.28706e-07	2.14065e-07	3.95285e-07	4.57094e-07	3.09788e-07	3.36171e-07	5.21903e-07	3.13709e-07	2.67423e-07	3.97795e-07	3.18703e-07	2.3284e-07	2.32332e-07	3.00544e-07
597	3.78264e-07	6.05944e-07	6.99825e-07	2.96239e-07	3.96594e-07	2.85802e-07	3.20079e-07	2.93328e-07	4.56807e-07	3.96925e-07	2.58926e-07	2.99958e-07	2.27888e-07	2.14077e-07	3.94685e-07	4.53093e-07	3.11771e-07	3.35668e-07	5.18671e-07	3.12703e-07	2.6503e-07	3.95658e-07	3.17377e-07	2.32196e-07	2.33066e-07	3.03172e-07
598	3.78422e-07	6.0807e-07	6.98446e-07	2.95567e-07	3.95456e-07	2.85885e-07	3.19859e-07	2.91684e-07	4.57516e-07	3.93764e-07	2.57283e-07	2.99419e-07	2.27162e-07	2.14192e-07	3.9405e-07	4.4914e-07	3.13859e-07	3.3507e-07	5.15304e-07	3.11874e-07	2.62547e-07	3.93616e-07	3.16077e-07	2.31506e-07	2.33945e-07	3.06013e-07
599	3.78576e-07	6.10254e-07	6.97041e-07	2.94954e-07	3.94403e-07	2.8598e-07	3.19592e-07	2.9008e-07	4.58288e-07	3.90681e-07	2.55474e-07	2.98875e-07	2.26526e-07	2.14444e-07	3.93379e-07	4.45263e-07	3.16052e-07	3.34386e-07	5.11825e-07	3.11224e-07	2.60006e-07	3.91671e-07	3.14793e-07	2.30734e-07	2.34975e-07	3.09057e-07
600	3.78727e-07	6.12498e-07	6.95609e-07	2.94398e-07	3.93435e-07	2.86047e-07	3.19283e-07	2.88515e-07	4.5912e-07	3.87678e-07	2.53508e-07	2.98331e-07	2.25981e-07	2.14835e-07	3.92667e-07	4.41489e-07	3.1835e-07	3.33623e-07	5.08254e-07	3.10751e-07	2.57436e-07	3.89823e-07	3.13528e-07	2.29888e-07	2.3616e-07	3.12289e-07
601	3.78875e-07	6.14802e-07	6.94146e-07	2.93898e-07	3.92549e-07	2.86076e-07	3.18932e-07	2.86992e-07	4.60007e-07	3.8476e-07	2.51397e-07	2.97788e-07	2.25525e-07	2.15355e-07	3.9192e-07	4.37843e-07	3.20751e-07	3.32773e-07	5.04615e-07	3.10455e-07	2.54863e-07	3.88073e-07	3.12331e-07	2.28979e-07	2.37499e-07	3.15696e-07
602	3.7902e-07	6.17166e-07	6.9265e-07	2.93451e-07	3.91745e-07	2.86061e-07	3.18515e-07	2.85532e-07	4.60946e-07	3.81928e-07	2.49156e-07	2.9725e-07	2.25156e-07	2.15956e-07	3.91139e-07	4.34349e-07	3.23256e-07	3.31802e-07	5.00926e-07	3.10331e-07	2.52312e-07	3.8642e-07	3.11202e-07	2.28019e-07	2.38992e-07	3.1926e-07
603	3.79161e-07	6.19593e-07	6.91118e-07	2.93053e-07	3.91021e-07	2.85999e-07	3.18045e-07	2.84126e-07	4.61933e-07	3.79185e-07	2.46804e-07	2.96719e-07	2.24872e-07	2.1649e-07	3.90321e-07	4.31031e-07	3.25862e-07	3.30709e-07	4.97209e-07	3.10374e-07	2.49807e-07	3.8486e-07	3.10126e-07	2.27028e-07	2.40635e-07	3.22961e-07
604	3.79299e-07	6.22083e-07	6.89549e-07	2.92692e-07	3.90374e-07	2.8589e-07	3.17521e-07	2.82771e-07	4.62961e-07	3.76533e-07	2.44355e-07	2.96197e-07	2.2467e-07	2.16919e-07	3.89461e-07	4.27909e-07	3.28567e-07	3.29568e-07	4.93482e-07	3.10577e-07	2.47369e-07	3.83389e-07	3.09055e-07	2.26027e-07	2.42425e-07	3.26777e-07
605	3.79433e-07	6.24637e-07	6.8794e-07	2.92365e-07	3.89803e-07	2.85731e-07	3.16947e-07	2.81436e-07	4.64027e-07	3.73972e-07	2.41827e-07	2.95685e-07	2.24548e-07	2.17224e-07	3.88565e-07	4.25002e-07	3.31368e-07	3.28382e-07	4.89762e-07	3.10934e-07	2.45014e-07	3.82003e-07	3.07981e-07	2.25031e-07	2.44352e-07	3.30684e-07
606	3.79565e-07	6.27198e-07	6.8629e-07	2.9207e-07	3.89305e-07	2.85501e-07	3.16331e-07	2.80103e-07	4.65123e-07	3.71504e-07	2.39235e-07	2.95186e-07	2.24502e-07	2.17413e-07	3.87637e-07	4.22329e-07	3.34263e-07	3.27147e-07	4.86066e-07	3.11434e-07	2.4276e-07	3.80694e-07	3.06892e-07	2.24056e-07	2.46409e-07	3.34657e-07
607	3.79693e-07	6.29591e-07	6.84596e-07	2.91804e-07	3.88876e-07	2.85225e-07	3.15689e-07	2.7877e-07	4.66245e-07	3.69128e-07	2.36594e-07	2.94699e-07	2.24529e-07	2.175e-07	3.8668e-07	4.19905e-07	3.37246e-07	3.25876e-07	4.82413e-07	3.1207e-07	2.40619e-07	3.79447e-07	3.05753e-07	2.23117e-07	2.48584e-07	3.38668e-07
608	3.79819e-07	6.31803e-07	6.82856e-07	2.91565e-07	3.88513e-07	2.84905e-07	3.15028e-07	2.77434e-07	4.67386e-07	3.66845e-07	2.3392e-07	2.94227e-07	2.2462e-07	2.17489e-07	3.85699e-07	4.17744e-07	3.40315e-07	3.24576e-07	4.78817e-07	3.12833e-07	2.38601e-07	3.78218e-07	3.04542e-07	2.22226e-07	2.50862e-07	3.42678e-07
609	3.79942e-07	6.33843e-07	6.81069e-07	2.91345e-07	3.88214e-07	2.84578e-07	3.14352e-07	2.76091e-07	4.68539e-07	3.64653e-07	2.31226e-07	2.93768e-07	2.24723e-07	2.17377e-07	3.8469e-07	4.15858e-07	3.43462e-07	3.23244e-07	4.75292e-07	3.13712e-07	2.36713e-07	3.76996e-07	3.03247e-07	2.21394e-07	2.5323e-07	3.46646e-07
610	3.80062e-07	6.35724e-07	6.79234e-07	2.91137e-07	3.87973e-07	2.84272e-07	3.13663e-07	2.74752e-07	4.69697e-07	3.6255e-07	2.28525e-07	2.93324e-07	2.24822e-07	2.1718e-07	3.83653e-07	4.14257e-07	3.46684e-07	3.21891e-07	4.71849e-07	3.14696e-07	2.34961e-07	3.75777e-07	3.01831e-07	2.20632e-07	2.55671e-07	3.50551e-07
611	3.80179e-07	6.37447e-07	6.7735e-07	2.90938e-07	3.87787e-07	2.83987e-07	3.12965e-07	2.7341e-07	4.70853e-07	3.60537e-07	2.2583e-07	2.92894e-07	2.24899e-07	2.1692e-07	3.82593e-07	4.1295e-07	3.49972e-07	3.2053e-07	4.68498e-07	3.15777e-07	2.33346e-07	3.74552e-07	3.00269e-07	2.19948e-07	2.58165e-07	3.54394e-07
612	3.80295e-07	6.3901e-07	6.75414e-07	2.90765e-07	3.87652e-07	2.83724e-07	3.12261e-07	2.72011e-07	4.72e-07	3.5861e-07	2.23153e-07	2.92477e-07	2.24935e-07	2.16602e-07	3.81513e-07	4.11941e-07	3.53321e-07	3.19172e-07	4.65248e-07	3.16914e-07	2.31867e-07	3.73241e-07	2.98578e-07	2.19347e-07	2.60692e-07	3.58152e-07
613	3.80408e-07	6.40346e-07	6.73425e-07	2.90639e-07	3.87564e-07	2.83485e-07	3.11554e-07	2.70516e-07	4.73131e-07	3.56766e-07	2.20504e-07	2.92072e-07	2.24928e-07	2.1623e-07	3.80419e-07	4.11235e-07	3.56722e-07	3.17825e-07	4.62108e-07	3.18058e-07	2.30521e-07	3.71786e-07	2.96801e-07	2.18835e-07	2.63232e-07	3.61781e-07
614	3.80519e-07	6.41436e-07	6.71384e-07	2.90558e-07	3.87517e-07	2.83275e-07	3.10846e-07	2.68934e-07	4.74237e-07	3.55004e-07	2.17894e-07	2.91679e-07	2.24876e-07	2.15807e-07	3.79313e-07	4.10833e-07	3.60167e-07	3.16489e-07	4.59081e-07	3.191e-07	2.29302e-07	3.70142e-07	2.94938e-07	2.18414e-07	2.65776e-07	3.65241e-07
615	3.80628e-07	6.42304e-07	6.69288e-07	2.90522e-07	3.87507e-07	2.83097e-07	3.1014e-07	2.67268e-07	4.75312e-07	3.5332e-07	2.15331e-07	2.91295e-07	2.24778e-07	2.1533e-07	3.78199e-07	4.10735e-07	3.63647e-07	3.15174e-07	4.56173e-07	3.2003e-07	2.28202e-07	3.68281e-07	2.92955e-07	2.18085e-07	2.68331e-07	3.68412e-07
616	3.80736e-07	6.4298e-07	6.67137e-07	2.9052e-07	3.87529e-07	2.82956e-07	3.09439e-07	2.65524e-07	4.76346e-07	3.51711e-07	2.12825e-07	2.90919e-07	2.24629e-07	2.14804e-07	3.77082e-07	4.10937e-07	3.67153e-07	3.13892e-07	4.53387e-07	3.2085e-07	2.27211e-07	3.66234e-07	2.90934e-07	2.17846e-07	2.70902e-07	3.71202e-07
617	3.80842e-07	6.43457e-07	6.6493e-07	2.90542e-07	3.87578e-07	2.82862e-07	3.08745e-07	2.63708e-07	4.77326e-07	3.50172e-07	2.10381e-07	2.90549e-07	2.24423e-07	2.14233e-07	3.75964e-07	4.11436e-07	3.70675e-07	3.12653e-07	4.50725e-07	3.21529e-07	2.26315e-07	3.64014e-07	2.8888e-07	2.17696e-07	2.73445e-07	3.73613e-07
618	3.80947e-07	6.43737e-07	6.62667e-07	2.90551e-07	3.87647e-07	2.82809e-07	3.0806e-07	2.61833e-07	4.78221e-07	3.487e-07	2.08007e-07	2.90184e-07	2.2417e-07	2.13638e-07	3.74848e-07	4.12224e-07	3.74201e-07	3.11466e-07	4.48186e-07	3.22058e-07	2.25499e-07	3.61611e-07	2.8679e-07	2.17629e-07	2.75927e-07	3.75755e-07
619	3.81052e-07	6.4375e-07	6.60347e-07	2.90474e-07	3.87733e-07	2.82786e-07	3.07386e-07	2.59906e-07	4.79023e-07	3.47291e-07	2.05707e-07	2.89819e-07	2.23876e-07	2.13045e-07	3.73738e-07	4.13292e-07	3.77722e-07	3.10353e-07	4.45769e-07	3.22434e-07	2.24743e-07	3.59016e-07	2.8468e-07	2.17639e-07	2.78321e-07	3.7768e-07
620	3.81155e-07	6.43434e-07	6.57969e-07	2.90279e-07	3.87829e-07	2.82791e-07	3.06725e-07	2.57949e-07	4.79721e-07	3.45941e-07	2.03487e-07	2.89454e-07	2.23528e-07	2.12464e-07	3.72635e-07	4.1463e-07	3.81224e-07	3.09329e-07	4.43472e-07	3.22654e-07	2.24029e-07	3.5625e-07	2.82563e-07	2.17718e-07	2.80605e-07	3.79387e-07
621	3.81259e-07	6.42794e-07	6.55533e-07	2.89964e-07	3.87932e-07	2.82828e-07	3.06079e-07	2.55974e-07	4.80315e-07	3.44644e-07	2.01349e-07	2.89097e-07	2.23122e-07	2.11903e-07	3.71543e-07	4.16224e-07	3.84696e-07	3.08402e-07	4.41292e-07	3.22745e-07	2.23336e-07	3.53298e-07	2.80445e-07	2.17857e-07	2.82768e-07	3.80891e-07
622	3.81362e-07	6.41834e-07	6.53039e-07	2.89523e-07	3.88036e-07	2.82897e-07	3.05449e-07	2.53986e-07	4.80802e-07	3.43378e-07	1.99297e-07	2.88764e-07	2.22657e-07	2.11372e-07	3.70463e-07	4.1806e-07	3.88125e-07	3.07577e-07	4.39223e-07	3.22713e-07	2.22631e-07	3.50188e-07	2.78343e-07	2.18043e-07	2.84831e-07	3.82219e-07
623	3.81466e-07	6.40505e-07	6.50487e-07	2.8896e-07	3.88138e-07	2.82999e-07	3.04837e-07	2.5199e-07	4.81197e-07	3.42135e-07	1.97331e-07	2.88452e-07	2.22128e-07	2.10879e-07	3.69397e-07	4.20121e-07	3.91498e-07	3.06859e-07	4.37259e-07	3.22569e-07	2.21968e-07	3.46944e-07	2.76276e-07	2.18266e-07	2.86836e-07	3.83504e-07
624	3.81571e-07	6.38803e-07	6.47876e-07	2.88293e-07	3.88232e-07	2.83136e-07	3.04243e-07	2.49994e-07	4.81512e-07	3.40911e-07	1.95453e-07	2.8816e-07	2.21516e-07	2.10432e-07	3.68347e-07	4.22389e-07	3.94802e-07	3.06252e-07	4.35393e-07	3.22346e-07	2.21356e-07	3.43608e-07	2.7426e-07	2.18511e-07	2.88837e-07	3.84791e-07
625	3.81676e-07	6.36748e-07	6.45207e-07	2.87529e-07	3.88314e-07	2.83308e-07	3.03669e-07	2.48e-07	4.81742e-07	3.39702e-07	1.93663e-07	2.87884e-07	2.20814e-07	2.10037e-07	3.67313e-07	4.24844e-07	3.98024e-07	3.05758e-07	4.33617e-07	3.22065e-07	2.2078e-07	3.40206e-07	2.72311e-07	2.18764e-07	2.90867e-07	3.86097e-07
626	3.81783e-07	6.34354e-07	6.42479e-07	2.86692e-07	3.88377e-07	2.83517e-07	3.03115e-07	2.46016e-07	4.81863e-07	3.38486e-07	1.91959e-07	2.87625e-07	2.20015e-07	2.09703e-07	3.66298e-07	4.27464e-07	4.01151e-07	3.05381e-07	4.31919e-07	3.21746e-07	2.20251e-07	3.3676e-07	2.70444e-07	2.19009e-07	2.92888e-07	3.87439e-07
627	3.81891e-07	6.31656e-07	6.39693e-07	2.85814e-07	3.88405e-07	2.83763e-07	3.02582e-07	2.44046e-07	4.81875e-07	3.3726e-07	1.90341e-07	2.8738e-07	2.19127e-07	2.09434e-07	3.65302e-07	4.30226e-07	4.04184e-07	3.05122e-07	4.3029e-07	3.21401e-07	2.19757e-07	3.33289e-07	2.68674e-07	2.19229e-07	2.94894e-07	3.88823e-07
628	3.82001e-07	6.28742e-07	6.3685e-07	2.84899e-07	3.88385e-07	2.84048e-07	3.0207e-07	2.42095e-07	4.8178e-07	3.36028e-07	1.88807e-07	2.87144e-07	2.18156e-07	2.09236e-07	3.64326e-07	4.33107e-07	4.07119e-07	3.0498e-07	4.28722e-07	3.2104e-07	2.1929e-07	3.29814e-07	2.67013e-07	2.19409e-07	2.96893e-07	3.90232e-07
629	3.82113e-07	6.25632e-07	6.33948e-07	2.83948e-07	3.88304e-07	2.84372e-07	3.0158e-07	2.40167e-07	4.81583e-07	3.34795e-07	1.87352e-07	2.86921e-07	2.17092e-07	2.09115e-07	3.63369e-07	4.36087e-07	4.0997e-07	3.04955e-07	4.27206e-07	3.20708e-07	2.18883e-07	3.26362e-07	2.65474e-07	2.19532e-07	2.98883e-07	3.91702e-07
630	3.82229e-07	6.22341e-07	6.3099e-07	2.82967e-07	3.88149e-07	2.84735e-07	3.01112e-07	2.38268e-07	4.81291e-07	3.33561e-07	1.85974e-07	2.86712e-07	2.1592e-07	2.09074e-07	3.62432e-07	4.39145e-07	4.12748e-07	3.05045e-07	4.25732e-07	3.20426e-07	2.18564e-07	3.22956e-07	2.6407e-07	2.19579e-07	3.00839e-07	3.93274e-07
631	3.82347e-07	6.18906e-07	6.27975e-07	2.81958e-07	3.87918e-07	2.85139e-07	3.00665e-07	2.364e-07	4.80879e-07	3.32323e-07	1.84669e-07	2.86516e-07	2.14666e-07	2.09116e-07	3.61515e-07	4.42238e-07	4.15441e-07	3.05247e-07	4.2429e-07	3.20207e-07	2.18284e-07	3.19613e-07	2.62808e-07	2.19494e-07	3.02735e-07	3.94955e-07
632	3.82469e-07	6.15266e-07	6.24904e-07	2.80948e-07	3.87605e-07	2.85583e-07	3.00239e-07	2.34569e-07	4.80335e-07	3.31064e-07	1.83433e-07	2.86327e-07	2.1338e-07	2.09243e-07	3.60617e-07	4.45353e-07	4.18039e-07	3.05557e-07	4.22873e-07	3.2006e-07	2.17998e-07	3.1635e-07	2.61699e-07	2.19256e-07	3.04561e-07	3.96748e-07
633	3.82594e-07	6.11428e-07	6.21777e-07	2.79946e-07	3.87189e-07	2.86069e-07	2.99833e-07	2.32779e-07	4.7966e-07	3.29779e-07	1.82261e-07	2.86138e-07	2.12069e-07	2.09459e-07	3.59737e-07	4.4847e-07	4.20536e-07	3.0597e-07	4.21454e-07	3.19996e-07	2.17714e-07	3.13183e-07	2.60749e-07	2.18852e-07	3.0634e-07	3.98657e-07
634	3.82724e-07	6.07417e-07	6.18596e-07	2.78956e-07	3.86656e-07	2.86596e-07	2.99448e-07	2.31032e-07	4.78858e-07	3.28456e-07	1.81148e-07	2.85924e-07	2.10729e-07	2.09763e-07	3.58875e-07	4.51559e-07	4.22936e-07	3.06481e-07	4.19971e-07	3.20023e-07	2.17442e-07	3.10128e-07	2.59965e-07	2.1826e-07	3.08082e-07	4.00683e-07
635	3.82859e-07	6.03225e-07	6.15361e-07	2.7799e-07	3.86006e-07	2.87164e-07	2.99081e-07	2.29332e-07	4.77929e-07	3.27063e-07	1.80125e-07	2.8568e-07	2.09371e-07	2.10156e-07	3.58029e-07	4.54581e-07	4.25249e-07	3.07082e-07	4.18302e-07	3.2015e-07	2.17188e-07	3.07199e-07	2.5935e-07	2.17477e-07	3.09789e-07	4.02826e-07
636	3.82999e-07	5.98865e-07	6.12072e-07	2.77051e-07	3.85237e-07	2.87774e-07	2.98732e-07	2.27682e-07	4.76888e-07	3.25603e-07	1.79211e-07	2.85399e-07	2.08013e-07	2.10636e-07	3.57199e-07	4.5751e-07	4.2747e-07	3.07765e-07	4.16421e-07	3.20384e-07	2.16926e-07	3.04409e-07	2.58909e-07	2.16529e-07	3.11467e-07	4.05083e-07
637	3.83145e-07	5.94348e-07	6.08732e-07	2.76139e-07	3.84351e-07	2.88424e-07	2.984e-07	2.26086e-07	4.75747e-07	3.24073e-07	1.78402e-07	2.85063e-07	2.06657e-07	2.11202e-07	3.56382e-07	4.6034e-07	4.29524e-07	3.08522e-07	4.14309e-07	3.2073e-07	2.16653e-07	3.01769e-07	2.58643e-07	2.15469e-07	3.13144e-07	4.07451e-07
638	3.83296e-07	5.8969e-07	6.05341e-07	2.75256e-07	3.8336e-07	2.89116e-07	2.98084e-07	2.24545e-07	4.74519e-07	3.22479e-07	1.77698e-07	2.84662e-07	2.05308e-07	2.11849e-07	3.55577e-07	4.63118e-07	4.31364e-07	3.09342e-07	4.11957e-07	3.21195e-07	2.16387e-07	2.99288e-07	2.58552e-07	2.14309e-07	3.14866e-07	4.09924e-07
639	3.83454e-07	5.8494e-07	6.019e-07	2.74402e-07	3.82265e-07	2.89849e-07	2.97781e-07	2.23063e-07	4.73206e-07	3.20825e-07	1.77099e-07	2.84193e-07	2.0397e-07	2.12571e-07	3.54782e-07	4.65829e-07	4.32969e-07	3.10215e-07	4.09379e-07	3.21781e-07	2.16143e-07	2.96973e-07	2.58635e-07	2.1303e-07	3.16642e-07	4.12494e-07
640	3.83619e-07	5.80137e-07	5.9841e-07	2.73578e-07	3.81065e-07	2.90622e-07	2.9749e-07	2.21641e-07	4.71809e-07	3.19118e-07	1.76598e-07	2.83659e-07	2.02646e-07	2.13367e-07	3.53983e-07	4.68471e-07	4.34317e-07	3.1113e-07	4.06586e-07	3.22491e-07	2.15939e-07	2.94832e-07	2.58889e-07	2.11615e-07	3.18475e-07	4.15152e-07
641	3.83792e-07	5.75326e-07	5.94873e-07	2.72786e-07	3.79764e-07	2.91434e-07	2.9721e-07	2.20281e-07	4.70334e-07	3.17369e-07	1.76182e-07	2.83078e-07	2.01345e-07	2.14232e-07	3.53156e-07	4.71053e-07	4.35377e-07	3.12075e-07	4.03593e-07	3.23327e-07	2.1579e-07	2.92867e-07	2.5931e-07	2.10055e-07	3.2037e-07	4.17887e-07
642	3.83972e-07	5.70519e-07	5.9129e-07	2.72027e-07	3.78354e-07	2.92286e-07	2.96938e-07	2.18984e-07	4.68784e-07	3.15588e-07	1.75856e-07	2.82465e-07	2.0007e-07	2.15163e-07	3.52299e-07	4.73547e-07	4.36116e-07	3.13035e-07	4.00408e-07	3.24289e-07	2.1571e-07	2.91081e-07	2.59891e-07	2.08364e-07	3.2233e-07	4.20687e-07
643	3.84161e-07	5.65725e-07	5.87662e-07	2.71301e-07	3.76831e-07	2.93175e-07	2.96673e-07	2.17753e-07	4.67165e-07	3.13787e-07	1.75573e-07	2.81822e-07	1.98829e-07	2.16154e-07	3.51414e-07	4.75941e-07	4.36566e-07	3.13998e-07	3.97022e-07	3.25376e-07	2.15712e-07	2.89475e-07	2.60627e-07	2.06545e-07	3.24358e-07	4.23536e-07
644	3.84359e-07	5.60952e-07	5.83991e-07	2.7061e-07	3.75178e-07	2.94102e-07	2.96412e-07	2.16589e-07	4.65482e-07	3.11967e-07	1.75247e-07	2.81148e-07	1.97626e-07	2.172e-07	3.50499e-07	4.7817e-07	4.36807e-07	3.14949e-07	3.93422e-07	3.26586e-07	2.15807e-07	2.88048e-07	2.61508e-07	2.04615e-07	3.26453e-07	4.2642e-07
645	3.84566e-07	5.56212e-07	5.80279e-07	2.69954e-07	3.7343e-07	2.95065e-07	2.96153e-07	2.15491e-07	4.6374e-07	3.10125e-07	1.74873e-07	2.80448e-07	1.96467e-07	2.18295e-07	3.49552e-07	4.80128e-07	4.36871e-07	3.15874e-07	3.89627e-07	3.27917e-07	2.16006e-07	2.86797e-07	2.62525e-07	2.02596e-07	3.28615e-07	4.29319e-07
646	3.84783e-07	5.51518e-07	5.76527e-07	2.69334e-07	3.71616e-07	2.96063e-07	2.95893e-07	2.14461e-07	4.61944e-07	3.08271e-07	1.74454e-07	2.79726e-07	1.95356e-07	2.19432e-07	3.48572e-07	4.81834e-07	4.36761e-07	3.16757e-07	3.8566e-07	3.29363e-07	2.16317e-07	2.85718e-07	2.63667e-07	2.00508e-07	3.30842e-07	4.32217e-07
647	3.85011e-07	5.46885e-07	5.72736e-07	2.68751e-07	3.69737e-07	2.97094e-07	2.95631e-07	2.13498e-07	4.60099e-07	3.06417e-07	1.73993e-07	2.78985e-07	1.94297e-07	2.20603e-07	3.47558e-07	4.8333e-07	4.36479e-07	3.17583e-07	3.81538e-07	3.3092e-07	2.16749e-07	2.84806e-07	2.64921e-07	1.98368e-07	3.33131e-07	4.35091e-07
648	3.8525e-07	5.42327e-07	5.68909e-07	2.68205e-07	3.67789e-07	2.98158e-07	2.95363e-07	2.12604e-07	4.58209e-07	3.04572e-07	1.7349e-07	2.78226e-07	1.93294e-07	2.21796e-07	3.46514e-07	4.84621e-07	4.36036e-07	3.18335e-07	3.77259e-07	3.32581e-07	2.17306e-07	2.84052e-07	2.66274e-07	1.96197e-07	3.35477e-07	4.37922e-07
649	3.855e-07	5.37861e-07	5.65047e-07	2.67698e-07	3.65773e-07	2.99253e-07	2.9509e-07	2.11778e-07	4.56287e-07	3.02745e-07	1.72932e-07	2.77455e-07	1.92352e-07	2.23005e-07	3.45438e-07	4.85726e-07	4.35446e-07	3.18999e-07	3.72844e-07	3.34338e-07	2.17993e-07	2.83449e-07	2.67711e-07	1.94013e-07	3.37874e-07	4.40687e-07
650	3.85763e-07	5.33504e-07	5.61153e-07	2.67229e-07	3.63691e-07	3.00376e-07	2.94822e-07	2.11019e-07	4.5436e-07	3.00944e-07	1.72326e-07	2.76678e-07	1.91473e-07	2.24234e-07	3.44311e-07	4.86702e-07	4.34764e-07	3.19579e-07	3.68319e-07	3.36184e-07	2.18812e-07	2.82987e-07	2.69218e-07	1.91832e-07	3.40315e-07	4.43364e-07
651	3.86038e-07	5.2927e-07	5.57228e-07	2.66799e-07	3.616e-07	3.01526e-07	2.94558e-07	2.10326e-07	4.52433e-07	2.9918e-07	1.71685e-07	2.75897e-07	1.90662e-07	2.25489e-07	3.43118e-07	4.87604e-07	4.34097e-07	3.2006e-07	3.63706e-07	3.38107e-07	2.19764e-07	2.82656e-07	2.70777e-07	1.8967e-07	3.42792e-07	4.45936e-07
652	3.86326e-07	5.25155e-07	5.53275e-07	2.66408e-07	3.59512e-07	3.02702e-07	2.94296e-07	2.097e-07	4.50513e-07	2.9746e-07	1.71024e-07	2.75117e-07	1.89919e-07	2.26765e-07	3.41852e-07	4.88447e-07	4.33445e-07	3.20416e-07	3.59029e-07	3.401e-07	2.20847e-07	2.82443e-07	2.72371e-07	1.87545e-07	3.45295e-07	4.48384e-07
653	3.86628e-07	5.21225e-07	5.49296e-07	2.66057e-07	3.57432e-07	3.03902e-07	2.94033e-07	2.09138e-07	4.48601e-07	2.95792e-07	1.70364e-07	2.74325e-07	1.89249e-07	2.28032e-07	3.40523e-07	4.89261e-07	4.32814e-07	3.20657e-07	3.5431e-07	3.42149e-07	2.22058e-07	2.82336e-07	2.73982e-07	1.85468e-07	3.47814e-07	4.50689e-07
654	3.86945e-07	5.1757e-07	5.45292e-07	2.65745e-07	3.55362e-07	3.05122e-07	2.93767e-07	2.0864e-07	4.46702e-07	2.94183e-07	1.69714e-07	2.73515e-07	1.88652e-07	2.29274e-07	3.39144e-07	4.90091e-07	4.32207e-07	3.20782e-07	3.49572e-07	3.44238e-07	2.23392e-07	2.82322e-07	2.75592e-07	1.83455e-07	3.50336e-07	4.52828e-07
655	3.87276e-07	5.14172e-07	5.41267e-07	2.65474e-07	3.53306e-07	3.06362e-07	2.93495e-07	2.08204e-07	4.4482e-07	2.92642e-07	1.69086e-07	2.72691e-07	1.8813e-07	2.30475e-07	3.37737e-07	4.90949e-07	4.31628e-07	3.20796e-07	3.44835e-07	3.46347e-07	2.24843e-07	2.82396e-07	2.77182e-07	1.81517e-07	3.52848e-07	4.54779e-07
656	3.87623e-07	5.10991e-07	5.37222e-07	2.65242e-07	3.51267e-07	3.07618e-07	2.93215e-07	2.07828e-07	4.42957e-07	2.91174e-07	1.68487e-07	2.71854e-07	1.87686e-07	2.31611e-07	3.36318e-07	4.91848e-07	4.31079e-07	3.2072e-07	3.40118e-07	3.48463e-07	2.264e-07	2.82601e-07	2.78754e-07	1.79664e-07	3.55337e-07	4.56548e-07
657	3.87986e-07	5.08015e-07	5.3316e-07	2.6505e-07	3.49248e-07	3.08889e-07	2.92925e-07	2.0751e-07	4.41117e-07	2.89785e-07	1.67927e-07	2.71008e-07	1.87319e-07	2.32663e-07	3.34856e-07	4.92799e-07	4.30564e-07	3.20531e-07	3.35438e-07	3.50573e-07	2.28055e-07	2.82916e-07	2.80266e-07	1.77907e-07	3.57788e-07	4.58118e-07
658	3.88366e-07	5.05236e-07	5.29084e-07	2.64898e-07	3.47253e-07	3.10172e-07	2.92624e-07	2.07249e-07	4.39303e-07	2.88481e-07	1.67414e-07	2.70156e-07	1.87031e-07	2.33633e-07	3.3331e-07	4.93813e-07	4.30086e-07	3.20169e-07	3.30814e-07	3.5266e-07	2.29795e-07	2.83277e-07	2.8166e-07	1.76254e-07	3.60185e-07	4.59445e-07
659	3.88764e-07	5.02645e-07	5.24997e-07	2.64785e-07	3.45283e-07	3.11463e-07	2.92307e-07	2.07041e-07	4.37518e-07	2.87267e-07	1.66957e-07	2.693e-07	1.86821e-07	2.34519e-07	3.31681e-07	4.949e-07	4.29647e-07	3.19622e-07	3.26261e-07	3.54712e-07	2.31606e-07	2.83666e-07	2.82923e-07	1.74711e-07	3.62503e-07	4.60513e-07
660	3.89185e-07	5.00232e-07	5.209e-07	2.6471e-07	3.43342e-07	3.12762e-07	2.91974e-07	2.06886e-07	4.35764e-07	2.86148e-07	1.66562e-07	2.68442e-07	1.8669e-07	2.35317e-07	3.29951e-07	4.9607e-07	4.29249e-07	3.1889e-07	3.21796e-07	3.56711e-07	2.33472e-07	2.8407e-07	2.8406e-07	1.73284e-07	3.64715e-07	4.6132e-07
661	3.89655e-07	4.97988e-07	5.16798e-07	2.64674e-07	3.41432e-07	3.14064e-07	2.91623e-07	2.0678e-07	4.34044e-07	2.85126e-07	1.66235e-07	2.67585e-07	1.86637e-07	2.36025e-07	3.28135e-07	4.97332e-07	4.28895e-07	3.17967e-07	3.17432e-07	3.5865e-07	2.35377e-07	2.84469e-07	2.85058e-07	1.71977e-07	3.66807e-07	4.61883e-07
662	3.90174e-07	4.95904e-07	5.12692e-07	2.64676e-07	3.39557e-07	3.15367e-07	2.91257e-07	2.0672e-07	4.32359e-07	2.84205e-07	1.65984e-07	2.6673e-07	1.86661e-07	2.36626e-07	3.2625e-07	4.98695e-07	4.28585e-07	3.16861e-07	3.13182e-07	3.60528e-07	2.37303e-07	2.84846e-07	2.85881e-07	1.70794e-07	3.6876e-07	4.62197e-07
663	3.90745e-07	4.93973e-07	5.08586e-07	2.64715e-07	3.37719e-07	3.16668e-07	2.90884e-07	2.06705e-07	4.30712e-07	2.83389e-07	1.65813e-07	2.65881e-07	1.86762e-07	2.37122e-07	3.24307e-07	5.00166e-07	4.28321e-07	3.15602e-07	3.09057e-07	3.62336e-07	2.3923e-07	2.85188e-07	2.86497e-07	1.69736e-07	3.70557e-07	4.62274e-07
664	3.91366e-07	4.92186e-07	5.04483e-07	2.6479e-07	3.3592e-07	3.17964e-07	2.9052e-07	2.06731e-07	4.29105e-07	2.82678e-07	1.65726e-07	2.65038e-07	1.86939e-07	2.37518e-07	3.22321e-07	5.01752e-07	4.28104e-07	3.14189e-07	3.05068e-07	3.64007e-07	2.41136e-07	2.85443e-07	2.86906e-07	1.68803e-07	3.72186e-07	4.62095e-07
665	3.92039e-07	4.90535e-07	5.00386e-07	2.649e-07	3.34163e-07	3.19252e-07	2.90169e-07	2.06796e-07	4.27538e-07	2.82074e-07	1.65727e-07	2.64203e-07	1.87189e-07	2.37806e-07	3.20302e-07	5.03458e-07	4.27934e-07	3.12631e-07	3.01223e-07	3.65571e-07	2.43001e-07	2.85603e-07	2.87131e-07	1.67995e-07	3.73639e-07	4.61711e-07
666	3.92764e-07	4.89012e-07	4.96298e-07	2.65045e-07	3.3245e-07	3.20529e-07	2.89829e-07	2.06891e-07	4.26014e-07	2.81579e-07	1.65818e-07	2.63379e-07	1.8751e-07	2.37982e-07	3.18258e-07	5.05291e-07	4.27812e-07	3.10939e-07	2.9753e-07	3.66967e-07	2.448e-07	2.85657e-07	2.87184e-07	1.6731e-07	3.74912e-07	4.6112e-07
667	3.93548e-07	4.8761e-07	4.92223e-07	2.65222e-07	3.30782e-07	3.21791e-07	2.89506e-07	2.07005e-07	4.24533e-07	2.81191e-07	1.66001e-07	2.62565e-07	1.87902e-07	2.38047e-07	3.16195e-07	5.07253e-07	4.27736e-07	3.09127e-07	2.93995e-07	3.68172e-07	2.46507e-07	2.85645e-07	2.87059e-07	1.66744e-07	3.7602e-07	4.60298e-07
668	3.94403e-07	4.8632e-07	4.88164e-07	2.65433e-07	3.29162e-07	3.23036e-07	2.89204e-07	2.07133e-07	4.23096e-07	2.80911e-07	1.66277e-07	2.61763e-07	1.8836e-07	2.37996e-07	3.1412e-07	5.09348e-07	4.27707e-07	3.0722e-07	2.90622e-07	3.69282e-07	2.481e-07	2.85608e-07	2.86749e-07	1.66294e-07	3.76956e-07	4.5925e-07
669	3.95329e-07	4.85137e-07	4.84124e-07	2.65674e-07	3.27591e-07	3.2426e-07	2.88922e-07	2.07273e-07	4.21703e-07	2.80737e-07	1.66645e-07	2.60975e-07	1.88884e-07	2.37883e-07	3.12033e-07	5.11579e-07	4.27723e-07	3.05237e-07	2.87415e-07	3.70348e-07	2.49553e-07	2.855e-07	2.86277e-07	1.65955e-07	3.77761e-07	4.57993e-07
670	3.96327e-07	4.84053e-07	4.80108e-07	2.65944e-07	3.26072e-07	3.2546e-07	2.88661e-07	2.07422e-07	4.20356e-07	2.80668e-07	1.67105e-07	2.60201e-07	1.8947e-07	2.37744e-07	3.09942e-07	5.13947e-07	4.27782e-07	3.0323e-07	2.84377e-07	3.71395e-07	2.50845e-07	2.85282e-07	2.85654e-07	1.6572e-07	3.78472e-07	4.56546e-07
671	3.97395e-07	4.83062e-07	4.76119e-07	2.66243e-07	3.24605e-07	3.26632e-07	2.88424e-07	2.07577e-07	4.19054e-07	2.80701e-07	1.67655e-07	2.59442e-07	1.90114e-07	2.37584e-07	3.07855e-07	5.16451e-07	4.27884e-07	3.0124e-07	2.81507e-07	3.7242e-07	2.5197e-07	2.84982e-07	2.84896e-07	1.65583e-07	3.79103e-07	4.54956e-07
672	3.98534e-07	4.82156e-07	4.7216e-07	2.66568e-07	3.23192e-07	3.27774e-07	2.882e-07	2.07735e-07	4.17797e-07	2.80834e-07	1.68291e-07	2.58698e-07	1.90815e-07	2.37409e-07	3.05781e-07	5.19092e-07	4.28025e-07	2.9928e-07	2.78807e-07	3.73428e-07	2.52923e-07	2.84615e-07	2.8406e-07	1.65536e-07	3.79688e-07	4.53248e-07
673	3.99743e-07	4.81329e-07	4.68236e-07	2.66918e-07	3.21834e-07	3.28882e-07	2.87986e-07	2.0787e-07	4.16586e-07	2.81063e-07	1.69009e-07	2.57969e-07	1.91568e-07	2.37222e-07	3.03726e-07	5.21867e-07	4.28203e-07	2.9736e-07	2.76274e-07	3.74418e-07	2.53755e-07	2.84188e-07	2.83163e-07	1.65552e-07	3.80265e-07	4.51441e-07
674	4.01024e-07	4.80575e-07	4.64351e-07	2.67291e-07	3.20532e-07	3.29953e-07	2.87784e-07	2.07985e-07	4.15419e-07	2.81384e-07	1.69806e-07	2.57257e-07	1.92366e-07	2.3703e-07	3.01696e-07	5.24774e-07	4.28415e-07	2.95492e-07	2.73906e-07	3.75391e-07	2.54464e-07	2.83744e-07	2.82215e-07	1.65614e-07	3.80844e-07	4.49549e-07
675	4.02377e-07	4.79889e-07	4.60509e-07	2.67685e-07	3.19287e-07	3.30986e-07	2.87595e-07	2.08095e-07	4.14295e-07	2.81792e-07	1.70675e-07	2.5656e-07	1.93198e-07	2.36836e-07	2.99699e-07	5.27809e-07	4.28658e-07	2.93686e-07	2.71699e-07	3.76346e-07	2.55022e-07	2.83316e-07	2.81229e-07	1.6569e-07	3.81413e-07	4.47588e-07
676	4.03802e-07	4.79264e-07	4.56714e-07	2.68099e-07	3.18099e-07	3.31977e-07	2.87432e-07	2.08202e-07	4.13215e-07	2.82282e-07	1.71609e-07	2.55879e-07	1.94045e-07	2.36644e-07	2.9774e-07	5.30968e-07	4.28928e-07	2.91951e-07	2.69649e-07	3.77282e-07	2.55429e-07	2.82916e-07	2.80217e-07	1.65751e-07	3.81978e-07	4.45572e-07
677	4.05301e-07	4.78695e-07	4.5297e-07	2.68531e-07	3.16969e-07	3.32925e-07	2.87264e-07	2.08305e-07	4.12177e-07	2.82849e-07	1.72602e-07	2.55214e-07	1.94887e-07	2.36458e-07	2.95824e-07	5.34244e-07	4.29222e-07	2.90297e-07	2.67751e-07	3.78198e-07	2.55678e-07	2.82553e-07	2.79191e-07	1.6575e-07	3.82551e-07	4.43516e-07
678	4.06874e-07	4.78176e-07	4.49283e-07	2.68979e-07	3.15898e-07	3.33833e-07	2.87063e-07	2.0839e-07	4.1118e-07	2.83486e-07	1.73645e-07	2.54563e-07	1.95721e-07	2.36282e-07	2.93956e-07	5.37632e-07	4.29534e-07	2.88731e-07	2.65997e-07	3.79085e-07	2.5576e-07	2.82238e-07	2.78162e-07	1.6568e-07	3.83152e-07	4.41432e-07
679	4.08523e-07	4.77702e-07	4.45656e-07	2.6944e-07	3.14886e-07	3.34682e-07	2.8683e-07	2.08461e-07	4.10222e-07	2.84187e-07	1.7473e-07	2.53928e-07	1.96546e-07	2.36119e-07	2.92142e-07	5.41123e-07	4.29861e-07	2.8726e-07	2.6437e-07	3.79969e-07	2.55677e-07	2.81976e-07	2.7714e-07	1.6554e-07	3.83762e-07	4.39332e-07
680	4.10248e-07	4.77268e-07	4.42094e-07	2.69912e-07	3.13932e-07	3.35474e-07	2.86567e-07	2.08521e-07	4.09303e-07	2.84945e-07	1.75846e-07	2.53306e-07	1.97355e-07	2.35971e-07	2.90384e-07	5.4471e-07	4.30197e-07	2.85892e-07	2.62853e-07	3.80854e-07	2.55434e-07	2.81771e-07	2.76136e-07	1.65306e-07	3.8435e-07	4.37227e-07
681	4.12053e-07	4.76869e-07	4.38603e-07	2.70394e-07	3.13036e-07	3.3621e-07	2.86281e-07	2.08583e-07	4.0842e-07	2.85752e-07	1.76985e-07	2.52698e-07	1.98146e-07	2.35841e-07	2.88688e-07	5.48382e-07	4.30538e-07	2.84632e-07	2.61431e-07	3.81743e-07	2.55041e-07	2.81632e-07	2.75158e-07	1.6498e-07	3.84926e-07	4.35126e-07
682	4.13944e-07	4.765e-07	4.35186e-07	2.70883e-07	3.12199e-07	3.36896e-07	2.85974e-07	2.0865e-07	4.07571e-07	2.86601e-07	1.78134e-07	2.52103e-07	1.98917e-07	2.35731e-07	2.87056e-07	5.5213e-07	4.30878e-07	2.83483e-07	2.60107e-07	3.82636e-07	2.54536e-07	2.81566e-07	2.74217e-07	1.64572e-07	3.85497e-07	4.33038e-07
683	4.15928e-07	4.76157e-07	4.3185e-07	2.71377e-07	3.11419e-07	3.3753e-07	2.8565e-07	2.08722e-07	4.06754e-07	2.87483e-07	1.79284e-07	2.51519e-07	1.99666e-07	2.35642e-07	2.85492e-07	5.55942e-07	4.31214e-07	2.82451e-07	2.58883e-07	3.83535e-07	2.53944e-07	2.81579e-07	2.73318e-07	1.6408e-07	3.8607e-07	4.30971e-07
684	4.18007e-07	4.75835e-07	4.28597e-07	2.71874e-07	3.10696e-07	3.38108e-07	2.85311e-07	2.08798e-07	4.05969e-07	2.88391e-07	1.80423e-07	2.50945e-07	2.0039e-07	2.35575e-07	2.83997e-07	5.59807e-07	4.31542e-07	2.81538e-07	2.57749e-07	3.84441e-07	2.53316e-07	2.81675e-07	2.72471e-07	1.63496e-07	3.86651e-07	4.28932e-07
685	4.20181e-07	4.75529e-07	4.25426e-07	2.72371e-07	3.10029e-07	3.38629e-07	2.84962e-07	2.08863e-07	4.05211e-07	2.89314e-07	1.81538e-07	2.50381e-07	2.01087e-07	2.35532e-07	2.82574e-07	5.63713e-07	4.31855e-07	2.80746e-07	2.56652e-07	3.85353e-07	2.52648e-07	2.81859e-07	2.7168e-07	1.62855e-07	3.87247e-07	4.26924e-07
686	4.22443e-07	4.75237e-07	4.22336e-07	2.72865e-07	3.09418e-07	3.39093e-07	2.84609e-07	2.08927e-07	4.04479e-07	2.90245e-07	1.82616e-07	2.49826e-07	2.01764e-07	2.35511e-07	2.81224e-07	5.67644e-07	4.32147e-07	2.80075e-07	2.55558e-07	3.86272e-07	2.51948e-07	2.82133e-07	2.70951e-07	1.62159e-07	3.8786e-07	4.24954e-07
687	4.24738e-07	4.74954e-07	4.19317e-07	2.73356e-07	3.0886e-07	3.395e-07	2.84255e-07	2.08991e-07	4.03771e-07	2.91179e-07	1.83676e-07	2.49274e-07	2.02424e-07	2.35515e-07	2.79949e-07	5.71589e-07	4.32409e-07	2.79527e-07	2.54444e-07	3.87196e-07	2.51229e-07	2.82498e-07	2.70289e-07	1.61424e-07	3.88494e-07	4.23023e-07
688	4.27033e-07	4.74676e-07	4.16345e-07	2.73838e-07	3.08356e-07	3.39852e-07	2.83903e-07	2.09054e-07	4.03084e-07	2.92107e-07	1.84722e-07	2.48721e-07	2.03065e-07	2.35541e-07	2.78749e-07	5.75527e-07	4.32626e-07	2.791e-07	2.53292e-07	3.88124e-07	2.50499e-07	2.82955e-07	2.69698e-07	1.60668e-07	3.89152e-07	4.21135e-07
689	4.29321e-07	4.74399e-07	4.13414e-07	2.74309e-07	3.07902e-07	3.40146e-07	2.83559e-07	2.0912e-07	4.02415e-07	2.93016e-07	1.85744e-07	2.48169e-07	2.0369e-07	2.3559e-07	2.77624e-07	5.79436e-07	4.32804e-07	2.78792e-07	2.52114e-07	3.89054e-07	2.49771e-07	2.83502e-07	2.6918e-07	1.59905e-07	3.89833e-07	4.1929e-07
690	4.31601e-07	4.7412e-07	4.10523e-07	2.74765e-07	3.07499e-07	3.4038e-07	2.83225e-07	2.0919e-07	4.01763e-07	2.93888e-07	1.86734e-07	2.47619e-07	2.04297e-07	2.35659e-07	2.76574e-07	5.83303e-07	4.3296e-07	2.78601e-07	2.5088e-07	3.89983e-07	2.49051e-07	2.84138e-07	2.68737e-07	1.59149e-07	3.90539e-07	4.17487e-07
691	4.33875e-07	4.73836e-07	4.0767e-07	2.75202e-07	3.07143e-07	3.40546e-07	2.82905e-07	2.09261e-07	4.01122e-07	2.94706e-07	1.87683e-07	2.47053e-07	2.04903e-07	2.35752e-07	2.75599e-07	5.871e-07	4.33051e-07	2.78523e-07	2.49573e-07	3.90909e-07	2.4835e-07	2.84859e-07	2.68371e-07	1.58413e-07	3.91266e-07	4.15727e-07
692	4.36134e-07	4.73544e-07	4.04854e-07	2.7562e-07	3.06834e-07	3.40645e-07	2.82603e-07	2.09336e-07	4.00489e-07	2.95459e-07	1.88592e-07	2.46462e-07	2.05523e-07	2.35871e-07	2.74696e-07	5.90802e-07	4.33038e-07	2.78554e-07	2.48197e-07	3.91827e-07	2.47675e-07	2.8566e-07	2.6808e-07	1.57711e-07	3.92013e-07	4.14008e-07
693	4.38388e-07	4.73241e-07	4.02082e-07	2.76014e-07	3.06569e-07	3.40679e-07	2.8232e-07	2.09418e-07	3.99865e-07	2.96163e-07	1.89445e-07	2.45848e-07	2.06155e-07	2.36016e-07	2.73864e-07	5.94396e-07	4.32914e-07	2.78687e-07	2.46752e-07	3.92734e-07	2.47032e-07	2.86536e-07	2.67866e-07	1.57055e-07	3.92776e-07	4.12326e-07
694	4.40652e-07	4.72923e-07	3.99349e-07	2.76398e-07	3.06346e-07	3.40657e-07	2.82061e-07	2.09506e-07	3.99227e-07	2.9682e-07	1.90267e-07	2.45211e-07	2.06768e-07	2.36184e-07	2.73102e-07	5.97871e-07	4.32679e-07	2.78919e-07	2.45219e-07	3.93623e-07	2.46429e-07	2.87479e-07	2.67725e-07	1.56455e-07	3.93549e-07	4.10679e-07
695	4.42924e-07	4.72588e-07	3.96652e-07	2.76776e-07	3.06163e-07	3.40567e-07	2.81828e-07	2.09604e-07	3.98572e-07	2.97427e-07	1.91047e-07	2.44554e-07	2.07335e-07	2.36372e-07	2.72408e-07	6.01218e-07	4.32331e-07	2.7924e-07	2.43613e-07	3.94491e-07	2.45871e-07	2.88482e-07	2.67655e-07	1.55922e-07	3.94326e-07	4.09062e-07
696	4.45148e-07	4.72234e-07	3.93986e-07	2.77151e-07	3.06017e-07	3.40408e-07	2.81623e-07	2.09714e-07	3.97897e-07	2.97979e-07	1.91767e-07	2.43877e-07	2.07855e-07	2.36578e-07	2.71777e-07	6.0443e-07	4.31861e-07	2.79644e-07	2.41952e-07	3.9533e-07	2.45362e-07	2.89536e-07	2.67653e-07	1.55466e-07	3.951e-07	4.07455e-07
697	4.4728e-07	4.71857e-07	3.91349e-07	2.7752e-07	3.05889e-07	3.40187e-07	2.81448e-07	2.09839e-07	3.97198e-07	2.98469e-07	1.92425e-07	2.43184e-07	2.08328e-07	2.36799e-07	2.71207e-07	6.07459e-07	4.31235e-07	2.80121e-07	2.40225e-07	3.96135e-07	2.44907e-07	2.90631e-07	2.67715e-07	1.55095e-07	3.95861e-07	4.05847e-07
698	4.49244e-07	4.71457e-07	3.88738e-07	2.7788e-07	3.05754e-07	3.39911e-07	2.81306e-07	2.09982e-07	3.96449e-07	2.98904e-07	1.93026e-07	2.42475e-07	2.08757e-07	2.3703e-07	2.70696e-07	6.10272e-07	4.30426e-07	2.80664e-07	2.3844e-07	3.96898e-07	2.44507e-07	2.91756e-07	2.67836e-07	1.54817e-07	3.96602e-07	4.04234e-07
699	4.50974e-07	4.7103e-07	3.8615e-07	2.7821e-07	3.0561e-07	3.39581e-07	2.81197e-07	2.10143e-07	3.95638e-07	2.99301e-07	1.93578e-07	2.4171e-07	2.09147e-07	2.37269e-07	2.70237e-07	6.12867e-07	4.29426e-07	2.81263e-07	2.36591e-07	3.97612e-07	2.44165e-07	2.929e-07	2.68009e-07	1.54638e-07	3.9731e-07	4.02623e-07
700	4.52475e-07	4.70575e-07	3.83601e-07	2.78504e-07	3.05454e-07	3.39196e-07	2.81124e-07	2.10327e-07	3.94775e-07	2.99684e-07	1.94101e-07	2.40857e-07	2.095e-07	2.37505e-07	2.69829e-07	6.15269e-07	4.28222e-07	2.81906e-07	2.34689e-07	3.98268e-07	2.43882e-07	2.94051e-07	2.6823e-07	1.54562e-07	3.97976e-07	4.01011e-07
701	4.53752e-07	4.70089e-07	3.81149e-07	2.78763e-07	3.05284e-07	3.38755e-07	2.81087e-07	2.10535e-07	3.93872e-07	3.00058e-07	1.94594e-07	2.39928e-07	2.09819e-07	2.37728e-07	2.69466e-07	6.17482e-07	4.26811e-07	2.82584e-07	2.32749e-07	3.98859e-07	2.43658e-07	2.95195e-07	2.68478e-07	1.54594e-07	3.98586e-07	3.99383e-07
702	4.54832e-07	4.69572e-07	3.78805e-07	2.78973e-07	3.05097e-07	3.3827e-07	2.81088e-07	2.10768e-07	3.92937e-07	3.00424e-07	1.95045e-07	2.38923e-07	2.10114e-07	2.37936e-07	2.69144e-07	6.19489e-07	4.25195e-07	2.83284e-07	2.30784e-07	3.99376e-07	2.43492e-07	2.96324e-07	2.68732e-07	1.54737e-07	3.99127e-07	3.97741e-07
703	4.55773e-07	4.69021e-07	3.76565e-07	2.7909e-07	3.0489e-07	3.37748e-07	2.81127e-07	2.11029e-07	3.91983e-07	3.00779e-07	1.95455e-07	2.37843e-07	2.10392e-07	2.38121e-07	2.68847e-07	6.21275e-07	4.234e-07	2.83997e-07	2.28811e-07	3.99809e-07	2.43382e-07	2.9742e-07	2.68984e-07	1.54991e-07	3.99591e-07	3.96085e-07
704	4.5662e-07	4.68435e-07	3.74425e-07	2.79136e-07	3.04662e-07	3.37185e-07	2.81203e-07	2.11319e-07	3.90998e-07	3.01102e-07	1.95829e-07	2.36699e-07	2.1066e-07	2.38264e-07	2.6856e-07	6.22822e-07	4.21457e-07	2.84709e-07	2.26842e-07	4.00119e-07	2.43326e-07	2.9844e-07	2.69229e-07	1.55358e-07	3.99971e-07	3.94431e-07
705	4.57384e-07	4.67813e-07	3.7239e-07	2.79126e-07	3.04409e-07	3.36583e-07	2.81318e-07	2.11639e-07	3.89939e-07	3.01368e-07	1.96187e-07	2.35494e-07	2.10924e-07	2.38377e-07	2.68279e-07	6.24122e-07	4.19385e-07	2.85399e-07	2.2489e-07	4.00287e-07	2.43321e-07	2.99379e-07	2.69458e-07	1.55835e-07	4.00252e-07	3.92791e-07
706	4.58078e-07	4.67154e-07	3.70536e-07	2.79053e-07	3.04128e-07	3.35946e-07	2.81471e-07	2.11991e-07	3.88797e-07	3.01589e-07	1.96536e-07	2.34236e-07	2.11188e-07	2.38442e-07	2.67999e-07	6.25179e-07	4.1719e-07	2.85979e-07	2.22964e-07	4.00304e-07	2.43362e-07	3.0023e-07	2.69666e-07	1.56421e-07	4.0042e-07	3.9117e-07
707	4.58721e-07	4.66456e-07	3.68883e-07	2.78911e-07	3.0381e-07	3.35277e-07	2.81662e-07	2.12376e-07	3.87567e-07	3.01766e-07	1.96873e-07	2.32937e-07	2.11453e-07	2.38435e-07	2.67717e-07	6.25986e-07	4.14884e-07	2.86416e-07	2.21081e-07	4.00163e-07	2.43445e-07	3.00985e-07	2.69844e-07	1.57112e-07	4.00464e-07	3.89611e-07
708	4.59321e-07	4.65718e-07	3.67437e-07	2.78704e-07	3.03447e-07	3.34581e-07	2.81889e-07	2.12794e-07	3.86253e-07	3.01904e-07	1.97202e-07	2.31602e-07	2.11733e-07	2.3836e-07	2.67425e-07	6.26543e-07	4.12485e-07	2.86717e-07	2.19254e-07	3.99857e-07	2.43564e-07	3.01635e-07	2.69989e-07	1.57904e-07	4.00371e-07	3.88085e-07
709	4.59912e-07	4.64941e-07	3.66214e-07	2.78425e-07	3.03039e-07	3.3386e-07	2.82152e-07	2.13247e-07	3.84842e-07	3.02003e-07	1.97523e-07	2.30235e-07	2.12051e-07	2.38207e-07	2.67117e-07	6.26853e-07	4.1001e-07	2.86881e-07	2.17491e-07	3.99376e-07	2.43713e-07	3.02178e-07	2.70101e-07	1.5879e-07	4.00129e-07	3.86487e-07
710	4.60507e-07	4.64122e-07	3.65188e-07	2.78064e-07	3.02591e-07	3.33117e-07	2.82449e-07	2.13734e-07	3.83309e-07	3.02069e-07	1.97839e-07	2.28837e-07	2.1241e-07	2.37973e-07	2.66787e-07	6.26952e-07	4.07465e-07	2.86881e-07	2.15801e-07	3.98714e-07	2.43884e-07	3.02601e-07	2.70177e-07	1.59764e-07	3.99742e-07	3.8478e-07
711	4.61107e-07	4.63262e-07	3.64237e-07	2.77624e-07	3.02111e-07	3.32356e-07	2.82779e-07	2.14256e-07	3.81652e-07	3.02119e-07	1.98154e-07	2.27413e-07	2.12813e-07	2.37662e-07	2.66436e-07	6.26941e-07	4.0486e-07	2.86773e-07	2.14193e-07	3.97871e-07	2.4407e-07	3.02899e-07	2.70223e-07	1.60818e-07	3.99206e-07	3.82931e-07
712	4.61734e-07	4.6236e-07	3.63326e-07	2.77094e-07	3.01593e-07	3.3158e-07	2.83139e-07	2.14813e-07	3.79879e-07	3.02162e-07	1.98468e-07	2.25969e-07	2.13261e-07	2.37287e-07	2.66075e-07	6.26849e-07	4.02206e-07	2.86595e-07	2.12671e-07	3.96835e-07	2.4426e-07	3.03069e-07	2.70236e-07	1.61943e-07	3.98502e-07	3.80902e-07
713	4.62428e-07	4.61417e-07	3.6242e-07	2.76461e-07	3.01036e-07	3.30792e-07	2.83529e-07	2.15404e-07	3.78e-07	3.02209e-07	1.98783e-07	2.2451e-07	2.13757e-07	2.36855e-07	2.65704e-07	6.26683e-07	3.99512e-07	2.86361e-07	2.11244e-07	3.95588e-07	2.44446e-07	3.03111e-07	2.70215e-07	1.6313e-07	3.97662e-07	3.78703e-07
714	4.63202e-07	4.6043e-07	3.6149e-07	2.75737e-07	3.00439e-07	3.29995e-07	2.83944e-07	2.16029e-07	3.76018e-07	3.02264e-07	1.99102e-07	2.23041e-07	2.14302e-07	2.36378e-07	2.65331e-07	6.26455e-07	3.96786e-07	2.86092e-07	2.09915e-07	3.94132e-07	2.44622e-07	3.03023e-07	2.70186e-07	1.64367e-07	3.96719e-07	3.76345e-07
715	4.64048e-07	4.59402e-07	3.60488e-07	2.74946e-07	2.99803e-07	3.29192e-07	2.84384e-07	2.16688e-07	3.73936e-07	3.02336e-07	1.99426e-07	2.21566e-07	2.14897e-07	2.35838e-07	2.64962e-07	6.26176e-07	3.94039e-07	2.8579e-07	2.08688e-07	3.92507e-07	2.44783e-07	3.02786e-07	2.70194e-07	1.65644e-07	3.95738e-07	3.73849e-07
716	4.64904e-07	4.58332e-07	3.59412e-07	2.74122e-07	2.99121e-07	3.28386e-07	2.84843e-07	2.1738e-07	3.71764e-07	3.02431e-07	1.99756e-07	2.20091e-07	2.15544e-07	2.35236e-07	2.64599e-07	6.25856e-07	3.91278e-07	2.85456e-07	2.07568e-07	3.90678e-07	2.44906e-07	3.02432e-07	2.70235e-07	1.66948e-07	3.94704e-07	3.71219e-07
717	4.65742e-07	4.57219e-07	3.58265e-07	2.7327e-07	2.98372e-07	3.27579e-07	2.85321e-07	2.18103e-07	3.69522e-07	3.02551e-07	2.00094e-07	2.1862e-07	2.16244e-07	2.34577e-07	2.64243e-07	6.25508e-07	3.88512e-07	2.85054e-07	2.06557e-07	3.88843e-07	2.44966e-07	3.01976e-07	2.70295e-07	1.68267e-07	3.93557e-07	3.68464e-07
718	4.66557e-07	4.56065e-07	3.57048e-07	2.72389e-07	2.97556e-07	3.26775e-07	2.85813e-07	2.18857e-07	3.67226e-07	3.02699e-07	2.00439e-07	2.17157e-07	2.16997e-07	2.33868e-07	2.63914e-07	6.25144e-07	3.85749e-07	2.84561e-07	2.05656e-07	3.87076e-07	2.44955e-07	3.01417e-07	2.7037e-07	1.69587e-07	3.92228e-07	3.65602e-07
719	4.67352e-07	4.5487e-07	3.55764e-07	2.7148e-07	2.96667e-07	3.25975e-07	2.86315e-07	2.19639e-07	3.64884e-07	3.0288e-07	2.00792e-07	2.15706e-07	2.17804e-07	2.33116e-07	2.636e-07	6.24774e-07	3.82997e-07	2.83986e-07	2.04865e-07	3.85396e-07	2.44855e-07	3.00748e-07	2.70412e-07	1.70895e-07	3.90706e-07	3.62654e-07
720	4.68122e-07	4.53635e-07	3.54465e-07	2.70547e-07	2.95705e-07	3.25181e-07	2.86824e-07	2.20449e-07	3.62505e-07	3.03095e-07	2.01154e-07	2.14273e-07	2.18665e-07	2.32325e-07	2.63278e-07	6.2441e-07	3.80262e-07	2.83346e-07	2.04186e-07	3.83798e-07	2.44651e-07	2.99988e-07	2.70361e-07	1.72177e-07	3.89026e-07	3.59637e-07
721	4.68849e-07	4.52359e-07	3.53161e-07	2.69587e-07	2.94672e-07	3.24397e-07	2.87336e-07	2.21284e-07	3.60098e-07	3.03348e-07	2.01525e-07	2.1286e-07	2.19578e-07	2.31485e-07	2.62907e-07	6.24063e-07	3.77552e-07	2.82648e-07	2.03616e-07	3.82292e-07	2.44319e-07	2.99147e-07	2.70222e-07	1.73415e-07	3.87254e-07	3.5657e-07
722	4.6953e-07	4.51045e-07	3.51894e-07	2.68601e-07	2.93564e-07	3.23625e-07	2.87846e-07	2.22142e-07	3.57671e-07	3.03641e-07	2.01903e-07	2.11471e-07	2.20545e-07	2.30586e-07	2.62483e-07	6.23743e-07	3.74872e-07	2.81883e-07	2.03155e-07	3.80831e-07	2.43855e-07	2.98224e-07	2.69999e-07	1.74564e-07	3.85409e-07	3.5347e-07
723	4.70164e-07	4.49693e-07	3.50692e-07	2.67591e-07	2.92381e-07	3.22866e-07	2.88351e-07	2.23021e-07	3.55232e-07	3.03975e-07	2.02289e-07	2.1011e-07	2.21564e-07	2.29635e-07	2.6201e-07	6.2346e-07	3.7223e-07	2.81057e-07	2.02799e-07	3.7941e-07	2.43247e-07	2.9723e-07	2.69711e-07	1.75609e-07	3.83484e-07	3.50352e-07
724	4.7075e-07	4.48304e-07	3.49555e-07	2.66559e-07	2.91141e-07	3.22123e-07	2.88845e-07	2.23919e-07	3.52787e-07	3.04354e-07	2.0268e-07	2.0878e-07	2.22634e-07	2.28641e-07	2.61478e-07	6.23223e-07	3.69629e-07	2.80178e-07	2.02545e-07	3.78036e-07	2.42512e-07	2.96184e-07	2.69368e-07	1.76561e-07	3.81464e-07	3.47233e-07
725	4.71317e-07	4.4688e-07	3.48482e-07	2.65508e-07	2.89864e-07	3.21396e-07	2.89325e-07	2.24833e-07	3.50346e-07	3.04778e-07	2.03077e-07	2.07485e-07	2.23754e-07	2.2761e-07	2.60883e-07	6.2304e-07	3.67076e-07	2.79252e-07	2.0239e-07	3.76723e-07	2.41667e-07	2.95094e-07	2.68968e-07	1.77428e-07	3.79329e-07	3.44125e-07
726	4.71881e-07	4.45421e-07	3.47473e-07	2.6444e-07	2.88525e-07	3.20689e-07	2.89784e-07	2.25761e-07	3.47914e-07	3.0525e-07	2.03477e-07	2.06227e-07	2.24921e-07	2.26549e-07	2.60229e-07	6.2292e-07	3.64574e-07	2.78293e-07	2.02328e-07	3.75472e-07	2.40725e-07	2.93969e-07	2.68475e-07	1.78224e-07	3.77068e-07	3.41042e-07
727	4.7244e-07	4.43929e-07	3.4653e-07	2.63356e-07	2.87116e-07	3.20002e-07	2.90219e-07	2.26698e-07	3.45499e-07	3.0577e-07	2.03877e-07	2.05008e-07	2.26135e-07	2.25465e-07	2.59522e-07	6.22871e-07	3.62128e-07	2.77326e-07	2.02355e-07	3.74207e-07	2.39673e-07	2.92818e-07	2.67879e-07	1.7895e-07	3.74693e-07	3.37995e-07
728	4.7299e-07	4.42407e-07	3.45664e-07	2.6226e-07	2.85643e-07	3.19337e-07	2.90624e-07	2.27643e-07	3.43107e-07	3.0634e-07	2.04277e-07	2.03831e-07	2.27393e-07	2.24364e-07	2.58767e-07	6.22898e-07	3.59741e-07	2.76353e-07	2.02464e-07	3.72835e-07	2.38507e-07	2.91666e-07	2.6719e-07	1.79643e-07	3.72216e-07	3.34996e-07
729	4.73529e-07	4.40854e-07	3.44886e-07	2.61152e-07	2.84106e-07	3.18696e-07	2.90986e-07	2.28592e-07	3.40745e-07	3.0696e-07	2.04673e-07	2.02699e-07	2.28692e-07	2.23252e-07	2.57979e-07	6.23008e-07	3.57416e-07	2.75385e-07	2.0265e-07	3.71333e-07	2.37217e-07	2.90523e-07	2.66417e-07	1.80316e-07	3.69651e-07	3.32053e-07
730	4.74056e-07	4.39275e-07	3.44197e-07	2.60034e-07	2.82509e-07	3.18079e-07	2.91296e-07	2.29542e-07	3.38419e-07	3.0763e-07	2.05062e-07	2.01612e-07	2.30031e-07	2.22135e-07	2.57185e-07	6.23206e-07	3.55156e-07	2.74429e-07	2.02901e-07	3.69712e-07	2.35811e-07	2.89397e-07	2.65573e-07	1.80974e-07	3.67009e-07	3.29174e-07
731	4.74566e-07	4.37669e-07	3.43595e-07	2.5891e-07	2.80857e-07	3.17487e-07	2.9155e-07	2.30489e-07	3.36133e-07	3.08351e-07	2.05441e-07	2.00573e-07	2.31405e-07	2.21016e-07	2.56393e-07	6.23496e-07	3.52963e-07	2.73493e-07	2.03208e-07	3.67981e-07	2.34304e-07	2.88296e-07	2.64665e-07	1.81626e-07	3.64301e-07	3.26367e-07
732	4.75059e-07	4.3604e-07	3.43049e-07	2.5778e-07	2.79153e-07	3.16922e-07	2.91742e-07	2.3143e-07	3.33894e-07	3.09122e-07	2.05807e-07	1.99583e-07	2.32813e-07	2.19902e-07	2.5561e-07	6.23882e-07	3.50838e-07	2.72585e-07	2.03565e-07	3.6615e-07	2.3271e-07	2.87227e-07	2.63705e-07	1.82294e-07	3.61538e-07	3.23637e-07
733	4.75532e-07	4.34389e-07	3.42538e-07	2.56647e-07	2.77403e-07	3.16384e-07	2.91868e-07	2.32361e-07	3.31706e-07	3.09942e-07	2.06157e-07	1.98643e-07	2.3425e-07	2.18795e-07	2.54847e-07	6.24368e-07	3.48783e-07	2.71711e-07	2.03975e-07	3.64229e-07	2.31052e-07	2.86199e-07	2.62702e-07	1.82978e-07	3.58731e-07	3.20988e-07
734	4.75983e-07	4.3272e-07	3.4206e-07	2.55512e-07	2.75628e-07	3.15874e-07	2.91931e-07	2.33279e-07	3.29574e-07	3.10812e-07	2.06485e-07	1.97753e-07	2.35712e-07	2.177e-07	2.54114e-07	6.24954e-07	3.46798e-07	2.70877e-07	2.04434e-07	3.62228e-07	2.29346e-07	2.85215e-07	2.61665e-07	1.83685e-07	3.55889e-07	3.18424e-07
735	4.7641e-07	4.31034e-07	3.41614e-07	2.54378e-07	2.7384e-07	3.15393e-07	2.91937e-07	2.34185e-07	3.27501e-07	3.1173e-07	2.06789e-07	1.96914e-07	2.37197e-07	2.1662e-07	2.5341e-07	6.25643e-07	3.44882e-07	2.70088e-07	2.04932e-07	3.60155e-07	2.27604e-07	2.84283e-07	2.60602e-07	1.84416e-07	3.53023e-07	3.15946e-07
736	4.76811e-07	4.29334e-07	3.41175e-07	2.53245e-07	2.72044e-07	3.1494e-07	2.91881e-07	2.35074e-07	3.25492e-07	3.12694e-07	2.07064e-07	1.96127e-07	2.387e-07	2.15557e-07	2.52741e-07	6.26435e-07	3.43037e-07	2.69351e-07	2.05456e-07	3.5802e-07	2.2584e-07	2.83406e-07	2.59523e-07	1.85175e-07	3.5014e-07	3.13556e-07
737	4.77185e-07	4.27623e-07	3.40736e-07	2.52116e-07	2.70245e-07	3.14517e-07	2.91768e-07	2.35943e-07	3.2355e-07	3.13703e-07	2.07306e-07	1.95391e-07	2.40217e-07	2.14515e-07	2.52111e-07	6.2733e-07	3.41261e-07	2.6867e-07	2.05976e-07	3.55831e-07	2.24067e-07	2.8259e-07	2.58435e-07	1.85968e-07	3.47248e-07	3.11252e-07
738	4.7753e-07	4.25903e-07	3.40295e-07	2.50992e-07	2.68447e-07	3.14122e-07	2.91633e-07	2.36788e-07	3.21678e-07	3.14755e-07	2.07509e-07	1.94706e-07	2.41744e-07	2.13494e-07	2.51525e-07	6.28325e-07	3.39553e-07	2.68049e-07	2.06488e-07	3.53597e-07	2.22298e-07	2.81838e-07	2.57346e-07	1.86797e-07	3.44356e-07	3.09035e-07
739	4.77844e-07	4.24178e-07	3.39853e-07	2.49875e-07	2.66657e-07	3.13758e-07	2.91478e-07	2.37605e-07	3.19878e-07	3.15848e-07	2.0767e-07	1.94072e-07	2.43276e-07	2.12496e-07	2.50985e-07	6.29421e-07	3.37911e-07	2.67492e-07	2.07002e-07	3.51326e-07	2.20543e-07	2.81152e-07	2.56263e-07	1.87664e-07	3.41468e-07	3.06902e-07
740	4.78126e-07	4.22451e-07	3.3941e-07	2.48766e-07	2.64878e-07	3.13422e-07	2.91296e-07	2.38387e-07	3.18153e-07	3.16979e-07	2.07783e-07	1.93488e-07	2.44809e-07	2.11522e-07	2.50497e-07	6.30613e-07	3.36333e-07	2.67002e-07	2.07501e-07	3.49025e-07	2.18814e-07	2.80534e-07	2.55192e-07	1.88573e-07	3.38592e-07	3.04853e-07
741	4.78374e-07	4.20725e-07	3.38965e-07	2.47667e-07	2.63115e-07	3.13116e-07	2.91073e-07	2.39134e-07	3.16505e-07	3.18145e-07	2.07843e-07	1.92953e-07	2.46338e-07	2.10572e-07	2.50063e-07	6.31899e-07	3.34818e-07	2.66583e-07	2.07965e-07	3.46701e-07	2.17122e-07	2.79987e-07	2.5414e-07	1.89525e-07	3.35732e-07	3.02904e-07
742	4.78587e-07	4.19003e-07	3.38519e-07	2.46579e-07	2.61373e-07	3.12838e-07	2.90809e-07	2.39843e-07	3.14934e-07	3.19344e-07	2.07823e-07	1.92466e-07	2.47865e-07	2.09646e-07	2.49686e-07	6.33273e-07	3.33361e-07	2.66235e-07	2.08381e-07	3.44361e-07	2.15475e-07	2.7951e-07	2.53112e-07	1.90522e-07	3.32893e-07	3.01056e-07
743	4.78765e-07	4.17289e-07	3.38071e-07	2.45503e-07	2.59657e-07	3.12589e-07	2.90502e-07	2.40512e-07	3.13442e-07	3.20571e-07	2.07708e-07	1.92025e-07	2.49402e-07	2.08744e-07	2.49368e-07	6.34732e-07	3.31961e-07	2.65962e-07	2.08762e-07	3.42012e-07	2.13882e-07	2.79104e-07	2.52113e-07	1.91564e-07	3.30077e-07	2.99304e-07
744	4.78904e-07	4.15586e-07	3.37621e-07	2.44441e-07	2.5797e-07	3.12368e-07	2.9015e-07	2.41136e-07	3.1203e-07	3.21825e-07	2.07509e-07	1.91629e-07	2.50947e-07	2.07866e-07	2.49112e-07	6.3627e-07	3.30613e-07	2.65764e-07	2.09101e-07	3.39658e-07	2.12351e-07	2.78768e-07	2.51147e-07	1.92654e-07	3.27288e-07	2.97646e-07
745	4.79006e-07	4.13898e-07	3.37169e-07	2.43393e-07	2.56317e-07	3.12174e-07	2.89759e-07	2.41723e-07	3.10698e-07	3.231e-07	2.07221e-07	1.91276e-07	2.52496e-07	2.07009e-07	2.4892e-07	6.3788e-07	3.29316e-07	2.65641e-07	2.09379e-07	3.37306e-07	2.10888e-07	2.785e-07	2.50218e-07	1.9379e-07	3.24527e-07	2.96076e-07
746	4.79068e-07	4.1223e-07	3.36714e-07	2.42361e-07	2.54701e-07	3.12006e-07	2.8933e-07	2.42289e-07	3.09446e-07	3.24392e-07	2.06866e-07	1.90964e-07	2.54045e-07	2.06172e-07	2.48792e-07	6.39555e-07	3.2807e-07	2.65594e-07	2.09584e-07	3.34961e-07	2.09501e-07	2.78299e-07	2.49329e-07	1.94973e-07	3.21797e-07	2.94589e-07
747	4.79089e-07	4.10585e-07	3.36257e-07	2.41345e-07	2.53126e-07	3.11865e-07	2.88876e-07	2.42842e-07	3.08274e-07	3.25698e-07	2.06465e-07	1.90691e-07	2.55589e-07	2.05355e-07	2.4873e-07	6.41287e-07	3.26883e-07	2.65621e-07	2.09721e-07	3.32627e-07	2.08193e-07	2.78162e-07	2.48482e-07	1.96201e-07	3.19097e-07	2.93182e-07
748	4.79069e-07	4.08967e-07	3.35797e-07	2.40347e-07	2.51596e-07	3.11748e-07	2.88404e-07	2.43381e-07	3.07179e-07	3.27014e-07	2.0603e-07	1.90454e-07	2.57126e-07	2.04553e-07	2.48733e-07	6.4307e-07	3.25754e-07	2.65722e-07	2.09797e-07	3.30307e-07	2.0697e-07	2.78086e-07	2.47679e-07	1.97473e-07	3.16428e-07	2.91838e-07
749	4.79007e-07	4.07381e-07	3.35334e-07	2.39367e-07	2.50114e-07	3.11654e-07	2.87926e-07	2.43911e-07	3.06163e-07	3.28333e-07	2.05576e-07	1.90252e-07	2.58655e-07	2.03765e-07	2.48803e-07	6.44894e-07	3.24657e-07	2.65895e-07	2.09816e-07	3.28006e-07	2.05833e-07	2.78067e-07	2.46922e-07	1.98788e-07	3.13788e-07	2.90532e-07
750	4.78902e-07	4.05831e-07	3.34869e-07	2.38407e-07	2.48683e-07	3.11584e-07	2.87448e-07	2.44434e-07	3.05222e-07	3.29653e-07	2.05093e-07	1.90086e-07	2.60177e-07	2.02988e-07	2.48939e-07	6.46755e-07	3.23557e-07	2.66137e-07	2.09779e-07	3.25726e-07	2.04786e-07	2.78101e-07	2.46212e-07	2.00142e-07	3.11177e-07	2.89236e-07
751	4.78753e-07	4.04321e-07	3.344e-07	2.37466e-07	2.47306e-07	3.11535e-07	2.8697e-07	2.44952e-07	3.04355e-07	3.30967e-07	2.04588e-07	1.89956e-07	2.61692e-07	2.0222e-07	2.4914e-07	6.48636e-07	3.22402e-07	2.66447e-07	2.09686e-07	3.23471e-07	2.0383e-07	2.78184e-07	2.45547e-07	2.01533e-07	3.08611e-07	2.87906e-07
752	4.78559e-07	4.02858e-07	3.33929e-07	2.36545e-07	2.45986e-07	3.11506e-07	2.86493e-07	2.45467e-07	3.0356e-07	3.3227e-07	2.04063e-07	1.89858e-07	2.6325e-07	2.01457e-07	2.49404e-07	6.50517e-07	3.2119e-07	2.66819e-07	2.09545e-07	3.21235e-07	2.02965e-07	2.7831e-07	2.44929e-07	2.02956e-07	3.06107e-07	2.86533e-07
753	4.78321e-07	4.01444e-07	3.33454e-07	2.35645e-07	2.44725e-07	3.11497e-07	2.86022e-07	2.45979e-07	3.02834e-07	3.33558e-07	2.03516e-07	1.8979e-07	2.64866e-07	2.00692e-07	2.49731e-07	6.52386e-07	3.19913e-07	2.67252e-07	2.09359e-07	3.18957e-07	2.0219e-07	2.78482e-07	2.44356e-07	2.04408e-07	3.03662e-07	2.85093e-07
754	4.78038e-07	4.00086e-07	3.32975e-07	2.34766e-07	2.43526e-07	3.11505e-07	2.85558e-07	2.46476e-07	3.02175e-07	3.34825e-07	2.0295e-07	1.89748e-07	2.66544e-07	1.99923e-07	2.50117e-07	6.54234e-07	3.18585e-07	2.6774e-07	2.09133e-07	3.16628e-07	2.01505e-07	2.78702e-07	2.43826e-07	2.05885e-07	3.01262e-07	2.83569e-07
755	4.77708e-07	3.98788e-07	3.32493e-07	2.33909e-07	2.4239e-07	3.11529e-07	2.85104e-07	2.46949e-07	3.01579e-07	3.36056e-07	2.02347e-07	1.89731e-07	2.68273e-07	1.9915e-07	2.5056e-07	6.56055e-07	3.17208e-07	2.68279e-07	2.0887e-07	3.14246e-07	2.00907e-07	2.78966e-07	2.43339e-07	2.0738e-07	2.98903e-07	2.81939e-07
756	4.77332e-07	3.97556e-07	3.32008e-07	2.33074e-07	2.41319e-07	3.11569e-07	2.84653e-07	2.47416e-07	3.01044e-07	3.3723e-07	2.01693e-07	1.89735e-07	2.70048e-07	1.98379e-07	2.51058e-07	6.57858e-07	3.15777e-07	2.68864e-07	2.08577e-07	3.11812e-07	2.00394e-07	2.79236e-07	2.42888e-07	2.08889e-07	2.96583e-07	2.80193e-07
757	4.7691e-07	3.96395e-07	3.31519e-07	2.3226e-07	2.40316e-07	3.11621e-07	2.84192e-07	2.47873e-07	3.00565e-07	3.38339e-07	2.00989e-07	1.89755e-07	2.71867e-07	1.97621e-07	2.51606e-07	6.59629e-07	3.14294e-07	2.69489e-07	2.08259e-07	3.09326e-07	1.99961e-07	2.79483e-07	2.42461e-07	2.10404e-07	2.94289e-07	2.78343e-07
758	4.76441e-07	3.95311e-07	3.31026e-07	2.31469e-07	2.3938e-07	3.11686e-07	2.8372e-07	2.48318e-07	3.00138e-07	3.39364e-07	2.00235e-07	1.89779e-07	2.7373e-07	1.96881e-07	2.52201e-07	6.61321e-07	3.12762e-07	2.70149e-07	2.0792e-07	3.06788e-07	1.99604e-07	2.79683e-07	2.42054e-07	2.11919e-07	2.92012e-07	2.76399e-07
759	4.75924e-07	3.9431e-07	3.30529e-07	2.30699e-07	2.38515e-07	3.11761e-07	2.83241e-07	2.48745e-07	2.99763e-07	3.40296e-07	1.99439e-07	1.89781e-07	2.7563e-07	1.96161e-07	2.52839e-07	6.62855e-07	3.11183e-07	2.70837e-07	2.07565e-07	3.04198e-07	1.99319e-07	2.79845e-07	2.41666e-07	2.13428e-07	2.89752e-07	2.7431e-07
760	4.7536e-07	3.93398e-07	3.30028e-07	2.29952e-07	2.37719e-07	3.11846e-07	2.82759e-07	2.49133e-07	2.99442e-07	3.41133e-07	1.98595e-07	1.89755e-07	2.77562e-07	1.9547e-07	2.53516e-07	6.64202e-07	3.09558e-07	2.71547e-07	2.07199e-07	3.01551e-07	1.99099e-07	2.79986e-07	2.41294e-07	2.14922e-07	2.87508e-07	2.72078e-07
761	4.74748e-07	3.9258e-07	3.29523e-07	2.29226e-07	2.36994e-07	3.11944e-07	2.82275e-07	2.49481e-07	2.99174e-07	3.41872e-07	1.97689e-07	1.89701e-07	2.79509e-07	1.94815e-07	2.54225e-07	6.65327e-07	3.07887e-07	2.72273e-07	2.06827e-07	2.98839e-07	1.98939e-07	2.8012e-07	2.40934e-07	2.16394e-07	2.85281e-07	2.69721e-07
762	4.74088e-07	3.91863e-07	3.29013e-07	2.28522e-07	2.36341e-07	3.12053e-07	2.81789e-07	2.49798e-07	2.98954e-07	3.4252e-07	1.9672e-07	1.89608e-07	2.81459e-07	1.94205e-07	2.54962e-07	6.66227e-07	3.06176e-07	2.73009e-07	2.06459e-07	2.96061e-07	1.98833e-07	2.80236e-07	2.40584e-07	2.17835e-07	2.8304e-07	2.67249e-07
763	4.73381e-07	3.91254e-07	3.285e-07	2.2784e-07	2.3576e-07	3.12176e-07	2.81298e-07	2.50086e-07	2.98777e-07	3.43071e-07	1.95696e-07	1.89472e-07	2.83398e-07	1.93644e-07	2.55721e-07	6.669e-07	3.04427e-07	2.73746e-07	2.06102e-07	2.93238e-07	1.98771e-07	2.80269e-07	2.40241e-07	2.19238e-07	2.80731e-07	2.64679e-07
764	4.72626e-07	3.90758e-07	3.27982e-07	2.27178e-07	2.35249e-07	3.12321e-07	2.80803e-07	2.50345e-07	2.98639e-07	3.43539e-07	1.94624e-07	1.89304e-07	2.85326e-07	1.93149e-07	2.56497e-07	6.67348e-07	3.02643e-07	2.74479e-07	2.0576e-07	2.90386e-07	1.98739e-07	2.802e-07	2.39901e-07	2.20592e-07	2.7833e-07	2.62051e-07
765	4.71823e-07	3.90383e-07	3.27459e-07	2.26538e-07	2.34811e-07	3.12486e-07	2.80309e-07	2.50573e-07	2.98536e-07	3.43927e-07	1.93511e-07	1.89121e-07	2.87237e-07	1.92722e-07	2.57282e-07	6.67574e-07	3.00821e-07	2.75185e-07	2.05437e-07	2.87531e-07	1.98728e-07	2.80023e-07	2.39569e-07	2.2189e-07	2.75811e-07	2.59381e-07
766	4.70972e-07	3.90136e-07	3.26932e-07	2.25917e-07	2.34443e-07	3.12671e-07	2.79819e-07	2.50774e-07	2.98462e-07	3.44221e-07	1.92363e-07	1.88914e-07	2.89126e-07	1.92351e-07	2.58071e-07	6.67599e-07	2.98981e-07	2.75848e-07	2.05135e-07	2.84682e-07	1.98731e-07	2.79733e-07	2.39256e-07	2.23122e-07	2.73201e-07	2.56685e-07
767	4.70074e-07	3.90023e-07	3.26401e-07	2.25316e-07	2.34145e-07	3.1287e-07	2.79335e-07	2.50949e-07	2.98417e-07	3.44418e-07	1.91188e-07	1.8867e-07	2.90981e-07	1.92026e-07	2.58857e-07	6.67433e-07	2.97139e-07	2.76464e-07	2.04858e-07	2.81837e-07	1.98715e-07	2.79327e-07	2.3896e-07	2.24278e-07	2.70524e-07	2.53975e-07
768	4.69128e-07	3.90052e-07	3.25865e-07	2.24734e-07	2.33916e-07	3.13074e-07	2.78862e-07	2.51099e-07	2.98396e-07	3.44506e-07	1.89991e-07	1.88396e-07	2.92801e-07	1.9175e-07	2.59632e-07	6.67075e-07	2.95299e-07	2.77014e-07	2.04607e-07	2.78992e-07	1.98658e-07	2.78797e-07	2.38691e-07	2.25351e-07	2.6779e-07	2.51265e-07
769	4.68135e-07	3.9023e-07	3.25324e-07	2.24171e-07	2.33756e-07	3.13272e-07	2.78401e-07	2.51228e-07	2.98399e-07	3.44492e-07	1.8878e-07	1.88097e-07	2.94598e-07	1.9153e-07	2.6039e-07	6.66524e-07	2.93468e-07	2.77472e-07	2.04385e-07	2.76144e-07	1.98555e-07	2.78141e-07	2.38453e-07	2.2634e-07	2.64998e-07	2.48567e-07
770	4.67094e-07	3.90565e-07	3.24778e-07	2.23625e-07	2.33662e-07	3.13464e-07	2.77956e-07	2.51329e-07	2.98431e-07	3.44393e-07	1.87559e-07	1.87774e-07	2.964e-07	1.91367e-07	2.61124e-07	6.65804e-07	2.91651e-07	2.77848e-07	2.04194e-07	2.73303e-07	1.9843e-07	2.77366e-07	2.38231e-07	2.27244e-07	2.62142e-07	2.45894e-07
771	4.66007e-07	3.91065e-07	3.24227e-07	2.23097e-07	2.33633e-07	3.13648e-07	2.77528e-07	2.51405e-07	2.98489e-07	3.44215e-07	1.86335e-07	1.87445e-07	2.98211e-07	1.91252e-07	2.61834e-07	6.64958e-07	2.89859e-07	2.78147e-07	2.04034e-07	2.70497e-07	1.98302e-07	2.7648e-07	2.38002e-07	2.28058e-07	2.59199e-07	2.43256e-07
772	4.64873e-07	3.91737e-07	3.23672e-07	2.22585e-07	2.33668e-07	3.13813e-07	2.77122e-07	2.51456e-07	2.98566e-07	3.43961e-07	1.85114e-07	1.87116e-07	3.00031e-07	1.91188e-07	2.62515e-07	6.63994e-07	2.88094e-07	2.7836e-07	2.03907e-07	2.6775e-07	1.98151e-07	2.75488e-07	2.37774e-07	2.28802e-07	2.56161e-07	2.40665e-07
773	4.63692e-07	3.92588e-07	3.23111e-07	2.22088e-07	2.33765e-07	3.13951e-07	2.76738e-07	2.51485e-07	2.98641e-07	3.43622e-07	1.83901e-07	1.86789e-07	3.01862e-07	1.9118e-07	2.63162e-07	6.62917e-07	2.86329e-07	2.78477e-07	2.03812e-07	2.65062e-07	1.97947e-07	2.74396e-07	2.37558e-07	2.29465e-07	2.53042e-07	2.38131e-07
774	4.62466e-07	3.93583e-07	3.22546e-07	2.21606e-07	2.33921e-07	3.14045e-07	2.7638e-07	2.51495e-07	2.9871e-07	3.43156e-07	1.827e-07	1.86467e-07	3.03705e-07	1.91226e-07	2.63768e-07	6.61741e-07	2.84562e-07	2.78498e-07	2.03751e-07	2.62416e-07	1.97691e-07	2.73213e-07	2.37352e-07	2.30053e-07	2.49855e-07	2.35662e-07
775	4.61194e-07	3.94706e-07	3.21975e-07	2.21138e-07	2.34134e-07	3.14092e-07	2.7605e-07	2.51486e-07	2.98784e-07	3.42555e-07	1.81516e-07	1.86153e-07	3.05576e-07	1.91327e-07	2.64333e-07	6.60454e-07	2.82801e-07	2.78433e-07	2.03722e-07	2.59809e-07	1.97391e-07	2.71949e-07	2.37164e-07	2.30552e-07	2.46617e-07	2.33266e-07
776	4.59877e-07	3.9596e-07	3.21399e-07	2.20682e-07	2.344e-07	3.14092e-07	2.75748e-07	2.51461e-07	2.9886e-07	3.41814e-07	1.80354e-07	1.85852e-07	3.07481e-07	1.91486e-07	2.6485e-07	6.58997e-07	2.81054e-07	2.78287e-07	2.03726e-07	2.57118e-07	1.97061e-07	2.70624e-07	2.36981e-07	2.30974e-07	2.43339e-07	2.30952e-07
777	4.58515e-07	3.97339e-07	3.20818e-07	2.20239e-07	2.34703e-07	3.14046e-07	2.75478e-07	2.51421e-07	2.98945e-07	3.40938e-07	1.79217e-07	1.85565e-07	3.09429e-07	1.91643e-07	2.65313e-07	6.57391e-07	2.79329e-07	2.78062e-07	2.0376e-07	2.54306e-07	1.96747e-07	2.69262e-07	2.36806e-07	2.31337e-07	2.40036e-07	2.28725e-07
778	4.57108e-07	3.98767e-07	3.20232e-07	2.19806e-07	2.35036e-07	3.13951e-07	2.7524e-07	2.51369e-07	2.99086e-07	3.39942e-07	1.78109e-07	1.85297e-07	3.11429e-07	1.91772e-07	2.65727e-07	6.55684e-07	2.77632e-07	2.77786e-07	2.03824e-07	2.51387e-07	1.96464e-07	2.67871e-07	2.36638e-07	2.31631e-07	2.36721e-07	2.26591e-07
779	4.55658e-07	4.00228e-07	3.1964e-07	2.19383e-07	2.35397e-07	3.13807e-07	2.75037e-07	2.51306e-07	2.99292e-07	3.38837e-07	1.77032e-07	1.8505e-07	3.13479e-07	1.91878e-07	2.66087e-07	6.53889e-07	2.75971e-07	2.77467e-07	2.03915e-07	2.48373e-07	1.96219e-07	2.66464e-07	2.36475e-07	2.31874e-07	2.33408e-07	2.24556e-07
780	4.54164e-07	4.01771e-07	3.19043e-07	2.1897e-07	2.35783e-07	3.13603e-07	2.74868e-07	2.51233e-07	2.99549e-07	3.37629e-07	1.7599e-07	1.84828e-07	3.15579e-07	1.91965e-07	2.66379e-07	6.52019e-07	2.74351e-07	2.77108e-07	2.04032e-07	2.45279e-07	1.96016e-07	2.65049e-07	2.36316e-07	2.32064e-07	2.30107e-07	2.22622e-07
781	4.52627e-07	4.03444e-07	3.18441e-07	2.18563e-07	2.3619e-07	3.13334e-07	2.74736e-07	2.51153e-07	2.99857e-07	3.36312e-07	1.74985e-07	1.84632e-07	3.1773e-07	1.92037e-07	2.66598e-07	6.50084e-07	2.72778e-07	2.7671e-07	2.04172e-07	2.42118e-07	1.95861e-07	2.63636e-07	2.36165e-07	2.32222e-07	2.2683e-07	2.20793e-07
782	4.51049e-07	4.05246e-07	3.17833e-07	2.18163e-07	2.36615e-07	3.12996e-07	2.74642e-07	2.51067e-07	3.00221e-07	3.34898e-07	1.74019e-07	1.8447e-07	3.19929e-07	1.92099e-07	2.66739e-07	6.48095e-07	2.71259e-07	2.76277e-07	2.04331e-07	2.38904e-07	1.95758e-07	2.62234e-07	2.36028e-07	2.32353e-07	2.2359e-07	2.19071e-07
783	4.49428e-07	4.07167e-07	3.1722e-07	2.17768e-07	2.37054e-07	3.12593e-07	2.74584e-07	2.50976e-07	3.00643e-07	3.33403e-07	1.73092e-07	1.84344e-07	3.22176e-07	1.92153e-07	2.66825e-07	6.46064e-07	2.69798e-07	2.75811e-07	2.04503e-07	2.35652e-07	1.95712e-07	2.60851e-07	2.35897e-07	2.32461e-07	2.20394e-07	2.17456e-07
784	4.47766e-07	4.09201e-07	3.16602e-07	2.17379e-07	2.37505e-07	3.12126e-07	2.74566e-07	2.50882e-07	3.01126e-07	3.31837e-07	1.72208e-07	1.84257e-07	3.2447e-07	1.92204e-07	2.66858e-07	6.44001e-07	2.684e-07	2.75308e-07	2.04686e-07	2.32374e-07	1.95728e-07	2.59496e-07	2.35736e-07	2.32551e-07	2.17254e-07	2.1595e-07
785	4.46064e-07	4.11343e-07	3.15977e-07	2.16999e-07	2.37962e-07	3.11598e-07	2.74586e-07	2.50785e-07	3.01672e-07	3.30204e-07	1.71365e-07	1.8421e-07	3.26809e-07	1.92255e-07	2.66847e-07	6.41916e-07	2.67069e-07	2.74749e-07	2.04877e-07	2.29083e-07	1.95768e-07	2.58174e-07	2.3554e-07	2.32624e-07	2.14178e-07	2.14552e-07
786	4.44322e-07	4.13529e-07	3.15348e-07	2.16627e-07	2.38423e-07	3.11012e-07	2.74644e-07	2.50687e-07	3.02284e-07	3.28512e-07	1.70565e-07	1.84207e-07	3.29191e-07	1.92308e-07	2.66819e-07	6.39819e-07	2.65809e-07	2.74146e-07	2.05073e-07	2.25793e-07	1.95809e-07	2.56894e-07	2.35316e-07	2.32687e-07	2.11172e-07	2.1326e-07
787	4.4254e-07	4.15685e-07	3.14713e-07	2.16263e-07	2.38887e-07	3.10374e-07	2.74741e-07	2.50589e-07	3.02961e-07	3.26768e-07	1.69807e-07	1.84248e-07	3.31615e-07	1.92366e-07	2.66759e-07	6.37719e-07	2.64622e-07	2.7351e-07	2.05274e-07	2.22515e-07	1.95857e-07	2.5566e-07	2.3507e-07	2.32741e-07	2.08246e-07	2.12072e-07
788	4.4072e-07	4.17805e-07	3.14072e-07	2.15893e-07	2.3935e-07	3.09698e-07	2.74876e-07	2.50492e-07	3.03696e-07	3.24978e-07	1.69092e-07	1.84335e-07	3.34077e-07	1.92431e-07	2.66653e-07	6.35626e-07	2.63513e-07	2.72847e-07	2.05475e-07	2.1926e-07	1.95919e-07	2.54479e-07	2.34808e-07	2.32794e-07	2.05403e-07	2.10986e-07
789	4.38863e-07	4.19875e-07	3.13426e-07	2.15496e-07	2.39806e-07	3.08991e-07	2.75049e-07	2.50396e-07	3.04457e-07	3.23147e-07	1.68418e-07	1.84469e-07	3.36575e-07	1.92505e-07	2.66505e-07	6.33548e-07	2.62482e-07	2.72166e-07	2.05665e-07	2.16039e-07	1.95998e-07	2.53355e-07	2.34536e-07	2.32848e-07	2.02651e-07	2.09997e-07
790	4.36968e-07	4.21881e-07	3.12774e-07	2.15088e-07	2.40248e-07	3.0826e-07	2.75259e-07	2.50303e-07	3.05242e-07	3.21284e-07	1.67784e-07	1.84653e-07	3.39106e-07	1.92589e-07	2.66326e-07	6.31492e-07	2.61532e-07	2.71473e-07	2.05838e-07	2.12863e-07	1.961e-07	2.52291e-07	2.34261e-07	2.32905e-07	1.99992e-07	2.09103e-07
791	4.35036e-07	4.23807e-07	3.12117e-07	2.14665e-07	2.40672e-07	3.07507e-07	2.75504e-07	2.50214e-07	3.06055e-07	3.19392e-07	1.6719e-07	1.84885e-07	3.41667e-07	1.92683e-07	2.66125e-07	6.29466e-07	2.60664e-07	2.70773e-07	2.05997e-07	2.0974e-07	1.96229e-07	2.51292e-07	2.33988e-07	2.32968e-07	1.97431e-07	2.08298e-07
792	4.33069e-07	4.25643e-07	3.11454e-07	2.14219e-07	2.41081e-07	3.06734e-07	2.75785e-07	2.50128e-07	3.06897e-07	3.17479e-07	1.66633e-07	1.85168e-07	3.44254e-07	1.92789e-07	2.65902e-07	6.27476e-07	2.59879e-07	2.70073e-07	2.06135e-07	2.0668e-07	1.9639e-07	2.50359e-07	2.33724e-07	2.33038e-07	1.94969e-07	2.07581e-07
793	4.31067e-07	4.27386e-07	3.10785e-07	2.13753e-07	2.4148e-07	3.05945e-07	2.76099e-07	2.50046e-07	3.07773e-07	3.1555e-07	1.66112e-07	1.85501e-07	3.46864e-07	1.92906e-07	2.65661e-07	6.25529e-07	2.59177e-07	2.69376e-07	2.06245e-07	2.03691e-07	1.96587e-07	2.49494e-07	2.33474e-07	2.33118e-07	1.9261e-07	2.06948e-07
794	4.29031e-07	4.29064e-07	3.10111e-07	2.1325e-07	2.41875e-07	3.05141e-07	2.76445e-07	2.49969e-07	3.08685e-07	3.1361e-07	1.65624e-07	1.85884e-07	3.49492e-07	1.93034e-07	2.65394e-07	6.23629e-07	2.58557e-07	2.68688e-07	2.06323e-07	2.0078e-07	1.96823e-07	2.48699e-07	2.33243e-07	2.33209e-07	1.90352e-07	2.06395e-07
795	4.26962e-07	4.30621e-07	3.09431e-07	2.12692e-07	2.42263e-07	3.04326e-07	2.76822e-07	2.49897e-07	3.09637e-07	3.11665e-07	1.65167e-07	1.86318e-07	3.52135e-07	1.93172e-07	2.65091e-07	6.21782e-07	2.5802e-07	2.68013e-07	2.06367e-07	1.97954e-07	1.971e-07	2.47974e-07	2.33034e-07	2.33312e-07	1.88197e-07	2.05915e-07
796	4.2486e-07	4.31972e-07	3.08746e-07	2.12088e-07	2.42639e-07	3.03502e-07	2.77227e-07	2.4983e-07	3.1063e-07	3.09719e-07	1.6473e-07	1.86803e-07	3.54787e-07	1.93319e-07	2.64748e-07	6.19991e-07	2.57563e-07	2.67354e-07	2.06343e-07	1.95218e-07	1.9742e-07	2.47318e-07	2.32851e-07	2.33428e-07	1.86142e-07	2.05503e-07
797	4.22727e-07	4.3309e-07	3.08056e-07	2.11462e-07	2.42999e-07	3.02671e-07	2.77659e-07	2.49768e-07	3.11667e-07	3.07777e-07	1.64289e-07	1.87337e-07	3.57444e-07	1.93473e-07	2.64352e-07	6.1826e-07	2.57185e-07	2.66716e-07	2.06235e-07	1.92579e-07	1.97786e-07	2.46731e-07	2.32699e-07	2.33556e-07	1.84187e-07	2.0515e-07
798	4.20562e-07	4.33963e-07	3.0736e-07	2.10818e-07	2.43338e-07	3.01836e-07	2.78116e-07	2.49711e-07	3.12752e-07	3.05845e-07	1.63843e-07	1.8792e-07	3.60101e-07	1.93632e-07	2.63908e-07	6.16592e-07	2.56885e-07	2.66101e-07	2.06033e-07	1.9004e-07	1.98198e-07	2.46212e-07	2.32581e-07	2.33697e-07	1.82328e-07	2.04822e-07
799	4.18368e-07	4.34577e-07	3.06658e-07	2.1016e-07	2.43638e-07	3.00999e-07	2.78594e-07	2.49659e-07	3.13884e-07	3.03925e-07	1.63388e-07	1.8855e-07	3.62752e-07	1.93794e-07	2.63423e-07	6.14987e-07	2.56658e-07	2.65514e-07	2.05732e-07	1.87605e-07	1.98657e-07	2.45757e-07	2.32499e-07	2.33851e-07	1.80563e-07	2.0451e-07
800	4.16145e-07	4.3492e-07	3.05951e-07	2.09501e-07	2.43891e-07	3.00163e-07	2.79091e-07	2.49612e-07	3.15067e-07	3.02023e-07	1.62924e-07	1.89227e-07	3.65392e-07	1.93955e-07	2.62913e-07	6.13449e-07	2.56503e-07	2.64955e-07	2.05327e-07	1.85277e-07	1.99162e-07	2.45365e-07	2.32455e-07	2.34016e-07	1.78886e-07	2.04205e-07
801	4.13893e-07	4.34981e-07	3.05239e-07	2.08835e-07	2.44096e-07	2.99329e-07	2.79606e-07	2.4957e-07	3.16302e-07	3.00142e-07	1.62447e-07	1.89948e-07	3.68015e-07	1.94113e-07	2.62386e-07	6.11976e-07	2.56416e-07	2.64428e-07	2.04812e-07	1.83059e-07	1.99713e-07	2.45032e-07	2.32453e-07	2.34192e-07	1.77293e-07	2.03919e-07
802	4.11614e-07	4.34746e-07	3.04522e-07	2.08152e-07	2.44252e-07	2.985e-07	2.80134e-07	2.49532e-07	3.1759e-07	2.98285e-07	1.61957e-07	1.90712e-07	3.70614e-07	1.94265e-07	2.6185e-07	6.10569e-07	2.56393e-07	2.63934e-07	2.04185e-07	1.80951e-07	2.00307e-07	2.44755e-07	2.32492e-07	2.34378e-07	1.75778e-07	2.03643e-07
803	4.09308e-07	4.34253e-07	3.03799e-07	2.0745e-07	2.44358e-07	2.97678e-07	2.80674e-07	2.49498e-07	3.18932e-07	2.96456e-07	1.61449e-07	1.91517e-07	3.73185e-07	1.94418e-07	2.61311e-07	6.09228e-07	2.56429e-07	2.63475e-07	2.0345e-07	1.78955e-07	2.00944e-07	2.44529e-07	2.32576e-07	2.3457e-07	1.74319e-07	2.03366e-07
804	4.06977e-07	4.33525e-07	3.03071e-07	2.06728e-07	2.44448e-07	2.96865e-07	2.81221e-07	2.49468e-07	3.20329e-07	2.94658e-07	1.60915e-07	1.92361e-07	3.7572e-07	1.94571e-07	2.60773e-07	6.0795e-07	2.56521e-07	2.63051e-07	2.02611e-07	1.77071e-07	2.01621e-07	2.44349e-07	2.32703e-07	2.34768e-07	1.72908e-07	2.03058e-07
805	4.04621e-07	4.3255e-07	3.02339e-07	2.05992e-07	2.44533e-07	2.96062e-07	2.81773e-07	2.4944e-07	3.21781e-07	2.92894e-07	1.60352e-07	1.9324e-07	3.78213e-07	1.94718e-07	2.60242e-07	6.06733e-07	2.56662e-07	2.62664e-07	2.01665e-07	1.75296e-07	2.02333e-07	2.44203e-07	2.32875e-07	2.34969e-07	1.71539e-07	2.02707e-07
806	4.02241e-07	4.31295e-07	3.01601e-07	2.05255e-07	2.44596e-07	2.95273e-07	2.82326e-07	2.49415e-07	3.23288e-07	2.91166e-07	1.59764e-07	1.94152e-07	3.80658e-07	1.94858e-07	2.59721e-07	6.05575e-07	2.56849e-07	2.62313e-07	2.0064e-07	1.73612e-07	2.03077e-07	2.44085e-07	2.33092e-07	2.35169e-07	1.70203e-07	2.02254e-07
807	3.99839e-07	4.29784e-07	3.00858e-07	2.04507e-07	2.44633e-07	2.94497e-07	2.82877e-07	2.49397e-07	3.24851e-07	2.89476e-07	1.59161e-07	1.95093e-07	3.83047e-07	1.94985e-07	2.59215e-07	6.04473e-07	2.57073e-07	2.61999e-07	1.99555e-07	1.72015e-07	2.03849e-07	2.43989e-07	2.33353e-07	2.35367e-07	1.68893e-07	2.01687e-07
808	3.97415e-07	4.28091e-07	3.00111e-07	2.03741e-07	2.44643e-07	2.93738e-07	2.83423e-07	2.49384e-07	3.26469e-07	2.87826e-07	1.5855e-07	1.96062e-07	3.85373e-07	1.95101e-07	2.58729e-07	6.03422e-07	2.57331e-07	2.61721e-07	1.98416e-07	1.705e-07	2.04643e-07	2.43913e-07	2.33656e-07	2.35557e-07	1.67602e-07	2.01025e-07
809	3.9497e-07	4.26245e-07	2.99359e-07	2.02962e-07	2.4463e-07	2.92997e-07	2.83959e-07	2.49376e-07	3.28141e-07	2.86219e-07	1.57926e-07	1.97053e-07	3.8763e-07	1.952e-07	2.58265e-07	6.02417e-07	2.57616e-07	2.61479e-07	1.97229e-07	1.69065e-07	2.05454e-07	2.43853e-07	2.34002e-07	2.35736e-07	1.66322e-07	2.00267e-07
810	3.92505e-07	4.24226e-07	2.98602e-07	2.0217e-07	2.44597e-07	2.92274e-07	2.84483e-07	2.49376e-07	3.29867e-07	2.84655e-07	1.57268e-07	1.98064e-07	3.89845e-07	1.95273e-07	2.57828e-07	6.01454e-07	2.57922e-07	2.6127e-07	1.96002e-07	1.67704e-07	2.06276e-07	2.4381e-07	2.34388e-07	2.35901e-07	1.65036e-07	1.99415e-07
811	3.90021e-07	4.22027e-07	2.97841e-07	2.01369e-07	2.44541e-07	2.91572e-07	2.84991e-07	2.49391e-07	3.31644e-07	2.83136e-07	1.56573e-07	1.99089e-07	3.9205e-07	1.95315e-07	2.57421e-07	6.00528e-07	2.58219e-07	2.61093e-07	1.94741e-07	1.66412e-07	2.07102e-07	2.43795e-07	2.34812e-07	2.36048e-07	1.63698e-07	1.98476e-07
812	3.87519e-07	4.19646e-07	2.97076e-07	2.00562e-07	2.4446e-07	2.90892e-07	2.85471e-07	2.49423e-07	3.33472e-07	2.81663e-07	1.55838e-07	2.00127e-07	3.94239e-07	1.95324e-07	2.57046e-07	5.99631e-07	2.58478e-07	2.60948e-07	1.93453e-07	1.65183e-07	2.07923e-07	2.43798e-07	2.35276e-07	2.36175e-07	1.62293e-07	1.97459e-07
813	3.85001e-07	4.17167e-07	2.96307e-07	1.9975e-07	2.4436e-07	2.90235e-07	2.85875e-07	2.4947e-07	3.35348e-07	2.80237e-07	1.55067e-07	2.01171e-07	3.96406e-07	1.95299e-07	2.56707e-07	5.98759e-07	2.58694e-07	2.6083e-07	1.92145e-07	1.64013e-07	2.08732e-07	2.43802e-07	2.35777e-07	2.36282e-07	1.60816e-07	1.96373e-07
814	3.82466e-07	4.14641e-07	2.95534e-07	1.98937e-07	2.44243e-07	2.89602e-07	2.86184e-07	2.49532e-07	3.3727e-07	2.78859e-07	1.54265e-07	2.02217e-07	3.98545e-07	1.95238e-07	2.56406e-07	5.97912e-07	2.58874e-07	2.60739e-07	1.90824e-07	1.62893e-07	2.0952e-07	2.43799e-07	2.36313e-07	2.36364e-07	1.59257e-07	1.95231e-07
815	3.79917e-07	4.12067e-07	2.94757e-07	1.98124e-07	2.44115e-07	2.88994e-07	2.86401e-07	2.49608e-07	3.39236e-07	2.77528e-07	1.53435e-07	2.03261e-07	4.0065e-07	1.9514e-07	2.56146e-07	5.97086e-07	2.59052e-07	2.6067e-07	1.89495e-07	1.61818e-07	2.1028e-07	2.43781e-07	2.36882e-07	2.36417e-07	1.57616e-07	1.94072e-07
816	3.77354e-07	4.09448e-07	2.93976e-07	1.97315e-07	2.43979e-07	2.88412e-07	2.86527e-07	2.49698e-07	3.41242e-07	2.76245e-07	1.52581e-07	2.04299e-07	4.02716e-07	1.94998e-07	2.55927e-07	5.96286e-07	2.5923e-07	2.60621e-07	1.88165e-07	1.60781e-07	2.10997e-07	2.43746e-07	2.37481e-07	2.36436e-07	1.55893e-07	1.92933e-07
817	3.74778e-07	4.06792e-07	2.93192e-07	1.96512e-07	2.43837e-07	2.87857e-07	2.86563e-07	2.49801e-07	3.43286e-07	2.7501e-07	1.51707e-07	2.05325e-07	4.04739e-07	1.94803e-07	2.55751e-07	5.95524e-07	2.59407e-07	2.60589e-07	1.86841e-07	1.59776e-07	2.11653e-07	2.43694e-07	2.38105e-07	2.36416e-07	1.54087e-07	1.91824e-07
818	3.7219e-07	4.04098e-07	2.92405e-07	1.95718e-07	2.43695e-07	2.87329e-07	2.86507e-07	2.49922e-07	3.45364e-07	2.73823e-07	1.5082e-07	2.06336e-07	4.06713e-07	1.94576e-07	2.5562e-07	5.9479e-07	2.59592e-07	2.6057e-07	1.85528e-07	1.58798e-07	2.1224e-07	2.43623e-07	2.38753e-07	2.36351e-07	1.52207e-07	1.90752e-07
819	3.69592e-07	4.01367e-07	2.91615e-07	1.94934e-07	2.43555e-07	2.86829e-07	2.86358e-07	2.50047e-07	3.47473e-07	2.72684e-07	1.4992e-07	2.07326e-07	4.08632e-07	1.94352e-07	2.55534e-07	5.94064e-07	2.59789e-07	2.6056e-07	1.8423e-07	1.57855e-07	2.12747e-07	2.43488e-07	2.3942e-07	2.36238e-07	1.50265e-07	1.89726e-07
820	3.66984e-07	3.98599e-07	2.90823e-07	1.94163e-07	2.43421e-07	2.86357e-07	2.86116e-07	2.50148e-07	3.49607e-07	2.71592e-07	1.49011e-07	2.08291e-07	4.10493e-07	1.9413e-07	2.55495e-07	5.93318e-07	2.59994e-07	2.60555e-07	1.82955e-07	1.56947e-07	2.13171e-07	2.43264e-07	2.40102e-07	2.3607e-07	1.48262e-07	1.88752e-07
821	3.64368e-07	3.95792e-07	2.90027e-07	1.93407e-07	2.43297e-07	2.85915e-07	2.85782e-07	2.50223e-07	3.51764e-07	2.70547e-07	1.48097e-07	2.09225e-07	4.123e-07	1.93915e-07	2.55501e-07	5.92515e-07	2.60208e-07	2.60552e-07	1.81706e-07	1.56068e-07	2.13528e-07	2.42995e-07	2.40796e-07	2.35844e-07	1.4621e-07	1.87837e-07
822	3.61745e-07	3.9295e-07	2.8923e-07	1.92668e-07	2.43186e-07	2.85501e-07	2.8538e-07	2.50275e-07	3.53938e-07	2.69547e-07	1.47179e-07	2.10121e-07	4.14045e-07	1.93712e-07	2.55553e-07	5.91648e-07	2.60428e-07	2.60545e-07	1.80489e-07	1.55193e-07	2.1381e-07	2.42689e-07	2.41498e-07	2.35575e-07	1.44131e-07	1.86988e-07
823	3.59115e-07	3.90074e-07	2.88431e-07	1.91949e-07	2.4309e-07	2.85117e-07	2.84917e-07	2.50312e-07	3.56125e-07	2.68593e-07	1.46264e-07	2.10975e-07	4.15728e-07	1.93527e-07	2.55651e-07	5.907e-07	2.60654e-07	2.60531e-07	1.79309e-07	1.54276e-07	2.13997e-07	2.42335e-07	2.42202e-07	2.35279e-07	1.42043e-07	1.8621e-07
824	3.5648e-07	3.87165e-07	2.8763e-07	1.91252e-07	2.43012e-07	2.84761e-07	2.84393e-07	2.50343e-07	3.58319e-07	2.67684e-07	1.45352e-07	2.11788e-07	4.17349e-07	1.93367e-07	2.55793e-07	5.89656e-07	2.60884e-07	2.60505e-07	1.78171e-07	1.53318e-07	2.14028e-07	2.41933e-07	2.42896e-07	2.34943e-07	1.39956e-07	1.85507e-07
825	3.53841e-07	3.84219e-07	2.86828e-07	1.90577e-07	2.42956e-07	2.84435e-07	2.83809e-07	2.50369e-07	3.60515e-07	2.66818e-07	1.44448e-07	2.12558e-07	4.18914e-07	1.93234e-07	2.55979e-07	5.88505e-07	2.61117e-07	2.60464e-07	1.77077e-07	1.52326e-07	2.13902e-07	2.41502e-07	2.43576e-07	2.3456e-07	1.37881e-07	1.84883e-07
826	3.51199e-07	3.81237e-07	2.86025e-07	1.89928e-07	2.42923e-07	2.84138e-07	2.83166e-07	2.5039e-07	3.62708e-07	2.65995e-07	1.43556e-07	2.13277e-07	4.20425e-07	1.93141e-07	2.56207e-07	5.87243e-07	2.61356e-07	2.60401e-07	1.7603e-07	1.5129e-07	2.13645e-07	2.41077e-07	2.44243e-07	2.34133e-07	1.35829e-07	1.84343e-07
827	3.48556e-07	3.78247e-07	2.85222e-07	1.89306e-07	2.42916e-07	2.83869e-07	2.82474e-07	2.50402e-07	3.64892e-07	2.65213e-07	1.42677e-07	2.13947e-07	4.21854e-07	1.93094e-07	2.56476e-07	5.85867e-07	2.6161e-07	2.60313e-07	1.75034e-07	1.50211e-07	2.13304e-07	2.40653e-07	2.44881e-07	2.3366e-07	1.33813e-07	1.83888e-07
828	3.45912e-07	3.75269e-07	2.84418e-07	1.88712e-07	2.42938e-07	2.83629e-07	2.81744e-07	2.50409e-07	3.6706e-07	2.6445e-07	1.41814e-07	2.14613e-07	4.23182e-07	1.93096e-07	2.56783e-07	5.84374e-07	2.61877e-07	2.60165e-07	1.7409e-07	1.49091e-07	2.12893e-07	2.40236e-07	2.45488e-07	2.33135e-07	1.31841e-07	1.83521e-07
829	3.43268e-07	3.72305e-07	2.83615e-07	1.88148e-07	2.4299e-07	2.83417e-07	2.80978e-07	2.5041e-07	3.69206e-07	2.63658e-07	1.4097e-07	2.1528e-07	4.24406e-07	1.93155e-07	2.57127e-07	5.8274e-07	2.62159e-07	2.59941e-07	1.732e-07	1.47912e-07	2.12409e-07	2.39833e-07	2.46035e-07	2.32518e-07	1.29926e-07	1.83243e-07
830	3.40627e-07	3.69356e-07	2.82812e-07	1.87616e-07	2.43075e-07	2.83232e-07	2.80178e-07	2.50406e-07	3.71324e-07	2.6283e-07	1.40148e-07	2.15939e-07	4.25531e-07	1.93241e-07	2.57504e-07	5.80939e-07	2.62462e-07	2.59645e-07	1.72367e-07	1.46667e-07	2.11862e-07	2.39449e-07	2.46516e-07	2.31807e-07	1.28075e-07	1.83053e-07
831	3.37989e-07	3.6643e-07	2.8201e-07	1.87116e-07	2.43195e-07	2.83073e-07	2.79348e-07	2.50386e-07	3.73407e-07	2.61963e-07	1.39349e-07	2.16595e-07	4.26562e-07	1.93344e-07	2.57912e-07	5.78964e-07	2.62787e-07	2.59277e-07	1.71591e-07	1.45361e-07	2.11291e-07	2.3909e-07	2.46934e-07	2.31012e-07	1.26297e-07	1.82953e-07
832	3.35355e-07	3.63531e-07	2.81209e-07	1.8665e-07	2.43351e-07	2.82941e-07	2.7849e-07	2.50344e-07	3.75449e-07	2.6105e-07	1.38577e-07	2.17249e-07	4.27506e-07	1.93466e-07	2.58348e-07	5.76796e-07	2.63136e-07	2.58837e-07	1.70873e-07	1.44015e-07	2.10703e-07	2.38761e-07	2.47293e-07	2.30142e-07	1.24602e-07	1.8294e-07
833	3.32727e-07	3.60661e-07	2.8041e-07	1.8622e-07	2.43545e-07	2.82833e-07	2.77614e-07	2.50281e-07	3.77443e-07	2.60109e-07	1.37831e-07	2.17911e-07	4.28354e-07	1.9361e-07	2.58809e-07	5.74445e-07	2.6351e-07	2.58324e-07	1.70213e-07	1.42647e-07	2.10101e-07	2.38468e-07	2.47589e-07	2.29206e-07	1.22995e-07	1.83013e-07
834	3.30106e-07	3.5782e-07	2.79614e-07	1.85826e-07	2.43778e-07	2.82749e-07	2.76728e-07	2.50197e-07	3.79381e-07	2.59161e-07	1.37115e-07	2.18588e-07	4.29107e-07	1.9378e-07	2.59291e-07	5.71903e-07	2.6391e-07	2.57754e-07	1.69611e-07	1.41265e-07	2.0949e-07	2.38216e-07	2.47835e-07	2.28218e-07	1.21484e-07	1.83169e-07
835	3.27493e-07	3.55009e-07	2.7882e-07	1.85468e-07	2.44052e-07	2.82688e-07	2.75851e-07	2.5009e-07	3.81264e-07	2.58222e-07	1.3643e-07	2.19279e-07	4.29767e-07	1.93976e-07	2.5979e-07	5.69164e-07	2.64328e-07	2.57118e-07	1.69068e-07	1.39878e-07	2.08881e-07	2.38008e-07	2.48031e-07	2.27192e-07	1.20075e-07	1.83406e-07
836	3.24889e-07	3.52229e-07	2.7801e-07	1.85148e-07	2.44367e-07	2.82649e-07	2.74991e-07	2.49943e-07	3.83096e-07	2.57292e-07	1.35776e-07	2.19987e-07	4.30336e-07	1.94201e-07	2.60302e-07	5.66256e-07	2.64755e-07	2.56427e-07	1.68582e-07	1.38492e-07	2.08298e-07	2.37849e-07	2.48154e-07	2.26138e-07	1.18772e-07	1.83718e-07
837	3.22296e-07	3.49479e-07	2.7718e-07	1.84867e-07	2.44725e-07	2.82631e-07	2.74152e-07	2.49757e-07	3.84871e-07	2.56365e-07	1.35156e-07	2.20712e-07	4.30814e-07	1.94457e-07	2.60824e-07	5.63174e-07	2.6519e-07	2.55684e-07	1.68152e-07	1.37117e-07	2.0775e-07	2.37742e-07	2.48204e-07	2.25069e-07	1.1758e-07	1.84102e-07
838	3.19716e-07	3.4676e-07	2.76328e-07	1.84624e-07	2.45126e-07	2.82632e-07	2.73333e-07	2.4954e-07	3.86582e-07	2.55447e-07	1.3457e-07	2.21458e-07	4.31202e-07	1.94745e-07	2.61351e-07	5.59912e-07	2.65635e-07	2.54888e-07	1.67777e-07	1.35758e-07	2.07214e-07	2.3769e-07	2.48182e-07	2.24004e-07	1.16502e-07	1.84553e-07
839	3.17148e-07	3.44073e-07	2.75467e-07	1.84421e-07	2.45571e-07	2.82651e-07	2.72521e-07	2.493e-07	3.88223e-07	2.54535e-07	1.34018e-07	2.22225e-07	4.31499e-07	1.95066e-07	2.61879e-07	5.56452e-07	2.66094e-07	2.54046e-07	1.67456e-07	1.34424e-07	2.0668e-07	2.37695e-07	2.48105e-07	2.2295e-07	1.15541e-07	1.85063e-07
840	3.14596e-07	3.41419e-07	2.74604e-07	1.84257e-07	2.4606e-07	2.82687e-07	2.71718e-07	2.49044e-07	3.89792e-07	2.53624e-07	1.33503e-07	2.23015e-07	4.31707e-07	1.95423e-07	2.62397e-07	5.52788e-07	2.66567e-07	2.53159e-07	1.67186e-07	1.33121e-07	2.06155e-07	2.37759e-07	2.47976e-07	2.21916e-07	1.14699e-07	1.85627e-07
841	3.1206e-07	3.38796e-07	2.73738e-07	1.84133e-07	2.46594e-07	2.82737e-07	2.70925e-07	2.48772e-07	3.91279e-07	2.52715e-07	1.33023e-07	2.2383e-07	4.31846e-07	1.95815e-07	2.62894e-07	5.48895e-07	2.67057e-07	2.52233e-07	1.66965e-07	1.31854e-07	2.05641e-07	2.37884e-07	2.47798e-07	2.20911e-07	1.13977e-07	1.86238e-07
842	3.09542e-07	3.36206e-07	2.72868e-07	1.84049e-07	2.47172e-07	2.82802e-07	2.70146e-07	2.48488e-07	3.92667e-07	2.51809e-07	1.32579e-07	2.2467e-07	4.31947e-07	1.96243e-07	2.63366e-07	5.44766e-07	2.67564e-07	2.51267e-07	1.66785e-07	1.30631e-07	2.05143e-07	2.3807e-07	2.47574e-07	2.19941e-07	1.13374e-07	1.86888e-07
843	3.07042e-07	3.3365e-07	2.71994e-07	1.84004e-07	2.47795e-07	2.82878e-07	2.69385e-07	2.48194e-07	3.9395e-07	2.50903e-07	1.32172e-07	2.25536e-07	4.32011e-07	1.96708e-07	2.63809e-07	5.40457e-07	2.68091e-07	2.50266e-07	1.66639e-07	1.29457e-07	2.04664e-07	2.38317e-07	2.47309e-07	2.19013e-07	1.12891e-07	1.87569e-07
844	3.04564e-07	3.31126e-07	2.71117e-07	1.83998e-07	2.48461e-07	2.82964e-07	2.68651e-07	2.47894e-07	3.95123e-07	2.50002e-07	1.31801e-07	2.26427e-07	4.32039e-07	1.97209e-07	2.64218e-07	5.36022e-07	2.68639e-07	2.49234e-07	1.66529e-07	1.28336e-07	2.04209e-07	2.38626e-07	2.47027e-07	2.18134e-07	1.12526e-07	1.88274e-07
845	3.02107e-07	3.28637e-07	2.70238e-07	1.84031e-07	2.49172e-07	2.83059e-07	2.67947e-07	2.47587e-07	3.96181e-07	2.49107e-07	1.31467e-07	2.27345e-07	4.32029e-07	1.97747e-07	2.6459e-07	5.31475e-07	2.69208e-07	2.48166e-07	1.6645e-07	1.27273e-07	2.03779e-07	2.38995e-07	2.46735e-07	2.17309e-07	1.12276e-07	1.88992e-07
846	2.99674e-07	3.26182e-07	2.69358e-07	1.84103e-07	2.49925e-07	2.8316e-07	2.67277e-07	2.47276e-07	3.97119e-07	2.48206e-07	1.31168e-07	2.28294e-07	4.31997e-07	1.9832e-07	2.6492e-07	5.2683e-07	2.69799e-07	2.47064e-07	1.66389e-07	1.26273e-07	2.03379e-07	2.39423e-07	2.46439e-07	2.16543e-07	1.1214e-07	1.89715e-07
847	2.97266e-07	3.23761e-07	2.68475e-07	1.84212e-07	2.5072e-07	2.83267e-07	2.66643e-07	2.46963e-07	3.97954e-07	2.47303e-07	1.30905e-07	2.29282e-07	4.31949e-07	1.98929e-07	2.65187e-07	5.22103e-07	2.70412e-07	2.4593e-07	1.66336e-07	1.2534e-07	2.0301e-07	2.39907e-07	2.46141e-07	2.1584e-07	1.12112e-07	1.90432e-07
848	2.94885e-07	3.21374e-07	2.67589e-07	1.84359e-07	2.51557e-07	2.83376e-07	2.66049e-07	2.46651e-07	3.98699e-07	2.46401e-07	1.30676e-07	2.3031e-07	4.31885e-07	1.99571e-07	2.65379e-07	5.17306e-07	2.71049e-07	2.44769e-07	1.66289e-07	1.24475e-07	2.02676e-07	2.40446e-07	2.45851e-07	2.15204e-07	1.12189e-07	1.91118e-07
849	2.92532e-07	3.19023e-07	2.66701e-07	1.84542e-07	2.52433e-07	2.83487e-07	2.65496e-07	2.46341e-07	3.99337e-07	2.45505e-07	1.30483e-07	2.31378e-07	4.31808e-07	2.00246e-07	2.655e-07	5.12454e-07	2.71708e-07	2.43588e-07	1.66246e-07	1.23683e-07	2.02377e-07	2.41037e-07	2.45581e-07	2.14638e-07	1.12367e-07	1.91748e-07
850	2.90209e-07	3.16706e-07	2.6581e-07	1.84761e-07	2.53348e-07	2.83597e-07	2.64987e-07	2.46036e-07	3.9986e-07	2.44607e-07	1.30322e-07	2.32486e-07	4.31719e-07	2.00952e-07	2.65552e-07	5.07559e-07	2.72391e-07	2.42391e-07	1.66206e-07	1.22965e-07	2.02115e-07	2.41675e-07	2.45332e-07	2.14142e-07	1.12638e-07	1.92311e-07
851	2.87918e-07	3.14424e-07	2.64916e-07	1.85013e-07	2.54301e-07	2.83705e-07	2.64525e-07	2.45738e-07	4.00263e-07	2.43675e-07	1.30195e-07	2.33635e-07	4.31618e-07	2.01686e-07	2.65535e-07	5.02635e-07	2.73095e-07	2.41185e-07	1.66167e-07	1.22323e-07	2.01892e-07	2.42356e-07	2.45108e-07	2.1372e-07	1.12998e-07	1.928e-07
852	2.8566e-07	3.12178e-07	2.64019e-07	1.85299e-07	2.55289e-07	2.83809e-07	2.6411e-07	2.45449e-07	4.00538e-07	2.42709e-07	1.30099e-07	2.34825e-07	4.31508e-07	2.02448e-07	2.65448e-07	4.97693e-07	2.73822e-07	2.39974e-07	1.66096e-07	1.21758e-07	2.01708e-07	2.43077e-07	2.44912e-07	2.1337e-07	1.13439e-07	1.93223e-07
853	2.83437e-07	3.09968e-07	2.63119e-07	1.85616e-07	2.56311e-07	2.83921e-07	2.63745e-07	2.45171e-07	4.00694e-07	2.41714e-07	1.30035e-07	2.36055e-07	4.31388e-07	2.03233e-07	2.65291e-07	4.92745e-07	2.7457e-07	2.38764e-07	1.65975e-07	1.21271e-07	2.01564e-07	2.43832e-07	2.44746e-07	2.13092e-07	1.13954e-07	1.9358e-07
854	2.8125e-07	3.07793e-07	2.62217e-07	1.85964e-07	2.57365e-07	2.84049e-07	2.63432e-07	2.44906e-07	4.00741e-07	2.40694e-07	1.3e-07	2.37326e-07	4.3126e-07	2.0404e-07	2.65054e-07	4.87803e-07	2.75337e-07	2.37559e-07	1.65805e-07	1.20862e-07	2.0146e-07	2.44616e-07	2.44614e-07	2.12887e-07	1.14536e-07	1.93872e-07
855	2.79104e-07	3.05653e-07	2.61314e-07	1.86341e-07	2.58448e-07	2.84192e-07	2.63171e-07	2.44655e-07	4.00713e-07	2.39653e-07	1.29995e-07	2.38636e-07	4.31124e-07	2.04866e-07	2.64734e-07	4.82876e-07	2.76124e-07	2.36363e-07	1.65588e-07	1.2053e-07	2.01395e-07	2.45422e-07	2.44517e-07	2.12751e-07	1.15177e-07	1.94084e-07
856	2.77021e-07	3.0355e-07	2.60413e-07	1.86744e-07	2.5956e-07	2.84347e-07	2.62964e-07	2.44421e-07	4.00594e-07	2.38597e-07	1.30018e-07	2.39986e-07	4.30982e-07	2.05706e-07	2.6435e-07	4.77975e-07	2.76928e-07	2.35181e-07	1.6532e-07	1.20276e-07	2.0137e-07	2.46245e-07	2.44457e-07	2.12682e-07	1.15868e-07	1.94223e-07
857	2.75022e-07	3.01482e-07	2.59536e-07	1.87173e-07	2.60697e-07	2.84512e-07	2.62812e-07	2.44205e-07	4.00396e-07	2.37528e-07	1.30067e-07	2.41374e-07	4.30834e-07	2.06559e-07	2.63909e-07	4.73108e-07	2.77747e-07	2.34017e-07	1.64987e-07	1.20097e-07	2.01384e-07	2.4707e-07	2.44438e-07	2.12676e-07	1.166e-07	1.94297e-07
858	2.73111e-07	2.9945e-07	2.58689e-07	1.87626e-07	2.61856e-07	2.84676e-07	2.62715e-07	2.44007e-07	4.00145e-07	2.36452e-07	1.30143e-07	2.42799e-07	4.30679e-07	2.07419e-07	2.63415e-07	4.68286e-07	2.78581e-07	2.32874e-07	1.64596e-07	1.19992e-07	2.01435e-07	2.47873e-07	2.44459e-07	2.12731e-07	1.17356e-07	1.94294e-07
859	2.71285e-07	2.97454e-07	2.57874e-07	1.881e-07	2.63036e-07	2.84825e-07	2.62674e-07	2.43831e-07	3.99854e-07	2.35371e-07	1.30249e-07	2.44259e-07	4.30519e-07	2.08283e-07	2.62869e-07	4.63515e-07	2.79426e-07	2.31757e-07	1.64153e-07	1.19959e-07	2.01521e-07	2.48647e-07	2.44524e-07	2.1284e-07	1.18106e-07	1.94211e-07
860	2.69543e-07	2.95494e-07	2.57054e-07	1.88595e-07	2.64234e-07	2.84943e-07	2.62688e-07	2.43676e-07	3.99526e-07	2.34291e-07	1.30379e-07	2.45754e-07	4.30353e-07	2.09148e-07	2.62242e-07	4.58804e-07	2.80281e-07	2.30669e-07	1.63668e-07	1.19995e-07	2.01641e-07	2.49384e-07	2.44632e-07	2.12999e-07	1.18838e-07	1.94052e-07
861	2.67883e-07	2.9357e-07	2.56206e-07	1.89106e-07	2.65447e-07	2.85018e-07	2.62759e-07	2.43543e-07	3.99163e-07	2.33214e-07	1.30521e-07	2.47281e-07	4.30182e-07	2.10008e-07	2.61527e-07	4.54159e-07	2.81143e-07	2.29612e-07	1.63144e-07	1.20096e-07	2.01794e-07	2.50079e-07	2.44784e-07	2.13201e-07	1.19543e-07	1.93807e-07
862	2.66302e-07	2.91682e-07	2.55343e-07	1.89633e-07	2.66671e-07	2.85055e-07	2.62885e-07	2.43435e-07	3.98771e-07	2.32145e-07	1.30666e-07	2.48839e-07	4.30004e-07	2.10859e-07	2.60727e-07	4.49586e-07	2.82009e-07	2.28589e-07	1.62586e-07	1.20267e-07	2.01976e-07	2.50725e-07	2.44982e-07	2.13441e-07	1.20225e-07	1.93489e-07
863	2.64798e-07	2.89829e-07	2.54467e-07	1.90173e-07	2.67905e-07	2.85047e-07	2.63067e-07	2.43351e-07	3.98334e-07	2.31086e-07	1.30816e-07	2.50425e-07	4.29821e-07	2.11699e-07	2.59848e-07	4.45091e-07	2.82878e-07	2.27602e-07	1.62005e-07	1.20507e-07	2.02185e-07	2.51325e-07	2.45225e-07	2.1371e-07	1.20925e-07	1.93119e-07
864	2.63369e-07	2.88012e-07	2.53573e-07	1.90724e-07	2.69145e-07	2.84985e-07	2.63303e-07	2.43293e-07	3.97854e-07	2.3004e-07	1.30972e-07	2.52037e-07	4.29631e-07	2.12528e-07	2.58923e-07	4.40678e-07	2.83745e-07	2.26654e-07	1.61412e-07	1.20814e-07	2.02418e-07	2.51874e-07	2.45514e-07	2.14001e-07	1.21644e-07	1.92698e-07
865	2.62015e-07	2.8623e-07	2.52662e-07	1.91283e-07	2.70388e-07	2.84869e-07	2.63593e-07	2.43261e-07	3.9734e-07	2.29011e-07	1.31123e-07	2.53672e-07	4.29434e-07	2.13344e-07	2.5797e-07	4.36352e-07	2.84609e-07	2.25746e-07	1.60807e-07	1.21181e-07	2.02674e-07	2.52366e-07	2.45849e-07	2.14307e-07	1.22376e-07	1.92233e-07
866	2.60732e-07	2.84484e-07	2.51735e-07	1.91849e-07	2.7163e-07	2.84707e-07	2.63935e-07	2.43255e-07	3.96795e-07	2.28002e-07	1.31257e-07	2.55328e-07	4.29228e-07	2.14144e-07	2.56984e-07	4.32115e-07	2.85465e-07	2.24879e-07	1.60191e-07	1.21604e-07	2.02955e-07	2.52821e-07	2.46228e-07	2.14618e-07	1.2311e-07	1.91741e-07
867	2.59521e-07	2.82773e-07	2.50792e-07	1.92418e-07	2.72869e-07	2.84505e-07	2.64329e-07	2.43276e-07	3.96233e-07	2.27014e-07	1.31365e-07	2.57001e-07	4.29015e-07	2.14924e-07	2.55969e-07	4.27972e-07	2.86311e-07	2.24055e-07	1.59566e-07	1.22077e-07	2.03259e-07	2.53252e-07	2.46652e-07	2.14925e-07	1.23859e-07	1.91225e-07
868	2.5838e-07	2.81097e-07	2.49824e-07	1.9299e-07	2.741e-07	2.84264e-07	2.64772e-07	2.43324e-07	3.95662e-07	2.26051e-07	1.31452e-07	2.58689e-07	4.28791e-07	2.15683e-07	2.54932e-07	4.23924e-07	2.87143e-07	2.23274e-07	1.58941e-07	1.22594e-07	2.03581e-07	2.53672e-07	2.47118e-07	2.1522e-07	1.24632e-07	1.90675e-07
869	2.57307e-07	2.79456e-07	2.48843e-07	1.9356e-07	2.75321e-07	2.83984e-07	2.65263e-07	2.434e-07	3.95085e-07	2.25113e-07	1.31521e-07	2.60387e-07	4.28557e-07	2.16408e-07	2.53887e-07	4.19973e-07	2.87958e-07	2.22537e-07	1.58321e-07	1.23148e-07	2.0392e-07	2.54096e-07	2.47626e-07	2.15494e-07	1.25417e-07	1.90093e-07
870	2.56302e-07	2.77849e-07	2.47855e-07	1.94127e-07	2.76529e-07	2.83658e-07	2.658e-07	2.43502e-07	3.94504e-07	2.24205e-07	1.31572e-07	2.62094e-07	4.2831e-07	2.17101e-07	2.52842e-07	4.16119e-07	2.88753e-07	2.21843e-07	1.57712e-07	1.23735e-07	2.0427e-07	2.54508e-07	2.48174e-07	2.15753e-07	1.26226e-07	1.89481e-07
871	2.55364e-07	2.76277e-07	2.4687e-07	1.94689e-07	2.77725e-07	2.83279e-07	2.66381e-07	2.43632e-07	3.93919e-07	2.23326e-07	1.31606e-07	2.63803e-07	4.28051e-07	2.17761e-07	2.51799e-07	4.12363e-07	2.89522e-07	2.21191e-07	1.57118e-07	1.24348e-07	2.04621e-07	2.549e-07	2.4876e-07	2.15997e-07	1.27077e-07	1.88846e-07
872	2.54493e-07	2.74739e-07	2.45904e-07	1.95241e-07	2.78907e-07	2.82841e-07	2.67003e-07	2.43789e-07	3.93333e-07	2.22478e-07	1.31627e-07	2.65513e-07	4.27776e-07	2.1838e-07	2.50765e-07	4.08705e-07	2.90256e-07	2.20583e-07	1.56542e-07	1.24987e-07	2.04973e-07	2.55263e-07	2.49383e-07	2.16214e-07	1.27983e-07	1.88195e-07
873	2.53699e-07	2.73235e-07	2.44974e-07	1.95783e-07	2.80069e-07	2.82338e-07	2.67664e-07	2.43972e-07	3.92748e-07	2.21663e-07	1.31642e-07	2.67218e-07	4.27485e-07	2.18959e-07	2.49744e-07	4.05144e-07	2.90947e-07	2.20016e-07	1.5599e-07	1.25648e-07	2.05322e-07	2.55634e-07	2.50039e-07	2.16396e-07	1.28956e-07	1.87534e-07
874	2.52994e-07	2.71764e-07	2.44082e-07	1.9631e-07	2.81208e-07	2.81775e-07	2.68361e-07	2.44182e-07	3.92164e-07	2.20882e-07	1.31653e-07	2.68915e-07	4.27176e-07	2.19506e-07	2.48741e-07	4.01678e-07	2.91591e-07	2.19488e-07	1.55464e-07	1.26305e-07	2.05664e-07	2.56026e-07	2.50726e-07	2.16534e-07	1.30003e-07	1.86869e-07
875	2.52377e-07	2.70327e-07	2.43231e-07	1.96822e-07	2.82322e-07	2.81153e-07	2.69091e-07	2.44416e-07	3.91584e-07	2.20135e-07	1.31653e-07	2.70598e-07	4.26847e-07	2.20015e-07	2.4776e-07	3.98306e-07	2.92188e-07	2.19e-07	1.54969e-07	1.26949e-07	2.06001e-07	2.56455e-07	2.51435e-07	2.1662e-07	1.31125e-07	1.86206e-07
876	2.51843e-07	2.68922e-07	2.42414e-07	1.97317e-07	2.83405e-07	2.80477e-07	2.69851e-07	2.44676e-07	3.91009e-07	2.19422e-07	1.31646e-07	2.72263e-07	4.26497e-07	2.20468e-07	2.46805e-07	3.95026e-07	2.92738e-07	2.18548e-07	1.54508e-07	1.27584e-07	2.06323e-07	2.56933e-07	2.52155e-07	2.16644e-07	1.32329e-07	1.85552e-07
877	2.5138e-07	2.6755e-07	2.4163e-07	1.97793e-07	2.84445e-07	2.79753e-07	2.70638e-07	2.4496e-07	3.9044e-07	2.18745e-07	1.31635e-07	2.73907e-07	4.26122e-07	2.20858e-07	2.45881e-07	3.91833e-07	2.93233e-07	2.1813e-07	1.54083e-07	1.28208e-07	2.066e-07	2.57464e-07	2.52883e-07	2.16609e-07	1.33614e-07	1.84912e-07
878	2.50986e-07	2.66211e-07	2.40878e-07	1.98244e-07	2.85438e-07	2.78987e-07	2.71449e-07	2.45266e-07	3.89878e-07	2.18103e-07	1.31622e-07	2.75518e-07	4.25716e-07	2.21178e-07	2.44991e-07	3.88727e-07	2.93673e-07	2.17744e-07	1.53698e-07	1.28815e-07	2.06814e-07	2.5804e-07	2.53613e-07	2.16509e-07	1.34962e-07	1.84291e-07
879	2.5066e-07	2.64903e-07	2.4015e-07	1.98669e-07	2.86376e-07	2.78183e-07	2.72279e-07	2.45595e-07	3.89325e-07	2.17495e-07	1.3161e-07	2.7707e-07	4.25278e-07	2.21431e-07	2.4414e-07	3.85709e-07	2.94054e-07	2.17387e-07	1.53356e-07	1.29424e-07	2.06949e-07	2.58655e-07	2.54344e-07	2.16337e-07	1.36373e-07	1.83695e-07
880	2.504e-07	2.63626e-07	2.39443e-07	1.99066e-07	2.87256e-07	2.77349e-07	2.73126e-07	2.45945e-07	3.88781e-07	2.16922e-07	1.31603e-07	2.78557e-07	4.24807e-07	2.21647e-07	2.4333e-07	3.82804e-07	2.94376e-07	2.17055e-07	1.53058e-07	1.30048e-07	2.07021e-07	2.59308e-07	2.5507e-07	2.16104e-07	1.37849e-07	1.83127e-07
881	2.50196e-07	2.62381e-07	2.38744e-07	1.99444e-07	2.88076e-07	2.76488e-07	2.73986e-07	2.46314e-07	3.88248e-07	2.16383e-07	1.31602e-07	2.79973e-07	4.24302e-07	2.21847e-07	2.42564e-07	3.80011e-07	2.94637e-07	2.16747e-07	1.52808e-07	1.30696e-07	2.07039e-07	2.59999e-07	2.55788e-07	2.15838e-07	1.39393e-07	1.82593e-07
882	2.50042e-07	2.61166e-07	2.38051e-07	1.99802e-07	2.88849e-07	2.75602e-07	2.74854e-07	2.46703e-07	3.87726e-07	2.15877e-07	1.31611e-07	2.81314e-07	4.23764e-07	2.22034e-07	2.41847e-07	3.77326e-07	2.94854e-07	2.16458e-07	1.52604e-07	1.31365e-07	2.06996e-07	2.6071e-07	2.56494e-07	2.15555e-07	1.41008e-07	1.82096e-07
883	2.49939e-07	2.59981e-07	2.37364e-07	2.00138e-07	2.89584e-07	2.74693e-07	2.75727e-07	2.47108e-07	3.87217e-07	2.15402e-07	1.31633e-07	2.82577e-07	4.2319e-07	2.22211e-07	2.4118e-07	3.74748e-07	2.95038e-07	2.16185e-07	1.5245e-07	1.32049e-07	2.06895e-07	2.61436e-07	2.57183e-07	2.15254e-07	1.42695e-07	1.81641e-07
884	2.49882e-07	2.58826e-07	2.36683e-07	2.00452e-07	2.90268e-07	2.73763e-07	2.76601e-07	2.47529e-07	3.8672e-07	2.14958e-07	1.3167e-07	2.83756e-07	4.22582e-07	2.22379e-07	2.40566e-07	3.7227e-07	2.95193e-07	2.15923e-07	1.52346e-07	1.32764e-07	2.06738e-07	2.62176e-07	2.57852e-07	2.14931e-07	1.44457e-07	1.81229e-07
885	2.49818e-07	2.577e-07	2.36009e-07	2.00743e-07	2.90904e-07	2.72814e-07	2.77471e-07	2.47965e-07	3.86237e-07	2.14542e-07	1.31724e-07	2.84848e-07	4.21938e-07	2.22543e-07	2.40008e-07	3.69886e-07	2.95322e-07	2.15669e-07	1.52291e-07	1.33501e-07	2.06506e-07	2.62934e-07	2.58496e-07	2.14578e-07	1.46294e-07	1.80864e-07
886	2.49743e-07	2.56603e-07	2.35342e-07	2.01008e-07	2.91491e-07	2.71848e-07	2.78335e-07	2.48413e-07	3.85768e-07	2.14153e-07	1.31798e-07	2.85847e-07	4.21257e-07	2.22704e-07	2.39507e-07	3.67592e-07	2.9543e-07	2.15419e-07	1.52286e-07	1.34247e-07	2.0617e-07	2.63708e-07	2.59118e-07	2.14195e-07	1.48208e-07	1.80548e-07
887	2.49652e-07	2.55534e-07	2.34683e-07	2.01248e-07	2.9203e-07	2.70867e-07	2.7919e-07	2.48872e-07	3.85313e-07	2.1379e-07	1.31893e-07	2.86751e-07	4.2054e-07	2.22867e-07	2.39065e-07	3.6539e-07	2.95522e-07	2.15164e-07	1.52331e-07	1.35001e-07	2.0573e-07	2.64499e-07	2.59691e-07	2.13773e-07	1.50199e-07	1.80282e-07
888	2.49537e-07	2.54493e-07	2.34033e-07	2.01468e-07	2.92521e-07	2.69875e-07	2.80032e-07	2.49339e-07	3.84873e-07	2.1345e-07	1.32012e-07	2.87553e-07	4.19785e-07	2.23042e-07	2.38685e-07	3.63273e-07	2.95601e-07	2.14899e-07	1.52425e-07	1.35761e-07	2.05191e-07	2.65308e-07	2.60197e-07	2.13308e-07	1.52267e-07	1.80069e-07
889	2.49395e-07	2.53479e-07	2.33391e-07	2.01695e-07	2.92968e-07	2.68872e-07	2.80857e-07	2.4981e-07	3.84447e-07	2.1313e-07	1.32156e-07	2.8825e-07	4.18992e-07	2.23238e-07	2.38366e-07	3.61229e-07	2.9566e-07	2.14618e-07	1.52567e-07	1.36529e-07	2.04559e-07	2.66134e-07	2.60626e-07	2.12804e-07	1.54412e-07	1.79909e-07
890	2.49227e-07	2.52491e-07	2.3276e-07	2.01933e-07	2.93381e-07	2.67861e-07	2.8166e-07	2.50285e-07	3.84036e-07	2.12829e-07	1.32326e-07	2.88846e-07	4.1816e-07	2.23456e-07	2.38111e-07	3.59252e-07	2.95699e-07	2.14315e-07	1.52755e-07	1.37311e-07	2.03871e-07	2.66978e-07	2.60953e-07	2.1227e-07	1.56633e-07	1.79802e-07
891	2.49037e-07	2.5153e-07	2.32138e-07	2.02179e-07	2.93764e-07	2.66845e-07	2.82428e-07	2.50764e-07	3.83639e-07	2.12543e-07	1.32524e-07	2.89358e-07	4.1729e-07	2.23699e-07	2.3792e-07	3.57338e-07	2.95724e-07	2.13971e-07	1.52988e-07	1.38112e-07	2.03141e-07	2.67838e-07	2.61175e-07	2.1171e-07	1.58928e-07	1.79748e-07
892	2.48814e-07	2.50594e-07	2.31517e-07	2.02432e-07	2.94119e-07	2.65825e-07	2.83157e-07	2.51245e-07	3.83256e-07	2.1227e-07	1.3275e-07	2.89811e-07	4.16368e-07	2.23967e-07	2.37794e-07	3.55492e-07	2.95744e-07	2.13574e-07	1.53264e-07	1.38933e-07	2.02373e-07	2.68714e-07	2.61304e-07	2.11139e-07	1.61294e-07	1.79748e-07
893	2.48558e-07	2.49683e-07	2.30893e-07	2.02693e-07	2.94449e-07	2.64803e-07	2.83843e-07	2.51726e-07	3.82888e-07	2.12007e-07	1.33006e-07	2.90212e-07	4.15394e-07	2.24262e-07	2.37733e-07	3.53717e-07	2.95757e-07	2.13114e-07	1.53581e-07	1.39779e-07	2.01575e-07	2.69606e-07	2.6134e-07	2.10569e-07	1.63731e-07	1.79799e-07
894	2.48273e-07	2.48796e-07	2.30268e-07	2.02961e-07	2.94757e-07	2.63782e-07	2.84466e-07	2.52207e-07	3.82533e-07	2.11751e-07	1.33291e-07	2.9056e-07	4.14343e-07	2.24587e-07	2.37737e-07	3.52005e-07	2.95735e-07	2.12585e-07	1.53936e-07	1.4065e-07	2.0075e-07	2.7051e-07	2.61292e-07	2.10008e-07	1.66234e-07	1.79902e-07
895	2.47972e-07	2.47933e-07	2.29642e-07	2.03238e-07	2.95045e-07	2.62763e-07	2.8502e-07	2.52684e-07	3.82191e-07	2.11498e-07	1.33606e-07	2.90855e-07	4.13201e-07	2.24943e-07	2.37806e-07	3.50328e-07	2.95678e-07	2.1196e-07	1.54327e-07	1.41551e-07	1.99907e-07	2.71427e-07	2.61172e-07	2.09459e-07	1.68799e-07	1.80053e-07
896	2.47695e-07	2.47094e-07	2.29012e-07	2.03528e-07	2.9531e-07	2.61748e-07	2.8551e-07	2.53149e-07	3.81862e-07	2.11247e-07	1.33951e-07	2.91097e-07	4.11966e-07	2.25331e-07	2.37941e-07	3.48667e-07	2.95589e-07	2.11204e-07	1.54749e-07	1.42482e-07	1.99052e-07	2.72354e-07	2.61009e-07	2.0893e-07	1.71422e-07	1.80252e-07
897	2.47457e-07	2.46277e-07	2.28382e-07	2.03842e-07	2.95558e-07	2.6074e-07	2.85951e-07	2.53587e-07	3.81544e-07	2.10992e-07	1.34326e-07	2.91281e-07	4.10633e-07	2.25751e-07	2.38139e-07	3.47003e-07	2.95473e-07	2.1031e-07	1.55201e-07	1.43445e-07	1.98191e-07	2.73288e-07	2.60806e-07	2.08425e-07	1.74099e-07	1.80495e-07
898	2.47259e-07	2.45481e-07	2.27749e-07	2.04172e-07	2.95791e-07	2.5974e-07	2.86343e-07	2.53993e-07	3.81237e-07	2.10744e-07	1.34729e-07	2.91416e-07	4.09194e-07	2.26205e-07	2.38402e-07	3.45304e-07	2.95333e-07	2.09288e-07	1.55678e-07	1.44442e-07	1.97328e-07	2.74228e-07	2.60555e-07	2.07949e-07	1.76824e-07	1.80779e-07
899	2.47093e-07	2.44707e-07	2.27115e-07	2.04508e-07	2.96005e-07	2.58749e-07	2.86687e-07	2.54372e-07	3.80939e-07	2.10508e-07	1.3516e-07	2.91515e-07	4.07633e-07	2.26693e-07	2.38727e-07	3.43558e-07	2.95167e-07	2.08183e-07	1.56176e-07	1.45475e-07	1.96469e-07	2.75171e-07	2.6025e-07	2.07507e-07	1.79591e-07	1.81102e-07
900	2.46939e-07	2.43954e-07	2.26481e-07	2.04852e-07	2.96204e-07	2.5777e-07	2.86984e-07	2.54722e-07	3.8065e-07	2.10281e-07	1.35619e-07	2.91586e-07	4.05954e-07	2.27215e-07	2.39114e-07	3.41764e-07	2.94976e-07	2.06978e-07	1.56693e-07	1.46544e-07	1.95618e-07	2.76114e-07	2.59895e-07	2.07103e-07	1.82394e-07	1.8146e-07
901	2.4675e-07	2.43221e-07	2.25846e-07	2.05204e-07	2.9639e-07	2.56804e-07	2.87233e-07	2.55042e-07	3.80369e-07	2.10055e-07	1.36103e-07	2.91649e-07	4.04159e-07	2.2777e-07	2.39561e-07	3.39926e-07	2.94765e-07	2.05665e-07	1.57223e-07	1.47651e-07	1.94779e-07	2.77053e-07	2.59496e-07	2.0674e-07	1.85225e-07	1.8185e-07
902	2.46519e-07	2.42507e-07	2.2521e-07	2.05566e-07	2.96564e-07	2.55853e-07	2.8743e-07	2.5533e-07	3.80094e-07	2.09822e-07	1.36611e-07	2.91716e-07	4.02253e-07	2.2836e-07	2.40067e-07	3.38051e-07	2.94535e-07	2.04247e-07	1.57763e-07	1.48795e-07	1.93955e-07	2.77985e-07	2.5907e-07	2.06421e-07	1.88077e-07	1.82266e-07
903	2.46246e-07	2.41812e-07	2.24574e-07	2.05937e-07	2.9673e-07	2.54917e-07	2.87573e-07	2.55594e-07	3.79824e-07	2.09573e-07	1.37142e-07	2.91773e-07	4.00243e-07	2.28982e-07	2.40631e-07	3.36142e-07	2.9428e-07	2.02736e-07	1.58314e-07	1.49977e-07	1.9315e-07	2.78906e-07	2.58639e-07	2.06149e-07	1.90941e-07	1.82709e-07
904	2.45931e-07	2.41136e-07	2.23939e-07	2.0632e-07	2.9689e-07	2.53999e-07	2.87656e-07	2.55848e-07	3.79557e-07	2.09307e-07	1.37693e-07	2.91809e-07	3.98142e-07	2.29636e-07	2.41247e-07	3.34183e-07	2.93999e-07	2.01139e-07	1.58873e-07	1.51197e-07	1.92367e-07	2.79812e-07	2.58207e-07	2.05926e-07	1.9381e-07	1.83175e-07
905	2.45577e-07	2.40477e-07	2.23304e-07	2.06715e-07	2.97046e-07	2.531e-07	2.87671e-07	2.56093e-07	3.79292e-07	2.09016e-07	1.38262e-07	2.91816e-07	3.95956e-07	2.30321e-07	2.4189e-07	3.32175e-07	2.93697e-07	1.99461e-07	1.59436e-07	1.52454e-07	1.91609e-07	2.807e-07	2.57778e-07	2.05755e-07	1.96675e-07	1.8366e-07
906	2.45212e-07	2.39834e-07	2.2267e-07	2.07124e-07	2.97201e-07	2.52221e-07	2.87623e-07	2.56334e-07	3.79027e-07	2.08687e-07	1.38847e-07	2.91792e-07	3.93691e-07	2.31035e-07	2.4255e-07	3.30081e-07	2.93377e-07	1.97714e-07	1.60002e-07	1.53747e-07	1.90877e-07	2.81564e-07	2.57343e-07	2.05635e-07	1.99525e-07	1.84161e-07
907	2.44856e-07	2.39208e-07	2.22038e-07	2.07546e-07	2.97356e-07	2.51363e-07	2.87531e-07	2.56577e-07	3.78761e-07	2.08324e-07	1.39445e-07	2.91743e-07	3.91344e-07	2.31776e-07	2.43226e-07	3.27895e-07	2.93042e-07	1.95904e-07	1.6057e-07	1.55076e-07	1.90174e-07	2.82399e-07	2.5691e-07	2.05569e-07	2.02352e-07	1.84672e-07
908	2.44493e-07	2.38598e-07	2.21406e-07	2.07983e-07	2.97513e-07	2.50527e-07	2.87416e-07	2.56829e-07	3.78492e-07	2.07922e-07	1.40054e-07	2.91669e-07	3.88913e-07	2.32542e-07	2.43915e-07	3.25614e-07	2.92694e-07	1.94037e-07	1.61138e-07	1.56438e-07	1.895e-07	2.83201e-07	2.56483e-07	2.05555e-07	2.05144e-07	1.85188e-07
909	2.44133e-07	2.38002e-07	2.20777e-07	2.08436e-07	2.97676e-07	2.49714e-07	2.87274e-07	2.57089e-07	3.78218e-07	2.07478e-07	1.40669e-07	2.91574e-07	3.86406e-07	2.33331e-07	2.44614e-07	3.23246e-07	2.92336e-07	1.92119e-07	1.61695e-07	1.57832e-07	1.88856e-07	2.83965e-07	2.56066e-07	2.05594e-07	2.07892e-07	1.85688e-07
910	2.43776e-07	2.37421e-07	2.20149e-07	2.08905e-07	2.97845e-07	2.48926e-07	2.87098e-07	2.57357e-07	3.77938e-07	2.07003e-07	1.41289e-07	2.91461e-07	3.83828e-07	2.34141e-07	2.4532e-07	3.20802e-07	2.91972e-07	1.9017e-07	1.62237e-07	1.59256e-07	1.88244e-07	2.84686e-07	2.55663e-07	2.05685e-07	2.10585e-07	1.86161e-07
911	2.43419e-07	2.36854e-07	2.19524e-07	2.09392e-07	2.98022e-07	2.48163e-07	2.86886e-07	2.57631e-07	3.77648e-07	2.06527e-07	1.4191e-07	2.91333e-07	3.81184e-07	2.34967e-07	2.46033e-07	3.18291e-07	2.91602e-07	1.88203e-07	1.62746e-07	1.60707e-07	1.87663e-07	2.85358e-07	2.55278e-07	2.05825e-07	2.13212e-07	1.86605e-07
912	2.43051e-07	2.36299e-07	2.18902e-07	2.09896e-07	2.9821e-07	2.47425e-07	2.86626e-07	2.5791e-07	3.77348e-07	2.06068e-07	1.42528e-07	2.91192e-07	3.7848e-07	2.35808e-07	2.4675e-07	3.15723e-07	2.9123e-07	1.86221e-07	1.63209e-07	1.62183e-07	1.87113e-07	2.85975e-07	2.54915e-07	2.06015e-07	2.15761e-07	1.86996e-07
913	2.42671e-07	2.35757e-07	2.18282e-07	2.1042e-07	2.98409e-07	2.46714e-07	2.86321e-07	2.58179e-07	3.77035e-07	2.05632e-07	1.43139e-07	2.91034e-07	3.75723e-07	2.36659e-07	2.47468e-07	3.13109e-07	2.90858e-07	1.8423e-07	1.6364e-07	1.63679e-07	1.86593e-07	2.86532e-07	2.54576e-07	2.0625e-07	2.18221e-07	1.87314e-07
914	2.42279e-07	2.35227e-07	2.17666e-07	2.10962e-07	2.98622e-07	2.4603e-07	2.85975e-07	2.58434e-07	3.76708e-07	2.05219e-07	1.43742e-07	2.9086e-07	3.7292e-07	2.37517e-07	2.48185e-07	3.10462e-07	2.90487e-07	1.82235e-07	1.64038e-07	1.65193e-07	1.86102e-07	2.87023e-07	2.54265e-07	2.06528e-07	2.20579e-07	1.87538e-07
915	2.41875e-07	2.34709e-07	2.17053e-07	2.11525e-07	2.9885e-07	2.45373e-07	2.85586e-07	2.58686e-07	3.76364e-07	2.04831e-07	1.4433e-07	2.90674e-07	3.70077e-07	2.38378e-07	2.48904e-07	3.07793e-07	2.90119e-07	1.80243e-07	1.64411e-07	1.66721e-07	1.85639e-07	2.87443e-07	2.53984e-07	2.06845e-07	2.22824e-07	1.87669e-07
916	2.41459e-07	2.34201e-07	2.16443e-07	2.12108e-07	2.99094e-07	2.44744e-07	2.85158e-07	2.5894e-07	3.76002e-07	2.0447e-07	1.44902e-07	2.9048e-07	3.67202e-07	2.39238e-07	2.49621e-07	3.05112e-07	2.89757e-07	1.7826e-07	1.64758e-07	1.68259e-07	1.85203e-07	2.87782e-07	2.53736e-07	2.07198e-07	2.2497e-07	1.87709e-07
917	2.41033e-07	2.33702e-07	2.15838e-07	2.12711e-07	2.99356e-07	2.44143e-07	2.84695e-07	2.59195e-07	3.75622e-07	2.04138e-07	1.45453e-07	2.90283e-07	3.643e-07	2.40093e-07	2.50311e-07	3.02426e-07	2.89402e-07	1.76291e-07	1.65075e-07	1.69801e-07	1.8479e-07	2.88017e-07	2.53523e-07	2.07582e-07	2.27011e-07	1.87656e-07
918	2.40595e-07	2.33214e-07	2.15236e-07	2.13336e-07	2.99637e-07	2.43571e-07	2.84205e-07	2.59453e-07	3.75225e-07	2.03835e-07	1.45979e-07	2.90085e-07	3.61378e-07	2.40938e-07	2.5097e-07	2.99746e-07	2.89054e-07	1.74343e-07	1.65361e-07	1.71344e-07	1.844e-07	2.88133e-07	2.53347e-07	2.07993e-07	2.28924e-07	1.87505e-07
919	2.40147e-07	2.32734e-07	2.14639e-07	2.13983e-07	2.99938e-07	2.43027e-07	2.83694e-07	2.59714e-07	3.74809e-07	2.03548e-07	1.46476e-07	2.8989e-07	3.58443e-07	2.41769e-07	2.51581e-07	2.97079e-07	2.88715e-07	1.72419e-07	1.65618e-07	1.72882e-07	1.84028e-07	2.88133e-07	2.53209e-07	2.08425e-07	2.30689e-07	1.87256e-07
920	2.39688e-07	2.32263e-07	2.14047e-07	2.14651e-07	3.00259e-07	2.42512e-07	2.8317e-07	2.5998e-07	3.74374e-07	2.03274e-07	1.46937e-07	2.89701e-07	3.55492e-07	2.4258e-07	2.52134e-07	2.94433e-07	2.88387e-07	1.70525e-07	1.65845e-07	1.74411e-07	1.83673e-07	2.88018e-07	2.5311e-07	2.08872e-07	2.32297e-07	1.86891e-07
921	2.39219e-07	2.318e-07	2.13459e-07	2.15342e-07	3.00602e-07	2.42025e-07	2.82635e-07	2.60251e-07	3.73916e-07	2.03018e-07	1.47358e-07	2.89521e-07	3.52526e-07	2.43367e-07	2.5263e-07	2.91816e-07	2.88069e-07	1.68666e-07	1.6605e-07	1.75927e-07	1.83332e-07	2.87797e-07	2.53052e-07	2.09329e-07	2.3374e-07	1.86413e-07
922	2.3874e-07	2.31344e-07	2.12877e-07	2.16055e-07	3.00968e-07	2.41567e-07	2.82092e-07	2.60529e-07	3.73427e-07	2.02785e-07	1.47742e-07	2.89353e-07	3.49553e-07	2.44125e-07	2.53067e-07	2.89235e-07	2.87763e-07	1.66847e-07	1.66233e-07	1.77427e-07	1.83e-07	2.87476e-07	2.53035e-07	2.09788e-07	2.35045e-07	1.85825e-07
923	2.38252e-07	2.30894e-07	2.123e-07	2.1679e-07	3.01357e-07	2.41136e-07	2.81544e-07	2.60818e-07	3.72869e-07	2.02577e-07	1.48093e-07	2.89201e-07	3.46579e-07	2.44848e-07	2.5344e-07	2.86697e-07	2.87469e-07	1.6507e-07	1.66411e-07	1.78903e-07	1.82674e-07	2.87067e-07	2.53059e-07	2.10244e-07	2.36256e-07	1.8513e-07
924	2.37755e-07	2.30451e-07	2.11728e-07	2.17548e-07	3.01769e-07	2.40734e-07	2.80995e-07	2.6112e-07	3.72237e-07	2.02397e-07	1.48422e-07	2.89066e-07	3.43607e-07	2.45523e-07	2.53746e-07	2.84207e-07	2.87188e-07	1.63341e-07	1.66593e-07	1.8035e-07	1.82351e-07	2.86569e-07	2.53123e-07	2.1069e-07	2.37369e-07	1.84333e-07
925	2.37248e-07	2.30014e-07	2.11162e-07	2.18328e-07	3.02206e-07	2.40359e-07	2.80448e-07	2.61435e-07	3.71532e-07	2.02243e-07	1.48737e-07	2.88951e-07	3.40644e-07	2.4613e-07	2.53979e-07	2.81773e-07	2.8692e-07	1.61662e-07	1.66781e-07	1.81761e-07	1.8203e-07	2.85993e-07	2.53228e-07	2.11124e-07	2.38393e-07	1.83461e-07
926	2.36733e-07	2.29583e-07	2.10602e-07	2.19131e-07	3.02666e-07	2.40011e-07	2.79904e-07	2.61766e-07	3.70753e-07	2.02119e-07	1.49038e-07	2.88858e-07	3.37695e-07	2.46665e-07	2.54126e-07	2.79398e-07	2.86664e-07	1.60037e-07	1.66974e-07	1.8313e-07	1.81721e-07	2.85378e-07	2.53373e-07	2.11538e-07	2.39382e-07	1.82559e-07
927	2.36209e-07	2.29156e-07	2.10048e-07	2.19955e-07	3.03151e-07	2.3969e-07	2.79369e-07	2.62111e-07	3.69886e-07	2.02015e-07	1.49326e-07	2.8879e-07	3.34764e-07	2.47124e-07	2.54186e-07	2.77089e-07	2.86421e-07	1.58468e-07	1.67175e-07	1.84451e-07	1.81423e-07	2.84727e-07	2.53556e-07	2.11925e-07	2.40348e-07	1.81635e-07
928	2.35677e-07	2.28734e-07	2.095e-07	2.20801e-07	3.03661e-07	2.39395e-07	2.78844e-07	2.62473e-07	3.68924e-07	2.01927e-07	1.49596e-07	2.88748e-07	3.31856e-07	2.47501e-07	2.54157e-07	2.74848e-07	2.86191e-07	1.56959e-07	1.67388e-07	1.85723e-07	1.81135e-07	2.84033e-07	2.53776e-07	2.12278e-07	2.41296e-07	1.80689e-07
929	2.35137e-07	2.28316e-07	2.08959e-07	2.21669e-07	3.04195e-07	2.39125e-07	2.78332e-07	2.62852e-07	3.67867e-07	2.01857e-07	1.49835e-07	2.88733e-07	3.28975e-07	2.47795e-07	2.54048e-07	2.72681e-07	2.85973e-07	1.5551e-07	1.67616e-07	1.86956e-07	1.80856e-07	2.83298e-07	2.54032e-07	2.12588e-07	2.42251e-07	1.79725e-07
930	2.3459e-07	2.27902e-07	2.08424e-07	2.22558e-07	3.04754e-07	2.3888e-07	2.77836e-07	2.63248e-07	3.66717e-07	2.01809e-07	1.50043e-07	2.88748e-07	3.26125e-07	2.48012e-07	2.53869e-07	2.70589e-07	2.85766e-07	1.54125e-07	1.67861e-07	1.88142e-07	1.80583e-07	2.82523e-07	2.54321e-07	2.12849e-07	2.43201e-07	1.78749e-07
931	2.34036e-07	2.27491e-07	2.07896e-07	2.23468e-07	3.05336e-07	2.38658e-07	2.77358e-07	2.63661e-07	3.65458e-07	2.01784e-07	1.50238e-07	2.88793e-07	3.2331e-07	2.48163e-07	2.53623e-07	2.68576e-07	2.85571e-07	1.52804e-07	1.68126e-07	1.89274e-07	1.80319e-07	2.81706e-07	2.5464e-07	2.13051e-07	2.4414e-07	1.77766e-07
932	2.33475e-07	2.27084e-07	2.07374e-07	2.24397e-07	3.05943e-07	2.38459e-07	2.76901e-07	2.64093e-07	3.64078e-07	2.01787e-07	1.50428e-07	2.88869e-07	3.20534e-07	2.48246e-07	2.53315e-07	2.66644e-07	2.85387e-07	1.51549e-07	1.68413e-07	1.90334e-07	1.80073e-07	2.80843e-07	2.54989e-07	2.13188e-07	2.4507e-07	1.76779e-07
933	2.32907e-07	2.26679e-07	2.0686e-07	2.25346e-07	3.06572e-07	2.38282e-07	2.76466e-07	2.64544e-07	3.62572e-07	2.01818e-07	1.50614e-07	2.88977e-07	3.17799e-07	2.48249e-07	2.52972e-07	2.64795e-07	2.85212e-07	1.5036e-07	1.68724e-07	1.91329e-07	1.79842e-07	2.79936e-07	2.55362e-07	2.13251e-07	2.45993e-07	1.75794e-07
934	2.32333e-07	2.26278e-07	2.06353e-07	2.26314e-07	3.07224e-07	2.38126e-07	2.76056e-07	2.65014e-07	3.6092e-07	2.01881e-07	1.50797e-07	2.89117e-07	3.15109e-07	2.48174e-07	2.526e-07	2.6303e-07	2.85047e-07	1.49238e-07	1.69062e-07	1.92267e-07	1.79622e-07	2.78992e-07	2.55758e-07	2.13232e-07	2.46915e-07	1.74815e-07
935	2.31753e-07	2.25878e-07	2.05853e-07	2.273e-07	3.07898e-07	2.3799e-07	2.75673e-07	2.65503e-07	3.59121e-07	2.01977e-07	1.50977e-07	2.8929e-07	3.12466e-07	2.48023e-07	2.52206e-07	2.61349e-07	2.84889e-07	1.48182e-07	1.69428e-07	1.93124e-07	1.79404e-07	2.78012e-07	2.56172e-07	2.13135e-07	2.47842e-07	1.73846e-07
936	2.31168e-07	2.25481e-07	2.0536e-07	2.28303e-07	3.08593e-07	2.37872e-07	2.75319e-07	2.66011e-07	3.57172e-07	2.02108e-07	1.51154e-07	2.89496e-07	3.09872e-07	2.47799e-07	2.51791e-07	2.59752e-07	2.84739e-07	1.47193e-07	1.69824e-07	1.93898e-07	1.7916e-07	2.77003e-07	2.56602e-07	2.1298e-07	2.48772e-07	1.7289e-07
937	2.30577e-07	2.25086e-07	2.04875e-07	2.29322e-07	3.09309e-07	2.37772e-07	2.74995e-07	2.66538e-07	3.55094e-07	2.02277e-07	1.51323e-07	2.89734e-07	3.07331e-07	2.47512e-07	2.5136e-07	2.58239e-07	2.84595e-07	1.4627e-07	1.70252e-07	1.94596e-07	1.78897e-07	2.75969e-07	2.57044e-07	2.12777e-07	2.49695e-07	1.71953e-07
938	2.29982e-07	2.24693e-07	2.04397e-07	2.30357e-07	3.10043e-07	2.37689e-07	2.74702e-07	2.67085e-07	3.52897e-07	2.02484e-07	1.51488e-07	2.90003e-07	3.04843e-07	2.47173e-07	2.5092e-07	2.5681e-07	2.84456e-07	1.45412e-07	1.70712e-07	1.95233e-07	1.78624e-07	2.74915e-07	2.57492e-07	2.12528e-07	2.5061e-07	1.71036e-07
939	2.29382e-07	2.24301e-07	2.03927e-07	2.31406e-07	3.10796e-07	2.3762e-07	2.74443e-07	2.67652e-07	3.50608e-07	2.02732e-07	1.51648e-07	2.90304e-07	3.02411e-07	2.46784e-07	2.5048e-07	2.55462e-07	2.84321e-07	1.44617e-07	1.71198e-07	1.95841e-07	1.78338e-07	2.73843e-07	2.57944e-07	2.12235e-07	2.51519e-07	1.70143e-07
940	2.28778e-07	2.23912e-07	2.03464e-07	2.32468e-07	3.11566e-07	2.37565e-07	2.74217e-07	2.68238e-07	3.48237e-07	2.0302e-07	1.51806e-07	2.90635e-07	3.00035e-07	2.46346e-07	2.50044e-07	2.54195e-07	2.84189e-07	1.43884e-07	1.71711e-07	1.96446e-07	1.78032e-07	2.72742e-07	2.58394e-07	2.11908e-07	2.52421e-07	1.69278e-07
941	2.2817e-07	2.23524e-07	2.03009e-07	2.33542e-07	3.12351e-07	2.37523e-07	2.74026e-07	2.68842e-07	3.45791e-07	2.0335e-07	1.51962e-07	2.90994e-07	2.97718e-07	2.45867e-07	2.49616e-07	2.53004e-07	2.84063e-07	1.43211e-07	1.72253e-07	1.9704e-07	1.77713e-07	2.71608e-07	2.58833e-07	2.11547e-07	2.53318e-07	1.68442e-07
942	2.27558e-07	2.23139e-07	2.02562e-07	2.34626e-07	3.13151e-07	2.37491e-07	2.73872e-07	2.69465e-07	3.4328e-07	2.03722e-07	1.52118e-07	2.91381e-07	2.95459e-07	2.45352e-07	2.49197e-07	2.51889e-07	2.83944e-07	1.42596e-07	1.72824e-07	1.9762e-07	1.77394e-07	2.70447e-07	2.59256e-07	2.11155e-07	2.54209e-07	1.67637e-07
943	2.26943e-07	2.22755e-07	2.02123e-07	2.3572e-07	3.13963e-07	2.3747e-07	2.73754e-07	2.70107e-07	3.40726e-07	2.04138e-07	1.52275e-07	2.91794e-07	2.9326e-07	2.44802e-07	2.48792e-07	2.50845e-07	2.8383e-07	1.42036e-07	1.73426e-07	1.98207e-07	1.77067e-07	2.69263e-07	2.59659e-07	2.10722e-07	2.55094e-07	1.66867e-07
944	2.26325e-07	2.22373e-07	2.01692e-07	2.36821e-07	3.14788e-07	2.37456e-07	2.73673e-07	2.70766e-07	3.38126e-07	2.04597e-07	1.52434e-07	2.9223e-07	2.9112e-07	2.44204e-07	2.48403e-07	2.49869e-07	2.8372e-07	1.41529e-07	1.74059e-07	1.98832e-07	1.76736e-07	2.68063e-07	2.60037e-07	2.10247e-07	2.55975e-07	1.66133e-07
945	2.25705e-07	2.21994e-07	2.01269e-07	2.37929e-07	3.15624e-07	2.37445e-07	2.7363e-07	2.71442e-07	3.35484e-07	2.05099e-07	1.52595e-07	2.92688e-07	2.89041e-07	2.43533e-07	2.48031e-07	2.48957e-07	2.83607e-07	1.41071e-07	1.74723e-07	1.99485e-07	1.76403e-07	2.66849e-07	2.60384e-07	2.09733e-07	2.56851e-07	1.65435e-07
946	2.25083e-07	2.21617e-07	2.00853e-07	2.39042e-07	3.1647e-07	2.37431e-07	2.73624e-07	2.72135e-07	3.32806e-07	2.05643e-07	1.52761e-07	2.93166e-07	2.87022e-07	2.42787e-07	2.47679e-07	2.48109e-07	2.83483e-07	1.40659e-07	1.75419e-07	2.0015e-07	1.76073e-07	2.65628e-07	2.60698e-07	2.09182e-07	2.57721e-07	1.64776e-07
947	2.24458e-07	2.21235e-07	2.00446e-07	2.40158e-07	3.17325e-07	2.37413e-07	2.73655e-07	2.72844e-07	3.30097e-07	2.0623e-07	1.5293e-07	2.93661e-07	2.85063e-07	2.41971e-07	2.4735e-07	2.47322e-07	2.83348e-07	1.4029e-07	1.76146e-07	2.00825e-07	1.75735e-07	2.64404e-07	2.60975e-07	2.08593e-07	2.58587e-07	1.64156e-07
948	2.23832e-07	2.20839e-07	2.00046e-07	2.41276e-07	3.18187e-07	2.37391e-07	2.73725e-07	2.73567e-07	3.27364e-07	2.06859e-07	1.53105e-07	2.94171e-07	2.83164e-07	2.4109e-07	2.47044e-07	2.46578e-07	2.83207e-07	1.3996e-07	1.76904e-07	2.01514e-07	1.75392e-07	2.6318e-07	2.61203e-07	2.07968e-07	2.59447e-07	1.63575e-07
949	2.23205e-07	2.20429e-07	1.99654e-07	2.42393e-07	3.19054e-07	2.37358e-07	2.73831e-07	2.74304e-07	3.24611e-07	2.07528e-07	1.53286e-07	2.94692e-07	2.81323e-07	2.40146e-07	2.46765e-07	2.45859e-07	2.83052e-07	1.39665e-07	1.77693e-07	2.02211e-07	1.75047e-07	2.61961e-07	2.61366e-07	2.07315e-07	2.60302e-07	1.63035e-07
950	2.22577e-07	2.20004e-07	1.99271e-07	2.43509e-07	3.19924e-07	2.37305e-07	2.73974e-07	2.75055e-07	3.21845e-07	2.08237e-07	1.53473e-07	2.95222e-07	2.79541e-07	2.39145e-07	2.46513e-07	2.45149e-07	2.82883e-07	1.39401e-07	1.78512e-07	2.0288e-07	1.74705e-07	2.6075e-07	2.6148e-07	2.06633e-07	2.61151e-07	1.62534e-07
951	2.21949e-07	2.19565e-07	1.98895e-07	2.44621e-07	3.20795e-07	2.37231e-07	2.74153e-07	2.75817e-07	3.1907e-07	2.08984e-07	1.53667e-07	2.95757e-07	2.77812e-07	2.38096e-07	2.4629e-07	2.44449e-07	2.827e-07	1.39164e-07	1.79359e-07	2.03531e-07	1.74368e-07	2.59551e-07	2.6157e-07	2.05913e-07	2.61993e-07	1.62073e-07
952	2.2132e-07	2.19111e-07	1.98527e-07	2.45727e-07	3.21665e-07	2.37141e-07	2.74367e-07	2.76589e-07	3.16292e-07	2.09767e-07	1.53867e-07	2.96295e-07	2.76099e-07	2.37006e-07	2.46098e-07	2.43753e-07	2.82509e-07	1.38946e-07	1.80235e-07	2.04169e-07	1.74038e-07	2.58368e-07	2.61634e-07	2.0516e-07	2.62828e-07	1.61651e-07
953	2.20691e-07	2.18642e-07	1.98167e-07	2.46825e-07	3.22533e-07	2.37013e-07	2.74615e-07	2.77372e-07	3.13516e-07	2.10585e-07	1.54075e-07	2.9683e-07	2.74393e-07	2.35881e-07	2.45937e-07	2.43054e-07	2.82315e-07	1.38742e-07	1.81136e-07	2.04796e-07	1.73713e-07	2.57203e-07	2.61672e-07	2.04379e-07	2.63655e-07	1.61267e-07
954	2.20063e-07	2.18158e-07	1.97815e-07	2.47914e-07	3.23397e-07	2.36843e-07	2.74896e-07	2.78162e-07	3.10749e-07	2.11435e-07	1.5429e-07	2.97353e-07	2.72693e-07	2.34726e-07	2.45809e-07	2.42344e-07	2.82122e-07	1.38546e-07	1.82062e-07	2.05415e-07	1.73398e-07	2.56059e-07	2.61685e-07	2.03575e-07	2.64472e-07	1.60921e-07
955	2.19435e-07	2.1766e-07	1.9747e-07	2.48991e-07	3.24254e-07	2.36636e-07	2.7521e-07	2.78959e-07	3.07997e-07	2.12315e-07	1.54512e-07	2.97863e-07	2.70998e-07	2.33546e-07	2.45715e-07	2.41621e-07	2.81932e-07	1.38354e-07	1.83011e-07	2.06026e-07	1.73094e-07	2.54938e-07	2.61685e-07	2.02753e-07	2.65279e-07	1.6061e-07
956	2.18809e-07	2.17146e-07	1.97133e-07	2.50055e-07	3.25103e-07	2.36392e-07	2.75553e-07	2.79761e-07	3.05265e-07	2.13223e-07	1.54742e-07	2.98354e-07	2.69308e-07	2.32345e-07	2.45654e-07	2.4088e-07	2.81746e-07	1.38161e-07	1.8398e-07	2.0663e-07	1.72803e-07	2.53843e-07	2.61673e-07	2.01917e-07	2.66075e-07	1.60333e-07
957	2.18184e-07	2.16617e-07	1.96804e-07	2.51103e-07	3.25941e-07	2.36111e-07	2.75926e-07	2.80566e-07	3.02557e-07	2.14156e-07	1.54978e-07	2.98823e-07	2.67621e-07	2.31129e-07	2.45629e-07	2.40117e-07	2.81568e-07	1.37971e-07	1.84968e-07	2.07231e-07	1.72526e-07	2.52776e-07	2.61649e-07	2.01073e-07	2.66859e-07	1.60089e-07
958	2.17561e-07	2.16074e-07	1.96483e-07	2.52133e-07	3.26762e-07	2.35795e-07	2.76326e-07	2.81374e-07	2.99878e-07	2.15111e-07	1.5522e-07	2.9928e-07	2.65936e-07	2.29903e-07	2.45638e-07	2.39334e-07	2.81377e-07	1.37783e-07	1.85972e-07	2.07828e-07	1.72266e-07	2.51739e-07	2.61629e-07	2.00224e-07	2.67628e-07	1.59876e-07
959	2.1694e-07	2.15524e-07	1.96168e-07	2.53142e-07	3.27554e-07	2.35437e-07	2.76751e-07	2.82182e-07	2.9723e-07	2.16085e-07	1.55468e-07	2.99731e-07	2.64253e-07	2.28669e-07	2.45683e-07	2.38548e-07	2.81167e-07	1.37599e-07	1.86989e-07	2.08423e-07	1.72024e-07	2.50732e-07	2.61625e-07	1.99375e-07	2.68382e-07	1.5969e-07
960	2.16321e-07	2.14978e-07	1.95861e-07	2.54128e-07	3.28305e-07	2.3503e-07	2.77199e-07	2.82988e-07	2.94617e-07	2.17075e-07	1.55722e-07	3.00174e-07	2.62571e-07	2.27434e-07	2.45762e-07	2.37761e-07	2.80939e-07	1.37436e-07	1.88016e-07	2.09017e-07	1.71801e-07	2.49758e-07	2.61633e-07	1.9853e-07	2.69119e-07	1.59531e-07
961	2.15705e-07	2.14441e-07	1.95562e-07	2.55088e-07	3.2901e-07	2.34562e-07	2.77668e-07	2.83791e-07	2.92044e-07	2.18077e-07	1.5598e-07	3.00605e-07	2.60889e-07	2.26201e-07	2.45877e-07	2.36962e-07	2.80698e-07	1.37283e-07	1.89051e-07	2.09612e-07	1.71599e-07	2.48817e-07	2.61657e-07	1.97692e-07	2.69837e-07	1.59395e-07
962	2.15092e-07	2.13924e-07	1.9527e-07	2.5602e-07	3.29673e-07	2.3401e-07	2.78157e-07	2.84589e-07	2.89514e-07	2.19088e-07	1.56241e-07	3.01024e-07	2.59206e-07	2.24973e-07	2.46027e-07	2.36139e-07	2.80427e-07	1.37114e-07	1.90091e-07	2.10207e-07	1.71418e-07	2.4791e-07	2.61703e-07	1.96866e-07	2.70535e-07	1.5928e-07
963	2.14482e-07	2.13428e-07	1.94984e-07	2.56922e-07	3.30296e-07	2.33374e-07	2.78663e-07	2.8538e-07	2.87029e-07	2.20104e-07	1.56506e-07	3.01413e-07	2.57525e-07	2.23755e-07	2.46211e-07	2.35289e-07	2.80117e-07	1.3691e-07	1.91131e-07	2.10805e-07	1.71259e-07	2.47038e-07	2.61768e-07	1.96055e-07	2.7121e-07	1.59183e-07
964	2.13876e-07	2.12959e-07	1.94706e-07	2.57795e-07	3.30879e-07	2.32667e-07	2.79182e-07	2.86161e-07	2.84592e-07	2.21121e-07	1.56772e-07	3.01726e-07	2.55861e-07	2.22549e-07	2.46429e-07	2.34414e-07	2.79775e-07	1.36676e-07	1.92166e-07	2.11405e-07	1.71122e-07	2.46199e-07	2.61843e-07	1.95262e-07	2.7186e-07	1.59101e-07
965	2.13273e-07	2.12518e-07	1.94435e-07	2.58635e-07	3.31418e-07	2.31888e-07	2.79714e-07	2.86932e-07	2.82206e-07	2.22135e-07	1.57038e-07	3.01954e-07	2.54225e-07	2.2136e-07	2.46679e-07	2.33512e-07	2.79404e-07	1.36417e-07	1.93192e-07	2.12007e-07	1.71009e-07	2.45396e-07	2.61925e-07	1.9449e-07	2.72484e-07	1.59026e-07
966	2.12675e-07	2.12092e-07	1.9417e-07	2.59438e-07	3.31898e-07	2.31038e-07	2.80255e-07	2.87688e-07	2.79874e-07	2.23142e-07	1.57304e-07	3.02101e-07	2.52631e-07	2.2019e-07	2.46962e-07	2.3258e-07	2.79009e-07	1.36136e-07	1.94205e-07	2.12613e-07	1.70918e-07	2.44627e-07	2.62017e-07	1.93741e-07	2.7308e-07	1.5895e-07
967	2.12081e-07	2.11674e-07	1.93912e-07	2.60196e-07	3.32311e-07	2.30126e-07	2.80802e-07	2.88426e-07	2.77598e-07	2.24138e-07	1.57568e-07	3.02167e-07	2.5108e-07	2.19042e-07	2.47276e-07	2.31609e-07	2.78591e-07	1.35835e-07	1.95203e-07	2.13221e-07	1.70851e-07	2.43892e-07	2.62122e-07	1.93018e-07	2.73645e-07	1.5887e-07
968	2.11493e-07	2.11272e-07	1.9366e-07	2.60909e-07	3.32631e-07	2.29161e-07	2.81353e-07	2.89143e-07	2.7538e-07	2.25118e-07	1.57828e-07	3.02155e-07	2.49565e-07	2.17919e-07	2.47619e-07	2.30583e-07	2.7814e-07	1.35517e-07	1.96179e-07	2.13833e-07	1.70806e-07	2.4319e-07	2.62243e-07	1.92323e-07	2.74178e-07	1.58783e-07
969	2.10909e-07	2.10878e-07	1.93415e-07	2.61574e-07	3.3286e-07	2.2816e-07	2.81903e-07	2.89835e-07	2.73221e-07	2.26079e-07	1.58084e-07	3.02073e-07	2.48082e-07	2.16822e-07	2.47991e-07	2.2952e-07	2.77659e-07	1.35187e-07	1.97131e-07	2.14448e-07	1.70784e-07	2.42522e-07	2.6238e-07	1.91658e-07	2.74675e-07	1.58689e-07
970	2.1033e-07	2.10478e-07	1.93175e-07	2.6219e-07	3.33005e-07	2.27125e-07	2.82448e-07	2.90502e-07	2.71123e-07	2.27015e-07	1.58333e-07	3.01938e-07	2.46635e-07	2.15754e-07	2.4839e-07	2.28454e-07	2.77152e-07	1.34849e-07	1.98055e-07	2.15064e-07	1.70783e-07	2.41884e-07	2.62527e-07	1.91023e-07	2.75135e-07	1.58592e-07
971	2.09758e-07	2.10054e-07	1.92942e-07	2.62755e-07	3.33067e-07	2.26064e-07	2.82985e-07	2.91134e-07	2.69089e-07	2.27923e-07	1.58574e-07	3.01752e-07	2.45226e-07	2.14716e-07	2.48815e-07	2.27405e-07	2.76624e-07	1.34507e-07	1.98947e-07	2.15683e-07	1.70803e-07	2.41278e-07	2.62661e-07	1.90422e-07	2.75556e-07	1.5849e-07
972	2.09191e-07	2.09611e-07	1.92715e-07	2.63266e-07	3.33065e-07	2.24983e-07	2.83511e-07	2.91721e-07	2.67117e-07	2.28797e-07	1.58805e-07	3.01503e-07	2.43853e-07	2.1371e-07	2.49263e-07	2.26385e-07	2.76078e-07	1.34165e-07	1.99806e-07	2.16302e-07	1.70842e-07	2.40701e-07	2.6278e-07	1.89853e-07	2.75935e-07	1.58376e-07
973	2.0863e-07	2.09153e-07	1.92493e-07	2.6372e-07	3.33021e-07	2.23885e-07	2.84029e-07	2.92262e-07	2.65211e-07	2.29632e-07	1.59025e-07	3.01185e-07	2.42507e-07	2.12738e-07	2.49734e-07	2.25361e-07	2.75518e-07	1.33828e-07	2.00626e-07	2.16921e-07	1.709e-07	2.40152e-07	2.62887e-07	1.89319e-07	2.76273e-07	1.58246e-07
974	2.08076e-07	2.08687e-07	1.92277e-07	2.64117e-07	3.32933e-07	2.22772e-07	2.84551e-07	2.92759e-07	2.6337e-07	2.30434e-07	1.59232e-07	3.00813e-07	2.4117e-07	2.11799e-07	2.50224e-07	2.24328e-07	2.7495e-07	1.33496e-07	2.01396e-07	2.17539e-07	1.70975e-07	2.39629e-07	2.62985e-07	1.88819e-07	2.76571e-07	1.58098e-07
975	2.07528e-07	2.08225e-07	1.92067e-07	2.64469e-07	3.32804e-07	2.21645e-07	2.85079e-07	2.93213e-07	2.61595e-07	2.31202e-07	1.59423e-07	3.00387e-07	2.39836e-07	2.10896e-07	2.50733e-07	2.23293e-07	2.74375e-07	1.33163e-07	2.02119e-07	2.18154e-07	1.71066e-07	2.39133e-07	2.63075e-07	1.88353e-07	2.76828e-07	1.57934e-07
976	2.06988e-07	2.07762e-07	1.91861e-07	2.64793e-07	3.32637e-07	2.20507e-07	2.85608e-07	2.93622e-07	2.59886e-07	2.31932e-07	1.59598e-07	2.99915e-07	2.38492e-07	2.10028e-07	2.51257e-07	2.22264e-07	2.73797e-07	1.32827e-07	2.02812e-07	2.18765e-07	1.7117e-07	2.38653e-07	2.6316e-07	1.87921e-07	2.77046e-07	1.5776e-07
977	2.06455e-07	2.0729e-07	1.91661e-07	2.65089e-07	3.32433e-07	2.1936e-07	2.86134e-07	2.93982e-07	2.58244e-07	2.32619e-07	1.59755e-07	2.994e-07	2.37131e-07	2.09197e-07	2.51795e-07	2.21237e-07	2.73219e-07	1.3249e-07	2.03474e-07	2.1937e-07	1.71285e-07	2.38158e-07	2.63241e-07	1.87522e-07	2.77225e-07	1.57578e-07
978	2.05929e-07	2.06816e-07	1.91466e-07	2.65354e-07	3.32197e-07	2.18206e-07	2.86652e-07	2.94288e-07	2.56668e-07	2.33259e-07	1.59891e-07	2.98845e-07	2.35757e-07	2.08401e-07	2.52341e-07	2.20217e-07	2.72643e-07	1.32162e-07	2.04106e-07	2.19968e-07	1.7141e-07	2.37638e-07	2.6332e-07	1.87156e-07	2.77363e-07	1.57387e-07
979	2.05411e-07	2.06346e-07	1.91275e-07	2.65587e-07	3.31928e-07	2.17046e-07	2.87148e-07	2.94531e-07	2.55158e-07	2.33848e-07	1.60005e-07	2.98276e-07	2.34373e-07	2.0764e-07	2.52883e-07	2.19209e-07	2.72073e-07	1.31847e-07	2.04718e-07	2.20556e-07	1.71542e-07	2.37077e-07	2.63399e-07	1.86821e-07	2.77427e-07	1.57186e-07
980	2.04901e-07	2.05881e-07	1.91089e-07	2.65784e-07	3.31619e-07	2.15884e-07	2.87599e-07	2.94712e-07	2.53713e-07	2.34381e-07	1.60095e-07	2.97699e-07	2.32982e-07	2.06915e-07	2.5342e-07	2.18221e-07	2.71511e-07	1.31549e-07	2.05325e-07	2.21132e-07	1.7168e-07	2.36472e-07	2.63479e-07	1.86517e-07	2.77396e-07	1.56985e-07
981	2.044e-07	2.05419e-07	1.90907e-07	2.65942e-07	3.31267e-07	2.1472e-07	2.88015e-07	2.94825e-07	2.52333e-07	2.34861e-07	1.60158e-07	2.97118e-07	2.3159e-07	2.06224e-07	2.53948e-07	2.17259e-07	2.70958e-07	1.31273e-07	2.0594e-07	2.21694e-07	1.71819e-07	2.35822e-07	2.63562e-07	1.8624e-07	2.77257e-07	1.56789e-07
982	2.03907e-07	2.04961e-07	1.9073e-07	2.66062e-07	3.30876e-07	2.13557e-07	2.88414e-07	2.94864e-07	2.51017e-07	2.35295e-07	1.60193e-07	2.96538e-07	2.30198e-07	2.05568e-07	2.54464e-07	2.16329e-07	2.70418e-07	1.31023e-07	2.06564e-07	2.22239e-07	1.71958e-07	2.3512e-07	2.63648e-07	1.85989e-07	2.77006e-07	1.56597e-07
983	2.03422e-07	2.04509e-07	1.90556e-07	2.66142e-07	3.3045e-07	2.12396e-07	2.88794e-07	2.94829e-07	2.49764e-07	2.35688e-07	1.60203e-07	2.95961e-07	2.2881e-07	2.04943e-07	2.54966e-07	2.15437e-07	2.69891e-07	1.30803e-07	2.07197e-07	2.22766e-07	1.72094e-07	2.34372e-07	2.63739e-07	1.85763e-07	2.76645e-07	1.56396e-07
984	2.02947e-07	2.04061e-07	1.90387e-07	2.66191e-07	3.29991e-07	2.1124e-07	2.89155e-07	2.94714e-07	2.48572e-07	2.36052e-07	1.6019e-07	2.95393e-07	2.27426e-07	2.04351e-07	2.55451e-07	2.1459e-07	2.6938e-07	1.30615e-07	2.07859e-07	2.2327e-07	1.72224e-07	2.33584e-07	2.63836e-07	1.85558e-07	2.76178e-07	1.56174e-07
985	2.02481e-07	2.0361e-07	1.90221e-07	2.66217e-07	3.29501e-07	2.10091e-07	2.89489e-07	2.94521e-07	2.47441e-07	2.36396e-07	1.60148e-07	2.94835e-07	2.26044e-07	2.03788e-07	2.55915e-07	2.13792e-07	2.68886e-07	1.30462e-07	2.08559e-07	2.2375e-07	1.72345e-07	2.32753e-07	2.6394e-07	1.85372e-07	2.75614e-07	1.55909e-07
986	2.02024e-07	2.03145e-07	1.90059e-07	2.66221e-07	3.28983e-07	2.08949e-07	2.89789e-07	2.94277e-07	2.46369e-07	2.36717e-07	1.60079e-07	2.94293e-07	2.24667e-07	2.03254e-07	2.56361e-07	2.13049e-07	2.6841e-07	1.30349e-07	2.09289e-07	2.24203e-07	1.72454e-07	2.31876e-07	2.6405e-07	1.85202e-07	2.74951e-07	1.55596e-07
987	2.01577e-07	2.02663e-07	1.899e-07	2.66204e-07	3.2844e-07	2.07817e-07	2.90054e-07	2.93998e-07	2.45353e-07	2.37018e-07	1.59985e-07	2.93769e-07	2.23299e-07	2.02747e-07	2.56801e-07	2.12366e-07	2.67953e-07	1.30278e-07	2.10049e-07	2.24627e-07	1.72549e-07	2.3095e-07	2.64167e-07	1.85045e-07	2.74192e-07	1.5523e-07
988	2.0114e-07	2.0216e-07	1.89745e-07	2.66171e-07	3.27873e-07	2.06697e-07	2.90283e-07	2.93691e-07	2.44392e-07	2.37304e-07	1.59864e-07	2.93265e-07	2.21942e-07	2.02264e-07	2.57234e-07	2.11748e-07	2.67516e-07	1.30251e-07	2.10837e-07	2.25018e-07	1.72617e-07	2.29976e-07	2.64291e-07	1.84899e-07	2.73344e-07	1.54817e-07
989	2.00713e-07	2.01635e-07	1.89592e-07	2.66122e-07	3.27287e-07	2.0559e-07	2.90478e-07	2.93357e-07	2.43485e-07	2.37575e-07	1.59718e-07	2.92785e-07	2.20599e-07	2.01805e-07	2.57648e-07	2.11197e-07	2.67101e-07	1.3027e-07	2.11655e-07	2.25373e-07	1.72644e-07	2.28939e-07	2.64421e-07	1.8476e-07	2.72417e-07	1.54359e-07
990	2.00297e-07	2.01091e-07	1.89439e-07	2.66058e-07	3.26683e-07	2.04498e-07	2.90654e-07	2.92995e-07	2.42629e-07	2.37833e-07	1.59544e-07	2.92331e-07	2.19272e-07	2.01366e-07	2.58036e-07	2.1072e-07	2.66706e-07	1.30338e-07	2.12503e-07	2.2569e-07	1.72629e-07	2.27837e-07	2.64559e-07	1.84625e-07	2.71425e-07	1.5386e-07
991	1.99891e-07	2.00528e-07	1.89286e-07	2.65979e-07	3.26065e-07	2.03422e-07	2.90819e-07	2.92609e-07	2.41822e-07	2.38077e-07	1.59345e-07	2.91906e-07	2.17964e-07	2.00947e-07	2.5841e-07	2.10318e-07	2.66333e-07	1.30457e-07	2.13383e-07	2.25966e-07	1.72567e-07	2.26675e-07	2.64703e-07	1.84489e-07	2.70365e-07	1.53325e-07
992	1.99495e-07	1.99947e-07	1.89133e-07	2.65886e-07	3.25434e-07	2.02363e-07	2.90964e-07	2.92201e-07	2.41061e-07	2.38314e-07	1.59127e-07	2.91514e-07	2.16676e-07	2.00542e-07	2.58794e-07	2.09996e-07	2.65981e-07	1.30627e-07	2.14296e-07	2.26194e-07	1.72459e-07	2.25453e-07	2.64852e-07	1.8435e-07	2.69233e-07	1.52756e-07
993	1.99111e-07	1.99357e-07	1.8898e-07	2.65781e-07	3.24792e-07	2.01324e-07	2.91082e-07	2.91772e-07	2.40345e-07	2.38552e-07	1.58887e-07	2.91156e-07	2.15413e-07	2.00144e-07	2.59188e-07	2.09755e-07	2.65651e-07	1.3085e-07	2.15243e-07	2.26382e-07	1.72301e-07	2.24167e-07	2.65006e-07	1.84203e-07	2.68035e-07	1.52157e-07
994	1.98738e-07	1.98768e-07	1.88826e-07	2.65666e-07	3.24143e-07	2.00306e-07	2.91176e-07	2.91324e-07	2.39671e-07	2.38794e-07	1.58627e-07	2.90835e-07	2.14174e-07	1.9975e-07	2.59589e-07	2.09598e-07	2.65342e-07	1.31126e-07	2.16225e-07	2.26534e-07	1.721e-07	2.22805e-07	2.65163e-07	1.84043e-07	2.66777e-07	1.51533e-07
995	1.98376e-07	1.98176e-07	1.88671e-07	2.6554e-07	3.23488e-07	1.99309e-07	2.91246e-07	2.90858e-07	2.39036e-07	2.39044e-07	1.58351e-07	2.90553e-07	2.12963e-07	1.9936e-07	2.59993e-07	2.09528e-07	2.65053e-07	1.31457e-07	2.17242e-07	2.26634e-07	1.71849e-07	2.21372e-07	2.65323e-07	1.83867e-07	2.65466e-07	1.50885e-07
996	1.98025e-07	1.97581e-07	1.88514e-07	2.65403e-07	3.22828e-07	1.98336e-07	2.91292e-07	2.90363e-07	2.38437e-07	2.39303e-07	1.58058e-07	2.90313e-07	2.1178e-07	1.98974e-07	2.60401e-07	2.09545e-07	2.64783e-07	1.31843e-07	2.18295e-07	2.26671e-07	1.71543e-07	2.19863e-07	2.65484e-07	1.83671e-07	2.64106e-07	1.50219e-07
997	1.97686e-07	1.96982e-07	1.88355e-07	2.65254e-07	3.22167e-07	1.97387e-07	2.91318e-07	2.89835e-07	2.37873e-07	2.39573e-07	1.5774e-07	2.90116e-07	2.10629e-07	1.98587e-07	2.60813e-07	2.09652e-07	2.64533e-07	1.32284e-07	2.19385e-07	2.26646e-07	1.71186e-07	2.18276e-07	2.65644e-07	1.83442e-07	2.62702e-07	1.49535e-07
998	1.97359e-07	1.96383e-07	1.88194e-07	2.65095e-07	3.21506e-07	1.96463e-07	2.91321e-07	2.89275e-07	2.37337e-07	2.39854e-07	1.57399e-07	2.89963e-07	2.09509e-07	1.98197e-07	2.6123e-07	2.09848e-07	2.643e-07	1.32779e-07	2.20512e-07	2.26553e-07	1.70789e-07	2.16617e-07	2.65801e-07	1.83177e-07	2.6126e-07	1.48839e-07
999	1.97044e-07	1.95784e-07	1.88032e-07	2.64926e-07	3.20847e-07	1.95565e-07	2.91301e-07	2.88684e-07	2.36809e-07	2.40149e-07	1.57039e-07	2.89857e-07	2.08422e-07	1.97799e-07	2.61647e-07	2.10133e-07	2.64083e-07	1.33327e-07	2.21676e-07	2.26394e-07	1.70356e-07	2.14896e-07	2.65954e-07	1.82879e-07	2.59784e-07	1.48132e-07
1000	1.96742e-07	1.95186e-07	1.87875e-07	2.6475e-07	3.20192e-07	1.94695e-07	2.91257e-07	2.88064e-07	2.36283e-07	2.40458e-07	1.56662e-07	2.89798e-07	2.0737e-07	1.97381e-07	2.62059e-07	2.10509e-07	2.63881e-07	1.33929e-07	2.22878e-07	2.26168e-07	1.69875e-07	2.13134e-07	2.66101e-07	1.82546e-07	2.5828e-07	1.47416e-07
1001	1.96452e-07	1.94588e-07	1.87725e-07	2.64566e-07	3.19542e-07	1.93853e-07	2.91188e-07	2.87416e-07	2.3576e-07	2.40785e-07	1.56273e-07	2.89787e-07	2.06353e-07	1.96941e-07	2.62468e-07	2.10974e-07	2.63693e-07	1.34582e-07	2.24116e-07	2.25886e-07	1.69347e-07	2.11343e-07	2.66239e-07	1.82175e-07	2.56752e-07	1.46696e-07
1002	1.96174e-07	1.93985e-07	1.87581e-07	2.64377e-07	3.189e-07	1.93041e-07	2.91096e-07	2.86739e-07	2.35236e-07	2.41131e-07	1.55874e-07	2.89824e-07	2.05372e-07	1.96479e-07	2.62878e-07	2.11528e-07	2.63516e-07	1.35286e-07	2.25391e-07	2.25558e-07	1.68768e-07	2.09532e-07	2.66367e-07	1.8176e-07	2.55207e-07	1.45972e-07
1003	1.95909e-07	1.93378e-07	1.87442e-07	2.64184e-07	3.18266e-07	1.92258e-07	2.90985e-07	2.86036e-07	2.34696e-07	2.41503e-07	1.55468e-07	2.89911e-07	2.04428e-07	1.95991e-07	2.63294e-07	2.1217e-07	2.6335e-07	1.36038e-07	2.26703e-07	2.25185e-07	1.68157e-07	2.07707e-07	2.66481e-07	1.81299e-07	2.53649e-07	1.45247e-07
1004	1.95657e-07	1.92768e-07	1.87309e-07	2.63987e-07	3.17642e-07	1.91505e-07	2.90861e-07	2.85316e-07	2.34131e-07	2.41901e-07	1.55058e-07	2.90047e-07	2.03521e-07	1.95471e-07	2.63723e-07	2.12897e-07	2.63191e-07	1.36837e-07	2.2805e-07	2.24753e-07	1.67524e-07	2.05875e-07	2.6658e-07	1.80782e-07	2.52082e-07	1.44524e-07
1005	1.95418e-07	1.92154e-07	1.87181e-07	2.63789e-07	3.1703e-07	1.90784e-07	2.90729e-07	2.84581e-07	2.33541e-07	2.42327e-07	1.54647e-07	2.90232e-07	2.02651e-07	1.94922e-07	2.64153e-07	2.13707e-07	2.63038e-07	1.3768e-07	2.29429e-07	2.24258e-07	1.66879e-07	2.04041e-07	2.66661e-07	1.8021e-07	2.50511e-07	1.43802e-07
1006	1.95192e-07	1.91538e-07	1.87058e-07	2.63589e-07	3.16432e-07	1.90094e-07	2.9059e-07	2.83833e-07	2.32923e-07	2.42782e-07	1.54238e-07	2.90466e-07	2.01819e-07	1.94354e-07	2.64582e-07	2.146e-07	2.62888e-07	1.38565e-07	2.30838e-07	2.23689e-07	1.6624e-07	2.02212e-07	2.66721e-07	1.79591e-07	2.48941e-07	1.43086e-07
1007	1.9498e-07	1.9092e-07	1.86939e-07	2.63389e-07	3.15847e-07	1.89436e-07	2.90447e-07	2.83073e-07	2.32276e-07	2.43269e-07	1.53834e-07	2.90748e-07	2.01024e-07	1.93769e-07	2.6501e-07	2.15571e-07	2.6274e-07	1.39488e-07	2.32278e-07	2.23047e-07	1.65614e-07	2.00391e-07	2.66756e-07	1.78925e-07	2.47376e-07	1.42375e-07
1008	1.94781e-07	1.903e-07	1.86825e-07	2.63189e-07	3.15278e-07	1.88811e-07	2.90301e-07	2.82303e-07	2.31594e-07	2.43787e-07	1.53436e-07	2.91078e-07	2.00266e-07	1.93151e-07	2.65439e-07	2.16617e-07	2.62591e-07	1.40448e-07	2.33746e-07	2.22334e-07	1.65005e-07	1.98586e-07	2.66765e-07	1.78204e-07	2.4582e-07	1.4167e-07
1009	1.94596e-07	1.89678e-07	1.86714e-07	2.62992e-07	3.14725e-07	1.88218e-07	2.90155e-07	2.81523e-07	2.30881e-07	2.44338e-07	1.53048e-07	2.91454e-07	1.99544e-07	1.92493e-07	2.65871e-07	2.17736e-07	2.62438e-07	1.4144e-07	2.35241e-07	2.21541e-07	1.64414e-07	1.968e-07	2.66744e-07	1.77427e-07	2.44277e-07	1.40974e-07
1010	1.94425e-07	1.89055e-07	1.86607e-07	2.62797e-07	3.1419e-07	1.87658e-07	2.90012e-07	2.80735e-07	2.30158e-07	2.44923e-07	1.52671e-07	2.91875e-07	1.98858e-07	1.91792e-07	2.66308e-07	2.18924e-07	2.6228e-07	1.42461e-07	2.36762e-07	2.20665e-07	1.63831e-07	1.9504e-07	2.66691e-07	1.76597e-07	2.42749e-07	1.40287e-07
1011	1.94267e-07	1.88431e-07	1.86504e-07	2.62606e-07	3.13674e-07	1.87131e-07	2.89873e-07	2.79939e-07	2.29399e-07	2.45543e-07	1.52308e-07	2.92341e-07	1.98207e-07	1.91031e-07	2.66752e-07	2.20177e-07	2.62118e-07	1.43507e-07	2.38306e-07	2.19717e-07	1.63249e-07	1.93309e-07	2.66593e-07	1.75718e-07	2.41242e-07	1.39609e-07
1012	1.94124e-07	1.87806e-07	1.86408e-07	2.6242e-07	3.13176e-07	1.86637e-07	2.89742e-07	2.79139e-07	2.28598e-07	2.46198e-07	1.51961e-07	2.92848e-07	1.97591e-07	1.90213e-07	2.67207e-07	2.2149e-07	2.61956e-07	1.44575e-07	2.39871e-07	2.18704e-07	1.62668e-07	1.91613e-07	2.66429e-07	1.74795e-07	2.39757e-07	1.38941e-07
1013	1.93995e-07	1.87182e-07	1.86319e-07	2.62238e-07	3.12698e-07	1.86177e-07	2.89618e-07	2.78333e-07	2.27764e-07	2.46889e-07	1.51632e-07	2.93395e-07	1.97008e-07	1.89342e-07	2.6768e-07	2.2286e-07	2.61791e-07	1.4566e-07	2.41456e-07	2.17638e-07	1.62086e-07	1.89955e-07	2.66207e-07	1.73831e-07	2.38299e-07	1.38283e-07
1014	1.93881e-07	1.86557e-07	1.86236e-07	2.62063e-07	3.12241e-07	1.85749e-07	2.89506e-07	2.77523e-07	2.26908e-07	2.47616e-07	1.51322e-07	2.9398e-07	1.96456e-07	1.88422e-07	2.68172e-07	2.24262e-07	2.61621e-07	1.46758e-07	2.43058e-07	2.16525e-07	1.61507e-07	1.88339e-07	2.65924e-07	1.72833e-07	2.36869e-07	1.37635e-07
1015	1.93781e-07	1.85934e-07	1.86161e-07	2.61894e-07	3.11805e-07	1.85355e-07	2.89406e-07	2.76711e-07	2.26034e-07	2.4838e-07	1.51033e-07	2.946e-07	1.95936e-07	1.87458e-07	2.68685e-07	2.25667e-07	2.6143e-07	1.47864e-07	2.44675e-07	2.15372e-07	1.60933e-07	1.8677e-07	2.6558e-07	1.71804e-07	2.35469e-07	1.36998e-07
1016	1.93695e-07	1.85311e-07	1.86097e-07	2.61733e-07	3.1139e-07	1.84992e-07	2.8932e-07	2.75898e-07	2.25146e-07	2.49179e-07	1.50767e-07	2.95253e-07	1.95444e-07	1.86455e-07	2.69221e-07	2.27069e-07	2.61214e-07	1.48974e-07	2.46303e-07	2.14185e-07	1.60366e-07	1.8525e-07	2.65175e-07	1.70749e-07	2.34104e-07	1.36372e-07
1017	1.93625e-07	1.84689e-07	1.86035e-07	2.61579e-07	3.10997e-07	1.84663e-07	2.8925e-07	2.75083e-07	2.24247e-07	2.50015e-07	1.50524e-07	2.95936e-07	1.94979e-07	1.85425e-07	2.6978e-07	2.28463e-07	2.60973e-07	1.50083e-07	2.4794e-07	2.12969e-07	1.59808e-07	1.83782e-07	2.64715e-07	1.69672e-07	2.32774e-07	1.35755e-07
1018	1.93569e-07	1.84069e-07	1.85974e-07	2.61433e-07	3.10626e-07	1.84365e-07	2.89198e-07	2.74269e-07	2.23329e-07	2.50886e-07	1.50307e-07	2.96646e-07	1.9454e-07	1.84376e-07	2.70364e-07	2.29844e-07	2.60697e-07	1.51187e-07	2.49582e-07	2.11732e-07	1.59262e-07	1.8237e-07	2.64207e-07	1.68579e-07	2.3148e-07	1.35147e-07
1019	1.93528e-07	1.83451e-07	1.85914e-07	2.61297e-07	3.10277e-07	1.84098e-07	2.89164e-07	2.73455e-07	2.22383e-07	2.51793e-07	1.50115e-07	2.97381e-07	1.94125e-07	1.83311e-07	2.70974e-07	2.31209e-07	2.60387e-07	1.5228e-07	2.51228e-07	2.10478e-07	1.58728e-07	1.81017e-07	2.63674e-07	1.67473e-07	2.30226e-07	1.34549e-07
1020	1.93503e-07	1.82835e-07	1.85852e-07	2.61169e-07	3.09951e-07	1.83863e-07	2.8915e-07	2.72643e-07	2.21406e-07	2.52734e-07	1.4995e-07	2.98135e-07	1.93731e-07	1.82233e-07	2.71612e-07	2.32555e-07	2.6004e-07	1.53357e-07	2.52873e-07	2.09214e-07	1.5821e-07	1.79723e-07	2.63128e-07	1.66358e-07	2.29012e-07	1.33958e-07
1021	1.93493e-07	1.82222e-07	1.85791e-07	2.61052e-07	3.09647e-07	1.83658e-07	2.89157e-07	2.71834e-07	2.20396e-07	2.53709e-07	1.49812e-07	2.98907e-07	1.93356e-07	1.81147e-07	2.72277e-07	2.33873e-07	2.59669e-07	1.54414e-07	2.54513e-07	2.07945e-07	1.57709e-07	1.78492e-07	2.62558e-07	1.65239e-07	2.27839e-07	1.33375e-07
1022	1.93498e-07	1.81612e-07	1.85735e-07	2.60944e-07	3.09365e-07	1.83483e-07	2.89187e-07	2.71028e-07	2.19354e-07	2.54716e-07	1.49701e-07	2.99693e-07	1.92999e-07	1.80057e-07	2.72971e-07	2.35156e-07	2.5928e-07	1.55459e-07	2.56146e-07	2.06676e-07	1.57227e-07	1.77325e-07	2.61979e-07	1.64119e-07	2.26708e-07	1.32798e-07
1023	1.93519e-07	1.81005e-07	1.85688e-07	2.60846e-07	3.09105e-07	1.83337e-07	2.89241e-07	2.70225e-07	2.18283e-07	2.55755e-07	1.49618e-07	3.00488e-07	1.92657e-07	1.78966e-07	2.73693e-07	2.36421e-07	2.58872e-07	1.56514e-07	2.57767e-07	2.05413e-07	1.56764e-07	1.76224e-07	2.61405e-07	1.63003e-07	2.25619e-07	1.32227e-07
1024	1.93556e-07	1.80401e-07	1.85653e-07	2.60759e-07	3.08867e-07	1.83219e-07	2.89318e-07	2.69427e-07	2.17185e-07	2.56824e-07	1.49564e-07	3.01289e-07	1.92327e-07	1.77877e-07	2.74445e-07	2.37672e-07	2.58446e-07	1.57584e-07	2.59373e-07	2.0416e-07	1.56324e-07	1.75189e-07	2.60816e-07	1.61894e-07	2.24574e-07	1.31659e-07
1025	1.93608e-07	1.79801e-07	1.8563e-07	2.60682e-07	3.0865e-07	1.83128e-07	2.89421e-07	2.68633e-07	2.16066e-07	2.57921e-07	1.49536e-07	3.02091e-07	1.92007e-07	1.76794e-07	2.75227e-07	2.38896e-07	2.58006e-07	1.58671e-07	2.60959e-07	2.02922e-07	1.55905e-07	1.74221e-07	2.60204e-07	1.60796e-07	2.23572e-07	1.31095e-07
1026	1.93677e-07	1.79205e-07	1.8562e-07	2.60615e-07	3.08455e-07	1.83065e-07	2.8955e-07	2.67845e-07	2.14928e-07	2.59045e-07	1.49537e-07	3.02891e-07	1.91694e-07	1.75719e-07	2.76038e-07	2.40081e-07	2.57545e-07	1.59765e-07	2.62522e-07	2.01704e-07	1.55511e-07	1.73321e-07	2.59566e-07	1.59712e-07	2.22614e-07	1.30533e-07
1027	1.93761e-07	1.78614e-07	1.85625e-07	2.6056e-07	3.08281e-07	1.83027e-07	2.89705e-07	2.67063e-07	2.13775e-07	2.60193e-07	1.49564e-07	3.03685e-07	1.91384e-07	1.74657e-07	2.76878e-07	2.41215e-07	2.57067e-07	1.6086e-07	2.64058e-07	2.00509e-07	1.55142e-07	1.72489e-07	2.58907e-07	1.58646e-07	2.21699e-07	1.29972e-07
1028	1.93862e-07	1.78027e-07	1.8564e-07	2.60515e-07	3.0813e-07	1.83013e-07	2.89886e-07	2.66287e-07	2.1261e-07	2.61364e-07	1.49618e-07	3.04468e-07	1.91069e-07	1.73609e-07	2.77747e-07	2.42297e-07	2.56573e-07	1.61954e-07	2.65561e-07	1.99342e-07	1.54798e-07	1.71725e-07	2.5824e-07	1.57599e-07	2.20827e-07	1.29411e-07
1029	1.93979e-07	1.77445e-07	1.8566e-07	2.6048e-07	3.08001e-07	1.83023e-07	2.90095e-07	2.65517e-07	2.11436e-07	2.62556e-07	1.49698e-07	3.05234e-07	1.90747e-07	1.72579e-07	2.78645e-07	2.43331e-07	2.56066e-07	1.63042e-07	2.67028e-07	1.98206e-07	1.5448e-07	1.71029e-07	2.5757e-07	1.56576e-07	2.19997e-07	1.28849e-07
1030	1.94113e-07	1.76868e-07	1.85685e-07	2.60455e-07	3.07894e-07	1.83056e-07	2.90331e-07	2.64754e-07	2.10256e-07	2.63765e-07	1.49802e-07	3.05975e-07	1.90417e-07	1.71569e-07	2.79571e-07	2.44315e-07	2.55566e-07	1.64111e-07	2.68455e-07	1.97104e-07	1.54189e-07	1.704e-07	2.56902e-07	1.55579e-07	2.19209e-07	1.28291e-07
1031	1.94263e-07	1.76296e-07	1.85716e-07	2.60441e-07	3.07809e-07	1.8311e-07	2.90594e-07	2.63997e-07	2.0908e-07	2.6499e-07	1.4993e-07	3.06686e-07	1.90075e-07	1.70582e-07	2.80523e-07	2.45236e-07	2.55078e-07	1.65156e-07	2.69837e-07	1.9604e-07	1.53925e-07	1.69837e-07	2.56239e-07	1.5461e-07	2.18462e-07	1.27737e-07
1032	1.9443e-07	1.75731e-07	1.85752e-07	2.60437e-07	3.07744e-07	1.83185e-07	2.90884e-07	2.63248e-07	2.07912e-07	2.66227e-07	1.5008e-07	3.07354e-07	1.8972e-07	1.69619e-07	2.81502e-07	2.46081e-07	2.54591e-07	1.66175e-07	2.71168e-07	1.95016e-07	1.53689e-07	1.69339e-07	2.55583e-07	1.53671e-07	2.17755e-07	1.27186e-07
1033	1.94614e-07	1.75171e-07	1.85794e-07	2.60442e-07	3.07699e-07	1.83278e-07	2.91202e-07	2.62506e-07	2.06755e-07	2.67474e-07	1.50252e-07	3.07975e-07	1.89348e-07	1.68683e-07	2.82505e-07	2.46839e-07	2.54108e-07	1.67168e-07	2.72446e-07	1.94034e-07	1.5348e-07	1.68905e-07	2.5494e-07	1.52766e-07	2.17086e-07	1.26636e-07
1034	1.94813e-07	1.74617e-07	1.85841e-07	2.60456e-07	3.07675e-07	1.83391e-07	2.91546e-07	2.61772e-07	2.05613e-07	2.68728e-07	1.50443e-07	3.0855e-07	1.88958e-07	1.67775e-07	2.83531e-07	2.47522e-07	2.53628e-07	1.6815e-07	2.73671e-07	1.93097e-07	1.53298e-07	1.68532e-07	2.54306e-07	1.51894e-07	2.16439e-07	1.26087e-07
1035	1.95029e-07	1.74069e-07	1.85893e-07	2.60479e-07	3.07668e-07	1.83521e-07	2.91916e-07	2.61045e-07	2.04487e-07	2.69986e-07	1.50651e-07	3.09091e-07	1.88546e-07	1.66898e-07	2.84579e-07	2.48146e-07	2.53154e-07	1.69126e-07	2.74848e-07	1.92207e-07	1.53144e-07	1.6822e-07	2.53676e-07	1.51059e-07	2.1581e-07	1.25546e-07
1036	1.9526e-07	1.73528e-07	1.85946e-07	2.60511e-07	3.0768e-07	1.83663e-07	2.92312e-07	2.60325e-07	2.03382e-07	2.71244e-07	1.50877e-07	3.09607e-07	1.88108e-07	1.66052e-07	2.85647e-07	2.48708e-07	2.52685e-07	1.70108e-07	2.7597e-07	1.91364e-07	1.53016e-07	1.67967e-07	2.53051e-07	1.50261e-07	2.15197e-07	1.25016e-07
1037	1.95507e-07	1.72994e-07	1.85999e-07	2.6055e-07	3.0771e-07	1.83804e-07	2.92733e-07	2.59613e-07	2.02299e-07	2.72499e-07	1.51116e-07	3.10092e-07	1.87641e-07	1.6524e-07	2.86733e-07	2.49206e-07	2.52222e-07	1.71106e-07	2.77029e-07	1.90571e-07	1.52914e-07	1.67769e-07	2.52438e-07	1.49501e-07	2.14597e-07	1.24499e-07
1038	1.95769e-07	1.72466e-07	1.86051e-07	2.60596e-07	3.07755e-07	1.83941e-07	2.93178e-07	2.58908e-07	2.01242e-07	2.73747e-07	1.51368e-07	3.1054e-07	1.87144e-07	1.64461e-07	2.87834e-07	2.49637e-07	2.51777e-07	1.72123e-07	2.78022e-07	1.89828e-07	1.52838e-07	1.67625e-07	2.51839e-07	1.48782e-07	2.14008e-07	1.23999e-07
1039	1.96046e-07	1.71946e-07	1.86107e-07	2.60649e-07	3.07816e-07	1.84073e-07	2.93646e-07	2.5821e-07	2.00212e-07	2.74985e-07	1.5163e-07	3.1095e-07	1.86609e-07	1.63718e-07	2.8895e-07	2.50004e-07	2.51352e-07	1.73158e-07	2.7896e-07	1.89136e-07	1.52786e-07	1.67532e-07	2.5126e-07	1.48102e-07	2.1343e-07	1.23521e-07
1040	1.96337e-07	1.71433e-07	1.86163e-07	2.60707e-07	3.07892e-07	1.842e-07	2.94137e-07	2.57519e-07	1.99212e-07	2.76208e-07	1.519e-07	3.11322e-07	1.86032e-07	1.63011e-07	2.90076e-07	2.50307e-07	2.5095e-07	1.742e-07	2.7985e-07	1.88495e-07	1.52758e-07	1.67488e-07	2.50705e-07	1.47463e-07	2.1286e-07	1.23063e-07
1041	1.96644e-07	1.70928e-07	1.8622e-07	2.60771e-07	3.07982e-07	1.8432e-07	2.94648e-07	2.56835e-07	1.98244e-07	2.77414e-07	1.52176e-07	3.11657e-07	1.8542e-07	1.6234e-07	2.91212e-07	2.50546e-07	2.5057e-07	1.7525e-07	2.80674e-07	1.87905e-07	1.52753e-07	1.67489e-07	2.50175e-07	1.46866e-07	2.12298e-07	1.22638e-07
1042	1.96964e-07	1.7043e-07	1.86275e-07	2.60839e-07	3.08085e-07	1.84431e-07	2.9518e-07	2.56157e-07	1.9731e-07	2.78598e-07	1.52455e-07	3.11952e-07	1.84794e-07	1.61706e-07	2.92353e-07	2.50723e-07	2.50216e-07	1.76291e-07	2.81441e-07	1.87365e-07	1.52769e-07	1.67533e-07	2.49674e-07	1.4631e-07	2.11742e-07	1.22249e-07
1043	1.97299e-07	1.6994e-07	1.86327e-07	2.60911e-07	3.08199e-07	1.84533e-07	2.95729e-07	2.55486e-07	1.96412e-07	2.79756e-07	1.52736e-07	3.12208e-07	1.84156e-07	1.61109e-07	2.93497e-07	2.50852e-07	2.49887e-07	1.77308e-07	2.82178e-07	1.86876e-07	1.52805e-07	1.67616e-07	2.49205e-07	1.45794e-07	2.11192e-07	1.21893e-07
1044	1.97649e-07	1.69458e-07	1.86376e-07	2.60985e-07	3.08325e-07	1.84624e-07	2.96296e-07	2.54821e-07	1.95552e-07	2.80885e-07	1.53016e-07	3.12434e-07	1.83501e-07	1.6055e-07	2.94641e-07	2.50968e-07	2.49585e-07	1.78301e-07	2.82879e-07	1.86437e-07	1.5286e-07	1.67735e-07	2.4877e-07	1.4532e-07	2.1065e-07	1.21581e-07
1045	1.98013e-07	1.68984e-07	1.86423e-07	2.61061e-07	3.0846e-07	1.84705e-07	2.96879e-07	2.54162e-07	1.9473e-07	2.81979e-07	1.53292e-07	3.12612e-07	1.82838e-07	1.60027e-07	2.95782e-07	2.51096e-07	2.49312e-07	1.79275e-07	2.83538e-07	1.86046e-07	1.52931e-07	1.67885e-07	2.48371e-07	1.44885e-07	2.101e-07	1.21317e-07
1046	1.9839e-07	1.68519e-07	1.86467e-07	2.61138e-07	3.08602e-07	1.84772e-07	2.97475e-07	2.53509e-07	1.9395e-07	2.83035e-07	1.53563e-07	3.12734e-07	1.82176e-07	1.59542e-07	2.96916e-07	2.51248e-07	2.49067e-07	1.80244e-07	2.84151e-07	1.85702e-07	1.53018e-07	1.68072e-07	2.48011e-07	1.4449e-07	2.09514e-07	1.21097e-07
1047	1.98781e-07	1.68061e-07	1.86509e-07	2.61215e-07	3.08748e-07	1.84818e-07	2.98083e-07	2.5286e-07	1.93211e-07	2.84049e-07	1.53824e-07	3.12801e-07	1.81508e-07	1.59093e-07	2.9804e-07	2.51422e-07	2.48853e-07	1.81211e-07	2.84735e-07	1.85404e-07	1.53118e-07	1.68294e-07	2.4769e-07	1.44134e-07	2.08864e-07	1.20914e-07
1048	1.99185e-07	1.67612e-07	1.86546e-07	2.61291e-07	3.08881e-07	1.84842e-07	2.98701e-07	2.52216e-07	1.92515e-07	2.85016e-07	1.54077e-07	3.1281e-07	1.80808e-07	1.5868e-07	2.99151e-07	2.51619e-07	2.48669e-07	1.82177e-07	2.85311e-07	1.85149e-07	1.5323e-07	1.68544e-07	2.47412e-07	1.43815e-07	2.0815e-07	1.20766e-07
1049	1.99602e-07	1.67172e-07	1.8658e-07	2.61364e-07	3.0898e-07	1.84846e-07	2.99327e-07	2.51576e-07	1.91863e-07	2.85933e-07	1.54317e-07	3.12759e-07	1.80075e-07	1.58302e-07	3.00244e-07	2.51843e-07	2.48516e-07	1.83143e-07	2.8589e-07	1.84937e-07	1.53351e-07	1.68808e-07	2.47176e-07	1.43531e-07	2.07372e-07	1.20645e-07
1050	2.00031e-07	1.66741e-07	1.8661e-07	2.61434e-07	3.09044e-07	1.84831e-07	2.99959e-07	2.50939e-07	1.91256e-07	2.868e-07	1.54541e-07	3.12671e-07	1.79312e-07	1.57958e-07	3.01316e-07	2.52098e-07	2.48395e-07	1.8411e-07	2.86471e-07	1.84762e-07	1.53479e-07	1.69057e-07	2.46984e-07	1.43282e-07	2.06527e-07	1.20552e-07
1051	2.00471e-07	1.66318e-07	1.86637e-07	2.615e-07	3.09073e-07	1.84794e-07	3.00596e-07	2.50306e-07	1.90694e-07	2.87605e-07	1.54735e-07	3.12564e-07	1.78511e-07	1.57649e-07	3.02363e-07	2.52388e-07	2.48306e-07	1.85081e-07	2.87046e-07	1.84621e-07	1.53613e-07	1.69289e-07	2.46837e-07	1.43066e-07	2.0562e-07	1.20484e-07
1052	2.00923e-07	1.65904e-07	1.86661e-07	2.61561e-07	3.09067e-07	1.84737e-07	3.01234e-07	2.49676e-07	1.90177e-07	2.88341e-07	1.54905e-07	3.12441e-07	1.77673e-07	1.57371e-07	3.03382e-07	2.52716e-07	2.4825e-07	1.86055e-07	2.876e-07	1.84511e-07	1.5375e-07	1.69503e-07	2.46735e-07	1.42881e-07	2.04662e-07	1.20413e-07
1053	2.01386e-07	1.65499e-07	1.86681e-07	2.61614e-07	3.09016e-07	1.84666e-07	3.01872e-07	2.49048e-07	1.89707e-07	2.89006e-07	1.55055e-07	3.12305e-07	1.76799e-07	1.57125e-07	3.04367e-07	2.53086e-07	2.48226e-07	1.87034e-07	2.88131e-07	1.8443e-07	1.53887e-07	1.69702e-07	2.46678e-07	1.42724e-07	2.03653e-07	1.20322e-07
1054	2.01861e-07	1.65103e-07	1.867e-07	2.6166e-07	3.08904e-07	1.84578e-07	3.02506e-07	2.48421e-07	1.89283e-07	2.896e-07	1.55177e-07	3.1216e-07	1.75889e-07	1.56909e-07	3.05315e-07	2.535e-07	2.48234e-07	1.88019e-07	2.88646e-07	1.84375e-07	1.54023e-07	1.69883e-07	2.46666e-07	1.42594e-07	2.02597e-07	1.20213e-07
1055	2.02347e-07	1.64716e-07	1.86716e-07	2.61697e-07	3.08734e-07	1.84473e-07	3.03132e-07	2.47799e-07	1.88904e-07	2.90126e-07	1.55272e-07	3.12008e-07	1.74952e-07	1.56722e-07	3.06219e-07	2.53961e-07	2.48275e-07	1.89011e-07	2.89153e-07	1.84343e-07	1.54155e-07	1.70027e-07	2.46699e-07	1.42488e-07	2.01504e-07	1.20088e-07
1056	2.02844e-07	1.64338e-07	1.8673e-07	2.61723e-07	3.08506e-07	1.84353e-07	3.03746e-07	2.47185e-07	1.88572e-07	2.90589e-07	1.55355e-07	3.11852e-07	1.73995e-07	1.56563e-07	3.07073e-07	2.54472e-07	2.48348e-07	1.90011e-07	2.89654e-07	1.84318e-07	1.5428e-07	1.70131e-07	2.46776e-07	1.42404e-07	2.00401e-07	1.19947e-07
1057	2.03351e-07	1.6397e-07	1.86743e-07	2.61739e-07	3.08221e-07	1.84215e-07	3.04345e-07	2.46554e-07	1.88286e-07	2.90994e-07	1.55433e-07	3.11695e-07	1.73022e-07	1.56429e-07	3.07871e-07	2.55034e-07	2.48453e-07	1.91019e-07	2.9015e-07	1.84291e-07	1.54387e-07	1.70188e-07	2.46896e-07	1.42339e-07	1.99279e-07	1.19794e-07
1058	2.03868e-07	1.6361e-07	1.86754e-07	2.61744e-07	3.0788e-07	1.8406e-07	3.04926e-07	2.45898e-07	1.88044e-07	2.91364e-07	1.55507e-07	3.1154e-07	1.72035e-07	1.56321e-07	3.08612e-07	2.5565e-07	2.4859e-07	1.92036e-07	2.90642e-07	1.84261e-07	1.54473e-07	1.70192e-07	2.47059e-07	1.42291e-07	1.98127e-07	1.1963e-07
1059	2.04395e-07	1.6326e-07	1.86764e-07	2.61737e-07	3.07485e-07	1.83885e-07	3.05481e-07	2.4522e-07	1.87847e-07	2.91712e-07	1.55587e-07	3.11389e-07	1.71037e-07	1.56235e-07	3.093e-07	2.56321e-07	2.48757e-07	1.93063e-07	2.91132e-07	1.84224e-07	1.54527e-07	1.70141e-07	2.47262e-07	1.42256e-07	1.96948e-07	1.19457e-07
1060	2.04931e-07	1.62919e-07	1.86774e-07	2.61717e-07	3.07033e-07	1.8368e-07	3.06009e-07	2.44522e-07	1.87694e-07	2.92024e-07	1.55679e-07	3.11245e-07	1.70029e-07	1.56169e-07	3.09937e-07	2.57047e-07	2.48954e-07	1.94099e-07	2.91621e-07	1.84177e-07	1.54546e-07	1.70039e-07	2.47504e-07	1.42234e-07	1.95743e-07	1.19277e-07
1061	2.05475e-07	1.62587e-07	1.86787e-07	2.61682e-07	3.06515e-07	1.83446e-07	3.06508e-07	2.43803e-07	1.87584e-07	2.9229e-07	1.55785e-07	3.11112e-07	1.69015e-07	1.56124e-07	3.10519e-07	2.5783e-07	2.49181e-07	1.95146e-07	2.92109e-07	1.84111e-07	1.54521e-07	1.69904e-07	2.47784e-07	1.42223e-07	1.94516e-07	1.19091e-07
1062	2.06028e-07	1.62265e-07	1.86804e-07	2.61629e-07	3.0593e-07	1.83188e-07	3.06978e-07	2.43066e-07	1.87515e-07	2.92489e-07	1.55911e-07	3.10991e-07	1.67996e-07	1.56112e-07	3.11042e-07	2.58671e-07	2.49435e-07	1.96204e-07	2.926e-07	1.84021e-07	1.54446e-07	1.69747e-07	2.48099e-07	1.4222e-07	1.93268e-07	1.18902e-07
1063	2.06589e-07	1.61951e-07	1.86825e-07	2.61558e-07	3.05278e-07	1.82895e-07	3.07415e-07	2.42316e-07	1.87487e-07	2.92621e-07	1.56059e-07	3.10885e-07	1.66974e-07	1.56139e-07	3.11506e-07	2.5957e-07	2.49717e-07	1.97272e-07	2.93092e-07	1.83917e-07	1.54318e-07	1.69571e-07	2.48446e-07	1.42222e-07	1.92002e-07	1.18711e-07
1064	2.07157e-07	1.61647e-07	1.86851e-07	2.61467e-07	3.04568e-07	1.82568e-07	3.0782e-07	2.41553e-07	1.87498e-07	2.92683e-07	1.56231e-07	3.10796e-07	1.65953e-07	1.56203e-07	3.11912e-07	2.60526e-07	2.50025e-07	1.98352e-07	2.93589e-07	1.83808e-07	1.54133e-07	1.69388e-07	2.48823e-07	1.42225e-07	1.90721e-07	1.1852e-07
1065	2.07726e-07	1.61352e-07	1.86881e-07	2.61353e-07	3.038e-07	1.82211e-07	3.08189e-07	2.40769e-07	1.87547e-07	2.92677e-07	1.56417e-07	3.10725e-07	1.64936e-07	1.56302e-07	3.12251e-07	2.61539e-07	2.50358e-07	1.99441e-07	2.94092e-07	1.83702e-07	1.53893e-07	1.69206e-07	2.49227e-07	1.42227e-07	1.89425e-07	1.1833e-07
1066	2.08287e-07	1.61066e-07	1.86916e-07	2.6121e-07	3.02977e-07	1.81826e-07	3.08522e-07	2.39967e-07	1.87632e-07	2.92604e-07	1.56615e-07	3.10675e-07	1.63926e-07	1.56421e-07	3.12514e-07	2.62609e-07	2.50714e-07	2.00542e-07	2.94602e-07	1.83602e-07	1.53605e-07	1.69029e-07	2.49656e-07	1.42222e-07	1.88116e-07	1.18144e-07
1067	2.08837e-07	1.60789e-07	1.86957e-07	2.61043e-07	3.02099e-07	1.81416e-07	3.08815e-07	2.39147e-07	1.87751e-07	2.92465e-07	1.56829e-07	3.10647e-07	1.62924e-07	1.56553e-07	3.12702e-07	2.63735e-07	2.51092e-07	2.01652e-07	2.95118e-07	1.83492e-07	1.53275e-07	1.68859e-07	2.50106e-07	1.42203e-07	1.86798e-07	1.17961e-07
1068	2.09381e-07	1.60522e-07	1.87002e-07	2.60858e-07	3.0117e-07	1.80989e-07	3.09069e-07	2.38315e-07	1.87903e-07	2.92258e-07	1.5706e-07	3.10642e-07	1.61932e-07	1.56706e-07	3.12844e-07	2.64914e-07	2.5149e-07	2.02772e-07	2.95642e-07	1.83366e-07	1.5289e-07	1.68701e-07	2.50573e-07	1.42166e-07	1.85473e-07	1.17785e-07
1069	2.09916e-07	1.60263e-07	1.87054e-07	2.60655e-07	3.00191e-07	1.80547e-07	3.09284e-07	2.37477e-07	1.88085e-07	2.91997e-07	1.5731e-07	3.10662e-07	1.60951e-07	1.56881e-07	3.12949e-07	2.66147e-07	2.51907e-07	2.03902e-07	2.96174e-07	1.83226e-07	1.52443e-07	1.68559e-07	2.51054e-07	1.42102e-07	1.84143e-07	1.17615e-07
1070	2.10442e-07	1.60013e-07	1.87111e-07	2.60431e-07	2.99163e-07	1.80091e-07	3.09461e-07	2.36632e-07	1.88296e-07	2.91691e-07	1.57582e-07	3.10707e-07	1.59982e-07	1.57078e-07	3.13013e-07	2.6743e-07	2.52341e-07	2.0504e-07	2.96714e-07	1.83073e-07	1.51933e-07	1.68434e-07	2.51547e-07	1.41996e-07	1.8281e-07	1.17454e-07
1071	2.10958e-07	1.59772e-07	1.87174e-07	2.60186e-07	2.98085e-07	1.79625e-07	3.09602e-07	2.35785e-07	1.88533e-07	2.91344e-07	1.57876e-07	3.10779e-07	1.59027e-07	1.57291e-07	3.13051e-07	2.68762e-07	2.52789e-07	2.06185e-07	2.97262e-07	1.82909e-07	1.51364e-07	1.68332e-07	2.52049e-07	1.4184e-07	1.81478e-07	1.17303e-07
1072	2.11462e-07	1.5954e-07	1.87244e-07	2.5991e-07	2.96961e-07	1.79148e-07	3.09704e-07	2.34928e-07	1.88794e-07	2.90965e-07	1.58194e-07	3.10878e-07	1.58087e-07	1.57518e-07	3.13072e-07	2.7014e-07	2.5325e-07	2.07338e-07	2.97817e-07	1.82728e-07	1.50741e-07	1.68254e-07	2.52556e-07	1.41651e-07	1.80148e-07	1.17162e-07
1073	2.11952e-07	1.59316e-07	1.8732e-07	2.59591e-07	2.95791e-07	1.78664e-07	3.09774e-07	2.34055e-07	1.89078e-07	2.90559e-07	1.58538e-07	3.11005e-07	1.57163e-07	1.57743e-07	3.13077e-07	2.71562e-07	2.53723e-07	2.08496e-07	2.98381e-07	1.82521e-07	1.50074e-07	1.68203e-07	2.53065e-07	1.41442e-07	1.78822e-07	1.17033e-07
1074	2.12424e-07	1.59101e-07	1.87402e-07	2.59224e-07	2.94583e-07	1.78172e-07	3.0982e-07	2.33171e-07	1.8938e-07	2.9013e-07	1.58909e-07	3.1116e-07	1.56257e-07	1.57966e-07	3.13071e-07	2.73024e-07	2.54204e-07	2.09659e-07	2.98952e-07	1.82282e-07	1.49373e-07	1.68182e-07	2.53571e-07	1.41213e-07	1.77503e-07	1.16916e-07
1075	2.12873e-07	1.58894e-07	1.87491e-07	2.5881e-07	2.93345e-07	1.77675e-07	3.09845e-07	2.32278e-07	1.897e-07	2.89681e-07	1.59309e-07	3.11343e-07	1.5537e-07	1.58176e-07	3.13054e-07	2.74524e-07	2.54692e-07	2.10826e-07	2.99529e-07	1.82012e-07	1.48652e-07	1.68194e-07	2.54069e-07	1.40957e-07	1.76191e-07	1.16813e-07
1076	2.13298e-07	1.58696e-07	1.87588e-07	2.58357e-07	2.92081e-07	1.77174e-07	3.09847e-07	2.31377e-07	1.90034e-07	2.89213e-07	1.59737e-07	3.11554e-07	1.54503e-07	1.5837e-07	3.13028e-07	2.76058e-07	2.55184e-07	2.11994e-07	3.00113e-07	1.81725e-07	1.47911e-07	1.68242e-07	2.54556e-07	1.40664e-07	1.74889e-07	1.16724e-07
1077	2.13699e-07	1.58506e-07	1.87691e-07	2.57869e-07	2.90791e-07	1.76669e-07	3.09826e-07	2.30449e-07	1.9038e-07	2.8873e-07	1.60197e-07	3.11792e-07	1.53657e-07	1.5855e-07	3.12994e-07	2.77623e-07	2.55678e-07	2.13164e-07	3.00702e-07	1.81457e-07	1.47152e-07	1.68326e-07	2.55027e-07	1.4033e-07	1.73599e-07	1.16649e-07
1078	2.14078e-07	1.58324e-07	1.87802e-07	2.57345e-07	2.8948e-07	1.76162e-07	3.09789e-07	2.29491e-07	1.90735e-07	2.88234e-07	1.60688e-07	3.12058e-07	1.52833e-07	1.58718e-07	3.12957e-07	2.79214e-07	2.56173e-07	2.14332e-07	3.01295e-07	1.81213e-07	1.46376e-07	1.6845e-07	2.5548e-07	1.39966e-07	1.72322e-07	1.1659e-07
1079	2.14429e-07	1.58151e-07	1.8792e-07	2.56789e-07	2.88149e-07	1.75655e-07	3.09742e-07	2.28505e-07	1.911e-07	2.87725e-07	1.61212e-07	3.1235e-07	1.52032e-07	1.58879e-07	3.12922e-07	2.80829e-07	2.56665e-07	2.15498e-07	3.01891e-07	1.80995e-07	1.45586e-07	1.68615e-07	2.55887e-07	1.39579e-07	1.7106e-07	1.16547e-07
1080	2.14747e-07	1.57984e-07	1.88046e-07	2.56197e-07	2.86799e-07	1.75149e-07	3.09684e-07	2.27495e-07	1.91479e-07	2.87206e-07	1.61769e-07	3.12669e-07	1.51256e-07	1.5903e-07	3.12887e-07	2.82462e-07	2.57151e-07	2.1666e-07	3.0249e-07	1.80808e-07	1.44785e-07	1.68822e-07	2.5623e-07	1.39183e-07	1.69814e-07	1.1652e-07
1081	2.15031e-07	1.57826e-07	1.8818e-07	2.55564e-07	2.85435e-07	1.74644e-07	3.09612e-07	2.26461e-07	1.91869e-07	2.86679e-07	1.6236e-07	3.13012e-07	1.50505e-07	1.59174e-07	3.12845e-07	2.84105e-07	2.57619e-07	2.17816e-07	3.03089e-07	1.80655e-07	1.43975e-07	1.69073e-07	2.56508e-07	1.38781e-07	1.68584e-07	1.16509e-07
1082	2.15279e-07	1.57675e-07	1.88322e-07	2.54887e-07	2.84057e-07	1.74143e-07	3.09517e-07	2.25403e-07	1.92268e-07	2.86146e-07	1.62985e-07	3.13378e-07	1.49779e-07	1.59312e-07	3.12787e-07	2.85752e-07	2.58057e-07	2.18965e-07	3.03687e-07	1.8054e-07	1.43159e-07	1.69369e-07	2.5672e-07	1.38366e-07	1.67373e-07	1.16514e-07
1083	2.15503e-07	1.57532e-07	1.88471e-07	2.54166e-07	2.82668e-07	1.73645e-07	3.09389e-07	2.24321e-07	1.92675e-07	2.85609e-07	1.63645e-07	3.13767e-07	1.4908e-07	1.59445e-07	3.12713e-07	2.87397e-07	2.58461e-07	2.20103e-07	3.04282e-07	1.80466e-07	1.42339e-07	1.69711e-07	2.56868e-07	1.37929e-07	1.66182e-07	1.16536e-07
1084	2.1571e-07	1.57395e-07	1.88629e-07	2.534e-07	2.8127e-07	1.73153e-07	3.09228e-07	2.23222e-07	1.93086e-07	2.85069e-07	1.64339e-07	3.14176e-07	1.48409e-07	1.59577e-07	3.12625e-07	2.89035e-07	2.58833e-07	2.2123e-07	3.04873e-07	1.80436e-07	1.41518e-07	1.70099e-07	2.56958e-07	1.37471e-07	1.6501e-07	1.16575e-07
1085	2.15901e-07	1.57266e-07	1.88795e-07	2.5259e-07	2.79868e-07	1.72667e-07	3.09034e-07	2.22107e-07	1.93503e-07	2.84527e-07	1.65069e-07	3.14603e-07	1.47765e-07	1.59715e-07	3.12525e-07	2.9066e-07	2.59174e-07	2.22343e-07	3.05457e-07	1.80454e-07	1.40699e-07	1.70535e-07	2.56983e-07	1.36995e-07	1.6386e-07	1.1663e-07
1086	2.16073e-07	1.57144e-07	1.8897e-07	2.51738e-07	2.78469e-07	1.72188e-07	3.08808e-07	2.2098e-07	1.93923e-07	2.83986e-07	1.65833e-07	3.15048e-07	1.47149e-07	1.59863e-07	3.12414e-07	2.92268e-07	2.5948e-07	2.2344e-07	3.06033e-07	1.80523e-07	1.39882e-07	1.71017e-07	2.56933e-07	1.36502e-07	1.62731e-07	1.167e-07
1087	2.16227e-07	1.57028e-07	1.89152e-07	2.50848e-07	2.77074e-07	1.71717e-07	3.08556e-07	2.19842e-07	1.94344e-07	2.83447e-07	1.66631e-07	3.15508e-07	1.46562e-07	1.60023e-07	3.12292e-07	2.93854e-07	2.59748e-07	2.24519e-07	3.06598e-07	1.80644e-07	1.39071e-07	1.71547e-07	2.56809e-07	1.35995e-07	1.61625e-07	1.16787e-07
1088	2.16361e-07	1.56919e-07	1.89344e-07	2.4992e-07	2.75685e-07	1.71256e-07	3.08284e-07	2.18695e-07	1.94762e-07	2.8291e-07	1.67463e-07	3.1598e-07	1.46004e-07	1.60198e-07	3.1216e-07	2.95411e-07	2.5997e-07	2.25576e-07	3.0715e-07	1.8082e-07	1.38267e-07	1.72123e-07	2.56599e-07	1.35475e-07	1.60541e-07	1.16889e-07
1089	2.16475e-07	1.56816e-07	1.89544e-07	2.48959e-07	2.74304e-07	1.70805e-07	3.07997e-07	2.17542e-07	1.95177e-07	2.82378e-07	1.68329e-07	3.16462e-07	1.45476e-07	1.60386e-07	3.12016e-07	2.96934e-07	2.60135e-07	2.26607e-07	3.07687e-07	1.81053e-07	1.37473e-07	1.72746e-07	2.56315e-07	1.34944e-07	1.59481e-07	1.17006e-07
1090	2.16568e-07	1.56719e-07	1.89753e-07	2.47967e-07	2.72933e-07	1.70365e-07	3.07693e-07	2.16384e-07	1.95586e-07	2.81852e-07	1.69226e-07	3.16952e-07	1.44976e-07	1.6059e-07	3.11863e-07	2.98424e-07	2.60241e-07	2.27611e-07	3.08205e-07	1.81346e-07	1.3669e-07	1.73415e-07	2.55963e-07	1.34405e-07	1.58444e-07	1.17137e-07
1091	2.16641e-07	1.56628e-07	1.8997e-07	2.46945e-07	2.71573e-07	1.69937e-07	3.07376e-07	2.15224e-07	1.95986e-07	2.81332e-07	1.70154e-07	3.17447e-07	1.44507e-07	1.6081e-07	3.11703e-07	2.99867e-07	2.60288e-07	2.28585e-07	3.08704e-07	1.817e-07	1.35921e-07	1.74128e-07	2.55549e-07	1.3386e-07	1.5743e-07	1.17281e-07
1092	2.16698e-07	1.56543e-07	1.90196e-07	2.45896e-07	2.70225e-07	1.69522e-07	3.07046e-07	2.14063e-07	1.96374e-07	2.8082e-07	1.71113e-07	3.17944e-07	1.44067e-07	1.61045e-07	3.11534e-07	3.01258e-07	2.60271e-07	2.29527e-07	3.09178e-07	1.82115e-07	1.35166e-07	1.74884e-07	2.55081e-07	1.3331e-07	1.5644e-07	1.17439e-07
1093	2.16739e-07	1.56463e-07	1.90432e-07	2.44823e-07	2.68892e-07	1.6912e-07	3.06705e-07	2.12903e-07	1.96752e-07	2.80317e-07	1.72099e-07	3.1844e-07	1.43656e-07	1.61297e-07	3.11353e-07	3.026e-07	2.60187e-07	2.30437e-07	3.09627e-07	1.82594e-07	1.34429e-07	1.75683e-07	2.54562e-07	1.32758e-07	1.55473e-07	1.17608e-07
1094	2.1676e-07	1.56388e-07	1.90676e-07	2.43728e-07	2.67575e-07	1.68732e-07	3.06353e-07	2.11745e-07	1.97113e-07	2.79822e-07	1.73113e-07	3.18933e-07	1.43275e-07	1.61566e-07	3.1116e-07	3.03888e-07	2.60041e-07	2.31311e-07	3.10047e-07	1.83137e-07	1.33709e-07	1.76522e-07	2.53999e-07	1.32205e-07	1.5453e-07	1.17788e-07
1095	2.16759e-07	1.56318e-07	1.90928e-07	2.42614e-07	2.66274e-07	1.68359e-07	3.05993e-07	2.10592e-07	1.97459e-07	2.79338e-07	1.74151e-07	3.19419e-07	1.42923e-07	1.61851e-07	3.10956e-07	3.05112e-07	2.59836e-07	2.32147e-07	3.10434e-07	1.83745e-07	1.3301e-07	1.77399e-07	2.53411e-07	1.31653e-07	1.5361e-07	1.17979e-07
1096	2.16729e-07	1.56253e-07	1.9119e-07	2.41482e-07	2.64991e-07	1.68002e-07	3.05625e-07	2.09444e-07	1.97794e-07	2.78864e-07	1.75213e-07	3.19894e-07	1.426e-07	1.62154e-07	3.10742e-07	3.06273e-07	2.59574e-07	2.32949e-07	3.10787e-07	1.84418e-07	1.32331e-07	1.78313e-07	2.52811e-07	1.31104e-07	1.52712e-07	1.18178e-07
1097	2.16679e-07	1.56193e-07	1.91461e-07	2.40337e-07	2.63728e-07	1.6766e-07	3.0525e-07	2.08304e-07	1.98124e-07	2.78401e-07	1.76295e-07	3.20356e-07	1.42305e-07	1.62473e-07	3.1052e-07	3.07393e-07	2.59256e-07	2.33727e-07	3.11102e-07	1.85155e-07	1.31675e-07	1.79261e-07	2.52201e-07	1.30559e-07	1.51837e-07	1.18385e-07
1098	2.16618e-07	1.56137e-07	1.91741e-07	2.39178e-07	2.62486e-07	1.67335e-07	3.0487e-07	2.07172e-07	1.98456e-07	2.7795e-07	1.77397e-07	3.20802e-07	1.42038e-07	1.62809e-07	3.10292e-07	3.08477e-07	2.58882e-07	2.3448e-07	3.11375e-07	1.85957e-07	1.31042e-07	1.8024e-07	2.51583e-07	1.30021e-07	1.50985e-07	1.18599e-07
1099	2.16548e-07	1.56085e-07	1.92029e-07	2.3801e-07	2.61265e-07	1.67028e-07	3.04486e-07	2.06051e-07	1.98798e-07	2.7751e-07	1.78514e-07	3.21227e-07	1.41799e-07	1.63162e-07	3.10059e-07	3.09522e-07	2.58455e-07	2.35208e-07	3.11605e-07	1.86822e-07	1.30434e-07	1.81248e-07	2.50961e-07	1.2949e-07	1.50153e-07	1.18818e-07
1100	2.16473e-07	1.56036e-07	1.92327e-07	2.36833e-07	2.60066e-07	1.66737e-07	3.04099e-07	2.0494e-07	1.99151e-07	2.77082e-07	1.79645e-07	3.21628e-07	1.41587e-07	1.63531e-07	3.09822e-07	3.10525e-07	2.57978e-07	2.35917e-07	3.11789e-07	1.8775e-07	1.29852e-07	1.82283e-07	2.50339e-07	1.28969e-07	1.49343e-07	1.19042e-07
1101	2.16403e-07	1.55992e-07	1.92633e-07	2.35651e-07	2.58891e-07	1.66465e-07	3.03709e-07	2.03842e-07	1.99512e-07	2.76666e-07	1.80786e-07	3.22002e-07	1.41401e-07	1.63915e-07	3.09583e-07	3.11481e-07	2.57463e-07	2.36607e-07	3.11925e-07	1.88739e-07	1.29295e-07	1.8334e-07	2.4972e-07	1.28458e-07	1.48553e-07	1.19268e-07
1102	2.16338e-07	1.5595e-07	1.92948e-07	2.34465e-07	2.57741e-07	1.6621e-07	3.03318e-07	2.02758e-07	1.99878e-07	2.76262e-07	1.81935e-07	3.22346e-07	1.4124e-07	1.64314e-07	3.09342e-07	3.12384e-07	2.56916e-07	2.37272e-07	3.12009e-07	1.89789e-07	1.28766e-07	1.84417e-07	2.49107e-07	1.2796e-07	1.47782e-07	1.19496e-07
1103	2.16277e-07	1.55912e-07	1.93272e-07	2.33277e-07	2.56615e-07	1.65974e-07	3.02927e-07	2.01687e-07	2.00253e-07	2.75869e-07	1.83089e-07	3.22659e-07	1.41102e-07	1.64727e-07	3.091e-07	3.13234e-07	2.56337e-07	2.37907e-07	3.12038e-07	1.90896e-07	1.28264e-07	1.85511e-07	2.48503e-07	1.27476e-07	1.4703e-07	1.19724e-07
1104	2.16221e-07	1.55876e-07	1.93605e-07	2.3209e-07	2.55515e-07	1.65757e-07	3.02536e-07	2.00632e-07	2.00635e-07	2.75488e-07	1.84244e-07	3.22939e-07	1.40987e-07	1.65154e-07	3.08858e-07	3.1403e-07	2.5573e-07	2.38519e-07	3.12012e-07	1.9206e-07	1.27791e-07	1.86617e-07	2.47911e-07	1.27006e-07	1.46296e-07	1.1995e-07
1105	2.16169e-07	1.55843e-07	1.93946e-07	2.30904e-07	2.54442e-07	1.65558e-07	3.02146e-07	1.99593e-07	2.01019e-07	2.75118e-07	1.85397e-07	3.23178e-07	1.40893e-07	1.65594e-07	3.08618e-07	3.1477e-07	2.55098e-07	2.39119e-07	3.11926e-07	1.93276e-07	1.27346e-07	1.87733e-07	2.47334e-07	1.26553e-07	1.45579e-07	1.20174e-07
1106	2.16121e-07	1.55812e-07	1.94296e-07	2.29723e-07	2.53395e-07	1.65378e-07	3.01759e-07	1.98571e-07	2.01402e-07	2.74759e-07	1.86544e-07	3.23363e-07	1.4082e-07	1.66045e-07	3.0838e-07	3.15454e-07	2.54443e-07	2.39709e-07	3.11788e-07	1.94544e-07	1.26929e-07	1.88854e-07	2.46777e-07	1.26116e-07	1.44878e-07	1.20394e-07
1107	2.16078e-07	1.55784e-07	1.94655e-07	2.28548e-07	2.52376e-07	1.65218e-07	3.01374e-07	1.97566e-07	2.01783e-07	2.7441e-07	1.87682e-07	3.23488e-07	1.40766e-07	1.66506e-07	3.08144e-07	3.16091e-07	2.5377e-07	2.40292e-07	3.11605e-07	1.95859e-07	1.26542e-07	1.89976e-07	2.46242e-07	1.25698e-07	1.44193e-07	1.20608e-07
1108	2.1604e-07	1.55757e-07	1.95021e-07	2.2738e-07	2.51384e-07	1.65076e-07	3.00993e-07	1.96579e-07	2.02163e-07	2.74071e-07	1.88807e-07	3.23552e-07	1.40731e-07	1.66977e-07	3.07911e-07	3.1665e-07	2.53085e-07	2.40868e-07	3.1138e-07	1.97219e-07	1.26183e-07	1.91096e-07	2.45732e-07	1.25299e-07	1.43523e-07	1.20816e-07
1109	2.16006e-07	1.55731e-07	1.95396e-07	2.26222e-07	2.50421e-07	1.64954e-07	3.00615e-07	1.9561e-07	2.02535e-07	2.73741e-07	1.89916e-07	3.2356e-07	1.40714e-07	1.67455e-07	3.07682e-07	3.17098e-07	2.52393e-07	2.41439e-07	3.11124e-07	1.98619e-07	1.25853e-07	1.92209e-07	2.4525e-07	1.24919e-07	1.42869e-07	1.21016e-07
1110	2.15977e-07	1.55707e-07	1.9578e-07	2.25075e-07	2.49486e-07	1.6485e-07	3.00243e-07	1.94661e-07	2.02894e-07	2.73419e-07	1.91004e-07	3.23554e-07	1.40714e-07	1.6794e-07	3.07457e-07	3.17438e-07	2.51698e-07	2.42015e-07	3.10846e-07	2.00057e-07	1.25551e-07	1.93311e-07	2.448e-07	1.24561e-07	1.4223e-07	1.21205e-07
1111	2.15953e-07	1.55684e-07	1.96171e-07	2.23941e-07	2.48579e-07	1.64765e-07	2.99875e-07	1.9373e-07	2.03241e-07	2.73104e-07	1.92067e-07	3.2355e-07	1.40729e-07	1.6843e-07	3.07235e-07	3.17677e-07	2.50999e-07	2.42596e-07	3.10542e-07	2.01528e-07	1.25278e-07	1.94399e-07	2.44382e-07	1.24224e-07	1.41606e-07	1.21379e-07
1112	2.15933e-07	1.55661e-07	1.9657e-07	2.22821e-07	2.47702e-07	1.64699e-07	2.99513e-07	1.92818e-07	2.03578e-07	2.72795e-07	1.93101e-07	3.23545e-07	1.40753e-07	1.68923e-07	3.07018e-07	3.17826e-07	2.50299e-07	2.43183e-07	3.10212e-07	2.03028e-07	1.25033e-07	1.95467e-07	2.44001e-07	1.2391e-07	1.40995e-07	1.21536e-07
1113	2.15918e-07	1.55639e-07	1.96977e-07	2.21716e-07	2.46853e-07	1.64652e-07	2.99156e-07	1.91925e-07	2.03905e-07	2.72492e-07	1.94102e-07	3.23519e-07	1.40786e-07	1.69417e-07	3.06806e-07	3.17893e-07	2.49599e-07	2.43778e-07	3.09845e-07	2.04552e-07	1.24815e-07	1.96511e-07	2.43656e-07	1.23618e-07	1.40395e-07	1.21672e-07
1114	2.15908e-07	1.55617e-07	1.97392e-07	2.20629e-07	2.46032e-07	1.64622e-07	2.98806e-07	1.91052e-07	2.04225e-07	2.72193e-07	1.95067e-07	3.23467e-07	1.4082e-07	1.69912e-07	3.06597e-07	3.1788e-07	2.489e-07	2.4438e-07	3.09436e-07	2.06096e-07	1.24625e-07	1.97528e-07	2.43352e-07	1.23349e-07	1.39802e-07	1.21787e-07
1115	2.15901e-07	1.55594e-07	1.97814e-07	2.1956e-07	2.45236e-07	1.64611e-07	2.98463e-07	1.90198e-07	2.0454e-07	2.71898e-07	1.9599e-07	3.23382e-07	1.40834e-07	1.70404e-07	3.06393e-07	3.17793e-07	2.48203e-07	2.44992e-07	3.08962e-07	2.07654e-07	1.2446e-07	1.98513e-07	2.43088e-07	1.23103e-07	1.39214e-07	1.21888e-07
1116	2.15896e-07	1.55572e-07	1.98244e-07	2.18511e-07	2.44464e-07	1.64617e-07	2.98126e-07	1.89364e-07	2.04852e-07	2.71604e-07	1.96868e-07	3.23262e-07	1.40817e-07	1.70893e-07	3.06193e-07	3.17635e-07	2.47511e-07	2.45605e-07	3.08417e-07	2.09223e-07	1.2432e-07	1.99472e-07	2.42867e-07	1.22882e-07	1.38632e-07	1.21979e-07
1117	2.15892e-07	1.55549e-07	1.98681e-07	2.17483e-07	2.43718e-07	1.6464e-07	2.97796e-07	1.88548e-07	2.05166e-07	2.71312e-07	1.97699e-07	3.23114e-07	1.40772e-07	1.71375e-07	3.05996e-07	3.17409e-07	2.46824e-07	2.46219e-07	3.07794e-07	2.10796e-07	1.24205e-07	2.00412e-07	2.4269e-07	1.22684e-07	1.38056e-07	1.22061e-07
1118	2.15891e-07	1.55525e-07	1.99124e-07	2.16477e-07	2.42995e-07	1.6468e-07	2.97474e-07	1.8775e-07	2.05483e-07	2.71018e-07	1.98483e-07	3.22944e-07	1.40705e-07	1.7185e-07	3.05802e-07	3.17111e-07	2.46143e-07	2.46833e-07	3.07093e-07	2.12369e-07	1.24114e-07	2.01318e-07	2.42558e-07	1.22511e-07	1.37489e-07	1.22131e-07
1119	2.15891e-07	1.55499e-07	1.99575e-07	2.15494e-07	2.42297e-07	1.64736e-07	2.97158e-07	1.86971e-07	2.05802e-07	2.70724e-07	1.99217e-07	3.22753e-07	1.4062e-07	1.72314e-07	3.05611e-07	3.16746e-07	2.45469e-07	2.4745e-07	3.06323e-07	2.13936e-07	1.24045e-07	2.0219e-07	2.42471e-07	1.22362e-07	1.36931e-07	1.22187e-07
1120	2.15893e-07	1.55473e-07	2.00032e-07	2.14535e-07	2.41623e-07	1.64808e-07	2.9685e-07	1.8621e-07	2.06124e-07	2.70425e-07	1.99897e-07	3.22535e-07	1.40508e-07	1.72766e-07	3.05421e-07	3.16322e-07	2.44804e-07	2.48071e-07	3.05491e-07	2.1549e-07	1.23997e-07	2.03024e-07	2.42429e-07	1.22237e-07	1.36381e-07	1.2223e-07
1121	2.15898e-07	1.55444e-07	2.00496e-07	2.136e-07	2.40972e-07	1.64895e-07	2.96549e-07	1.85466e-07	2.06449e-07	2.70123e-07	2.00519e-07	3.223e-07	1.40374e-07	1.73204e-07	3.05233e-07	3.15845e-07	2.44148e-07	2.48696e-07	3.04598e-07	2.17023e-07	1.2397e-07	2.03818e-07	2.42434e-07	1.22136e-07	1.35831e-07	1.22264e-07
1122	2.15904e-07	1.55414e-07	2.00965e-07	2.12692e-07	2.40344e-07	1.64997e-07	2.96255e-07	1.84738e-07	2.06778e-07	2.69814e-07	2.01076e-07	3.22054e-07	1.40228e-07	1.73624e-07	3.05045e-07	3.1532e-07	2.43503e-07	2.49327e-07	3.03646e-07	2.18528e-07	1.23961e-07	2.04574e-07	2.42485e-07	1.22059e-07	1.35262e-07	1.22304e-07
1123	2.15913e-07	1.55382e-07	2.01441e-07	2.1181e-07	2.39739e-07	1.65113e-07	2.95969e-07	1.84027e-07	2.07113e-07	2.69499e-07	2.01561e-07	3.21781e-07	1.40076e-07	1.74026e-07	3.04857e-07	3.14751e-07	2.42868e-07	2.49965e-07	3.02638e-07	2.20001e-07	1.2397e-07	2.053e-07	2.42582e-07	1.22005e-07	1.34679e-07	1.22357e-07
1124	2.15924e-07	1.55347e-07	2.01922e-07	2.10955e-07	2.39157e-07	1.65242e-07	2.95689e-07	1.83331e-07	2.07455e-07	2.69174e-07	2.0197e-07	3.21467e-07	1.3992e-07	1.74406e-07	3.04667e-07	3.14144e-07	2.42247e-07	2.5061e-07	3.01577e-07	2.2144e-07	1.23996e-07	2.05996e-07	2.42724e-07	1.21975e-07	1.34081e-07	1.22421e-07
1125	2.15937e-07	1.55309e-07	2.02409e-07	2.10128e-07	2.38595e-07	1.65384e-07	2.95416e-07	1.82649e-07	2.07806e-07	2.68839e-07	2.02323e-07	3.21117e-07	1.39761e-07	1.74762e-07	3.04475e-07	3.13502e-07	2.41638e-07	2.51263e-07	3.00464e-07	2.22838e-07	1.24036e-07	2.06664e-07	2.4291e-07	1.21968e-07	1.33472e-07	1.2249e-07
1126	2.15953e-07	1.55269e-07	2.02901e-07	2.09328e-07	2.38056e-07	1.65537e-07	2.9515e-07	1.81982e-07	2.08167e-07	2.68492e-07	2.0263e-07	3.20732e-07	1.396e-07	1.75091e-07	3.04279e-07	3.12832e-07	2.41042e-07	2.51925e-07	2.99304e-07	2.2419e-07	1.2409e-07	2.07311e-07	2.43141e-07	1.21983e-07	1.32851e-07	1.22556e-07
1127	2.1597e-07	1.55225e-07	2.03398e-07	2.08558e-07	2.37536e-07	1.65702e-07	2.9489e-07	1.81327e-07	2.08539e-07	2.68134e-07	2.02901e-07	3.20313e-07	1.39433e-07	1.75393e-07	3.04078e-07	3.12136e-07	2.40461e-07	2.52597e-07	2.98097e-07	2.2549e-07	1.24156e-07	2.07944e-07	2.43414e-07	1.2202e-07	1.32225e-07	1.22621e-07
1128	2.15991e-07	1.55178e-07	2.039e-07	2.07817e-07	2.37037e-07	1.65877e-07	2.94635e-07	1.80684e-07	2.08923e-07	2.67764e-07	2.03139e-07	3.19861e-07	1.39252e-07	1.75663e-07	3.0387e-07	3.11421e-07	2.39895e-07	2.53279e-07	2.96848e-07	2.26743e-07	1.24235e-07	2.08568e-07	2.43728e-07	1.22078e-07	1.31598e-07	1.22687e-07
1129	2.16013e-07	1.55128e-07	2.04406e-07	2.07104e-07	2.36557e-07	1.66062e-07	2.94387e-07	1.80052e-07	2.0932e-07	2.67383e-07	2.03353e-07	3.19379e-07	1.39057e-07	1.759e-07	3.03655e-07	3.10688e-07	2.39345e-07	2.53972e-07	2.95559e-07	2.27952e-07	1.24325e-07	2.09195e-07	2.44082e-07	1.22156e-07	1.30966e-07	1.22754e-07
1130	2.16038e-07	1.55073e-07	2.04916e-07	2.06422e-07	2.36096e-07	1.66255e-07	2.94143e-07	1.79431e-07	2.09732e-07	2.66995e-07	2.03546e-07	3.18871e-07	1.38847e-07	1.76105e-07	3.03432e-07	3.09944e-07	2.3881e-07	2.54675e-07	2.94231e-07	2.2911e-07	1.24424e-07	2.09824e-07	2.44474e-07	1.22255e-07	1.3033e-07	1.22824e-07
1131	2.16065e-07	1.55015e-07	2.05431e-07	2.05768e-07	2.35654e-07	1.66457e-07	2.93905e-07	1.78818e-07	2.10159e-07	2.66616e-07	2.03718e-07	3.18341e-07	1.38621e-07	1.7628e-07	3.03198e-07	3.09191e-07	2.38292e-07	2.55389e-07	2.92869e-07	2.30207e-07	1.24531e-07	2.10457e-07	2.44901e-07	1.22372e-07	1.29693e-07	1.22897e-07
1132	2.16095e-07	1.54954e-07	2.05949e-07	2.05145e-07	2.35229e-07	1.66666e-07	2.93671e-07	1.78214e-07	2.10602e-07	2.66248e-07	2.0387e-07	3.17792e-07	1.38382e-07	1.76424e-07	3.02953e-07	3.08433e-07	2.37791e-07	2.56114e-07	2.91473e-07	2.31242e-07	1.24645e-07	2.11083e-07	2.45362e-07	1.22507e-07	1.29054e-07	1.22976e-07
1133	2.16128e-07	1.54893e-07	2.0647e-07	2.04551e-07	2.34821e-07	1.66882e-07	2.9344e-07	1.77616e-07	2.11062e-07	2.65887e-07	2.04013e-07	3.17228e-07	1.3813e-07	1.76533e-07	3.02696e-07	3.07673e-07	2.37306e-07	2.56851e-07	2.90049e-07	2.3222e-07	1.24762e-07	2.11701e-07	2.45854e-07	1.2266e-07	1.28412e-07	1.2306e-07
1134	2.16163e-07	1.54833e-07	2.06994e-07	2.03987e-07	2.34429e-07	1.67102e-07	2.93213e-07	1.77025e-07	2.11539e-07	2.65531e-07	2.04151e-07	3.1665e-07	1.37867e-07	1.76609e-07	3.02426e-07	3.06914e-07	2.36839e-07	2.57599e-07	2.88602e-07	2.3314e-07	1.24881e-07	2.12311e-07	2.46375e-07	1.22829e-07	1.27768e-07	1.23151e-07
1135	2.162e-07	1.54776e-07	2.07521e-07	2.03452e-07	2.34053e-07	1.67318e-07	2.92989e-07	1.76438e-07	2.12034e-07	2.6518e-07	2.04283e-07	3.16064e-07	1.37594e-07	1.76667e-07	3.02141e-07	3.06159e-07	2.36389e-07	2.58358e-07	2.87134e-07	2.34002e-07	1.24994e-07	2.12916e-07	2.46922e-07	1.23013e-07	1.27125e-07	1.2325e-07
1136	2.1624e-07	1.54723e-07	2.0805e-07	2.02946e-07	2.33693e-07	1.67528e-07	2.92767e-07	1.75853e-07	2.12548e-07	2.6482e-07	2.04414e-07	3.15471e-07	1.37313e-07	1.76719e-07	3.01839e-07	3.05411e-07	2.35957e-07	2.59127e-07	2.85648e-07	2.34808e-07	1.25092e-07	2.13515e-07	2.47491e-07	1.23212e-07	1.26483e-07	1.23359e-07
1137	2.16283e-07	1.54673e-07	2.08582e-07	2.02469e-07	2.33356e-07	1.6773e-07	2.92547e-07	1.75268e-07	2.13081e-07	2.64438e-07	2.04549e-07	3.14874e-07	1.37025e-07	1.76762e-07	3.01518e-07	3.04672e-07	2.35543e-07	2.59907e-07	2.84146e-07	2.35552e-07	1.25163e-07	2.14108e-07	2.48083e-07	1.23423e-07	1.25845e-07	1.23478e-07
1138	2.16329e-07	1.54627e-07	2.09115e-07	2.0202e-07	2.33043e-07	1.67924e-07	2.92328e-07	1.74685e-07	2.13633e-07	2.64015e-07	2.0469e-07	3.14277e-07	1.36732e-07	1.76798e-07	3.01177e-07	3.03945e-07	2.35146e-07	2.60697e-07	2.82629e-07	2.36218e-07	1.25203e-07	2.14697e-07	2.48694e-07	1.23647e-07	1.25213e-07	1.23607e-07
1139	2.16377e-07	1.54581e-07	2.09649e-07	2.01599e-07	2.32745e-07	1.6811e-07	2.9211e-07	1.74119e-07	2.14205e-07	2.6353e-07	2.04838e-07	3.13677e-07	1.36435e-07	1.76827e-07	3.00812e-07	3.0323e-07	2.34767e-07	2.61496e-07	2.81101e-07	2.36803e-07	1.25211e-07	2.15282e-07	2.49321e-07	1.23882e-07	1.24585e-07	1.23749e-07
1140	2.16428e-07	1.54532e-07	2.10185e-07	2.01206e-07	2.32455e-07	1.68285e-07	2.91892e-07	1.73574e-07	2.14796e-07	2.62981e-07	2.04993e-07	3.13068e-07	1.36135e-07	1.76861e-07	3.00426e-07	3.0253e-07	2.34406e-07	2.62303e-07	2.79563e-07	2.37323e-07	1.25175e-07	2.15864e-07	2.49961e-07	1.24127e-07	1.23963e-07	1.23903e-07
1141	2.16481e-07	1.5448e-07	2.10722e-07	2.0084e-07	2.32172e-07	1.6845e-07	2.91675e-07	1.73048e-07	2.15408e-07	2.62366e-07	2.05157e-07	3.12452e-07	1.35835e-07	1.76919e-07	3.00018e-07	3.01846e-07	2.34062e-07	2.63118e-07	2.78017e-07	2.37795e-07	1.25088e-07	2.16445e-07	2.5061e-07	1.2438e-07	1.23346e-07	1.24071e-07
1142	2.16538e-07	1.54424e-07	2.11259e-07	2.005e-07	2.31893e-07	1.68603e-07	2.91463e-07	1.72531e-07	2.16039e-07	2.61683e-07	2.05331e-07	3.11833e-07	1.35535e-07	1.77004e-07	2.99586e-07	3.0118e-07	2.33735e-07	2.6394e-07	2.76466e-07	2.38221e-07	1.24947e-07	2.17023e-07	2.51265e-07	1.24642e-07	1.22737e-07	1.24254e-07
1143	2.16597e-07	1.54368e-07	2.11795e-07	2.00185e-07	2.31622e-07	1.68748e-07	2.91255e-07	1.72019e-07	2.16689e-07	2.60936e-07	2.05516e-07	3.11211e-07	1.35237e-07	1.77116e-07	2.99127e-07	3.00531e-07	2.33426e-07	2.64768e-07	2.7491e-07	2.38611e-07	1.24753e-07	2.17603e-07	2.51921e-07	1.24912e-07	1.22137e-07	1.24451e-07
1144	2.16659e-07	1.54314e-07	2.12333e-07	1.99895e-07	2.31367e-07	1.6889e-07	2.91033e-07	1.71512e-07	2.17359e-07	2.60129e-07	2.05713e-07	3.10591e-07	1.34942e-07	1.77257e-07	2.9864e-07	2.99902e-07	2.33133e-07	2.65601e-07	2.73352e-07	2.38979e-07	1.24505e-07	2.18187e-07	2.52575e-07	1.25192e-07	1.21548e-07	1.24665e-07
1145	2.16724e-07	1.54262e-07	2.12871e-07	1.9963e-07	2.3113e-07	1.69026e-07	2.90786e-07	1.71009e-07	2.18048e-07	2.59263e-07	2.05921e-07	3.09972e-07	1.34652e-07	1.77421e-07	2.98121e-07	2.99292e-07	2.32857e-07	2.66437e-07	2.71793e-07	2.39333e-07	1.24206e-07	2.18775e-07	2.53223e-07	1.25476e-07	1.2097e-07	1.24894e-07
1146	2.16791e-07	1.54212e-07	2.1341e-07	1.99387e-07	2.30903e-07	1.69155e-07	2.90518e-07	1.70507e-07	2.18756e-07	2.58348e-07	2.06143e-07	3.09358e-07	1.34377e-07	1.77599e-07	2.97552e-07	2.98701e-07	2.32596e-07	2.67275e-07	2.70236e-07	2.39674e-07	1.23854e-07	2.19369e-07	2.53861e-07	1.25751e-07	1.20406e-07	1.2514e-07
1147	2.16862e-07	1.54165e-07	2.13949e-07	1.99167e-07	2.30678e-07	1.69276e-07	2.90232e-07	1.70003e-07	2.19481e-07	2.57388e-07	2.06379e-07	3.08749e-07	1.34123e-07	1.77791e-07	2.96932e-07	2.98129e-07	2.32352e-07	2.68115e-07	2.68681e-07	2.4001e-07	1.23446e-07	2.19968e-07	2.54485e-07	1.26017e-07	1.19856e-07	1.25404e-07
1148	2.16935e-07	1.5412e-07	2.14487e-07	1.98967e-07	2.30455e-07	1.69389e-07	2.89926e-07	1.69496e-07	2.20224e-07	2.56377e-07	2.06629e-07	3.08149e-07	1.33891e-07	1.77984e-07	2.96266e-07	2.97577e-07	2.32123e-07	2.68954e-07	2.6713e-07	2.40344e-07	1.22996e-07	2.20574e-07	2.55092e-07	1.26266e-07	1.19321e-07	1.25685e-07
1149	2.17011e-07	1.54078e-07	2.15025e-07	1.98788e-07	2.30233e-07	1.69495e-07	2.89597e-07	1.68979e-07	2.20984e-07	2.55316e-07	2.06894e-07	3.07557e-07	1.33682e-07	1.78163e-07	2.95559e-07	2.97043e-07	2.31908e-07	2.6979e-07	2.65584e-07	2.40678e-07	1.22518e-07	2.21188e-07	2.55676e-07	1.26493e-07	1.18803e-07	1.25984e-07
1150	2.17091e-07	1.54045e-07	2.15562e-07	1.98628e-07	2.30013e-07	1.69594e-07	2.89245e-07	1.68447e-07	2.2176e-07	2.54206e-07	2.07175e-07	3.06976e-07	1.33497e-07	1.78322e-07	2.9481e-07	2.96528e-07	2.31709e-07	2.70623e-07	2.64044e-07	2.41016e-07	1.2202e-07	2.21808e-07	2.56242e-07	1.26698e-07	1.18304e-07	1.26302e-07
1151	2.17173e-07	1.54028e-07	2.16097e-07	1.98486e-07	2.29789e-07	1.69687e-07	2.88873e-07	1.67905e-07	2.22552e-07	2.53052e-07	2.07471e-07	3.06406e-07	1.33337e-07	1.78462e-07	2.9402e-07	2.96029e-07	2.31523e-07	2.71451e-07	2.62513e-07	2.41357e-07	1.21508e-07	2.22437e-07	2.5679e-07	1.26881e-07	1.17823e-07	1.26638e-07
1152	2.17257e-07	1.54027e-07	2.16631e-07	1.9836e-07	2.29559e-07	1.69774e-07	2.88478e-07	1.67355e-07	2.23357e-07	2.51851e-07	2.07783e-07	3.0585e-07	1.33203e-07	1.78583e-07	2.93185e-07	2.95552e-07	2.31351e-07	2.72271e-07	2.60989e-07	2.41706e-07	1.20983e-07	2.23075e-07	2.57313e-07	1.27032e-07	1.17362e-07	1.26993e-07
1153	2.17345e-07	1.54041e-07	2.17162e-07	1.98249e-07	2.29323e-07	1.69854e-07	2.88062e-07	1.66809e-07	2.24176e-07	2.50598e-07	2.08111e-07	3.05307e-07	1.33095e-07	1.78685e-07	2.923e-07	2.951e-07	2.31192e-07	2.73082e-07	2.59476e-07	2.42063e-07	1.20447e-07	2.23721e-07	2.57804e-07	1.27152e-07	1.16922e-07	1.27366e-07
1154	2.17436e-07	1.5407e-07	2.1769e-07	1.98151e-07	2.29076e-07	1.69932e-07	2.87624e-07	1.66271e-07	2.25007e-07	2.49297e-07	2.08455e-07	3.04779e-07	1.33014e-07	1.7877e-07	2.91367e-07	2.94672e-07	2.31045e-07	2.73882e-07	2.57973e-07	2.4243e-07	1.19901e-07	2.24376e-07	2.58222e-07	1.27244e-07	1.16504e-07	1.27759e-07
1155	2.1753e-07	1.54112e-07	2.18216e-07	1.98065e-07	2.28809e-07	1.70011e-07	2.87165e-07	1.65742e-07	2.25848e-07	2.4796e-07	2.08815e-07	3.04267e-07	1.3296e-07	1.78838e-07	2.90387e-07	2.94268e-07	2.30906e-07	2.74669e-07	2.56482e-07	2.4281e-07	1.19348e-07	2.2504e-07	2.58575e-07	1.27299e-07	1.16109e-07	1.2817e-07
1156	2.17626e-07	1.54169e-07	2.18737e-07	1.9799e-07	2.28517e-07	1.70084e-07	2.86683e-07	1.65213e-07	2.26699e-07	2.46597e-07	2.09191e-07	3.0377e-07	1.32935e-07	1.78884e-07	2.89364e-07	2.93885e-07	2.30769e-07	2.7544e-07	2.55002e-07	2.43202e-07	1.18788e-07	2.25713e-07	2.58885e-07	1.27312e-07	1.15737e-07	1.28599e-07
1157	2.17725e-07	1.54239e-07	2.19255e-07	1.97927e-07	2.28199e-07	1.70153e-07	2.86186e-07	1.64683e-07	2.27559e-07	2.45211e-07	2.09583e-07	3.0329e-07	1.32938e-07	1.7891e-07	2.88304e-07	2.93521e-07	2.30631e-07	2.76195e-07	2.53536e-07	2.4361e-07	1.18225e-07	2.26395e-07	2.59156e-07	1.27294e-07	1.15389e-07	1.29047e-07
1158	2.17828e-07	1.54323e-07	2.19768e-07	1.97876e-07	2.27858e-07	1.70214e-07	2.85681e-07	1.64151e-07	2.28425e-07	2.43806e-07	2.09991e-07	3.02827e-07	1.32969e-07	1.78917e-07	2.87212e-07	2.93174e-07	2.30493e-07	2.76931e-07	2.52082e-07	2.44033e-07	1.17658e-07	2.27086e-07	2.59385e-07	1.27259e-07	1.15066e-07	1.29514e-07
1159	2.17933e-07	1.5442e-07	2.20277e-07	1.97836e-07	2.27498e-07	1.7026e-07	2.85161e-07	1.63619e-07	2.29296e-07	2.42384e-07	2.10413e-07	3.02381e-07	1.33029e-07	1.78906e-07	2.8609e-07	2.92843e-07	2.30349e-07	2.77645e-07	2.50643e-07	2.44473e-07	1.1709e-07	2.27786e-07	2.59581e-07	1.27212e-07	1.14768e-07	1.29998e-07
1160	2.18041e-07	1.54531e-07	2.2078e-07	1.97806e-07	2.27124e-07	1.70294e-07	2.84616e-07	1.63088e-07	2.30171e-07	2.4095e-07	2.1085e-07	3.01952e-07	1.33117e-07	1.7888e-07	2.84939e-07	2.92524e-07	2.30194e-07	2.78335e-07	2.49217e-07	2.44932e-07	1.16523e-07	2.28495e-07	2.59765e-07	1.27146e-07	1.14495e-07	1.30499e-07
1161	2.18152e-07	1.54649e-07	2.21279e-07	1.97785e-07	2.26737e-07	1.70319e-07	2.84043e-07	1.62556e-07	2.31048e-07	2.39504e-07	2.11302e-07	3.0154e-07	1.33235e-07	1.7884e-07	2.83762e-07	2.92216e-07	2.30024e-07	2.79e-07	2.47806e-07	2.45409e-07	1.15958e-07	2.29211e-07	2.59948e-07	1.27063e-07	1.14249e-07	1.31018e-07
1162	2.18266e-07	1.54768e-07	2.21774e-07	1.9777e-07	2.2634e-07	1.70338e-07	2.83447e-07	1.62022e-07	2.31925e-07	2.38052e-07	2.11766e-07	3.01145e-07	1.3338e-07	1.78787e-07	2.8255e-07	2.91915e-07	2.29839e-07	2.79638e-07	2.4641e-07	2.45906e-07	1.15396e-07	2.29936e-07	2.60134e-07	1.26967e-07	1.14029e-07	1.31553e-07
1163	2.18383e-07	1.54888e-07	2.22265e-07	1.97763e-07	2.25933e-07	1.70352e-07	2.82828e-07	1.61485e-07	2.32801e-07	2.36594e-07	2.12243e-07	3.00767e-07	1.33554e-07	1.78723e-07	2.81303e-07	2.91619e-07	2.29639e-07	2.8025e-07	2.45028e-07	2.46422e-07	1.1484e-07	2.30668e-07	2.60324e-07	1.26861e-07	1.13836e-07	1.32104e-07
1164	2.18503e-07	1.5501e-07	2.22752e-07	1.97767e-07	2.25515e-07	1.70362e-07	2.82188e-07	1.60948e-07	2.33674e-07	2.35134e-07	2.12731e-07	3.00405e-07	1.33756e-07	1.78649e-07	2.80024e-07	2.91327e-07	2.29426e-07	2.80831e-07	2.43662e-07	2.46959e-07	1.14291e-07	2.31407e-07	2.6052e-07	1.2675e-07	1.13669e-07	1.3267e-07
1165	2.18625e-07	1.55132e-07	2.23235e-07	1.97779e-07	2.25085e-07	1.70369e-07	2.8152e-07	1.60411e-07	2.34541e-07	2.33675e-07	2.13231e-07	3.00059e-07	1.33986e-07	1.78567e-07	2.7871e-07	2.91039e-07	2.29195e-07	2.81381e-07	2.4231e-07	2.47516e-07	1.13749e-07	2.32152e-07	2.60722e-07	1.26634e-07	1.1353e-07	1.33251e-07
1166	2.18751e-07	1.55256e-07	2.23712e-07	1.97798e-07	2.24645e-07	1.70374e-07	2.80825e-07	1.59876e-07	2.35402e-07	2.32219e-07	2.13739e-07	2.99728e-07	1.34242e-07	1.78477e-07	2.77365e-07	2.90758e-07	2.28941e-07	2.81898e-07	2.40973e-07	2.48093e-07	1.13217e-07	2.32902e-07	2.60926e-07	1.26514e-07	1.13418e-07	1.33845e-07
1167	2.18879e-07	1.5538e-07	2.24184e-07	1.9782e-07	2.24197e-07	1.7038e-07	2.80105e-07	1.59344e-07	2.36262e-07	2.30769e-07	2.14256e-07	2.99411e-07	1.34525e-07	1.78381e-07	2.75991e-07	2.90499e-07	2.28665e-07	2.82379e-07	2.39652e-07	2.48691e-07	1.12696e-07	2.33656e-07	2.61122e-07	1.26391e-07	1.13332e-07	1.34453e-07
1168	2.1901e-07	1.55505e-07	2.24656e-07	1.97842e-07	2.23741e-07	1.70389e-07	2.79363e-07	1.58815e-07	2.3712e-07	2.29326e-07	2.1478e-07	2.99107e-07	1.34834e-07	1.78281e-07	2.7459e-07	2.90261e-07	2.28379e-07	2.82822e-07	2.38345e-07	2.49308e-07	1.12187e-07	2.34415e-07	2.61309e-07	1.26265e-07	1.13274e-07	1.35072e-07
1169	2.19144e-07	1.55632e-07	2.25127e-07	1.97861e-07	2.23283e-07	1.70401e-07	2.78599e-07	1.58289e-07	2.37973e-07	2.27894e-07	2.1531e-07	2.98816e-07	1.35168e-07	1.78176e-07	2.73164e-07	2.90006e-07	2.28085e-07	2.83213e-07	2.37052e-07	2.49945e-07	1.11691e-07	2.35176e-07	2.61489e-07	1.26137e-07	1.13242e-07	1.35702e-07
1170	2.19281e-07	1.5576e-07	2.25597e-07	1.97874e-07	2.22824e-07	1.70416e-07	2.77818e-07	1.57767e-07	2.38822e-07	2.26474e-07	2.15844e-07	2.98537e-07	1.35526e-07	1.78068e-07	2.71716e-07	2.8973e-07	2.27769e-07	2.83577e-07	2.35774e-07	2.506e-07	1.1121e-07	2.35938e-07	2.61666e-07	1.26008e-07	1.13237e-07	1.36343e-07
1171	2.1942e-07	1.55891e-07	2.26065e-07	1.97869e-07	2.22365e-07	1.70435e-07	2.77021e-07	1.5725e-07	2.39662e-07	2.25069e-07	2.1638e-07	2.98268e-07	1.35908e-07	1.77958e-07	2.70248e-07	2.89426e-07	2.27431e-07	2.83922e-07	2.3451e-07	2.51274e-07	1.10744e-07	2.36701e-07	2.6184e-07	1.25878e-07	1.13258e-07	1.36992e-07
1172	2.19562e-07	1.56019e-07	2.26531e-07	1.97848e-07	2.21907e-07	1.7046e-07	2.7621e-07	1.56739e-07	2.40494e-07	2.2368e-07	2.16918e-07	2.98008e-07	1.36312e-07	1.77847e-07	2.68764e-07	2.89095e-07	2.2707e-07	2.84248e-07	2.33259e-07	2.51964e-07	1.10295e-07	2.37463e-07	2.62011e-07	1.25748e-07	1.13304e-07	1.37649e-07
1173	2.19707e-07	1.56144e-07	2.26994e-07	1.97814e-07	2.21452e-07	1.70492e-07	2.75372e-07	1.56235e-07	2.41314e-07	2.22309e-07	2.17455e-07	2.97756e-07	1.36738e-07	1.77735e-07	2.67267e-07	2.88761e-07	2.2669e-07	2.84554e-07	2.3202e-07	2.5267e-07	1.09864e-07	2.38223e-07	2.62179e-07	1.25619e-07	1.13376e-07	1.38313e-07
1174	2.19855e-07	1.56267e-07	2.27454e-07	1.9777e-07	2.21001e-07	1.70532e-07	2.745e-07	1.55739e-07	2.42121e-07	2.20958e-07	2.17989e-07	2.97511e-07	1.37184e-07	1.77623e-07	2.65759e-07	2.88432e-07	2.26293e-07	2.84834e-07	2.30794e-07	2.53391e-07	1.09451e-07	2.3898e-07	2.62346e-07	1.25492e-07	1.13473e-07	1.38982e-07
1175	2.20005e-07	1.56388e-07	2.2791e-07	1.97717e-07	2.20554e-07	1.70581e-07	2.73595e-07	1.55252e-07	2.42915e-07	2.19629e-07	2.18519e-07	2.9727e-07	1.37649e-07	1.77512e-07	2.64244e-07	2.88109e-07	2.25877e-07	2.85083e-07	2.29574e-07	2.54125e-07	1.09058e-07	2.39732e-07	2.62513e-07	1.25367e-07	1.13593e-07	1.39656e-07
1176	2.20158e-07	1.56506e-07	2.28361e-07	1.97655e-07	2.20112e-07	1.7064e-07	2.72663e-07	1.54773e-07	2.43693e-07	2.18322e-07	2.19043e-07	2.97034e-07	1.38132e-07	1.77402e-07	2.62724e-07	2.87794e-07	2.25443e-07	2.853e-07	2.2836e-07	2.5487e-07	1.08685e-07	2.40478e-07	2.62682e-07	1.25244e-07	1.13738e-07	1.40332e-07
1177	2.20314e-07	1.56622e-07	2.28804e-07	1.97583e-07	2.19677e-07	1.70711e-07	2.71708e-07	1.54305e-07	2.4445e-07	2.17041e-07	2.19559e-07	2.96799e-07	1.38631e-07	1.77293e-07	2.61202e-07	2.8749e-07	2.24996e-07	2.85478e-07	2.2715e-07	2.55626e-07	1.08333e-07	2.41216e-07	2.62854e-07	1.25125e-07	1.13905e-07	1.41009e-07
1178	2.20472e-07	1.56736e-07	2.29235e-07	1.975e-07	2.1925e-07	1.70794e-07	2.70733e-07	1.53847e-07	2.45183e-07	2.15785e-07	2.20064e-07	2.96565e-07	1.39146e-07	1.77186e-07	2.59681e-07	2.87201e-07	2.24528e-07	2.85611e-07	2.25939e-07	2.56389e-07	1.08002e-07	2.41944e-07	2.63032e-07	1.2501e-07	1.14093e-07	1.41687e-07
1179	2.20633e-07	1.56846e-07	2.29651e-07	1.974e-07	2.18831e-07	1.70892e-07	2.69738e-07	1.53401e-07	2.45892e-07	2.14556e-07	2.20557e-07	2.9633e-07	1.39676e-07	1.77081e-07	2.58162e-07	2.86923e-07	2.24038e-07	2.85698e-07	2.24729e-07	2.57158e-07	1.07694e-07	2.42662e-07	2.63215e-07	1.249e-07	1.14303e-07	1.42364e-07
1180	2.20796e-07	1.56953e-07	2.30052e-07	1.97277e-07	2.18421e-07	1.71004e-07	2.68726e-07	1.52966e-07	2.4658e-07	2.13355e-07	2.21035e-07	2.96094e-07	1.40217e-07	1.76978e-07	2.56649e-07	2.86661e-07	2.23528e-07	2.85737e-07	2.23522e-07	2.57931e-07	1.07409e-07	2.43367e-07	2.63406e-07	1.24794e-07	1.14533e-07	1.43037e-07
1181	2.20962e-07	1.57057e-07	2.30442e-07	1.97131e-07	2.1802e-07	1.71132e-07	2.67699e-07	1.52544e-07	2.47248e-07	2.12183e-07	2.21497e-07	2.95854e-07	1.4077e-07	1.76877e-07	2.55144e-07	2.86427e-07	2.23001e-07	2.85729e-07	2.22316e-07	2.58706e-07	1.07146e-07	2.44057e-07	2.63605e-07	1.24695e-07	1.14782e-07	1.43706e-07
1182	2.21131e-07	1.5716e-07	2.3082e-07	1.96968e-07	2.17631e-07	1.71277e-07	2.6666e-07	1.52135e-07	2.47893e-07	2.1104e-07	2.21939e-07	2.9561e-07	1.41332e-07	1.76777e-07	2.53649e-07	2.86197e-07	2.22457e-07	2.85684e-07	2.21092e-07	2.59479e-07	1.06908e-07	2.44732e-07	2.63814e-07	1.24601e-07	1.15049e-07	1.4437e-07
1183	2.21301e-07	1.5726e-07	2.31187e-07	1.96794e-07	2.17252e-07	1.7144e-07	2.65613e-07	1.51739e-07	2.4851e-07	2.09929e-07	2.2236e-07	2.95358e-07	1.41903e-07	1.7668e-07	2.52167e-07	2.85965e-07	2.219e-07	2.85605e-07	2.19849e-07	2.6025e-07	1.06693e-07	2.45388e-07	2.64033e-07	1.24514e-07	1.15334e-07	1.45025e-07
1184	2.21475e-07	1.5736e-07	2.31541e-07	1.9661e-07	2.16885e-07	1.71621e-07	2.64559e-07	1.51357e-07	2.49097e-07	2.08848e-07	2.22757e-07	2.95097e-07	1.4248e-07	1.76584e-07	2.50699e-07	2.85717e-07	2.21324e-07	2.85498e-07	2.18588e-07	2.61014e-07	1.06503e-07	2.46025e-07	2.64263e-07	1.24435e-07	1.15633e-07	1.45672e-07
1185	2.21651e-07	1.57458e-07	2.31883e-07	1.96418e-07	2.16529e-07	1.71822e-07	2.63501e-07	1.50989e-07	2.4965e-07	2.07799e-07	2.23128e-07	2.94821e-07	1.43063e-07	1.76489e-07	2.49247e-07	2.85455e-07	2.20731e-07	2.85367e-07	2.1731e-07	2.6177e-07	1.06336e-07	2.4664e-07	2.64505e-07	1.24363e-07	1.15948e-07	1.46309e-07
1186	2.21829e-07	1.57554e-07	2.32212e-07	1.96218e-07	2.16187e-07	1.72043e-07	2.62442e-07	1.50635e-07	2.50161e-07	2.06782e-07	2.2347e-07	2.94524e-07	1.43649e-07	1.76394e-07	2.47813e-07	2.85181e-07	2.20123e-07	2.85213e-07	2.16013e-07	2.62514e-07	1.06195e-07	2.47232e-07	2.6476e-07	1.24299e-07	1.16275e-07	1.46933e-07
1187	2.22009e-07	1.5765e-07	2.32527e-07	1.96011e-07	2.15857e-07	1.72286e-07	2.61384e-07	1.50296e-07	2.50627e-07	2.05797e-07	2.23781e-07	2.94201e-07	1.44238e-07	1.763e-07	2.464e-07	2.849e-07	2.195e-07	2.85037e-07	2.14668e-07	2.63244e-07	1.06078e-07	2.47798e-07	2.65027e-07	1.24244e-07	1.16615e-07	1.47544e-07
1188	2.22192e-07	1.57744e-07	2.32829e-07	1.95798e-07	2.15541e-07	1.72551e-07	2.6033e-07	1.49971e-07	2.51045e-07	2.04845e-07	2.2406e-07	2.93848e-07	1.44827e-07	1.76206e-07	2.45007e-07	2.84615e-07	2.18865e-07	2.84839e-07	2.13259e-07	2.63957e-07	1.05985e-07	2.48338e-07	2.65308e-07	1.24198e-07	1.16965e-07	1.48139e-07
1189	2.22377e-07	1.57837e-07	2.33117e-07	1.9558e-07	2.15238e-07	1.72838e-07	2.59282e-07	1.49662e-07	2.51415e-07	2.03925e-07	2.24304e-07	2.93465e-07	1.45413e-07	1.7611e-07	2.43638e-07	2.84329e-07	2.1822e-07	2.8462e-07	2.11779e-07	2.6465e-07	1.05917e-07	2.48855e-07	2.65602e-07	1.24161e-07	1.17324e-07	1.48717e-07
1190	2.22564e-07	1.57929e-07	2.33389e-07	1.9536e-07	2.14949e-07	1.73148e-07	2.58243e-07	1.49367e-07	2.51735e-07	2.03038e-07	2.24513e-07	2.93058e-07	1.45995e-07	1.76013e-07	2.42294e-07	2.84042e-07	2.17567e-07	2.84383e-07	2.10223e-07	2.65319e-07	1.05873e-07	2.49351e-07	2.6591e-07	1.24133e-07	1.17691e-07	1.49277e-07
1191	2.22754e-07	1.5802e-07	2.33642e-07	1.95139e-07	2.14674e-07	1.73483e-07	2.57214e-07	1.49087e-07	2.52002e-07	2.02183e-07	2.24683e-07	2.92639e-07	1.46561e-07	1.75913e-07	2.40975e-07	2.8372e-07	2.16907e-07	2.84129e-07	2.08598e-07	2.65961e-07	1.05853e-07	2.49822e-07	2.66231e-07	1.24116e-07	1.18064e-07	1.49817e-07
1192	2.22945e-07	1.58111e-07	2.33871e-07	1.94918e-07	2.14412e-07	1.73842e-07	2.56198e-07	1.48822e-07	2.52216e-07	2.0136e-07	2.24812e-07	2.9221e-07	1.47109e-07	1.7581e-07	2.39683e-07	2.83348e-07	2.16242e-07	2.83861e-07	2.06906e-07	2.66575e-07	1.05857e-07	2.50269e-07	2.66566e-07	1.24109e-07	1.18442e-07	1.50335e-07
1193	2.23139e-07	1.58201e-07	2.34074e-07	1.947e-07	2.14165e-07	1.74225e-07	2.55196e-07	1.48571e-07	2.52379e-07	2.00569e-07	2.24903e-07	2.91777e-07	1.47633e-07	1.75702e-07	2.38419e-07	2.82931e-07	2.15574e-07	2.83579e-07	2.05151e-07	2.67165e-07	1.05885e-07	2.50691e-07	2.66914e-07	1.24113e-07	1.18822e-07	1.50831e-07
1194	2.23335e-07	1.5829e-07	2.3425e-07	1.94485e-07	2.13931e-07	1.74634e-07	2.54212e-07	1.48335e-07	2.52507e-07	1.9981e-07	2.24958e-07	2.91341e-07	1.48126e-07	1.75588e-07	2.37183e-07	2.82471e-07	2.14905e-07	2.83285e-07	2.03338e-07	2.67731e-07	1.05935e-07	2.51088e-07	2.67274e-07	1.24128e-07	1.19204e-07	1.51306e-07
1195	2.23533e-07	1.58378e-07	2.34408e-07	1.94275e-07	2.13711e-07	1.75069e-07	2.53246e-07	1.48114e-07	2.52611e-07	1.99081e-07	2.24976e-07	2.90913e-07	1.48579e-07	1.75468e-07	2.35978e-07	2.81973e-07	2.14235e-07	2.82981e-07	2.01469e-07	2.6827e-07	1.06008e-07	2.51462e-07	2.67647e-07	1.24154e-07	1.19586e-07	1.5176e-07
1196	2.23733e-07	1.58466e-07	2.34558e-07	1.94072e-07	2.13504e-07	1.7553e-07	2.523e-07	1.47906e-07	2.52682e-07	1.98383e-07	2.24954e-07	2.9049e-07	1.48985e-07	1.7534e-07	2.34803e-07	2.81442e-07	2.13567e-07	2.82668e-07	1.99552e-07	2.68781e-07	1.06103e-07	2.51809e-07	2.68032e-07	1.24191e-07	1.19966e-07	1.5219e-07
1197	2.23934e-07	1.58554e-07	2.34709e-07	1.93877e-07	2.13311e-07	1.76018e-07	2.51376e-07	1.47712e-07	2.52719e-07	1.97714e-07	2.24885e-07	2.90075e-07	1.49345e-07	1.75203e-07	2.33659e-07	2.8088e-07	2.12901e-07	2.82349e-07	1.97588e-07	2.69261e-07	1.06219e-07	2.52126e-07	2.68428e-07	1.2424e-07	1.20342e-07	1.52594e-07
1198	2.24138e-07	1.58642e-07	2.34862e-07	1.93691e-07	2.13131e-07	1.76532e-07	2.50477e-07	1.47532e-07	2.52724e-07	1.97075e-07	2.24773e-07	2.89668e-07	1.49691e-07	1.75056e-07	2.32547e-07	2.80293e-07	2.12241e-07	2.82023e-07	1.95584e-07	2.69708e-07	1.06355e-07	2.52413e-07	2.68834e-07	1.24301e-07	1.20714e-07	1.52972e-07
1199	2.24344e-07	1.58729e-07	2.35017e-07	1.93516e-07	2.12964e-07	1.77072e-07	2.49602e-07	1.47364e-07	2.52698e-07	1.96464e-07	2.24618e-07	2.89268e-07	1.50038e-07	1.74897e-07	2.31466e-07	2.79683e-07	2.11585e-07	2.81694e-07	1.93543e-07	2.70119e-07	1.06512e-07	2.52668e-07	2.69249e-07	1.24374e-07	1.21078e-07	1.53322e-07
1200	2.24551e-07	1.58816e-07	2.35175e-07	1.93354e-07	2.12809e-07	1.77639e-07	2.48754e-07	1.47209e-07	2.52642e-07	1.9588e-07	2.24419e-07	2.88876e-07	1.50381e-07	1.74726e-07	2.30418e-07	2.79053e-07	2.10937e-07	2.81362e-07	1.91469e-07	2.7049e-07	1.06688e-07	2.52891e-07	2.69672e-07	1.24459e-07	1.21433e-07	1.5364e-07
1201	2.24761e-07	1.58903e-07	2.35335e-07	1.93205e-07	2.12665e-07	1.78234e-07	2.47934e-07	1.47065e-07	2.52558e-07	1.95323e-07	2.24181e-07	2.88494e-07	1.50718e-07	1.7454e-07	2.29402e-07	2.78406e-07	2.10297e-07	2.81028e-07	1.89371e-07	2.7082e-07	1.06882e-07	2.53079e-07	2.70102e-07	1.24556e-07	1.21778e-07	1.53929e-07
1202	2.24972e-07	1.5899e-07	2.35499e-07	1.9307e-07	2.12533e-07	1.78855e-07	2.47142e-07	1.46933e-07	2.52449e-07	1.94792e-07	2.23909e-07	2.88124e-07	1.51055e-07	1.74339e-07	2.28419e-07	2.77746e-07	2.09666e-07	2.80693e-07	1.87253e-07	2.71102e-07	1.07094e-07	2.53234e-07	2.70537e-07	1.24666e-07	1.22113e-07	1.54185e-07
1203	2.25185e-07	1.59077e-07	2.35666e-07	1.92951e-07	2.12412e-07	1.79503e-07	2.46381e-07	1.46812e-07	2.52315e-07	1.94285e-07	2.23604e-07	2.87764e-07	1.51397e-07	1.74121e-07	2.27468e-07	2.77075e-07	2.09046e-07	2.8036e-07	1.85121e-07	2.71325e-07	1.07322e-07	2.53354e-07	2.70977e-07	1.24788e-07	1.22438e-07	1.54406e-07
1204	2.25399e-07	1.59165e-07	2.35836e-07	1.9285e-07	2.12301e-07	1.80177e-07	2.45651e-07	1.467e-07	2.5216e-07	1.93802e-07	2.23267e-07	2.87405e-07	1.51742e-07	1.73883e-07	2.26549e-07	2.76397e-07	2.08436e-07	2.80028e-07	1.82977e-07	2.71492e-07	1.07566e-07	2.53435e-07	2.71419e-07	1.24922e-07	1.22753e-07	1.54594e-07
1205	2.25615e-07	1.59252e-07	2.36008e-07	1.92766e-07	2.12199e-07	1.80878e-07	2.44952e-07	1.46598e-07	2.51982e-07	1.93342e-07	2.22889e-07	2.87044e-07	1.52096e-07	1.7362e-07	2.25662e-07	2.75713e-07	2.07839e-07	2.79699e-07	1.80827e-07	2.71611e-07	1.07824e-07	2.53472e-07	2.71863e-07	1.25069e-07	1.23053e-07	1.54755e-07
1206	2.25833e-07	1.5934e-07	2.36181e-07	1.92701e-07	2.12106e-07	1.81605e-07	2.44286e-07	1.46504e-07	2.5178e-07	1.92902e-07	2.22463e-07	2.86683e-07	1.52468e-07	1.73331e-07	2.24807e-07	2.75026e-07	2.07255e-07	2.79374e-07	1.78674e-07	2.71683e-07	1.08096e-07	2.53464e-07	2.72306e-07	1.25229e-07	1.23336e-07	1.54894e-07
1207	2.26053e-07	1.59429e-07	2.36353e-07	1.92657e-07	2.12021e-07	1.82357e-07	2.43653e-07	1.46418e-07	2.51556e-07	1.92477e-07	2.21984e-07	2.86321e-07	1.5286e-07	1.73016e-07	2.23983e-07	2.74339e-07	2.06685e-07	2.79054e-07	1.76521e-07	2.71726e-07	1.08381e-07	2.53417e-07	2.72746e-07	1.25401e-07	1.23603e-07	1.55014e-07
1208	2.26274e-07	1.59517e-07	2.36525e-07	1.92633e-07	2.11943e-07	1.83135e-07	2.43054e-07	1.46339e-07	2.5131e-07	1.9208e-07	2.21456e-07	2.85956e-07	1.5328e-07	1.72676e-07	2.23189e-07	2.73654e-07	2.06129e-07	2.7874e-07	1.74372e-07	2.71746e-07	1.08676e-07	2.5333e-07	2.73182e-07	1.25586e-07	1.23848e-07	1.55114e-07
1209	2.26496e-07	1.59607e-07	2.36698e-07	1.92631e-07	2.11871e-07	1.83938e-07	2.42488e-07	1.46266e-07	2.51046e-07	1.91724e-07	2.20881e-07	2.8559e-07	1.53728e-07	1.72313e-07	2.22426e-07	2.72972e-07	2.05588e-07	2.78432e-07	1.72231e-07	2.71747e-07	1.08982e-07	2.53201e-07	2.73612e-07	1.25783e-07	1.24071e-07	1.55194e-07
1210	2.2672e-07	1.59697e-07	2.36871e-07	1.92652e-07	2.11805e-07	1.84766e-07	2.41957e-07	1.46198e-07	2.50764e-07	1.91409e-07	2.20261e-07	2.85224e-07	1.54198e-07	1.71933e-07	2.21692e-07	2.72295e-07	2.05063e-07	2.78131e-07	1.70101e-07	2.71729e-07	1.09297e-07	2.53034e-07	2.74033e-07	1.25992e-07	1.24268e-07	1.55268e-07
1211	2.26945e-07	1.59787e-07	2.37044e-07	1.92696e-07	2.11743e-07	1.85617e-07	2.4146e-07	1.46134e-07	2.50466e-07	1.91119e-07	2.19599e-07	2.8486e-07	1.54675e-07	1.71546e-07	2.20985e-07	2.71626e-07	2.04554e-07	2.77837e-07	1.67984e-07	2.71694e-07	1.09619e-07	2.52834e-07	2.74445e-07	1.26213e-07	1.24438e-07	1.55338e-07
1212	2.27172e-07	1.59879e-07	2.37218e-07	1.92764e-07	2.11685e-07	1.86492e-07	2.40997e-07	1.46074e-07	2.50153e-07	1.90853e-07	2.18897e-07	2.84499e-07	1.55161e-07	1.7116e-07	2.20298e-07	2.70965e-07	2.04061e-07	2.77552e-07	1.65885e-07	2.71649e-07	1.09948e-07	2.52602e-07	2.74841e-07	1.26447e-07	1.24584e-07	1.55403e-07
1213	2.274e-07	1.59971e-07	2.37392e-07	1.92856e-07	2.11629e-07	1.87389e-07	2.40569e-07	1.46015e-07	2.49826e-07	1.90603e-07	2.18159e-07	2.84142e-07	1.55654e-07	1.70775e-07	2.1963e-07	2.70314e-07	2.03585e-07	2.77275e-07	1.63806e-07	2.71595e-07	1.10282e-07	2.52341e-07	2.7522e-07	1.26693e-07	1.24712e-07	1.55464e-07
1214	2.2763e-07	1.60064e-07	2.37568e-07	1.92974e-07	2.11575e-07	1.88309e-07	2.40174e-07	1.45958e-07	2.49488e-07	1.90359e-07	2.17386e-07	2.8379e-07	1.56156e-07	1.70395e-07	2.18975e-07	2.69674e-07	2.03126e-07	2.77007e-07	1.6175e-07	2.71534e-07	1.1062e-07	2.52051e-07	2.75579e-07	1.26951e-07	1.24829e-07	1.5552e-07
1215	2.27861e-07	1.60158e-07	2.37744e-07	1.93117e-07	2.11521e-07	1.89249e-07	2.39813e-07	1.459e-07	2.49141e-07	1.90116e-07	2.16583e-07	2.8344e-07	1.56667e-07	1.70021e-07	2.18332e-07	2.69046e-07	2.02683e-07	2.76748e-07	1.59719e-07	2.71466e-07	1.1096e-07	2.51735e-07	2.75915e-07	1.2722e-07	1.24933e-07	1.55571e-07
1216	2.28093e-07	1.60253e-07	2.37921e-07	1.93286e-07	2.11466e-07	1.90209e-07	2.39486e-07	1.45842e-07	2.48785e-07	1.89868e-07	2.15755e-07	2.83091e-07	1.57186e-07	1.69651e-07	2.177e-07	2.68431e-07	2.02258e-07	2.76498e-07	1.57716e-07	2.71392e-07	1.11301e-07	2.51394e-07	2.76227e-07	1.27501e-07	1.25033e-07	1.55618e-07
1217	2.28326e-07	1.60349e-07	2.38098e-07	1.93481e-07	2.11409e-07	1.91189e-07	2.39191e-07	1.45781e-07	2.48422e-07	1.89599e-07	2.14907e-07	2.82745e-07	1.57712e-07	1.69291e-07	2.17076e-07	2.67828e-07	2.0185e-07	2.76258e-07	1.55744e-07	2.71314e-07	1.11643e-07	2.51031e-07	2.76513e-07	1.27793e-07	1.25134e-07	1.55663e-07
1218	2.2856e-07	1.60446e-07	2.38267e-07	1.93703e-07	2.11349e-07	1.92187e-07	2.38929e-07	1.45717e-07	2.48055e-07	1.89314e-07	2.14042e-07	2.82402e-07	1.58246e-07	1.68943e-07	2.1646e-07	2.6724e-07	2.01458e-07	2.76027e-07	1.53804e-07	2.71227e-07	1.11982e-07	2.50645e-07	2.7677e-07	1.28097e-07	1.25237e-07	1.55705e-07
1219	2.28796e-07	1.60544e-07	2.38427e-07	1.93951e-07	2.11285e-07	1.93202e-07	2.38698e-07	1.45649e-07	2.47685e-07	1.8901e-07	2.13162e-07	2.82064e-07	1.58789e-07	1.68592e-07	2.15852e-07	2.66666e-07	2.01083e-07	2.75806e-07	1.51898e-07	2.71113e-07	1.1232e-07	2.5024e-07	2.76995e-07	1.28411e-07	1.25346e-07	1.55744e-07
1220	2.29033e-07	1.60643e-07	2.38579e-07	1.94226e-07	2.11215e-07	1.94234e-07	2.38497e-07	1.45575e-07	2.47313e-07	1.88699e-07	2.12269e-07	2.81731e-07	1.59342e-07	1.68231e-07	2.1525e-07	2.66106e-07	2.00724e-07	2.75594e-07	1.50029e-07	2.70977e-07	1.12653e-07	2.49817e-07	2.77187e-07	1.28736e-07	1.25461e-07	1.55782e-07
1221	2.2927e-07	1.60744e-07	2.38722e-07	1.94528e-07	2.11139e-07	1.9528e-07	2.38326e-07	1.45495e-07	2.46941e-07	1.88389e-07	2.11367e-07	2.81403e-07	1.59904e-07	1.6786e-07	2.14654e-07	2.65559e-07	2.00382e-07	2.75392e-07	1.48198e-07	2.70821e-07	1.12983e-07	2.49377e-07	2.77341e-07	1.29072e-07	1.25584e-07	1.55818e-07
1222	2.29509e-07	1.60845e-07	2.38857e-07	1.94857e-07	2.11055e-07	1.96341e-07	2.38184e-07	1.45406e-07	2.4657e-07	1.88079e-07	2.10458e-07	2.81082e-07	1.60476e-07	1.6748e-07	2.14064e-07	2.65027e-07	2.00055e-07	2.75198e-07	1.46407e-07	2.7064e-07	1.13308e-07	2.48922e-07	2.77456e-07	1.29418e-07	1.25715e-07	1.55854e-07
1223	2.29749e-07	1.60948e-07	2.38985e-07	1.95212e-07	2.10961e-07	1.97414e-07	2.38069e-07	1.45309e-07	2.46202e-07	1.87771e-07	2.09545e-07	2.80768e-07	1.6106e-07	1.67094e-07	2.13478e-07	2.64508e-07	1.99743e-07	2.75012e-07	1.44657e-07	2.70435e-07	1.1363e-07	2.48453e-07	2.77529e-07	1.29773e-07	1.25852e-07	1.55889e-07
1224	2.2999e-07	1.61053e-07	2.39105e-07	1.95594e-07	2.10858e-07	1.98499e-07	2.37981e-07	1.45202e-07	2.45838e-07	1.87465e-07	2.08628e-07	2.80462e-07	1.61655e-07	1.66703e-07	2.12897e-07	2.64002e-07	1.99446e-07	2.74835e-07	1.42949e-07	2.70207e-07	1.13947e-07	2.47972e-07	2.77559e-07	1.30138e-07	1.25993e-07	1.55925e-07
1225	2.30232e-07	1.61158e-07	2.39218e-07	1.96003e-07	2.10744e-07	1.99594e-07	2.37917e-07	1.45081e-07	2.4548e-07	1.87162e-07	2.07712e-07	2.80163e-07	1.62261e-07	1.66304e-07	2.12312e-07	2.63508e-07	1.99164e-07	2.74665e-07	1.41284e-07	2.69959e-07	1.14264e-07	2.47481e-07	2.77545e-07	1.30513e-07	1.2614e-07	1.5596e-07
1226	2.30473e-07	1.61266e-07	2.39324e-07	1.96437e-07	2.10622e-07	2.00697e-07	2.37877e-07	1.44942e-07	2.45128e-07	1.86862e-07	2.06799e-07	2.79873e-07	1.6288e-07	1.65897e-07	2.11716e-07	2.63025e-07	1.98894e-07	2.74503e-07	1.39664e-07	2.69693e-07	1.14585e-07	2.4698e-07	2.77486e-07	1.30896e-07	1.26292e-07	1.55997e-07
1227	2.30714e-07	1.61374e-07	2.39422e-07	1.96897e-07	2.1049e-07	2.01808e-07	2.3786e-07	1.44784e-07	2.44785e-07	1.86565e-07	2.05889e-07	2.79592e-07	1.63511e-07	1.65479e-07	2.1108e-07	2.62553e-07	1.98637e-07	2.74347e-07	1.3809e-07	2.69411e-07	1.14906e-07	2.46471e-07	2.77372e-07	1.31288e-07	1.2645e-07	1.56034e-07
1228	2.30956e-07	1.61484e-07	2.39515e-07	1.97382e-07	2.10349e-07	2.02925e-07	2.37863e-07	1.44608e-07	2.4445e-07	1.86266e-07	2.04986e-07	2.79319e-07	1.64155e-07	1.6505e-07	2.10395e-07	2.6209e-07	1.98392e-07	2.74196e-07	1.36561e-07	2.69115e-07	1.15221e-07	2.45956e-07	2.77196e-07	1.31689e-07	1.26614e-07	1.56074e-07
1229	2.31199e-07	1.61596e-07	2.39603e-07	1.97891e-07	2.10197e-07	2.04047e-07	2.37885e-07	1.44419e-07	2.44126e-07	1.85965e-07	2.04091e-07	2.79055e-07	1.64815e-07	1.64611e-07	2.09661e-07	2.61635e-07	1.98159e-07	2.74051e-07	1.35078e-07	2.68807e-07	1.15525e-07	2.45436e-07	2.76971e-07	1.32097e-07	1.26785e-07	1.56115e-07
1230	2.31444e-07	1.61708e-07	2.39686e-07	1.98425e-07	2.10038e-07	2.05173e-07	2.37921e-07	1.44215e-07	2.43812e-07	1.85663e-07	2.03207e-07	2.78801e-07	1.65492e-07	1.64162e-07	2.08874e-07	2.61197e-07	1.97935e-07	2.7391e-07	1.33642e-07	2.68488e-07	1.15813e-07	2.44911e-07	2.76687e-07	1.32514e-07	1.26962e-07	1.56159e-07
1231	2.31689e-07	1.61823e-07	2.39765e-07	1.98982e-07	2.09872e-07	2.06302e-07	2.37958e-07	1.43992e-07	2.43511e-07	1.85362e-07	2.02334e-07	2.78556e-07	1.66186e-07	1.63704e-07	2.08035e-07	2.60778e-07	1.97721e-07	2.73773e-07	1.32253e-07	2.68162e-07	1.16083e-07	2.44384e-07	2.76348e-07	1.32937e-07	1.27146e-07	1.56206e-07
1232	2.31935e-07	1.61939e-07	2.39839e-07	1.99561e-07	2.09697e-07	2.07432e-07	2.37998e-07	1.43752e-07	2.43223e-07	1.85064e-07	2.01474e-07	2.78319e-07	1.66898e-07	1.6324e-07	2.07145e-07	2.60377e-07	1.97515e-07	2.73638e-07	1.3091e-07	2.67829e-07	1.16334e-07	2.43855e-07	2.75964e-07	1.33367e-07	1.27337e-07	1.56255e-07
1233	2.32182e-07	1.62056e-07	2.3991e-07	2.00162e-07	2.0951e-07	2.08562e-07	2.38038e-07	1.43498e-07	2.42949e-07	1.84774e-07	2.0063e-07	2.78092e-07	1.67626e-07	1.6277e-07	2.06207e-07	2.59992e-07	1.97317e-07	2.73505e-07	1.29615e-07	2.67491e-07	1.16567e-07	2.43326e-07	2.75541e-07	1.33804e-07	1.27536e-07	1.56308e-07
1234	2.32429e-07	1.62176e-07	2.39977e-07	2.00785e-07	2.09312e-07	2.09689e-07	2.38079e-07	1.4323e-07	2.42689e-07	1.84493e-07	1.99802e-07	2.77874e-07	1.68373e-07	1.62297e-07	2.05221e-07	2.59622e-07	1.97125e-07	2.73373e-07	1.28366e-07	2.6715e-07	1.1678e-07	2.42797e-07	2.7509e-07	1.34245e-07	1.27743e-07	1.56365e-07
1235	2.32677e-07	1.62296e-07	2.4004e-07	2.01427e-07	2.09103e-07	2.10811e-07	2.38118e-07	1.42949e-07	2.42445e-07	1.84223e-07	1.98992e-07	2.77664e-07	1.69137e-07	1.6182e-07	2.04189e-07	2.59265e-07	1.96939e-07	2.73241e-07	1.27163e-07	2.66807e-07	1.16976e-07	2.4227e-07	2.74617e-07	1.34692e-07	1.27958e-07	1.56425e-07
1236	2.32924e-07	1.62418e-07	2.401e-07	2.02088e-07	2.08884e-07	2.11926e-07	2.38156e-07	1.42655e-07	2.42217e-07	1.8396e-07	1.982e-07	2.77462e-07	1.69919e-07	1.61342e-07	2.03112e-07	2.58921e-07	1.96756e-07	2.73109e-07	1.26006e-07	2.66463e-07	1.17154e-07	2.41746e-07	2.74122e-07	1.35143e-07	1.2818e-07	1.5649e-07
1237	2.33172e-07	1.62542e-07	2.40157e-07	2.02767e-07	2.08655e-07	2.13034e-07	2.3819e-07	1.42345e-07	2.42006e-07	1.83705e-07	1.97429e-07	2.77268e-07	1.70719e-07	1.60863e-07	2.01991e-07	2.5859e-07	1.96577e-07	2.72976e-07	1.24895e-07	2.66121e-07	1.17319e-07	2.41226e-07	2.73605e-07	1.35594e-07	1.28411e-07	1.5656e-07
1238	2.3342e-07	1.62668e-07	2.4021e-07	2.03463e-07	2.08424e-07	2.14137e-07	2.3822e-07	1.4202e-07	2.41812e-07	1.8346e-07	1.96678e-07	2.77082e-07	1.71537e-07	1.60386e-07	2.00826e-07	2.58271e-07	1.96396e-07	2.72839e-07	1.23827e-07	2.65781e-07	1.1748e-07	2.4071e-07	2.73067e-07	1.36046e-07	1.28651e-07	1.56634e-07
1239	2.33668e-07	1.62795e-07	2.40261e-07	2.04175e-07	2.08194e-07	2.15234e-07	2.38245e-07	1.4168e-07	2.41636e-07	1.83226e-07	1.95949e-07	2.76902e-07	1.72373e-07	1.59911e-07	1.9962e-07	2.5796e-07	1.96212e-07	2.72702e-07	1.22804e-07	2.65444e-07	1.17636e-07	2.40199e-07	2.72511e-07	1.36502e-07	1.289e-07	1.56713e-07
1240	2.33915e-07	1.62923e-07	2.4031e-07	2.04901e-07	2.07963e-07	2.16324e-07	2.38267e-07	1.41326e-07	2.41478e-07	1.83006e-07	1.95242e-07	2.76729e-07	1.73226e-07	1.59439e-07	1.98374e-07	2.57657e-07	1.96022e-07	2.72565e-07	1.21822e-07	2.65112e-07	1.17788e-07	2.39694e-07	2.7194e-07	1.36959e-07	1.29157e-07	1.56798e-07
1241	2.34162e-07	1.63053e-07	2.40356e-07	2.05641e-07	2.07733e-07	2.17405e-07	2.38285e-07	1.40962e-07	2.41338e-07	1.82801e-07	1.94559e-07	2.76561e-07	1.74096e-07	1.58971e-07	1.97091e-07	2.5736e-07	1.95826e-07	2.72431e-07	1.20883e-07	2.64786e-07	1.17936e-07	2.39197e-07	2.71362e-07	1.37419e-07	1.29423e-07	1.56888e-07
1242	2.34408e-07	1.63185e-07	2.404e-07	2.06392e-07	2.07501e-07	2.18476e-07	2.38299e-07	1.40589e-07	2.41217e-07	1.82613e-07	1.93899e-07	2.76398e-07	1.74983e-07	1.58509e-07	1.95771e-07	2.57067e-07	1.95623e-07	2.72298e-07	1.19984e-07	2.64465e-07	1.18082e-07	2.38707e-07	2.70776e-07	1.37883e-07	1.29699e-07	1.56983e-07
1243	2.34654e-07	1.63318e-07	2.40442e-07	2.07154e-07	2.07268e-07	2.19535e-07	2.38316e-07	1.40209e-07	2.41115e-07	1.82444e-07	1.93262e-07	2.76238e-07	1.75886e-07	1.58053e-07	1.94415e-07	2.56776e-07	1.95419e-07	2.72166e-07	1.19125e-07	2.64152e-07	1.18225e-07	2.38225e-07	2.70183e-07	1.38348e-07	1.29983e-07	1.57085e-07
1244	2.34899e-07	1.63453e-07	2.40483e-07	2.07924e-07	2.07034e-07	2.20579e-07	2.38339e-07	1.39822e-07	2.41032e-07	1.82295e-07	1.9265e-07	2.76082e-07	1.76805e-07	1.57605e-07	1.9302e-07	2.56484e-07	1.95205e-07	2.72033e-07	1.18303e-07	2.63846e-07	1.18366e-07	2.37752e-07	2.69573e-07	1.38811e-07	1.30277e-07	1.57192e-07
1245	2.35143e-07	1.63589e-07	2.40522e-07	2.08702e-07	2.06799e-07	2.21599e-07	2.38368e-07	1.39429e-07	2.40969e-07	1.82168e-07	1.92061e-07	2.75929e-07	1.7774e-07	1.57165e-07	1.91586e-07	2.56193e-07	1.94984e-07	2.71898e-07	1.17519e-07	2.63548e-07	1.18504e-07	2.37288e-07	2.68945e-07	1.39273e-07	1.3058e-07	1.57306e-07
1246	2.35385e-07	1.63727e-07	2.40559e-07	2.09486e-07	2.06564e-07	2.22593e-07	2.38403e-07	1.39032e-07	2.40924e-07	1.82064e-07	1.91497e-07	2.75776e-07	1.78689e-07	1.56734e-07	1.90117e-07	2.55912e-07	1.94754e-07	2.71762e-07	1.16769e-07	2.6326e-07	1.18643e-07	2.36835e-07	2.683e-07	1.39729e-07	1.30893e-07	1.57426e-07
1247	2.35627e-07	1.63866e-07	2.40595e-07	2.10275e-07	2.06337e-07	2.23556e-07	2.38447e-07	1.38629e-07	2.409e-07	1.81986e-07	1.90957e-07	2.75624e-07	1.79652e-07	1.56313e-07	1.88614e-07	2.55646e-07	1.94517e-07	2.7163e-07	1.16054e-07	2.6298e-07	1.18781e-07	2.36391e-07	2.67632e-07	1.40181e-07	1.31214e-07	1.57552e-07
1248	2.35867e-07	1.64007e-07	2.4063e-07	2.11066e-07	2.06119e-07	2.24483e-07	2.38501e-07	1.38219e-07	2.40894e-07	1.81933e-07	1.9044e-07	2.75471e-07	1.80628e-07	1.55902e-07	1.87079e-07	2.55376e-07	1.94273e-07	2.71491e-07	1.15375e-07	2.6271e-07	1.18919e-07	2.35958e-07	2.66941e-07	1.40632e-07	1.31546e-07	1.57684e-07
1249	2.36106e-07	1.64149e-07	2.40664e-07	2.11858e-07	2.0591e-07	2.2537e-07	2.38552e-07	1.37803e-07	2.40908e-07	1.81907e-07	1.89947e-07	2.75316e-07	1.81617e-07	1.55503e-07	1.85519e-07	2.55095e-07	1.94018e-07	2.71321e-07	1.14738e-07	2.62449e-07	1.19059e-07	2.35537e-07	2.6623e-07	1.41083e-07	1.31886e-07	1.57823e-07
1250	2.36343e-07	1.64292e-07	2.40698e-07	2.1265e-07	2.0571e-07	2.26219e-07	2.386e-07	1.3738e-07	2.4094e-07	1.8191e-07	1.89477e-07	2.75159e-07	1.82617e-07	1.55116e-07	1.83948e-07	2.54798e-07	1.93746e-07	2.71108e-07	1.1414e-07	2.62198e-07	1.192e-07	2.35126e-07	2.655e-07	1.41533e-07	1.32236e-07	1.57969e-07
1251	2.36579e-07	1.64437e-07	2.4073e-07	2.13439e-07	2.05512e-07	2.27026e-07	2.38642e-07	1.36953e-07	2.40992e-07	1.81941e-07	1.89029e-07	2.74997e-07	1.83628e-07	1.54741e-07	1.82371e-07	2.54486e-07	1.93462e-07	2.70848e-07	1.13584e-07	2.61956e-07	1.19344e-07	2.34728e-07	2.64753e-07	1.41985e-07	1.32596e-07	1.58121e-07
1252	2.36813e-07	1.64583e-07	2.40763e-07	2.14224e-07	2.05315e-07	2.27791e-07	2.38674e-07	1.36522e-07	2.41062e-07	1.82003e-07	1.88603e-07	2.7483e-07	1.84648e-07	1.54379e-07	1.80788e-07	2.54158e-07	1.93171e-07	2.70543e-07	1.13069e-07	2.61723e-07	1.1949e-07	2.34341e-07	2.6399e-07	1.4244e-07	1.32964e-07	1.58279e-07
1253	2.37044e-07	1.6473e-07	2.40795e-07	2.15004e-07	2.05119e-07	2.28513e-07	2.38693e-07	1.36087e-07	2.4115e-07	1.82095e-07	1.88198e-07	2.74656e-07	1.85676e-07	1.5403e-07	1.79203e-07	2.53814e-07	1.92872e-07	2.70186e-07	1.12593e-07	2.615e-07	1.19641e-07	2.33966e-07	2.63213e-07	1.42898e-07	1.33342e-07	1.58444e-07
1254	2.37273e-07	1.64878e-07	2.40827e-07	2.15776e-07	2.04926e-07	2.2919e-07	2.38696e-07	1.35649e-07	2.41257e-07	1.82218e-07	1.87813e-07	2.74475e-07	1.86711e-07	1.53695e-07	1.77619e-07	2.53459e-07	1.92566e-07	2.69769e-07	1.12152e-07	2.61285e-07	1.19795e-07	2.33603e-07	2.62424e-07	1.43359e-07	1.33728e-07	1.58616e-07
1255	2.37496e-07	1.65028e-07	2.40859e-07	2.16543e-07	2.04737e-07	2.29825e-07	2.38683e-07	1.3521e-07	2.4138e-07	1.82373e-07	1.87448e-07	2.74284e-07	1.87752e-07	1.53374e-07	1.76036e-07	2.53094e-07	1.9225e-07	2.69285e-07	1.11738e-07	2.61078e-07	1.19954e-07	2.33252e-07	2.61623e-07	1.43824e-07	1.34124e-07	1.58794e-07
1256	2.37713e-07	1.65179e-07	2.40891e-07	2.17301e-07	2.04552e-07	2.30428e-07	2.38657e-07	1.3477e-07	2.41521e-07	1.82561e-07	1.871e-07	2.74083e-07	1.88798e-07	1.53067e-07	1.74459e-07	2.52726e-07	1.9192e-07	2.68735e-07	1.11345e-07	2.60879e-07	1.20119e-07	2.32913e-07	2.60813e-07	1.44294e-07	1.34528e-07	1.58979e-07
1257	2.37923e-07	1.65331e-07	2.40923e-07	2.18051e-07	2.04372e-07	2.31029e-07	2.38618e-07	1.34329e-07	2.41678e-07	1.8278e-07	1.8677e-07	2.73871e-07	1.89846e-07	1.52774e-07	1.7289e-07	2.52357e-07	1.91559e-07	2.68118e-07	1.10969e-07	2.60687e-07	1.20288e-07	2.32587e-07	2.59994e-07	1.4477e-07	1.34941e-07	1.5917e-07
1258	2.38128e-07	1.65484e-07	2.40956e-07	2.18791e-07	2.04198e-07	2.31644e-07	2.38568e-07	1.3389e-07	2.41852e-07	1.83032e-07	1.86455e-07	2.73662e-07	1.90896e-07	1.52495e-07	1.71329e-07	2.51985e-07	1.91168e-07	2.67436e-07	1.10609e-07	2.60501e-07	1.20464e-07	2.32272e-07	2.59169e-07	1.45251e-07	1.35363e-07	1.59368e-07
1259	2.38325e-07	1.65637e-07	2.4099e-07	2.1952e-07	2.0403e-07	2.32282e-07	2.3851e-07	1.33452e-07	2.42041e-07	1.83316e-07	1.86155e-07	2.73463e-07	1.91946e-07	1.52231e-07	1.69781e-07	2.51622e-07	1.90744e-07	2.66701e-07	1.10261e-07	2.6032e-07	1.20647e-07	2.31969e-07	2.58338e-07	1.45738e-07	1.35792e-07	1.59571e-07
1260	2.38516e-07	1.65792e-07	2.41024e-07	2.20238e-07	2.03869e-07	2.32941e-07	2.38444e-07	1.33016e-07	2.42245e-07	1.83632e-07	1.85869e-07	2.73271e-07	1.92995e-07	1.51982e-07	1.68246e-07	2.51273e-07	1.90288e-07	2.65925e-07	1.09923e-07	2.60144e-07	1.20836e-07	2.31679e-07	2.57502e-07	1.4623e-07	1.3623e-07	1.59781e-07
1261	2.38701e-07	1.65948e-07	2.41058e-07	2.20942e-07	2.03709e-07	2.33625e-07	2.38381e-07	1.32583e-07	2.4246e-07	1.8398e-07	1.85594e-07	2.73084e-07	1.94041e-07	1.51746e-07	1.66727e-07	2.50935e-07	1.89802e-07	2.65111e-07	1.09602e-07	2.59972e-07	1.21033e-07	2.314e-07	2.56664e-07	1.46729e-07	1.36675e-07	1.59996e-07
1262	2.3888e-07	1.66104e-07	2.41094e-07	2.2163e-07	2.03549e-07	2.34335e-07	2.38322e-07	1.32153e-07	2.42678e-07	1.84359e-07	1.85329e-07	2.72901e-07	1.95082e-07	1.51525e-07	1.65225e-07	2.50611e-07	1.89288e-07	2.64262e-07	1.09298e-07	2.59802e-07	1.21237e-07	2.31132e-07	2.55825e-07	1.47232e-07	1.37128e-07	1.60217e-07
1263	2.39055e-07	1.66261e-07	2.41131e-07	2.22298e-07	2.0339e-07	2.35074e-07	2.38268e-07	1.31728e-07	2.42898e-07	1.84769e-07	1.85073e-07	2.72721e-07	1.96116e-07	1.51317e-07	1.63744e-07	2.503e-07	1.88746e-07	2.6338e-07	1.09013e-07	2.59633e-07	1.21449e-07	2.30876e-07	2.54984e-07	1.47742e-07	1.37589e-07	1.60444e-07
[truncated: 737 more rows]

## Sheet: varR2rep1_Rom
Distance point*	OAR1	OAR2	OAR3	OAR4	OAR5	OAR6	OAR7	OAR8	OAR9	OAR10	OAR11	OAR12	OAR13	OAR14	OAR15	OAR16	OAR17	OAR18	OAR19	OAR20	OAR21	OAR22	OAR23	OAR24	OAR25	OAR26
[truncated: 2,000 more rows]

[truncated: 19 more sheets: varR2rep1_Peren, varR2rep1_Coop, varR2rep1_CompRCPT, varR2rep1_Comprcp2, varR2rep1_CompRCP, varR2rep3_Rom, varR2rep3_Peren, varR2rep3_Coop, varR2rep3_CompRCPT, varR2rep3_Comprcp2, varR2rep3_CompRCP, varR2rep2_Texel, varR2rep2_Rom, varR2rep2_Peren, varR2rep2_Coop, varR2rep2_CompRCPT, varR2rep2_Comprcp2, varR2rep2_CompRCP, varR2rep3_Texel]
