# Supplementary material for: Estimation of linkage disequilibrium and effective population size in New Zealand sheep using three different methods to create genetic maps
Source: BMC Genet. 2017 Jul 21;18:68. doi: 10.1186/s12863-017-0534-2 (PMC5521107; doi:10.1186/s12863-017-0534-2)
Supplement: Supplementary file 10 — Mean and variance r2 estimated for each chromosome and for 2000 genetic distance points evenly distributed between 0.05 and 50 cM (100 and 1 generations in the past, respectively). For instance, the spreadsheets for the mean r2 were coded as: meanR2rep1_CompRCPT.xlsx, where 1 indicates method 1 and “CompRCPT” indicates the corresponding breed group. The spreadsheets for the r2 variances were coded as: “varR2rep1_CompRCPT.xlsx”, for example. (ZIP 29639 kb) [file 12863_2017_534_MOESM10_ESM.zip › Additional_file_10.xlsx]

## Sheet: meanR2rep3_Texel
Distance point*	OAR1	OAR2	OAR3	OAR4	OAR5	OAR6	OAR7	OAR8	OAR9	OAR10	OAR11	OAR12	OAR13	OAR14	OAR15	OAR16	OAR17	OAR18	OAR19	OAR20	OAR21	OAR22	OAR23	OAR24	OAR25	OAR26
1	0.0885657	0.103765	0.0922961	0.112802	0.116046	0.112423	0.117258	0.107657	0.116474	0.123406	0.125155	0.118242	0.132453	0.118896	0.121434	0.119843	0.115723	0.114799	0.112591	0.110688	0.137746	0.122717	0.114668	0.122756	0.128481	0.119146
2	0.088398	0.103539	0.0920815	0.112344	0.115521	0.111962	0.11667	0.107129	0.11592	0.122727	0.124238	0.117548	0.131735	0.118067	0.120726	0.119176	0.114976	0.114051	0.111771	0.109714	0.136667	0.121652	0.113914	0.121484	0.127288	0.118066
3	0.0882304	0.103314	0.0918671	0.111886	0.114997	0.111503	0.116084	0.106602	0.115367	0.12205	0.123327	0.116858	0.13102	0.117243	0.12002	0.118512	0.114232	0.113308	0.110955	0.108747	0.135596	0.120595	0.113165	0.120225	0.126107	0.116995
4	0.088063	0.103088	0.091653	0.11143	0.114475	0.111045	0.1155	0.106078	0.114816	0.121376	0.122421	0.11617	0.130308	0.116424	0.119318	0.117851	0.113492	0.112568	0.110145	0.107787	0.134534	0.119546	0.11242	0.11898	0.124936	0.115934
5	0.0878958	0.102863	0.0914392	0.110975	0.113955	0.110588	0.114918	0.105555	0.114267	0.120705	0.121521	0.115486	0.129599	0.115609	0.118618	0.117194	0.112756	0.111833	0.10934	0.106836	0.133481	0.118506	0.111679	0.117748	0.123777	0.114883
6	0.0877288	0.102638	0.0912257	0.110521	0.113436	0.110132	0.114338	0.105034	0.11372	0.120037	0.120627	0.114805	0.128893	0.114799	0.117922	0.11654	0.112024	0.111102	0.10854	0.105893	0.132436	0.117474	0.110943	0.116529	0.12263	0.113841
7	0.0875619	0.102413	0.0910124	0.110068	0.112919	0.109678	0.11376	0.104515	0.113175	0.119371	0.119738	0.114126	0.128189	0.113995	0.117229	0.115889	0.111295	0.110375	0.107745	0.104958	0.131402	0.116452	0.110211	0.115324	0.121494	0.11281
8	0.0873952	0.102189	0.0907994	0.109617	0.112403	0.109225	0.113184	0.103998	0.112632	0.118708	0.118854	0.113451	0.127488	0.113195	0.116539	0.115242	0.110571	0.109652	0.106956	0.104031	0.130376	0.115438	0.109485	0.114131	0.12037	0.111788
9	0.0872287	0.101965	0.0905867	0.109167	0.111889	0.108773	0.11261	0.103483	0.112091	0.118048	0.117977	0.11278	0.126791	0.1124	0.115851	0.114598	0.10985	0.108934	0.106173	0.103113	0.12936	0.114434	0.108763	0.11295	0.119258	0.110777
10	0.0870624	0.101741	0.0903743	0.108718	0.111377	0.108323	0.112038	0.10297	0.111552	0.117391	0.117106	0.112111	0.126096	0.111611	0.115168	0.113957	0.109133	0.10822	0.105394	0.102203	0.128354	0.113438	0.108045	0.111779	0.118156	0.109774
11	0.0868962	0.101517	0.0901622	0.10827	0.110866	0.107874	0.111468	0.102459	0.111015	0.116737	0.11624	0.111446	0.125404	0.110827	0.114487	0.11332	0.10842	0.107511	0.104622	0.101302	0.127357	0.112452	0.107333	0.110617	0.117065	0.10878
12	0.0867302	0.101294	0.0899503	0.107824	0.110357	0.107426	0.1109	0.10195	0.110479	0.116086	0.11538	0.110784	0.124715	0.110048	0.11381	0.112687	0.107711	0.106806	0.103855	0.10041	0.126368	0.111475	0.106626	0.109465	0.115982	0.107794
13	0.0865644	0.10107	0.0897388	0.107379	0.10985	0.106979	0.110334	0.101443	0.109946	0.115437	0.114527	0.110126	0.124029	0.109274	0.113136	0.112057	0.107006	0.106105	0.103094	0.0995244	0.125386	0.110506	0.105923	0.108322	0.114908	0.106814
14	0.0863988	0.100848	0.0895275	0.106935	0.109345	0.106534	0.109771	0.100938	0.109415	0.114792	0.11368	0.10947	0.123347	0.108506	0.112465	0.111431	0.106305	0.105409	0.102339	0.0986463	0.124411	0.109545	0.105226	0.107189	0.113842	0.105843
15	0.0862333	0.100625	0.0893165	0.106492	0.108841	0.10609	0.109209	0.100435	0.108886	0.11415	0.112838	0.108819	0.122667	0.107744	0.111798	0.110809	0.105608	0.104718	0.10159	0.0977747	0.123443	0.108592	0.104533	0.106066	0.112785	0.104879
16	0.086068	0.100403	0.0891058	0.106051	0.108339	0.105648	0.10865	0.0999339	0.108359	0.11351	0.112003	0.108171	0.121991	0.106987	0.111134	0.11019	0.104916	0.104031	0.100847	0.0969093	0.122481	0.107645	0.103846	0.104952	0.111737	0.103922
17	0.0859029	0.100181	0.0888955	0.105611	0.107838	0.105207	0.108093	0.0994351	0.107834	0.112874	0.111175	0.107526	0.121317	0.106236	0.110473	0.109576	0.104227	0.10335	0.10011	0.0960503	0.121526	0.106705	0.103164	0.103848	0.110697	0.102972
18	0.085738	0.099959	0.0886854	0.105172	0.10734	0.104767	0.107538	0.0989385	0.107311	0.112241	0.110352	0.106885	0.120647	0.10549	0.109816	0.108965	0.103543	0.102673	0.0993784	0.0951974	0.120578	0.105772	0.102488	0.102754	0.109666	0.10203
19	0.0855733	0.0997375	0.0884756	0.104735	0.106843	0.104329	0.106986	0.0984441	0.10679	0.111611	0.109536	0.106247	0.11998	0.10475	0.109163	0.108357	0.102863	0.102	0.0986529	0.0943509	0.119636	0.104845	0.101816	0.101669	0.108643	0.101096
20	0.0854087	0.0995163	0.0882661	0.104299	0.106348	0.103892	0.106435	0.0979518	0.106271	0.110984	0.108726	0.105613	0.119316	0.104015	0.108513	0.107754	0.102188	0.101333	0.0979326	0.0935105	0.1187	0.103925	0.10115	0.100593	0.107628	0.100169
21	0.0852444	0.0992954	0.0880569	0.103864	0.105855	0.103456	0.105887	0.0974617	0.105755	0.11036	0.107922	0.104983	0.118656	0.103285	0.107866	0.107155	0.101517	0.100671	0.0972173	0.0926764	0.117772	0.103011	0.100489	0.0995274	0.106622	0.0992488
22	0.0850802	0.0990747	0.087848	0.103431	0.105364	0.103022	0.105341	0.0969738	0.105241	0.10974	0.107122	0.104356	0.117999	0.10256	0.107223	0.106559	0.10085	0.100014	0.0965067	0.0918485	0.11685	0.102105	0.099832	0.0984711	0.105624	0.0983363
23	0.0849162	0.0988543	0.0876394	0.102999	0.104874	0.10259	0.104798	0.0964882	0.104728	0.109123	0.106327	0.103733	0.117345	0.101839	0.106584	0.105968	0.100188	0.0993609	0.0958005	0.0910268	0.115934	0.101205	0.0991791	0.0974243	0.104635	0.0974311
24	0.0847524	0.0986343	0.0874311	0.102568	0.104386	0.102158	0.104256	0.0960047	0.104218	0.108509	0.105537	0.103114	0.116695	0.101122	0.105949	0.105381	0.0995304	0.0987127	0.0950985	0.0902114	0.115026	0.100311	0.0985301	0.0963871	0.103654	0.0965333
25	0.0845888	0.0984145	0.0872231	0.102139	0.103901	0.101729	0.103717	0.0955236	0.103711	0.107898	0.104751	0.102498	0.116048	0.100409	0.105317	0.104797	0.0988773	0.0980684	0.0944007	0.0894021	0.114123	0.0994243	0.0978848	0.0953594	0.102681	0.0956427
26	0.0844253	0.098195	0.0870154	0.101711	0.103417	0.1013	0.103181	0.0950447	0.103205	0.107291	0.10397	0.101887	0.115404	0.0997007	0.104689	0.104218	0.0982287	0.0974278	0.093707	0.088599	0.113228	0.0985441	0.0972433	0.0943413	0.101717	0.0947594
27	0.0842621	0.0979757	0.086808	0.101285	0.102935	0.100873	0.102647	0.0945681	0.102702	0.106687	0.103194	0.101279	0.114764	0.098996	0.104064	0.103642	0.0975845	0.0967906	0.0930176	0.0878021	0.112338	0.0976705	0.0966055	0.0933326	0.100761	0.0938834
28	0.084099	0.0977568	0.0866009	0.10086	0.102455	0.100448	0.102115	0.0940938	0.102201	0.106086	0.102422	0.100675	0.114127	0.0982954	0.103444	0.103069	0.0969445	0.096157	0.0923324	0.0870114	0.111456	0.0968034	0.0959714	0.0923335	0.0998128	0.0930146
29	0.0839361	0.0975381	0.0863942	0.100437	0.101977	0.100024	0.101586	0.0936219	0.101702	0.105489	0.101654	0.100074	0.113494	0.0975987	0.102827	0.102499	0.0963081	0.0955267	0.0916514	0.0862269	0.11058	0.095943	0.095341	0.0913439	0.0988734	0.092153
30	0.0837735	0.0973198	0.0861877	0.100015	0.101501	0.099602	0.101059	0.0931523	0.101206	0.104896	0.100892	0.099477	0.112864	0.096906	0.102214	0.101932	0.0956751	0.0949	0.0909746	0.0854485	0.109711	0.0950892	0.0947143	0.0903637	0.0979422	0.0912987
31	0.083611	0.0971017	0.0859816	0.0995939	0.101026	0.0991812	0.100534	0.0926851	0.100712	0.104305	0.100134	0.0988829	0.112238	0.0962173	0.101605	0.101369	0.0950456	0.0942766	0.090302	0.0846763	0.108848	0.0942419	0.0940913	0.0893931	0.0970192	0.0904516
32	0.0834487	0.0968839	0.0857758	0.0991748	0.100554	0.0987619	0.100012	0.0922203	0.10022	0.103719	0.09938	0.0982917	0.111615	0.0955326	0.100999	0.100807	0.0944194	0.0936568	0.0896336	0.0839102	0.107992	0.0934012	0.0934721	0.088432	0.0961045	0.0896118
33	0.0832866	0.0966665	0.0855703	0.0987571	0.100084	0.0983441	0.099493	0.0917579	0.0997311	0.103135	0.098631	0.0977032	0.110996	0.0948519	0.100396	0.100249	0.0937965	0.0930403	0.0889693	0.0831503	0.107142	0.0925671	0.0928565	0.0874805	0.095198	0.088779
34	0.0831246	0.0964493	0.0853651	0.0983408	0.0996156	0.0979279	0.0989761	0.0912979	0.0992441	0.102555	0.0978866	0.0971174	0.11038	0.0941751	0.0997968	0.0996936	0.0931768	0.0924273	0.0883092	0.0823965	0.106299	0.0917395	0.0922445	0.0865393	0.0942997	0.0879535
35	0.0829629	0.0962324	0.0851602	0.0979261	0.0991494	0.0975133	0.0984617	0.0908404	0.0987596	0.101978	0.0971468	0.0965343	0.109767	0.0935023	0.0992001	0.099141	0.0925603	0.0918178	0.0876534	0.0816488	0.105462	0.0909184	0.0916363	0.0856089	0.0934096	0.0871351
36	0.0828014	0.0960158	0.0849557	0.0975129	0.0986852	0.0971002	0.0979499	0.0903853	0.0982775	0.101403	0.0964115	0.0959539	0.109156	0.0928335	0.0986061	0.0985911	0.0919471	0.0912116	0.0870016	0.0809073	0.104632	0.0901039	0.0910317	0.0846902	0.0925276	0.0863241
37	0.0826401	0.0957995	0.0847515	0.0971011	0.098223	0.0966887	0.0974406	0.0899326	0.0977978	0.100831	0.0956807	0.0953763	0.108549	0.0921686	0.0980148	0.098044	0.0913371	0.0906089	0.0863541	0.0801718	0.103809	0.0892958	0.0904308	0.0837838	0.091654	0.0855205
38	0.0824789	0.0955835	0.0845476	0.0966909	0.097763	0.0962788	0.0969339	0.0894822	0.0973205	0.100261	0.0949545	0.0948013	0.107943	0.0915077	0.0974262	0.0974998	0.0907304	0.0900096	0.0857107	0.0794425	0.102992	0.0884944	0.0898335	0.0828896	0.0907893	0.0847246
39	0.082318	0.0953678	0.084344	0.0962822	0.097305	0.0958705	0.0964299	0.089034	0.0968454	0.0996939	0.0942328	0.0942291	0.107341	0.0908508	0.0968404	0.0969583	0.0901269	0.0894137	0.0850715	0.0787192	0.102182	0.0876994	0.0892399	0.0820072	0.0899339	0.0839369
40	0.0821573	0.0951525	0.0841408	0.095875	0.0968491	0.0954638	0.0959285	0.088588	0.0963725	0.0991291	0.0935156	0.0936595	0.106741	0.0901977	0.0962572	0.0964196	0.0895266	0.0888213	0.0844364	0.0780021	0.101378	0.0869109	0.0886499	0.0811364	0.0890884	0.0831578
41	0.0819967	0.0949374	0.0839378	0.0954694	0.0963953	0.0950587	0.0954296	0.0881438	0.0959016	0.0985668	0.092803	0.0930927	0.106143	0.0895487	0.0956768	0.0958837	0.0889295	0.0882322	0.0838055	0.0772911	0.100581	0.0861289	0.0880636	0.0802769	0.0882531	0.0823876
42	0.0818364	0.0947226	0.0837352	0.0950653	0.0959436	0.0946552	0.0949331	0.0877015	0.0954328	0.098007	0.0920949	0.0925285	0.105548	0.0889035	0.095099	0.0953506	0.0883357	0.0876465	0.0831788	0.0765863	0.0997912	0.0853533	0.0874808	0.0794283	0.0874283	0.0816263
43	0.0816763	0.0945081	0.083533	0.0946628	0.095494	0.0942534	0.0944391	0.0872611	0.0949658	0.0974495	0.0913913	0.091967	0.104956	0.0882623	0.094524	0.0948203	0.087745	0.0870642	0.0825562	0.075888	0.0990087	0.0845844	0.0869017	0.0785905	0.086614	0.0808739
44	0.0815163	0.094294	0.083331	0.0942619	0.0950467	0.0938533	0.0939474	0.0868223	0.0945006	0.0968946	0.0906922	0.0914082	0.104366	0.087625	0.0939517	0.0942927	0.0871576	0.0864854	0.0819378	0.0751965	0.0982342	0.0838221	0.0863263	0.0777631	0.08581	0.0801302
45	0.0813566	0.0940801	0.0831295	0.0938625	0.0946014	0.0934548	0.093458	0.0863853	0.0940371	0.0963421	0.0899976	0.0908521	0.103779	0.0869916	0.093382	0.0937679	0.0865733	0.0859099	0.0813235	0.0745121	0.0974682	0.0830667	0.0857544	0.0769458	0.085016	0.0793951
46	0.0811971	0.0938666	0.0829282	0.0934648	0.0941583	0.093058	0.0929708	0.0859501	0.0935754	0.095792	0.0893075	0.0902987	0.103194	0.0863622	0.092815	0.0932459	0.0859923	0.0853378	0.0807133	0.073835	0.0967107	0.0823186	0.0851861	0.0761384	0.084232	0.0786684
47	0.0810377	0.0936534	0.0827273	0.0930686	0.0937173	0.0926629	0.0924856	0.0855166	0.0931154	0.0952443	0.0886219	0.089748	0.102612	0.0857366	0.0922507	0.0927266	0.0854144	0.084769	0.0801073	0.0731655	0.0959616	0.0815784	0.0846214	0.0753405	0.0834575	0.0779499
48	0.0808786	0.0934404	0.0825267	0.0926741	0.0932783	0.0922694	0.0920024	0.0850848	0.0926571	0.0946991	0.0879408	0.0891999	0.102032	0.085115	0.0916891	0.0922102	0.0848397	0.0842037	0.0795054	0.0725036	0.0952207	0.0808465	0.0840603	0.0745518	0.0826924	0.0772394
49	0.0807197	0.0932278	0.0823264	0.0922812	0.0928412	0.0918777	0.0915211	0.0846547	0.0922005	0.0941563	0.0872641	0.0886546	0.101454	0.0844973	0.0911302	0.0916964	0.0842682	0.0836417	0.0789077	0.0718493	0.0944879	0.0801228	0.0835028	0.0737721	0.0819365	0.0765368
50	0.080561	0.0930156	0.0821265	0.0918899	0.0924059	0.0914876	0.0910417	0.0842264	0.0917457	0.093616	0.086592	0.0881119	0.10088	0.0838835	0.090574	0.0911855	0.0836999	0.083083	0.078314	0.0712024	0.093763	0.0794073	0.0829489	0.0730011	0.0811894	0.0758417
51	0.0804025	0.0928036	0.0819269	0.0915002	0.0919724	0.0910992	0.0905641	0.0837998	0.0912926	0.0930781	0.0859243	0.0875718	0.100307	0.0832735	0.0900204	0.0906773	0.0831347	0.0825278	0.0777246	0.0705628	0.0930458	0.0787	0.0823985	0.0722384	0.0804511	0.0751541
52	0.0802442	0.0925919	0.0817277	0.0911122	0.0915406	0.0907124	0.0900884	0.0833749	0.0908412	0.0925426	0.085261	0.0870345	0.0997377	0.0826675	0.0894695	0.0901718	0.0825727	0.0819759	0.0771392	0.0699304	0.0923362	0.0780005	0.0818517	0.0714838	0.0797212	0.0744738
53	0.0800861	0.0923806	0.0815288	0.0907258	0.0911104	0.0903272	0.0896145	0.0829518	0.0903916	0.0920095	0.0846023	0.0864998	0.0991705	0.0820653	0.0889213	0.0896691	0.0820139	0.0814273	0.0765579	0.069305	0.0916339	0.0773089	0.0813085	0.070737	0.0789994	0.0738005
54	0.0799282	0.0921696	0.0813303	0.0903409	0.0906819	0.0899435	0.0891424	0.0825303	0.0899437	0.0914788	0.083948	0.0859677	0.0986058	0.0814671	0.0883757	0.0891691	0.0814582	0.0808821	0.0759808	0.0686864	0.0909388	0.0766248	0.0807688	0.0699976	0.0782857	0.0731341
55	0.0797705	0.0919589	0.0811321	0.0899576	0.0902549	0.0895612	0.0886721	0.0821106	0.0894975	0.0909506	0.0832981	0.0854384	0.0980436	0.0808727	0.0878328	0.0886719	0.0809057	0.0803402	0.0754079	0.0680746	0.0902507	0.0759481	0.0802327	0.0692655	0.0775797	0.0724743
56	0.0796131	0.0917486	0.0809342	0.0895758	0.0898295	0.0891803	0.0882037	0.0816926	0.089053	0.0904248	0.0826528	0.0849116	0.0974839	0.0802822	0.0872925	0.0881774	0.0803563	0.0798017	0.0748392	0.0674694	0.0895694	0.0752788	0.0797	0.0685403	0.0768812	0.0718211
57	0.0794558	0.0915385	0.0807368	0.0891954	0.0894056	0.0888008	0.0877371	0.0812764	0.0886102	0.0899013	0.082012	0.0843876	0.0969268	0.0796956	0.0867549	0.0876856	0.0798101	0.0792665	0.0742749	0.0668706	0.0888948	0.0746165	0.079171	0.0678217	0.0761899	0.0711741
58	0.0792988	0.0913288	0.0805396	0.0888164	0.0889832	0.0884226	0.0872724	0.0808618	0.0881692	0.0893803	0.0813758	0.0838662	0.0963721	0.079113	0.0862199	0.0871966	0.0792669	0.0787346	0.0737152	0.0662781	0.0882266	0.0739613	0.0786455	0.0671095	0.0755057	0.0705333
59	0.0791419	0.0911194	0.0803428	0.0884387	0.0885624	0.0880457	0.0868094	0.080449	0.0877298	0.0888617	0.0807446	0.0833474	0.0958199	0.0785344	0.0856876	0.0867103	0.078727	0.0782061	0.0731603	0.0656917	0.0875647	0.0733128	0.0781238	0.0664033	0.0748283	0.0698984
60	0.0789853	0.0909104	0.0801464	0.0880622	0.088143	0.08767	0.0863483	0.0800379	0.0872922	0.0883455	0.0801184	0.0828313	0.0952702	0.07796	0.0851579	0.0862267	0.0781901	0.0776808	0.0726106	0.0651113	0.0869089	0.072671	0.0776059	0.0657045	0.0741574	0.0692692
61	0.0788289	0.0907016	0.0799503	0.087687	0.0877251	0.0872956	0.085889	0.0796285	0.0868563	0.0878317	0.0794975	0.0823179	0.0947231	0.0773901	0.0846309	0.0857458	0.0776564	0.0771589	0.0720662	0.0645367	0.086259	0.0720357	0.0770921	0.0650147	0.0734928	0.0686455
62	0.0786727	0.0904933	0.0797546	0.0873129	0.0873088	0.0869223	0.0854315	0.0792208	0.0864221	0.0873203	0.0788823	0.0818071	0.0941784	0.0768247	0.0841065	0.0852677	0.0771258	0.0766403	0.071527	0.0639679	0.0856149	0.0714067	0.0765827	0.0643377	0.0728344	0.0680272
63	0.0785168	0.0902852	0.0795592	0.0869401	0.0868939	0.0865502	0.0849758	0.0788148	0.0859897	0.0868113	0.0782728	0.0812989	0.0936362	0.0762642	0.0835848	0.0847922	0.0765983	0.076125	0.0709931	0.0634045	0.0849764	0.0707838	0.0760779	0.0636777	0.0721818	0.0674142
64	0.078361	0.0900775	0.0793642	0.0865684	0.0864805	0.0861794	0.084522	0.0784106	0.0855589	0.0863047	0.0776691	0.0807934	0.0930965	0.0757087	0.0830656	0.0843195	0.0760739	0.0756131	0.0704644	0.0628466	0.0843433	0.070167	0.0755776	0.0630356	0.0715348	0.0668065
65	0.0782055	0.0898701	0.0791696	0.0861979	0.0860687	0.0858097	0.0840699	0.078008	0.0851299	0.0858005	0.0770711	0.0802905	0.0925593	0.0751581	0.0825491	0.0838495	0.0755526	0.0751048	0.0699409	0.0622939	0.0837154	0.0695561	0.075082	0.0624117	0.0708935	0.0662042
66	0.0780502	0.089663	0.0789753	0.0858285	0.0856583	0.0854413	0.0836197	0.0776071	0.0847025	0.0852986	0.0764787	0.0797902	0.0920245	0.0746125	0.0820353	0.0833822	0.0750344	0.0746	0.0694225	0.0617463	0.0830925	0.0689508	0.0745909	0.0618057	0.0702587	0.0656081
67	0.0778951	0.0894563	0.0787814	0.0854604	0.0852494	0.085074	0.0831713	0.077208	0.0842769	0.0847992	0.0758917	0.0792926	0.0914923	0.0740719	0.081524	0.0829176	0.0745193	0.0740991	0.0689091	0.0612037	0.0824744	0.068351	0.0741043	0.0612166	0.0696312	0.0650194
68	0.0777402	0.0892499	0.0785878	0.0850933	0.084842	0.0847079	0.0827247	0.0768106	0.083853	0.0843021	0.0753102	0.0787976	0.0909625	0.073536	0.0810154	0.0824557	0.0740073	0.0736023	0.0684005	0.0606658	0.0818611	0.0677566	0.0736223	0.0606435	0.0690124	0.06444
69	0.0775855	0.0890439	0.0783946	0.0847275	0.0844361	0.0843431	0.0822798	0.0764148	0.0834308	0.0838074	0.0747339	0.0783052	0.0904352	0.073005	0.0805094	0.0819965	0.0734983	0.0731098	0.0678968	0.0601327	0.0812523	0.0671675	0.0731446	0.0600855	0.0684037	0.0638719
70	0.0774311	0.0888382	0.0782018	0.0843628	0.0840317	0.0839794	0.0818368	0.0760208	0.0830103	0.0833151	0.0741629	0.0778155	0.0899104	0.0724786	0.080006	0.0815401	0.0729925	0.0726216	0.0673978	0.059604	0.0806478	0.0665834	0.0726713	0.0595415	0.0678075	0.0633157
71	0.0772769	0.0886328	0.0780094	0.0839993	0.0836288	0.0836169	0.0813956	0.0756284	0.0825915	0.0828252	0.073597	0.0773283	0.0893881	0.0719568	0.0795052	0.0810866	0.0724898	0.0721377	0.0669033	0.0590797	0.0800474	0.0660041	0.0722022	0.0590107	0.0672252	0.0627721
72	0.0771229	0.0884278	0.0778173	0.083637	0.0832274	0.0832557	0.0809562	0.0752378	0.0821744	0.0823376	0.0730362	0.0768438	0.0888683	0.0714395	0.079007	0.0806361	0.0719903	0.071658	0.0664135	0.0585596	0.0794512	0.0654296	0.0717373	0.0584921	0.0666579	0.0622407
73	0.0769691	0.0882231	0.0776256	0.0832758	0.0828275	0.0828956	0.0805186	0.0748488	0.081759	0.0818524	0.0724803	0.0763619	0.0883509	0.0709266	0.0785114	0.0801887	0.0714941	0.0711826	0.065928	0.0580439	0.0788606	0.0648597	0.0712766	0.0579847	0.0661056	0.0617211
74	0.0768156	0.0880188	0.0774343	0.0829157	0.082429	0.0825367	0.0800828	0.0744616	0.0813454	0.0813696	0.0719293	0.0758826	0.087836	0.0704182	0.0780184	0.0797446	0.0710014	0.0707114	0.0654469	0.0575335	0.0782769	0.0642943	0.0708198	0.0574877	0.0655678	0.0612131
75	0.0766622	0.0878148	0.0772433	0.0825568	0.0820321	0.082179	0.0796488	0.074076	0.0809334	0.0808891	0.071383	0.075406	0.0873235	0.069914	0.077528	0.0793039	0.0705124	0.0702443	0.0649701	0.0570294	0.0777015	0.0637337	0.070367	0.057	0.0650439	0.0607159
76	0.0765091	0.0876112	0.0770527	0.0821991	0.0816366	0.0818225	0.0792166	0.0736922	0.0805231	0.080411	0.0708414	0.074932	0.0868135	0.069414	0.0770402	0.0788668	0.0700272	0.0697813	0.0644974	0.056533	0.0771366	0.0631782	0.0699181	0.0565208	0.0645331	0.0602291
77	0.0763563	0.0874079	0.0768625	0.0818426	0.0812426	0.0814672	0.0787861	0.07331	0.0801145	0.0799353	0.0703044	0.0744607	0.086306	0.0689181	0.076555	0.0784332	0.0695461	0.0693222	0.0640287	0.0560447	0.0765843	0.0626288	0.0694729	0.056049	0.0640347	0.0597519
78	0.0762036	0.087205	0.0766727	0.0814872	0.0808501	0.0811131	0.0783575	0.0729295	0.0797076	0.0794619	0.069772	0.0739921	0.085801	0.0684263	0.0760723	0.0780031	0.0690691	0.068867	0.0635641	0.0555658	0.0760455	0.0620871	0.0690315	0.0555838	0.0635481	0.059284
79	0.0760512	0.0870024	0.0764833	0.0811329	0.0804591	0.0807602	0.0779307	0.0725507	0.0793025	0.0789909	0.0692439	0.0735263	0.0852984	0.0679385	0.0755924	0.0775764	0.0685962	0.0684157	0.0631033	0.0550966	0.0755199	0.0615545	0.0685937	0.0551242	0.0630724	0.0588246
80	0.075899	0.0868002	0.0762942	0.0807798	0.0800696	0.0804084	0.0775056	0.0721736	0.078899	0.0785222	0.0687201	0.0730635	0.0847983	0.0674545	0.075115	0.0771532	0.0681274	0.0679682	0.0626463	0.0546378	0.0750069	0.0610334	0.0681594	0.0546692	0.0626069	0.0583731
81	0.0757471	0.0865983	0.0761055	0.0804279	0.0796815	0.0800579	0.0770823	0.0717982	0.0784972	0.0780559	0.0682006	0.072604	0.0843006	0.0669744	0.0746404	0.0767335	0.0676626	0.0675244	0.0621931	0.0541897	0.0745059	0.0605242	0.0677287	0.0542179	0.062151	0.0579291
82	0.0755953	0.0863968	0.0759172	0.0800771	0.0792949	0.0797085	0.0766608	0.0714244	0.0780971	0.0775919	0.0676852	0.0721477	0.0838053	0.066498	0.0741685	0.076317	0.0672017	0.0670843	0.0617434	0.0537522	0.0740163	0.0600269	0.0673013	0.0537694	0.0617038	0.0574919
83	0.0754439	0.0861957	0.0757293	0.0797275	0.0789098	0.0793603	0.0762411	0.0710524	0.0776987	0.0771303	0.0671739	0.0716947	0.0833126	0.0660253	0.0736995	0.0759039	0.0667448	0.0666477	0.0612973	0.0533247	0.0735374	0.0595413	0.0668773	0.0533228	0.0612646	0.0570608
84	0.0752926	0.0859949	0.0755418	0.079379	0.0785261	0.0790133	0.0758231	0.070682	0.077302	0.076671	0.0666665	0.0712452	0.0828222	0.0655561	0.0732336	0.075494	0.0662916	0.0662147	0.0608545	0.0529068	0.0730687	0.0590672	0.0664565	0.052877	0.0608328	0.0566354
85	0.0751416	0.0857945	0.0753547	0.0790316	0.078144	0.0786675	0.075407	0.0703133	0.076907	0.0762141	0.066163	0.070799	0.0823344	0.0650905	0.0727707	0.0750873	0.0658423	0.0657851	0.0604152	0.052498	0.0726096	0.0586041	0.0660389	0.0524311	0.0604076	0.0562151
86	0.0749908	0.0855944	0.0751679	0.0786854	0.0777633	0.0783229	0.0749926	0.0699463	0.0765137	0.0757596	0.0656633	0.0703562	0.0818491	0.0646283	0.072311	0.0746837	0.0653966	0.0653589	0.059979	0.0520979	0.0721593	0.0581514	0.0656244	0.0519844	0.0599882	0.0557992
87	0.0748402	0.0853947	0.0749816	0.0783404	0.0773841	0.0779795	0.07458	0.0695809	0.076122	0.0753076	0.0651672	0.0699166	0.0813664	0.0641694	0.0718546	0.0742832	0.0649546	0.064936	0.059546	0.051706	0.0717174	0.0577087	0.0652129	0.0515376	0.059574	0.0553872
88	0.0746899	0.0851954	0.0747956	0.0779965	0.0770063	0.0776372	0.0741691	0.0692173	0.0757321	0.074858	0.0646748	0.0694804	0.0808863	0.0637138	0.0714014	0.0738858	0.0645161	0.0645164	0.0591161	0.0513218	0.0712832	0.0572755	0.0648044	0.0510908	0.0591642	0.0549784
89	0.0745398	0.0849964	0.0746101	0.0776538	0.07663	0.0772961	0.0737601	0.0688553	0.0753438	0.0744111	0.0641859	0.0690473	0.0804092	0.0632614	0.0709516	0.0734913	0.0640812	0.0641	0.0586891	0.0509449	0.0708561	0.0568511	0.0643987	0.0506501	0.058758	0.0545724
90	0.0743899	0.0847978	0.0744249	0.0773121	0.0762552	0.0769562	0.0733528	0.0684949	0.0749573	0.0739668	0.0637004	0.0686175	0.0799349	0.0628121	0.0705052	0.0730998	0.0636498	0.0636867	0.058265	0.0505747	0.0704354	0.0564352	0.0639958	0.0502271	0.0583549	0.0541684
91	0.0742403	0.0845995	0.0742402	0.0769717	0.0758819	0.0766175	0.0729472	0.0681363	0.0745724	0.0735255	0.0632182	0.0681908	0.0794636	0.0623658	0.0700621	0.0727112	0.0632217	0.0632765	0.0578437	0.0502109	0.0700206	0.0560272	0.0635956	0.0498285	0.0579539	0.053766
92	0.0740909	0.0844017	0.0740558	0.0766324	0.07551	0.07628	0.0725435	0.0677793	0.0741892	0.0730872	0.0627393	0.0677672	0.0789954	0.0619225	0.0696222	0.0723254	0.062797	0.0628692	0.0574252	0.049853	0.0696111	0.0556266	0.0631981	0.0494559	0.0575544	0.0533646
93	0.0739418	0.0842042	0.0738718	0.0762942	0.0751395	0.0759436	0.0721415	0.067424	0.0738077	0.072652	0.0622637	0.0673467	0.0785305	0.0614821	0.0691857	0.0719424	0.0623756	0.0624649	0.0570095	0.0495004	0.0692062	0.0552328	0.0628031	0.049112	0.0571557	0.0529644
94	0.0737929	0.084007	0.0736883	0.0759571	0.0747706	0.0756085	0.0717412	0.0670705	0.0734279	0.0722199	0.0617913	0.0669292	0.0780688	0.0610444	0.0687524	0.0715622	0.0619575	0.0620635	0.0565967	0.0491528	0.0688054	0.0548454	0.0624106	0.0487964	0.0567571	0.0525668
95	0.0736442	0.0838103	0.0735051	0.0756213	0.0744031	0.0752744	0.0713427	0.0667187	0.0730498	0.0717908	0.0613221	0.0665147	0.0776102	0.0606095	0.0683223	0.0711846	0.0615425	0.0616648	0.0561869	0.0488097	0.0684079	0.0544638	0.0620205	0.0485071	0.0563589	0.0521752
96	0.0734958	0.0836139	0.0733224	0.0752865	0.074037	0.0749416	0.070946	0.0663687	0.0726734	0.0713647	0.0608563	0.0661032	0.0771548	0.0601774	0.0678953	0.0708096	0.0611306	0.0612689	0.0557812	0.0484705	0.0680133	0.0540875	0.0616327	0.0482417	0.055963	0.0517943
97	0.0733476	0.0834179	0.07314	0.0749529	0.0736725	0.07461	0.070551	0.0660207	0.0722988	0.0709416	0.060394	0.0656945	0.0767024	0.059748	0.0674714	0.0704373	0.0607217	0.0608757	0.0553808	0.0481349	0.0676208	0.053716	0.0612475	0.0479982	0.0555739	0.0514258
98	0.0731997	0.0832223	0.0729581	0.0746204	0.0733093	0.0742795	0.0701578	0.0656745	0.071926	0.0705214	0.0599354	0.0652888	0.0762531	0.0593214	0.0670505	0.0700674	0.0603159	0.060485	0.0549864	0.0478024	0.0672299	0.0533489	0.0608648	0.0477744	0.0551967	0.051072
99	0.073052	0.083027	0.0727765	0.074289	0.0729477	0.0739502	0.0697664	0.0653303	0.0715551	0.0701041	0.0594808	0.0648858	0.0758068	0.0588978	0.0666327	0.0697	0.059913	0.0600969	0.0545983	0.0474725	0.06684	0.0529855	0.0604846	0.047568	0.0548344	0.0507353
100	0.0729045	0.0828322	0.0725954	0.0739588	0.0725875	0.073622	0.0693766	0.0649882	0.0711861	0.0696897	0.0590315	0.0644856	0.0753635	0.0584773	0.0662178	0.0693351	0.0595129	0.0597113	0.0542171	0.0471447	0.0664504	0.0526253	0.0601076	0.047377	0.0544906	0.0504169
101	0.0727573	0.0826377	0.0724147	0.0736297	0.0722287	0.0732951	0.0689887	0.0646482	0.0708191	0.0692781	0.058589	0.0640882	0.0749231	0.0580607	0.0658059	0.0689725	0.0591157	0.0593281	0.0538434	0.0468185	0.0660606	0.0522679	0.0597345	0.047199	0.0541675	0.0501171
102	0.0726104	0.0824436	0.0722344	0.0733018	0.0718714	0.0729693	0.0686025	0.0643103	0.0704543	0.0688693	0.058154	0.0636935	0.0744857	0.0576488	0.0653968	0.0686122	0.0587212	0.0589472	0.0534775	0.0464936	0.0656699	0.0519127	0.0593659	0.047032	0.0538669	0.0498353
103	0.0724637	0.0822498	0.0720545	0.072975	0.0715155	0.0726447	0.0682182	0.0639746	0.0700916	0.0684633	0.0577269	0.0633014	0.0740511	0.0572427	0.0649906	0.0682543	0.0583294	0.0585685	0.0531194	0.0461696	0.0652777	0.0515592	0.0590031	0.0468737	0.0535884	0.0495707
104	0.0723172	0.0820565	0.0718751	0.0726493	0.0711611	0.0723212	0.0678356	0.0636411	0.0697311	0.06806	0.0573077	0.0629119	0.0736194	0.0568431	0.0645872	0.0678985	0.0579403	0.0581921	0.052769	0.0458473	0.0648839	0.0512069	0.0586468	0.046722	0.0533312	0.0493226
105	0.072171	0.0818635	0.071696	0.0723247	0.0708082	0.0719989	0.067455	0.0633098	0.0693727	0.0676594	0.0568968	0.062525	0.0731904	0.0564502	0.0641865	0.0675449	0.0575537	0.0578178	0.0524259	0.0455285	0.0644917	0.0508553	0.0582972	0.0465746	0.0530947	0.0490897
106	0.072025	0.081671	0.0715174	0.0720013	0.0704567	0.0716778	0.0670763	0.0629805	0.0690164	0.0672615	0.0564941	0.0621407	0.0727642	0.0560647	0.0637886	0.0671934	0.0571696	0.0574459	0.05209	0.0452139	0.0641046	0.0505041	0.0579543	0.0464295	0.0528778	0.0488705
107	0.0718793	0.0814788	0.0713392	0.071679	0.0701066	0.0713578	0.0666995	0.0626534	0.0686623	0.0668662	0.0560993	0.0617588	0.0723408	0.0556864	0.0633933	0.066844	0.056788	0.0570766	0.0517608	0.0449052	0.0637265	0.0501533	0.0576178	0.0462843	0.0526787	0.0486638
108	0.0717338	0.081287	0.0711614	0.0713578	0.069758	0.0710391	0.0663247	0.0623284	0.0683103	0.0664736	0.055712	0.0613794	0.07192	0.0553154	0.0630007	0.0664966	0.0564088	0.0567101	0.0514381	0.0446046	0.0633631	0.0498028	0.0572878	0.046137	0.0524958	0.0484681
109	0.0715886	0.0810956	0.070984	0.0710378	0.0694108	0.0707214	0.0659519	0.0620054	0.0679603	0.0660835	0.0553321	0.0610024	0.0715019	0.0549515	0.0626106	0.0661512	0.0560319	0.0563468	0.0511217	0.0443131	0.0630182	0.0494549	0.0569642	0.0459854	0.0523273	0.048282
110	0.0714436	0.0809046	0.0708071	0.0707188	0.0690651	0.070405	0.0655813	0.0616845	0.0676124	0.0656959	0.0549591	0.0606278	0.0710864	0.0545947	0.0622231	0.0658076	0.0556573	0.0559874	0.0508112	0.0440317	0.0626934	0.0491145	0.0566467	0.0458272	0.0521716	0.0481041
111	0.0712989	0.080714	0.0706306	0.070401	0.0687208	0.0700897	0.0652128	0.0613655	0.0672666	0.0653108	0.0545928	0.0602555	0.0706735	0.0542446	0.0618381	0.0654659	0.0552849	0.0556333	0.0505063	0.0437628	0.0623888	0.0487838	0.0563351	0.0456603	0.0520268	0.0479331
112	0.0711545	0.0805238	0.0704545	0.0700844	0.0683779	0.0697756	0.0648466	0.0610486	0.0669228	0.0649282	0.0542329	0.0598855	0.0702631	0.0539009	0.0614556	0.0651261	0.0549147	0.055285	0.0502068	0.0435079	0.0621034	0.0484671	0.0560291	0.0454825	0.0518912	0.0477674
113	0.0710102	0.0803339	0.0702788	0.0697688	0.0680365	0.0694626	0.0644825	0.0607336	0.066581	0.064548	0.0538791	0.0595178	0.0698552	0.0535635	0.0610754	0.064788	0.0545465	0.0549427	0.0499124	0.0432683	0.0618359	0.0481681	0.0557286	0.0452917	0.0517632	0.0476059
114	0.0708663	0.0801445	0.0701036	0.0694544	0.0676966	0.0691508	0.0641207	0.0604205	0.0662411	0.0641703	0.0535312	0.0591522	0.0694498	0.053232	0.0606977	0.0644518	0.0541804	0.0546068	0.0496227	0.0430457	0.0615849	0.0478873	0.0554334	0.0450856	0.051641	0.047447
115	0.0707226	0.0799555	0.0699288	0.0691411	0.0673583	0.0688401	0.0637611	0.0601094	0.0659032	0.0637949	0.0531888	0.0587888	0.0690468	0.0529062	0.0603222	0.0641176	0.0538163	0.0542772	0.0493375	0.042839	0.0613493	0.0476246	0.0551432	0.0448623	0.0515228	0.0472894
116	0.0705792	0.0797669	0.0697544	0.0688289	0.0670215	0.0685306	0.0634038	0.0598002	0.0655672	0.0634218	0.0528516	0.0584275	0.0686462	0.0525859	0.0599491	0.0637855	0.0534541	0.0539541	0.0490566	0.0426473	0.0611277	0.0473799	0.0548578	0.0446231	0.051407	0.0471317
117	0.070436	0.0795786	0.0695804	0.0685178	0.0666864	0.0682223	0.0630487	0.0594928	0.0652332	0.063051	0.0525195	0.0580683	0.068248	0.0522707	0.0595782	0.0634556	0.0530942	0.0536373	0.0487795	0.0424694	0.0609188	0.047153	0.0545769	0.0443744	0.0512918	0.0469724
118	0.0702931	0.0793908	0.0694069	0.0682078	0.0663529	0.0679151	0.0626959	0.0591872	0.064901	0.0626825	0.0521919	0.0577112	0.0678521	0.0519605	0.0592095	0.0631283	0.0527368	0.0533265	0.0485061	0.0423042	0.0607213	0.0469432	0.0543004	0.0441231	0.0511754	0.0468102
119	0.0701504	0.0792034	0.0692337	0.067899	0.0660211	0.0676091	0.0623453	0.0588835	0.0645707	0.0623162	0.0518688	0.057356	0.0674585	0.051655	0.058843	0.0628043	0.0523825	0.0530217	0.048236	0.0421506	0.0605339	0.0467493	0.0540281	0.04387	0.0510563	0.0466438
120	0.070008	0.0790164	0.069061	0.0675913	0.0656911	0.0673042	0.0619969	0.0585816	0.0642423	0.0619521	0.0515498	0.0570028	0.0670671	0.0513539	0.0584786	0.0624843	0.0520318	0.0527225	0.0479689	0.0420076	0.0603553	0.0465701	0.0537596	0.0436193	0.0509326	0.0464716
121	0.0698658	0.0788298	0.0688887	0.0672846	0.0653629	0.0670005	0.0616506	0.0582815	0.0639156	0.0615902	0.0512345	0.0566516	0.066678	0.0510569	0.0581163	0.0621689	0.0516851	0.0524287	0.0477047	0.0418739	0.0601842	0.0464042	0.0534948	0.0433752	0.0508025	0.0462924
122	0.0697239	0.0786436	0.0687167	0.0669791	0.0650365	0.066698	0.0613066	0.0579831	0.0635908	0.0612305	0.0509228	0.0563022	0.066291	0.0507639	0.057756	0.0618582	0.0513427	0.0521401	0.0474429	0.0417485	0.0600193	0.0462504	0.0532335	0.043139	0.0506645	0.0461047
123	0.0695823	0.0784578	0.0685452	0.0666748	0.0647119	0.0663967	0.0609646	0.0576864	0.0632678	0.0608728	0.0506142	0.0559546	0.0659062	0.0504745	0.0573977	0.0615528	0.0510057	0.0518565	0.0471832	0.0416303	0.0598593	0.0461075	0.0529755	0.0429106	0.0505167	0.0459078
124	0.069441	0.0782724	0.068374	0.0663715	0.0643892	0.0660965	0.0606248	0.0573914	0.0629465	0.0605171	0.0503087	0.0556088	0.0655234	0.0501886	0.0570414	0.0612526	0.0506743	0.0515777	0.0469255	0.0415182	0.0597029	0.0459743	0.0527205	0.0426895	0.0503578	0.0457033
125	0.0692999	0.0780874	0.0682031	0.0660693	0.0640684	0.0657976	0.0602871	0.0570981	0.062627	0.0601635	0.0500057	0.055265	0.0651428	0.0499057	0.0566869	0.0609577	0.0503488	0.0513035	0.0466694	0.041411	0.0595488	0.0458493	0.0524682	0.0424751	0.0501874	0.0454931
126	0.069159	0.0779029	0.0680326	0.0657683	0.0637495	0.0654999	0.0599514	0.0568064	0.0623092	0.059812	0.0497051	0.0549231	0.0647641	0.0496258	0.0563344	0.0606678	0.0500293	0.0510336	0.0464146	0.0413078	0.0593957	0.0457315	0.0522186	0.0422669	0.0500047	0.0452804
127	0.0690185	0.0777187	0.0678625	0.0654683	0.0634325	0.0652034	0.0596177	0.0565164	0.061993	0.0594623	0.0494065	0.0545832	0.0643875	0.0493485	0.0559836	0.0603828	0.0497157	0.0507678	0.0461609	0.0412073	0.0592423	0.0456196	0.0519713	0.0420644	0.049813	0.0450675
128	0.0688782	0.0775349	0.0676926	0.0651695	0.0631174	0.0649083	0.0592861	0.056228	0.0616786	0.0591146	0.0491098	0.0542452	0.0640128	0.0490736	0.0556347	0.0601026	0.0494079	0.050506	0.0459083	0.0411085	0.0590873	0.0455123	0.0517262	0.0418669	0.0496185	0.0448571
129	0.0687381	0.0773515	0.0675231	0.0648718	0.0628041	0.0646146	0.0589564	0.0559412	0.0613658	0.0587688	0.0488145	0.0539092	0.06364	0.0488008	0.0552874	0.0598272	0.0491056	0.0502478	0.0456568	0.0410103	0.0589294	0.0454083	0.0514829	0.041674	0.0494245	0.0446501
130	0.0685983	0.0771685	0.0673539	0.0645753	0.0624926	0.0643223	0.0586288	0.0556559	0.0610546	0.0584249	0.0485204	0.0535754	0.0632691	0.0485299	0.054942	0.0595563	0.0488086	0.0499931	0.045406	0.0409115	0.0587673	0.0453065	0.0512414	0.0414851	0.0492328	0.0444495
131	0.0684588	0.076986	0.067185	0.06428	0.062183	0.0640313	0.058303	0.0553721	0.0607451	0.0580828	0.0482276	0.0532443	0.0629001	0.0482606	0.0545983	0.0592899	0.0485168	0.0497416	0.0451556	0.0408111	0.0585997	0.0452055	0.0510013	0.0412997	0.0490453	0.0442568
132	0.0683196	0.0768038	0.0670164	0.063986	0.0618751	0.0637418	0.0579792	0.0550899	0.0604371	0.0577424	0.0479359	0.0529167	0.0625329	0.0479926	0.0542567	0.0590277	0.0482301	0.0494931	0.0449056	0.040708	0.0584252	0.0451041	0.0507625	0.0411172	0.0488637	0.0440716
133	0.0681806	0.0766219	0.0668481	0.0636932	0.061569	0.0634538	0.0576573	0.0548092	0.0601307	0.0574039	0.0476452	0.0525933	0.0621674	0.0477258	0.0539171	0.0587697	0.0479482	0.0492475	0.044656	0.040601	0.0582427	0.0450011	0.0505247	0.0409371	0.0486896	0.0438937
134	0.0680419	0.0764405	0.0666802	0.0634017	0.0612647	0.0631672	0.0573372	0.0545299	0.0598259	0.0570671	0.047355	0.0522746	0.0618037	0.0474598	0.0535799	0.0585155	0.047671	0.0490045	0.0444074	0.040489	0.0580508	0.0448951	0.0502877	0.0407589	0.0485228	0.043723
135	0.0679035	0.0762595	0.0665125	0.0631116	0.0609622	0.062882	0.057019	0.054252	0.0595225	0.0567319	0.0470656	0.0519608	0.0614417	0.0471944	0.0532452	0.0582651	0.0473982	0.0487638	0.0441602	0.040371	0.0578484	0.044785	0.0500513	0.0405819	0.0483633	0.0435588
136	0.0677654	0.0760788	0.0663451	0.0628228	0.0606613	0.0625984	0.0567027	0.0539756	0.0592207	0.0563984	0.046777	0.0516521	0.0610813	0.0469295	0.0529135	0.0580184	0.0471298	0.0485253	0.0439162	0.0402458	0.0576352	0.0446696	0.0498153	0.0404057	0.0482105	0.0434005
137	0.0676275	0.0758985	0.066178	0.0625355	0.0603622	0.0623162	0.0563881	0.0537005	0.0589204	0.0560666	0.0464896	0.0513485	0.0607226	0.0466651	0.0525852	0.0577751	0.0468655	0.0482888	0.0436768	0.0401135	0.0574113	0.0445474	0.0495794	0.0402297	0.0480647	0.0432476
138	0.0674899	0.0757185	0.0660112	0.0622495	0.0600647	0.0620354	0.0560753	0.0534268	0.0586215	0.0557363	0.046204	0.0510499	0.0603656	0.0464012	0.0522606	0.0575351	0.0466052	0.0480539	0.0434436	0.0399758	0.0571786	0.0444174	0.0493435	0.0400534	0.0479253	0.0430994
139	0.0673526	0.0755388	0.0658448	0.0619649	0.0597689	0.0617562	0.0557643	0.0531545	0.0583241	0.0554077	0.0459224	0.050756	0.0600102	0.0461379	0.0519397	0.0572982	0.0463486	0.0478206	0.0432181	0.039833	0.0569388	0.0442782	0.0491072	0.0398762	0.0477917	0.0429553
140	0.0672155	0.0753595	0.0656786	0.0616817	0.0594748	0.0614784	0.055455	0.0528835	0.0580281	0.0550805	0.0456478	0.0504669	0.0596569	0.0458755	0.051623	0.0570644	0.0460957	0.0475885	0.0430014	0.0396856	0.0566958	0.04413	0.048871	0.0396976	0.0476632	0.0428148
141	0.0670787	0.0751805	0.0655127	0.0614	0.0591823	0.0612021	0.0551474	0.0526137	0.0577334	0.0547551	0.0453822	0.0501824	0.0593056	0.045614	0.0513109	0.0568333	0.0458462	0.0473575	0.042794	0.0395353	0.0564524	0.0439726	0.0486351	0.039517	0.0475389	0.0426772
142	0.0669422	0.0750018	0.0653471	0.0611197	0.0588914	0.0609272	0.0548415	0.0523453	0.0574402	0.0544317	0.0451266	0.0499024	0.058957	0.045354	0.0510038	0.0566048	0.0456	0.0471274	0.0425979	0.0393837	0.0562105	0.0438064	0.0484003	0.0393344	0.0474182	0.0425419
143	0.066806	0.0748234	0.0651818	0.0608409	0.0586021	0.0606538	0.0545372	0.0520781	0.0571483	0.0541106	0.044882	0.0496268	0.0586114	0.0450972	0.0507017	0.0563789	0.0453569	0.0468978	0.0424145	0.0392326	0.055972	0.0436339	0.0481678	0.0391495	0.0473004	0.0424085
144	0.06667	0.0746453	0.0650168	0.0605635	0.0583144	0.0603817	0.0542346	0.0518121	0.0568577	0.0537919	0.0446494	0.0493554	0.0582689	0.0448449	0.0504046	0.0561553	0.0451166	0.0466687	0.0422439	0.0390844	0.0557384	0.0434581	0.0479412	0.0389624	0.0471847	0.0422761
145	0.0665343	0.0744676	0.0648521	0.0602876	0.0580282	0.0601111	0.0539336	0.0515473	0.0565685	0.0534759	0.0444299	0.0490882	0.0579299	0.0445984	0.0501123	0.0559339	0.0448791	0.0464398	0.0420852	0.0389411	0.0555093	0.0432828	0.0477232	0.0387737	0.0470704	0.0421444
146	0.0663989	0.07429	0.0646877	0.0600131	0.0577436	0.0598418	0.0536342	0.0512836	0.0562805	0.0531632	0.0442235	0.048825	0.0575948	0.0443588	0.0498247	0.0557145	0.0446442	0.0462109	0.0419379	0.038803	0.0552845	0.0431085	0.0475155	0.038585	0.0469567	0.0420126
147	0.0662637	0.0741128	0.0645236	0.0597399	0.0574605	0.0595739	0.0533363	0.0510212	0.0559938	0.052854	0.0440296	0.0485656	0.0572639	0.0441283	0.0495417	0.0554969	0.0444117	0.0459817	0.0418013	0.0386705	0.0550638	0.0429378	0.0473189	0.0383976	0.046843	0.0418801
148	0.0661288	0.0739359	0.0643598	0.0594682	0.0571789	0.0593074	0.05304	0.0507598	0.0557084	0.0525486	0.0438474	0.0483099	0.0569374	0.0439091	0.0492631	0.055281	0.0441813	0.0457526	0.0416747	0.038544	0.0548468	0.0427721	0.047134	0.0382125	0.0467286	0.0417465
149	0.0659941	0.0737592	0.0641963	0.0591978	0.0568988	0.0590422	0.0527452	0.0504996	0.0554242	0.0522474	0.0436764	0.0480578	0.0566156	0.043702	0.0489888	0.0550666	0.043953	0.0455241	0.0415575	0.0384238	0.0546335	0.0426123	0.0469612	0.0380304	0.0466126	0.041611
150	0.0658597	0.0735828	0.064033	0.0589288	0.0566202	0.0587783	0.0524519	0.0502406	0.0551412	0.0519507	0.043516	0.0478091	0.0562983	0.0435068	0.0487187	0.0548536	0.0437266	0.0452962	0.0414489	0.0383094	0.0544235	0.0424587	0.0468003	0.0378525	0.0464944	0.0414731
151	0.0657256	0.0734067	0.0638701	0.0586612	0.056343	0.0585158	0.0521601	0.0499827	0.0548593	0.0516586	0.0433654	0.0475637	0.0559856	0.0433231	0.0484526	0.0546419	0.0435018	0.0450693	0.0413484	0.0382003	0.0542165	0.0423112	0.0466508	0.0376793	0.0463732	0.0413321
152	0.0655917	0.0732309	0.0637075	0.0583949	0.0560672	0.0582546	0.0518698	0.0497262	0.0545787	0.051371	0.043224	0.0473215	0.0556774	0.0431502	0.0481904	0.0544311	0.0432785	0.0448443	0.0412553	0.0380961	0.0540124	0.0421697	0.0465121	0.037511	0.0462483	0.0411877
153	0.065458	0.0730554	0.0635452	0.0581299	0.0557929	0.0579946	0.0515808	0.0494711	0.0542992	0.0510878	0.0430911	0.0470824	0.0553734	0.0429879	0.0479319	0.0542213	0.0430566	0.0446237	0.0411688	0.0379963	0.0538108	0.0420338	0.0463836	0.0373473	0.0461193	0.0410398
154	0.0653246	0.0728801	0.0633831	0.0578662	0.0555199	0.057736	0.0512933	0.0492176	0.0540209	0.0508089	0.0429662	0.0468461	0.0550736	0.0428356	0.0476771	0.0540121	0.0428358	0.0444087	0.0410884	0.0379005	0.0536116	0.041903	0.0462646	0.037188	0.0459862	0.0408887
155	0.0651915	0.0727052	0.0632214	0.0576039	0.0552483	0.0574786	0.0510071	0.048966	0.0537439	0.0505342	0.0428485	0.0466125	0.0547779	0.0426927	0.0474257	0.0538036	0.0426161	0.0442022	0.0410134	0.0378083	0.0534144	0.0417769	0.0461546	0.0370327	0.0458485	0.0407352
156	0.0650585	0.0725305	0.0630599	0.0573428	0.0549781	0.0572225	0.0507223	0.0487165	0.0534681	0.0502636	0.0427374	0.0463816	0.0544862	0.0425584	0.0471778	0.0535954	0.0423971	0.0440051	0.0409431	0.0377192	0.0532191	0.0416551	0.0460529	0.0368811	0.045706	0.0405798
157	0.0649259	0.0723561	0.0628988	0.057083	0.0547092	0.0569676	0.0504388	0.0484693	0.0531937	0.049997	0.0426322	0.0461532	0.0541984	0.0424322	0.046933	0.0533875	0.0421787	0.0438182	0.0408769	0.0376327	0.0530254	0.041537	0.045959	0.0367329	0.0455594	0.0404241
158	0.0647934	0.0721819	0.0627379	0.0568245	0.0544417	0.0567139	0.0501567	0.0482244	0.0529207	0.0497342	0.0425324	0.0459271	0.0539143	0.0423135	0.0466914	0.0531797	0.0419608	0.043642	0.040814	0.0375485	0.0528329	0.0414224	0.0458723	0.0365878	0.04541	0.0402695
159	0.0646612	0.0720081	0.0625774	0.0565672	0.0541754	0.0564615	0.0498758	0.0479821	0.0526494	0.0494752	0.0424372	0.0457033	0.0536338	0.0422015	0.0464527	0.0529718	0.0417432	0.0434759	0.0407539	0.037466	0.0526416	0.0413106	0.045792	0.0364455	0.0452602	0.0401167
160	0.0645293	0.0718345	0.0624171	0.0563112	0.0539104	0.0562103	0.0495962	0.0477423	0.0523801	0.0492198	0.042346	0.0454815	0.0533569	0.0420958	0.0462168	0.0527636	0.0415257	0.0433201	0.0406958	0.0373848	0.0524511	0.0412014	0.0457177	0.0363056	0.0451106	0.0399661
161	0.0643975	0.0716612	0.0622572	0.0560564	0.0536467	0.0559602	0.0493178	0.0475054	0.0521131	0.048968	0.0422582	0.0452616	0.0530834	0.0419956	0.0459836	0.0525554	0.0413081	0.0431741	0.0406392	0.0373045	0.0522611	0.0410942	0.0456487	0.0361678	0.0449623	0.0398187
162	0.064266	0.0714882	0.0620975	0.0558029	0.0533843	0.0557113	0.0490406	0.0472714	0.0518486	0.0487195	0.042173	0.0450435	0.0528131	0.0419003	0.045753	0.0523474	0.0410903	0.043038	0.0405833	0.0372246	0.0520715	0.0409886	0.0455844	0.0360319	0.044816	0.0396747
163	0.0641346	0.0713155	0.0619381	0.0555505	0.053123	0.0554636	0.0487646	0.0470407	0.0515868	0.0484744	0.0420899	0.0448272	0.0525461	0.0418093	0.0455247	0.0521401	0.0408728	0.0429112	0.0405274	0.0371447	0.051882	0.0408841	0.0455242	0.0358975	0.0446722	0.0395345
164	0.0640035	0.0711431	0.061779	0.0552993	0.052863	0.0552171	0.0484898	0.0468132	0.0513275	0.0482324	0.0420082	0.0446123	0.0522822	0.041722	0.0452988	0.0519339	0.0406555	0.0427932	0.040471	0.0370643	0.0516924	0.0407804	0.0454674	0.0357642	0.0445313	0.0393982
165	0.0638726	0.0709709	0.0616202	0.0550494	0.0526042	0.0549717	0.0482161	0.0465888	0.0510712	0.0479936	0.0419273	0.0443988	0.0520212	0.0416377	0.045075	0.0517291	0.0404389	0.0426836	0.0404133	0.036983	0.0515023	0.040677	0.0454136	0.0356319	0.044393	0.0392655
166	0.0637418	0.070799	0.0614617	0.0548006	0.0523465	0.0547274	0.0479436	0.0463675	0.0508179	0.0477577	0.0418464	0.0441866	0.051763	0.0415558	0.0448533	0.0515274	0.0402241	0.0425817	0.0403537	0.0369004	0.0513115	0.0405735	0.045362	0.0355001	0.0442571	0.0391359
167	0.0636113	0.0706274	0.0613035	0.0545529	0.05209	0.0544842	0.0476724	0.0461491	0.0505677	0.0475247	0.041765	0.0439755	0.0515076	0.0414758	0.0446334	0.0513302	0.0400132	0.042487	0.0402915	0.036816	0.0511199	0.0404694	0.0453121	0.0353686	0.0441234	0.0390094
168	0.063481	0.0704561	0.0611456	0.0543064	0.0518347	0.0542421	0.0474026	0.0459336	0.0503205	0.0472944	0.0416823	0.0437654	0.0512549	0.0413968	0.0444153	0.0511383	0.0398073	0.0423991	0.0402261	0.0367293	0.0509272	0.0403642	0.0452633	0.0352371	0.043992	0.0388855
169	0.0633509	0.0702851	0.060988	0.054061	0.0515804	0.0540011	0.0471342	0.045721	0.0500764	0.0470667	0.0415978	0.0435561	0.0510046	0.0413184	0.0441988	0.0509528	0.0396079	0.0423173	0.040157	0.0366404	0.0507336	0.0402576	0.0452149	0.0351051	0.0438629	0.038764
170	0.0632209	0.0701143	0.0608307	0.0538168	0.0513273	0.0537612	0.0468676	0.0455111	0.0498353	0.0468416	0.0415108	0.0433476	0.0507568	0.0412399	0.0439838	0.0507746	0.039416	0.0422412	0.0400838	0.036549	0.050539	0.040149	0.0451663	0.0349725	0.0437359	0.0386446
171	0.0630912	0.0699438	0.0606737	0.0535736	0.0510752	0.0535223	0.0466029	0.0453039	0.049597	0.0466189	0.0414206	0.0431396	0.0505112	0.0411606	0.0437701	0.0506054	0.0392324	0.0421702	0.0400059	0.0364548	0.0503437	0.0400381	0.045117	0.0348389	0.0436106	0.038527
172	0.0629616	0.0697736	0.0605169	0.0533316	0.0508242	0.0532845	0.0463402	0.0450994	0.0493616	0.0463985	0.0413266	0.0429321	0.0502678	0.0410799	0.0435577	0.0504454	0.0390576	0.0421037	0.0399227	0.0363584	0.0501488	0.0399246	0.0450663	0.034704	0.0434869	0.038411
173	0.0628322	0.0696037	0.0603605	0.0530906	0.0505743	0.0530477	0.0460798	0.0448974	0.049129	0.0461803	0.0412282	0.0427248	0.0500265	0.0409973	0.0433463	0.0502946	0.0388917	0.0420413	0.0398335	0.0362602	0.049955	0.0398084	0.0450136	0.0345682	0.0433645	0.0382962
174	0.062703	0.069434	0.0602044	0.0528508	0.0503253	0.0528119	0.0458218	0.0446978	0.0488991	0.0459642	0.0411251	0.0425177	0.0497872	0.040912	0.0431359	0.0501527	0.0387348	0.0419825	0.0397377	0.0361608	0.0497625	0.0396891	0.0449583	0.0344319	0.0432432	0.0381823
175	0.0625741	0.0692647	0.0600485	0.0526119	0.0500774	0.0525772	0.0455662	0.0445007	0.0486718	0.0457501	0.0410175	0.0423107	0.0495497	0.0408235	0.0429263	0.0500193	0.0385872	0.0419266	0.0396354	0.0360607	0.0495718	0.0395668	0.0448998	0.0342955	0.0431228	0.0380692
176	0.0624452	0.0690956	0.0598929	0.0523742	0.0498305	0.0523434	0.0453131	0.0443058	0.0484471	0.0455378	0.0409048	0.0421035	0.0493139	0.0407311	0.0427174	0.0498939	0.0384488	0.0418731	0.0395269	0.0359609	0.0493833	0.0394424	0.0448376	0.0341595	0.043003	0.0379565
177	0.0623166	0.0689268	0.0597377	0.0521374	0.0495845	0.0521106	0.0450627	0.0441133	0.0482249	0.0453272	0.040787	0.0418961	0.0490797	0.0406345	0.042509	0.0497762	0.0383191	0.0418216	0.0394134	0.0358621	0.0491975	0.039317	0.0447709	0.0340245	0.0428837	0.0378438
178	0.0621882	0.0687583	0.0595827	0.0519017	0.0493395	0.0518788	0.0448151	0.0439229	0.0480051	0.0451183	0.0406635	0.0416884	0.0488471	0.0405338	0.042301	0.0496658	0.0381977	0.0417715	0.0392961	0.0357655	0.0490147	0.0391911	0.0446991	0.0338911	0.0427645	0.037731
179	0.06206	0.06859	0.059428	0.051667	0.0490955	0.051648	0.0445704	0.0437346	0.0477877	0.044911	0.0405338	0.0414807	0.0486158	0.0404286	0.0420933	0.0495622	0.0380842	0.0417222	0.0391759	0.0356719	0.0488349	0.0390654	0.0446218	0.0337598	0.0426452	0.0376177
180	0.0619319	0.068422	0.0592736	0.0514333	0.0488523	0.0514181	0.0443286	0.0435484	0.0475727	0.044705	0.0403981	0.041274	0.0483858	0.0403184	0.0418858	0.049465	0.0379782	0.0416733	0.0390534	0.0355818	0.0486581	0.0389411	0.0445382	0.0336313	0.0425257	0.0375037
181	0.061804	0.0682543	0.0591195	0.0512006	0.0486101	0.0511891	0.0440899	0.0433641	0.0473598	0.0445004	0.0402576	0.041069	0.048157	0.040203	0.0416787	0.049374	0.0378792	0.0416241	0.0389304	0.0354955	0.048484	0.0388188	0.044448	0.0335057	0.0424056	0.0373886
182	0.0616764	0.0680869	0.0589657	0.0509689	0.0483687	0.050961	0.0438543	0.0431818	0.0471492	0.0442969	0.0401151	0.0408669	0.0479293	0.040082	0.0414718	0.0492885	0.0377869	0.0415743	0.0388078	0.035413	0.0483124	0.0386989	0.0443515	0.0333829	0.0422848	0.0372722
183	0.0615489	0.0679198	0.0588122	0.0507381	0.0481283	0.0507338	0.043622	0.0430012	0.0469407	0.0440946	0.0399726	0.0406689	0.0477025	0.0399556	0.0412649	0.0492084	0.0377009	0.0415231	0.0386861	0.035334	0.0481433	0.0385817	0.0442484	0.033263	0.0421631	0.0371543
184	0.0614216	0.0677529	0.058659	0.0505083	0.047889	0.0505076	0.043393	0.0428224	0.0467342	0.0438932	0.0398318	0.0404751	0.0474766	0.0398246	0.0410585	0.0491331	0.0376207	0.0414702	0.0385667	0.0352584	0.0479765	0.0384683	0.04414	0.0331458	0.0420401	0.0370346
185	0.0612945	0.0675864	0.0585061	0.0502794	0.047651	0.0502822	0.0431672	0.0426453	0.0465297	0.0436926	0.0396938	0.040286	0.0472513	0.0396888	0.0408528	0.0490622	0.0375459	0.0414149	0.0384507	0.0351861	0.0478118	0.0383589	0.0440276	0.0330312	0.0419159	0.0369138
186	0.0611676	0.0674201	0.0583535	0.0500514	0.0474144	0.0500576	0.0429445	0.0424698	0.0463271	0.0434929	0.0395601	0.0401037	0.0470267	0.0395497	0.0406481	0.0489954	0.0374761	0.0413568	0.0383386	0.0351167	0.047649	0.0382533	0.0439125	0.032919	0.0417908	0.036792
187	0.0610408	0.067254	0.0582011	0.0498244	0.0471795	0.0498339	0.0427248	0.0422958	0.0461264	0.0432937	0.0394318	0.0399293	0.0468026	0.0394093	0.0404452	0.0489323	0.0374109	0.0412953	0.03823	0.0350501	0.047488	0.0381514	0.0437966	0.032809	0.0416648	0.0366705
188	0.0609143	0.0670883	0.0580491	0.0495983	0.0469465	0.0496111	0.0425082	0.0421233	0.0459275	0.0430951	0.0393091	0.0397626	0.0465788	0.0392683	0.0402447	0.0488724	0.0373499	0.0412298	0.0381248	0.0349859	0.0473287	0.038053	0.0436817	0.032701	0.0415383	0.0365504
189	0.0607879	0.0669228	0.0578973	0.049373	0.0467157	0.0493891	0.0422945	0.0419522	0.0457303	0.0428969	0.0391918	0.0396038	0.0463554	0.0391276	0.0400477	0.0488154	0.0372927	0.0411599	0.0380229	0.0349239	0.0471709	0.0379577	0.0435686	0.0325948	0.0414119	0.0364321
190	0.0606617	0.0667576	0.0577458	0.0491487	0.0464873	0.0491679	0.0420836	0.0417824	0.0455347	0.042699	0.0390796	0.0394527	0.0461321	0.0389883	0.0398554	0.0487608	0.0372389	0.0410851	0.037924	0.0348638	0.0470143	0.0378655	0.0434572	0.0324903	0.0412864	0.0363164
191	0.0605358	0.0665927	0.0575946	0.0489252	0.0462612	0.0489475	0.0418755	0.0416138	0.0453407	0.0425013	0.0389721	0.0393094	0.0459088	0.038851	0.0396679	0.0487083	0.037188	0.0410048	0.037828	0.0348054	0.046859	0.0377759	0.0433481	0.0323872	0.0411622	0.0362035
192	0.06041	0.0664281	0.0574438	0.0487025	0.0460377	0.0487278	0.0416701	0.0414464	0.0451483	0.0423037	0.0388691	0.0391734	0.0456857	0.0387163	0.0394861	0.0486574	0.0371397	0.0409192	0.0377345	0.0347484	0.0467046	0.0376888	0.0432419	0.0322853	0.0410396	0.0360938
193	0.0602844	0.0662637	0.0572932	0.0484807	0.0458167	0.048509	0.0414674	0.0412802	0.0449573	0.0421061	0.0387702	0.0390446	0.0454628	0.0385845	0.0393104	0.0486078	0.0370935	0.040828	0.0376436	0.0346925	0.0465511	0.0376039	0.0431395	0.0321846	0.0409189	0.0359872
194	0.060159	0.0660997	0.0571429	0.0482597	0.0455984	0.0482909	0.0412672	0.0411149	0.0447677	0.0419087	0.0386753	0.0389226	0.0452398	0.0384556	0.0391412	0.0485591	0.037049	0.040731	0.0375549	0.0346376	0.0463983	0.0375208	0.0430407	0.0320846	0.0408001	0.0358839
195	0.0600337	0.0659359	0.0569928	0.0480396	0.0453829	0.0480736	0.0410695	0.0409506	0.0445795	0.0417118	0.038584	0.0388073	0.0450169	0.0383297	0.0389791	0.0485108	0.0370058	0.0406283	0.0374682	0.0345832	0.046246	0.0374395	0.0429454	0.0319854	0.0406831	0.0357838
196	0.0599087	0.0657723	0.0568431	0.0478202	0.0451701	0.047857	0.0408743	0.0407872	0.0443925	0.0415151	0.0384959	0.0386985	0.0447947	0.0382069	0.0388248	0.0484625	0.0369635	0.0405199	0.0373834	0.0345293	0.0460941	0.0373595	0.0428533	0.0318866	0.0405677	0.0356866
197	0.0597838	0.0656091	0.0566937	0.0476017	0.0449601	0.0476413	0.0406814	0.0406246	0.0442067	0.0413187	0.0384109	0.0385957	0.0445738	0.0380868	0.0386787	0.0484139	0.0369217	0.0404066	0.0373003	0.0344754	0.0459424	0.0372806	0.0427643	0.0317882	0.0404538	0.035592
198	0.0596592	0.0654461	0.0565446	0.0473839	0.0447528	0.0474264	0.0404907	0.0404627	0.044022	0.0411233	0.0383287	0.0384988	0.0443555	0.0379693	0.0385407	0.0483646	0.03688	0.0402898	0.0372187	0.0344214	0.0457907	0.0372026	0.0426782	0.0316898	0.0403412	0.0354998
199	0.0595347	0.0652834	0.0563957	0.0471669	0.0445483	0.0472126	0.0403023	0.0403015	0.0438384	0.0409292	0.0382488	0.0384073	0.0441416	0.0378543	0.0384104	0.0483141	0.0368379	0.0401713	0.0371384	0.034367	0.045639	0.0371251	0.0425947	0.0315914	0.0402301	0.0354098
200	0.0594104	0.065121	0.0562471	0.0469506	0.0443465	0.0469998	0.0401161	0.040141	0.0436558	0.040737	0.0381711	0.0383209	0.043933	0.0377416	0.0382875	0.048262	0.0367951	0.0400533	0.0370591	0.0343119	0.045487	0.037048	0.0425137	0.0314929	0.0401204	0.0353217
201	0.0592863	0.0649589	0.0560989	0.0467351	0.0441474	0.0467883	0.0399318	0.0399809	0.0434741	0.040548	0.0380953	0.0382394	0.0437306	0.037631	0.0381716	0.048208	0.0367511	0.039937	0.0369808	0.0342559	0.0453346	0.036971	0.0424349	0.0313942	0.040012	0.0352352
202	0.0591624	0.064797	0.0559509	0.0465204	0.0439509	0.0465782	0.0397496	0.0398213	0.0432933	0.0403641	0.038021	0.0381623	0.0435349	0.0375224	0.0380625	0.0481517	0.0367056	0.0398235	0.0369031	0.0341988	0.0451816	0.0368938	0.0423582	0.0312954	0.0399047	0.0351501
203	0.0590386	0.0646354	0.0558032	0.0463065	0.043757	0.0463697	0.0395694	0.039662	0.0431133	0.0401859	0.0379479	0.0380895	0.0433461	0.0374155	0.0379598	0.0480926	0.036658	0.0397128	0.036826	0.0341402	0.0450279	0.0368162	0.0422835	0.0311965	0.0397984	0.0350662
204	0.0589151	0.0644741	0.0556558	0.0460933	0.0435656	0.0461629	0.0393909	0.0395031	0.0429341	0.0400141	0.0378759	0.0380204	0.0431644	0.0373102	0.0378631	0.0480303	0.0366081	0.0396048	0.0367492	0.0340803	0.0448735	0.0367378	0.0422104	0.0310976	0.0396931	0.0349833
205	0.0587917	0.0643131	0.0555087	0.045881	0.0433766	0.0459579	0.0392143	0.0393444	0.0427555	0.0398493	0.0378045	0.0379549	0.0429899	0.0372063	0.0377723	0.0479645	0.0365554	0.0394997	0.0366725	0.0340194	0.0447187	0.0366585	0.0421388	0.0309991	0.0395887	0.0349009
206	0.0586686	0.0641523	0.0553619	0.0456695	0.04319	0.0457547	0.0390393	0.0391859	0.0425775	0.0396919	0.0377335	0.0378927	0.0428228	0.0371037	0.0376869	0.0478947	0.0364994	0.0393975	0.0365957	0.0339577	0.0445642	0.0365779	0.0420685	0.0309014	0.039485	0.0348191
207	0.0585456	0.0639918	0.0552153	0.0454589	0.0430057	0.0455532	0.038866	0.0390274	0.0424001	0.0395423	0.0376627	0.0378333	0.0426629	0.0370022	0.0376065	0.0478206	0.0364398	0.0392981	0.0365187	0.0338954	0.0444101	0.0364959	0.0419992	0.0308054	0.0393819	0.0347373
208	0.0584228	0.0638316	0.0550691	0.0452494	0.0428237	0.0453535	0.0386943	0.038869	0.0422231	0.0394006	0.0375916	0.0377765	0.0425101	0.0369016	0.037531	0.0477418	0.0363762	0.0392013	0.0364412	0.0338325	0.0442568	0.0364124	0.0419309	0.0307116	0.0392794	0.0346555
209	0.0583002	0.0636717	0.0549231	0.0450408	0.0426438	0.0451557	0.0385241	0.0387105	0.0420466	0.0392663	0.03752	0.0377219	0.0423642	0.0368018	0.03746	0.0476581	0.0363081	0.039107	0.036363	0.0337696	0.044105	0.0363274	0.0418633	0.03062	0.0391773	0.0345734
210	0.0581777	0.063512	0.0547774	0.0448335	0.0424662	0.0449601	0.0383553	0.0385522	0.0418703	0.0391394	0.0374477	0.0376693	0.0422248	0.0367025	0.037393	0.0475693	0.0362351	0.0390151	0.036284	0.0337069	0.043955	0.0362412	0.0417963	0.0305307	0.0390755	0.0344907
211	0.0580555	0.0633527	0.0546321	0.0446275	0.0422906	0.0447666	0.0381879	0.038394	0.0416944	0.0390194	0.0373743	0.0376182	0.0420917	0.0366036	0.0373299	0.0474757	0.036157	0.0389253	0.036204	0.0336446	0.043807	0.0361539	0.0417295	0.0304438	0.038974	0.0344072
212	0.0579335	0.0631935	0.054487	0.044423	0.0421171	0.0445753	0.0380217	0.0382364	0.0415187	0.0389061	0.0372995	0.0375685	0.0419647	0.0365049	0.0372703	0.0473775	0.0360738	0.0388376	0.0361229	0.033583	0.0436613	0.0360654	0.0416629	0.0303594	0.0388726	0.0343226
213	0.0578116	0.0630347	0.0543422	0.04422	0.0419455	0.0443861	0.0378568	0.0380797	0.0413431	0.0387992	0.0372233	0.0375197	0.0418434	0.0364063	0.0372139	0.0472752	0.0359857	0.0387517	0.0360406	0.0335225	0.0435177	0.0359761	0.0415961	0.0302772	0.0387711	0.0342367
214	0.0576899	0.0628762	0.0541977	0.0440187	0.0417759	0.0441992	0.037693	0.0379242	0.0411676	0.0386985	0.0371455	0.0374716	0.0417276	0.0363076	0.0371602	0.0471695	0.0358937	0.0386675	0.0359569	0.0334638	0.0433761	0.0358872	0.0415291	0.0301973	0.0386696	0.0341494
215	0.0575684	0.0627179	0.0540534	0.0438192	0.0416081	0.0440143	0.0375303	0.0377702	0.0409922	0.0386038	0.0370657	0.0374237	0.0416171	0.0362086	0.0371091	0.0470604	0.0357991	0.0385849	0.0358716	0.0334078	0.0432365	0.0357989	0.0414617	0.0301193	0.0385679	0.0340605
216	0.0574471	0.0625599	0.0539095	0.0436215	0.0414421	0.0438315	0.0373685	0.0376176	0.0408169	0.0385146	0.0369838	0.0373759	0.0415115	0.0361092	0.0370602	0.0469493	0.0357032	0.0385038	0.0357848	0.0333547	0.0430988	0.035712	0.0413936	0.0300433	0.0384661	0.0339698
217	0.057326	0.0624021	0.0537659	0.0434255	0.0412779	0.0436508	0.0372077	0.0374671	0.040642	0.0384309	0.0368993	0.0373278	0.0414106	0.0360091	0.0370132	0.0468374	0.0356061	0.0384239	0.0356967	0.0333045	0.0429628	0.0356265	0.0413246	0.0299689	0.0383641	0.0338778
218	0.0572051	0.0622447	0.0536225	0.0432313	0.0411153	0.0434721	0.0370478	0.0373193	0.0404674	0.0383522	0.0368121	0.037279	0.0413141	0.0359083	0.0369677	0.046726	0.0355091	0.0383451	0.0356076	0.033257	0.0428285	0.0355433	0.0412546	0.0298961	0.0382619	0.0337855
219	0.0570843	0.0620875	0.0534794	0.043039	0.0409544	0.0432954	0.0368887	0.037175	0.0402938	0.0382783	0.0367222	0.0372293	0.0412218	0.0358067	0.0369234	0.0466165	0.0354127	0.0382673	0.0355178	0.033212	0.0426958	0.0354629	0.0411833	0.0298246	0.0381597	0.0336931
220	0.0569638	0.0619306	0.0533366	0.0428489	0.040795	0.0431206	0.0367302	0.0370346	0.0401214	0.038209	0.0366293	0.0371782	0.0411334	0.0357046	0.03688	0.0465094	0.035318	0.0381903	0.0354275	0.0331693	0.0425645	0.0353854	0.0411105	0.0297543	0.0380579	0.033601
221	0.0568434	0.061774	0.0531941	0.0426607	0.0406372	0.0429476	0.0365725	0.0368984	0.0399506	0.0381439	0.0365338	0.0371256	0.0410486	0.0356017	0.0368372	0.0464051	0.0352257	0.0381139	0.0353367	0.0331288	0.0424346	0.0353109	0.0410362	0.029685	0.0379572	0.0335101
222	0.0567232	0.0616176	0.0530519	0.0424747	0.0404808	0.0427765	0.0364152	0.0367666	0.0397822	0.0380829	0.0364364	0.037071	0.0409671	0.0354978	0.0367946	0.0463033	0.035136	0.0380381	0.0352457	0.0330902	0.0423059	0.0352391	0.04096	0.0296166	0.0378579	0.0334209
223	0.0566032	0.0614615	0.05291	0.0422907	0.0403258	0.0426072	0.0362585	0.0366397	0.0396166	0.0380256	0.036338	0.0370142	0.0408888	0.035393	0.0367519	0.046204	0.035049	0.0379626	0.0351549	0.0330534	0.0421784	0.0351698	0.0408817	0.0295489	0.0377599	0.0333339
224	0.0564834	0.0613057	0.0527684	0.0421088	0.0401722	0.0424397	0.0361023	0.0365181	0.0394546	0.0379718	0.0362396	0.0369549	0.0408132	0.0352871	0.0367088	0.0461071	0.0349648	0.0378874	0.0350644	0.033018	0.042052	0.0351029	0.0408013	0.0294817	0.0376634	0.0332488
225	0.0563638	0.0611502	0.052627	0.0419289	0.0400198	0.0422739	0.0359463	0.0364016	0.0392966	0.0379212	0.0361417	0.0368926	0.0407403	0.03518	0.036665	0.0460124	0.0348837	0.0378121	0.0349747	0.032984	0.0419265	0.0350381	0.0407187	0.0294149	0.0375688	0.0331659
226	0.0562443	0.0609949	0.052486	0.0417511	0.0398687	0.0421098	0.0357907	0.0362903	0.0391426	0.0378735	0.0360452	0.0368271	0.0406696	0.0350718	0.0366201	0.0459199	0.0348059	0.0377368	0.0348865	0.0329511	0.0418019	0.0349752	0.0406339	0.0293482	0.0374759	0.0330851
227	0.0561251	0.06084	0.0523452	0.0415752	0.0397187	0.0419473	0.0356353	0.036184	0.0389928	0.0378285	0.0359502	0.0367581	0.0406009	0.0349628	0.0365739	0.0458294	0.0347313	0.0376613	0.0347998	0.032919	0.0416781	0.034914	0.0405469	0.0292815	0.0373848	0.0330065
228	0.056006	0.0606852	0.0522047	0.0414013	0.0395698	0.0417864	0.0354801	0.0360824	0.0388473	0.0377858	0.0358568	0.0366856	0.0405339	0.0348536	0.0365259	0.0457409	0.0346598	0.0375853	0.0347151	0.0328877	0.0415549	0.0348544	0.0404579	0.0292147	0.0372953	0.0329299
229	0.0558871	0.0605308	0.0520645	0.0412292	0.039422	0.0416271	0.0353249	0.0359855	0.0387064	0.0377453	0.0357655	0.0366095	0.0404685	0.0347448	0.0364759	0.0456543	0.0345911	0.0375088	0.0346324	0.0328568	0.0414323	0.0347961	0.0403672	0.0291476	0.0372074	0.032855
230	0.0557684	0.0603766	0.0519246	0.0410591	0.0392752	0.0414693	0.0351698	0.035893	0.0385703	0.0377066	0.0356768	0.0365298	0.0404043	0.0346365	0.0364235	0.0455693	0.0345251	0.0374316	0.0345514	0.0328262	0.0413102	0.0347389	0.0402756	0.02908	0.037121	0.0327817
231	0.0556499	0.0602227	0.051785	0.0408907	0.0391293	0.041313	0.0350149	0.0358047	0.0384389	0.0376695	0.0355907	0.0364462	0.040341	0.0345291	0.0363685	0.045486	0.0344616	0.0373535	0.0344722	0.0327957	0.0411885	0.0346826	0.0401837	0.0290121	0.0370359	0.0327098
232	0.0555316	0.0600691	0.0516456	0.0407241	0.0389843	0.0411581	0.0348603	0.0357205	0.038312	0.0376337	0.0355071	0.0363589	0.0402784	0.0344227	0.0363105	0.0454043	0.0344005	0.0372744	0.0343946	0.0327651	0.041067	0.034627	0.0400919	0.0289441	0.0369521	0.0326392
233	0.0554134	0.0599158	0.0515066	0.0405593	0.0388401	0.0410047	0.034706	0.0356403	0.0381894	0.037599	0.0354257	0.0362684	0.0402162	0.0343175	0.0362491	0.0453239	0.0343416	0.0371942	0.0343185	0.0327341	0.0409457	0.034572	0.0400003	0.0288759	0.0368695	0.0325697
234	0.0552955	0.0597627	0.0513678	0.0403961	0.0386966	0.0408525	0.0345523	0.0355638	0.0380711	0.037565	0.0353466	0.0361748	0.0401541	0.0342136	0.0361841	0.0452448	0.0342847	0.0371126	0.0342439	0.0327026	0.0408245	0.0345173	0.0399093	0.0288076	0.0367879	0.0325011
235	0.0551777	0.0596099	0.0512293	0.0402346	0.0385539	0.0407017	0.0343994	0.0354908	0.0379573	0.0375315	0.0352695	0.0360788	0.0400919	0.0341112	0.0361153	0.045167	0.0342297	0.0370296	0.0341706	0.0326704	0.0407032	0.0344627	0.0398193	0.0287392	0.0367073	0.0324332
236	0.0550601	0.0594574	0.0510911	0.0400748	0.0384118	0.0405522	0.0342474	0.0354212	0.0378477	0.0374982	0.0351942	0.0359806	0.0400294	0.0340103	0.0360426	0.0450902	0.0341763	0.0369451	0.0340986	0.0326371	0.0405818	0.0344079	0.0397304	0.0286708	0.0366275	0.032366
237	0.0549427	0.0593051	0.0509532	0.0399165	0.0382703	0.040404	0.0340966	0.0353549	0.0377422	0.0374649	0.0351207	0.0358811	0.0399662	0.0339109	0.0359657	0.0450144	0.0341245	0.0368592	0.0340278	0.0326028	0.0404603	0.0343529	0.0396427	0.0286032	0.0365484	0.0322991
238	0.0548255	0.0591532	0.0508156	0.0397598	0.0381293	0.0402569	0.0339473	0.0352915	0.0376408	0.0374313	0.0350489	0.0357812	0.039902	0.0338131	0.0358849	0.0449395	0.0340741	0.0367721	0.033958	0.032567	0.0403389	0.0342975	0.0395561	0.0285373	0.0364699	0.0322325
239	0.0547085	0.0590015	0.0506782	0.0396046	0.0379888	0.040111	0.0337999	0.0352311	0.0375431	0.0373971	0.0349784	0.0356819	0.0398367	0.0337168	0.0358006	0.0448654	0.0340248	0.0366836	0.0338891	0.0325299	0.0402181	0.0342413	0.0394708	0.0284733	0.036392	0.032166
240	0.0545916	0.05885	0.0505412	0.0394508	0.0378487	0.0399662	0.0336548	0.0351733	0.0374492	0.037362	0.0349093	0.0355838	0.0397699	0.0336219	0.0357129	0.0447919	0.0339766	0.0365939	0.0338212	0.0324914	0.040098	0.0341842	0.0393865	0.0284114	0.0363144	0.0320994
241	0.054475	0.0586989	0.0504044	0.0392985	0.0377089	0.0398224	0.0335125	0.035118	0.0373587	0.0373258	0.0348414	0.0354878	0.0397013	0.0335283	0.0356227	0.044719	0.0339293	0.0365033	0.033754	0.0324518	0.0399789	0.034126	0.0393034	0.0283516	0.0362371	0.0320325
242	0.0543585	0.058548	0.0502679	0.0391476	0.0375695	0.0396798	0.0333734	0.0350651	0.0372716	0.0372882	0.0347745	0.0353942	0.0396308	0.033436	0.0355304	0.0446466	0.0338827	0.0364122	0.0336875	0.0324109	0.0398613	0.0340665	0.0392212	0.028294	0.0361599	0.0319652
243	0.0542422	0.0583973	0.0501317	0.038998	0.0374302	0.0395381	0.0332376	0.0350143	0.0371878	0.037249	0.0347085	0.0353031	0.039558	0.0333449	0.0354363	0.0445745	0.0338366	0.0363208	0.0336215	0.0323689	0.0397454	0.0340055	0.0391399	0.0282385	0.0360828	0.0318973
244	0.0541261	0.058247	0.0499958	0.0388498	0.0372912	0.0393973	0.0331061	0.0349655	0.0371069	0.0372078	0.0346432	0.0352143	0.0394827	0.0332548	0.035341	0.0445026	0.0337909	0.0362296	0.0335561	0.032326	0.0396312	0.033943	0.0390596	0.028185	0.0360057	0.0318286
245	0.0540102	0.0580969	0.0498602	0.0387028	0.0371523	0.0392575	0.0329791	0.0349185	0.037029	0.0371644	0.0345785	0.035128	0.0394046	0.0331658	0.0352453	0.0444309	0.0337454	0.0361387	0.033491	0.0322825	0.039519	0.0338789	0.0389801	0.0281333	0.0359284	0.0317591
246	0.0538944	0.0579471	0.0497248	0.038557	0.0370134	0.0391186	0.0328567	0.0348731	0.0369539	0.0371185	0.0345143	0.035044	0.0393234	0.0330777	0.0351498	0.0443592	0.0336999	0.0360485	0.0334263	0.0322384	0.0394093	0.033813	0.0389014	0.0280833	0.0358507	0.0316887
247	0.0537789	0.0577976	0.0495897	0.0384124	0.0368746	0.0389805	0.0327392	0.0348292	0.0368813	0.0370699	0.0344504	0.0349621	0.0392388	0.0329905	0.0350554	0.0442875	0.0336543	0.035959	0.0333617	0.0321941	0.0393019	0.0337455	0.0388234	0.0280347	0.0357727	0.0316173
248	0.0536635	0.0576483	0.049455	0.038269	0.0367357	0.0388432	0.0326269	0.0347865	0.0368111	0.0370183	0.0343867	0.0348824	0.0391507	0.0329041	0.0349624	0.0442155	0.0336084	0.0358704	0.0332973	0.0321497	0.0391969	0.0336765	0.038746	0.0279875	0.0356942	0.0315448
249	0.0535483	0.0574994	0.0493205	0.0381267	0.0365967	0.0387066	0.03252	0.034745	0.0367433	0.0369634	0.034323	0.0348049	0.0390587	0.0328184	0.0348716	0.0441433	0.0335621	0.035783	0.0332328	0.0321055	0.0390942	0.0336062	0.0386693	0.0279414	0.0356152	0.031471
250	0.0534333	0.0573506	0.0491863	0.0379855	0.0364576	0.0385708	0.0324186	0.0347044	0.0366776	0.036905	0.0342592	0.0347296	0.0389628	0.0327333	0.0347834	0.0440707	0.0335151	0.0356968	0.0331683	0.0320623	0.0389935	0.033535	0.0385931	0.0278963	0.0355357	0.0313961
251	0.0533185	0.0572022	0.0490523	0.0378453	0.0363183	0.0384356	0.0323228	0.0346646	0.0366138	0.0368433	0.0341952	0.0346563	0.0388631	0.0326488	0.0346978	0.0439975	0.0334674	0.0356117	0.0331036	0.0320202	0.0388948	0.0334637	0.0385174	0.0278521	0.0354557	0.0313202
252	0.0532038	0.057054	0.0489187	0.0377061	0.0361791	0.0383011	0.0322324	0.0346253	0.0365519	0.0367782	0.0341307	0.0345848	0.0387602	0.0325647	0.0346149	0.0439238	0.0334187	0.0355277	0.0330386	0.0319795	0.038798	0.0333926	0.0384422	0.0278084	0.0353757	0.0312434
253	0.0530894	0.0569061	0.0487853	0.0375679	0.0360398	0.0381671	0.0321473	0.0345864	0.0364916	0.0367093	0.0340657	0.0345152	0.0386547	0.032481	0.0345343	0.0438493	0.0333689	0.0354448	0.0329732	0.0319404	0.0387028	0.0333221	0.0383673	0.0277653	0.0352958	0.0311659
254	0.0529751	0.0567585	0.0486523	0.0374306	0.0359007	0.0380338	0.0320673	0.0345478	0.0364329	0.0366367	0.0340001	0.0344472	0.0385474	0.0323976	0.0344561	0.043774	0.0333178	0.035363	0.0329074	0.0319026	0.0386091	0.0332522	0.0382928	0.0277224	0.0352164	0.0310881
255	0.0528611	0.0566111	0.0485195	0.0372942	0.0357621	0.0379009	0.0319922	0.0345092	0.0363755	0.0365602	0.0339338	0.0343808	0.0384393	0.0323145	0.0343801	0.0436978	0.0332653	0.0352821	0.0328411	0.031866	0.0385169	0.033183	0.0382185	0.0276797	0.0351375	0.0310105
256	0.0527472	0.056464	0.048387	0.0371586	0.035624	0.0377685	0.0319219	0.0344705	0.0363193	0.0364798	0.0338667	0.0343158	0.0383305	0.0322315	0.0343065	0.0436206	0.0332111	0.0352021	0.0327742	0.0318306	0.0384258	0.0331144	0.0381445	0.027637	0.0350591	0.0309331
257	0.0526334	0.0563172	0.0482548	0.0370238	0.0354873	0.0376365	0.0318561	0.0344315	0.0362642	0.036396	0.0337985	0.0342523	0.0382213	0.0321486	0.0342352	0.0435422	0.0331553	0.035123	0.0327067	0.0317962	0.0383359	0.0330466	0.0380706	0.027594	0.0349811	0.0308562
258	0.0525199	0.0561707	0.0481229	0.0368898	0.0353524	0.0375049	0.0317946	0.034392	0.0362099	0.0363089	0.0337293	0.0341899	0.0381128	0.0320657	0.0341661	0.0434625	0.0330978	0.0350447	0.0326385	0.0317628	0.038247	0.0329796	0.0379968	0.0275507	0.0349036	0.0307799
259	0.0524066	0.0560244	0.0479913	0.0367565	0.0352195	0.0373737	0.0317374	0.0343519	0.0361564	0.0362195	0.0336589	0.0341287	0.0380057	0.0319827	0.034099	0.0433815	0.0330383	0.0349673	0.0325696	0.0317302	0.0381588	0.0329133	0.0379231	0.0275068	0.0348269	0.0307041
260	0.0522934	0.0558784	0.04786	0.036624	0.0350888	0.0372428	0.0316841	0.034311	0.0361035	0.0361285	0.0335871	0.0340685	0.0379008	0.0318997	0.0340339	0.0432994	0.0329769	0.0348906	0.0325003	0.0316983	0.0380714	0.0328477	0.0378493	0.0274622	0.034751	0.0306288
261	0.0521804	0.0557327	0.047729	0.036492	0.0349609	0.0371122	0.0316347	0.034269	0.036051	0.0360375	0.033514	0.0340092	0.0377982	0.0318167	0.0339707	0.0432163	0.0329136	0.0348145	0.0324307	0.031667	0.0379844	0.0327828	0.0377755	0.0274169	0.0346761	0.030554
262	0.0520676	0.0555872	0.0475983	0.0363607	0.0348363	0.0369818	0.0315889	0.0342259	0.0359988	0.0359474	0.0334396	0.0339507	0.0376981	0.0317337	0.0339091	0.0431323	0.0328484	0.0347391	0.0323609	0.0316362	0.0378979	0.0327184	0.0377016	0.0273708	0.0346019	0.0304797
263	0.051955	0.055442	0.0474678	0.0362299	0.0347153	0.0368515	0.0315466	0.0341814	0.0359467	0.0358591	0.0333641	0.033893	0.0376009	0.0316504	0.0338491	0.0430472	0.0327818	0.0346644	0.032291	0.0316059	0.0378116	0.0326547	0.0376275	0.027324	0.0345285	0.0304058
264	0.0518426	0.0552971	0.0473377	0.0360996	0.0345983	0.0367215	0.0315075	0.0341355	0.0358946	0.0357732	0.0332876	0.0338358	0.0375066	0.031567	0.0337907	0.0429612	0.0327142	0.0345901	0.0322211	0.0315758	0.0377253	0.0325914	0.0375531	0.0272766	0.0344557	0.0303323
265	0.0517303	0.0551524	0.0472079	0.0359699	0.0344851	0.0365915	0.0314716	0.0340878	0.0358423	0.0356898	0.0332107	0.033779	0.0374151	0.0314833	0.0337336	0.0428745	0.0326461	0.0345164	0.0321516	0.031546	0.0376391	0.0325287	0.0374785	0.0272286	0.0343836	0.0302593
266	0.0516183	0.055008	0.0470784	0.0358406	0.0343759	0.0364616	0.0314385	0.0340382	0.0357896	0.035609	0.0331339	0.0337227	0.0373263	0.0313993	0.0336777	0.0427876	0.0325776	0.0344431	0.0320828	0.0315163	0.0375526	0.0324663	0.0374035	0.0271799	0.0343121	0.0301866
267	0.0515064	0.0548639	0.0469493	0.0357117	0.034271	0.0363318	0.0314082	0.0339866	0.0357365	0.035531	0.0330574	0.0336666	0.0372401	0.0313151	0.033623	0.042701	0.0325095	0.0343703	0.0320149	0.0314865	0.0374658	0.0324044	0.0373281	0.0271305	0.0342412	0.0301143
268	0.0513947	0.0547201	0.0468204	0.0355832	0.0341704	0.0362019	0.0313804	0.0339327	0.0356827	0.0354555	0.0329816	0.0336107	0.0371566	0.0312306	0.0335693	0.042615	0.032442	0.0342978	0.031948	0.0314567	0.0373785	0.0323427	0.0372523	0.0270806	0.0341707	0.0300423
269	0.0512832	0.0545765	0.0466919	0.035455	0.0340741	0.0360722	0.0313549	0.0338765	0.0356281	0.0353825	0.0329066	0.0335548	0.0370757	0.0311459	0.0335165	0.0425298	0.0323755	0.0342256	0.031882	0.0314266	0.0372906	0.0322814	0.037176	0.0270312	0.0341007	0.0299707
270	0.0511719	0.0544332	0.0465637	0.0353271	0.0339823	0.0359425	0.0313316	0.0338176	0.0355725	0.0353119	0.0328324	0.0334988	0.0369973	0.0310611	0.0334644	0.0424458	0.0323099	0.0341537	0.0318169	0.0313962	0.037202	0.0322203	0.0370993	0.0269829	0.0340312	0.0298994
271	0.0510607	0.0542901	0.0464359	0.0351995	0.033895	0.035813	0.0313103	0.0337562	0.0355159	0.0352437	0.032759	0.0334427	0.0369212	0.0309764	0.0334131	0.0423628	0.0322453	0.034082	0.031753	0.0313654	0.0371124	0.0321594	0.0370222	0.0269361	0.033962	0.0298284
272	0.0509498	0.0541474	0.0463084	0.0350721	0.0338122	0.0356839	0.0312909	0.0336923	0.0354579	0.0351776	0.0326867	0.0333863	0.0368474	0.0308921	0.0333622	0.0422809	0.0321821	0.0340105	0.0316902	0.0313341	0.037022	0.0320987	0.0369447	0.0268904	0.0338931	0.0297576
273	0.050839	0.0540049	0.0461813	0.0349449	0.0337338	0.035555	0.031273	0.0336262	0.0353986	0.0351136	0.0326156	0.0333294	0.0367757	0.0308083	0.0333119	0.0422	0.0321203	0.0339391	0.0316287	0.0313021	0.0369309	0.0320381	0.0368671	0.0268462	0.0338245	0.0296871
274	0.0507284	0.0538626	0.0460545	0.0348178	0.0336595	0.0354265	0.0312566	0.0335579	0.0353376	0.0350516	0.0325458	0.0332721	0.0367061	0.0307255	0.0332618	0.04212	0.0320598	0.0338678	0.0315683	0.0312694	0.0368393	0.0319775	0.0367893	0.0268037	0.0337562	0.0296169
275	0.050618	0.0537207	0.0459281	0.0346908	0.0335894	0.0352987	0.0312415	0.0334875	0.035275	0.0349916	0.032477	0.0332142	0.0366383	0.0306436	0.0332119	0.042041	0.0320008	0.0337965	0.031509	0.0312358	0.0367478	0.0319169	0.0367115	0.0267627	0.033688	0.0295468
276	0.0505077	0.053579	0.0458021	0.0345638	0.0335231	0.0351717	0.0312274	0.0334151	0.0352104	0.0349333	0.0324093	0.0331555	0.0365724	0.0305627	0.0331621	0.0419629	0.0319431	0.0337252	0.0314506	0.0312016	0.0366567	0.0318564	0.0366341	0.0267231	0.0336201	0.029477
277	0.0503977	0.0534376	0.0456764	0.0344369	0.0334607	0.0350457	0.0312142	0.0333409	0.0351438	0.0348768	0.0323427	0.033096	0.0365081	0.0304828	0.0331123	0.0418857	0.0318867	0.0336538	0.0313932	0.0311669	0.036566	0.0317957	0.0365571	0.0266849	0.0335522	0.0294073
278	0.0502878	0.0532964	0.0455511	0.03431	0.0334019	0.0349214	0.0312017	0.0332656	0.0350751	0.0348219	0.032277	0.0330356	0.0364454	0.030404	0.0330623	0.0418093	0.0318317	0.0335823	0.0313366	0.0311314	0.0364758	0.0317349	0.0364808	0.0266478	0.0334843	0.0293378
279	0.0501781	0.0531555	0.0454261	0.034183	0.0333467	0.034799	0.0311898	0.0331896	0.0350042	0.0347686	0.0322122	0.0329741	0.0363841	0.0303263	0.033012	0.0417336	0.0317779	0.0335107	0.0312808	0.0310953	0.0363862	0.031674	0.0364052	0.0266118	0.0334165	0.0292686
280	0.0500686	0.0530149	0.0453016	0.034056	0.0332948	0.0346787	0.0311782	0.0331134	0.0349313	0.0347166	0.0321483	0.0329115	0.0363242	0.0302497	0.0329614	0.0416588	0.0317252	0.0334389	0.0312258	0.0310585	0.0362977	0.0316128	0.0363302	0.0265769	0.0333487	0.0291994
281	0.0499593	0.0528746	0.0451774	0.0339288	0.0332461	0.0345608	0.0311668	0.0330372	0.0348563	0.0346661	0.0320852	0.0328476	0.0362655	0.0301742	0.0329102	0.0415846	0.0316736	0.0333669	0.0311713	0.0310211	0.0362107	0.0315514	0.0362558	0.0265428	0.0332807	0.0291303
282	0.0498502	0.0527345	0.0450536	0.0338015	0.0332005	0.0344457	0.0311553	0.0329614	0.0347793	0.0346167	0.0320228	0.0327825	0.0362079	0.0300999	0.0328584	0.0415111	0.0316231	0.0332949	0.0311175	0.0309833	0.0361254	0.0314899	0.0361822	0.0265095	0.0332127	0.0290613
283	0.0497412	0.0525947	0.0449301	0.0336743	0.0331579	0.0343336	0.0311437	0.0328861	0.0347003	0.0345685	0.031961	0.0327166	0.0361514	0.0300265	0.0328059	0.0414383	0.0315735	0.0332228	0.0310642	0.0309454	0.0360418	0.0314283	0.0361093	0.0264767	0.0331445	0.0289922
284	0.0496325	0.0524551	0.0448071	0.0335472	0.0331181	0.0342245	0.0311316	0.0328119	0.0346197	0.0345214	0.0318999	0.0326497	0.0360957	0.0299541	0.0327525	0.041366	0.0315248	0.0331505	0.0310114	0.0309077	0.03596	0.0313666	0.036037	0.0264445	0.0330763	0.0289233
285	0.0495239	0.0523158	0.0446844	0.0334205	0.033081	0.0341184	0.031119	0.0327389	0.0345375	0.0344752	0.0318394	0.0325819	0.0360408	0.0298827	0.0326982	0.0412943	0.031477	0.0330781	0.0309589	0.0308705	0.0358797	0.0313049	0.0359653	0.0264126	0.0330082	0.0288542
286	0.0494155	0.0521768	0.0445621	0.0332944	0.0330464	0.0340152	0.0311056	0.0326674	0.0344542	0.0344298	0.0317794	0.0325134	0.0359866	0.0298121	0.0326428	0.0412232	0.0314299	0.0330056	0.0309067	0.0308339	0.035801	0.0312434	0.0358942	0.0263809	0.0329405	0.0287851
287	0.0493072	0.0520381	0.0444401	0.0331696	0.0330142	0.0339152	0.0310913	0.0325975	0.0343701	0.0343853	0.0317198	0.0324444	0.0359329	0.0297424	0.0325861	0.0411525	0.0313835	0.0329332	0.0308548	0.030798	0.0357236	0.0311822	0.0358237	0.0263493	0.0328731	0.0287157
288	0.0491992	0.0518996	0.0443186	0.0330463	0.0329842	0.0338186	0.0310759	0.0325292	0.0342858	0.0343414	0.0316606	0.032375	0.0358797	0.0296734	0.0325281	0.0410823	0.0313377	0.0328609	0.0308031	0.030763	0.0356475	0.0311212	0.0357537	0.0263177	0.0328061	0.0286462
289	0.0490913	0.0517614	0.0441974	0.0329249	0.0329563	0.0337253	0.0310592	0.0324627	0.0342019	0.034298	0.0316018	0.0323054	0.0358268	0.0296052	0.0324687	0.0410125	0.0312925	0.032789	0.0307515	0.0307289	0.0355725	0.0310604	0.0356843	0.0262859	0.0327393	0.0285766
290	0.0489837	0.0516235	0.0440765	0.0328058	0.0329304	0.0336356	0.031041	0.0323978	0.0341189	0.0342552	0.0315432	0.0322358	0.0357741	0.0295376	0.0324079	0.040943	0.0312478	0.0327175	0.0307	0.0306957	0.0354987	0.0309998	0.0356153	0.0262537	0.0326729	0.0285069
291	0.0488762	0.0514859	0.0439561	0.0326891	0.0329064	0.0335496	0.0310211	0.0323346	0.0340367	0.0342127	0.0314849	0.0321664	0.0357215	0.0294706	0.0323455	0.0408739	0.0312035	0.0326466	0.0306484	0.0306633	0.0354257	0.0309394	0.0355468	0.0262212	0.0326071	0.0284372
292	0.0487688	0.0513486	0.043836	0.0325748	0.032884	0.0334671	0.0309994	0.032273	0.0339554	0.0341705	0.0314267	0.0320974	0.0356689	0.0294043	0.0322817	0.0408051	0.0311596	0.0325766	0.0305967	0.0306316	0.0353536	0.0308792	0.0354788	0.026188	0.032542	0.0283675
293	0.0486617	0.0512116	0.0437163	0.032463	0.0328632	0.033388	0.0309756	0.0322128	0.0338753	0.0341284	0.0313686	0.0320293	0.0356162	0.0293384	0.0322166	0.0407366	0.031116	0.0325077	0.0305449	0.0306005	0.0352823	0.0308192	0.0354112	0.0261541	0.032478	0.0282979
294	0.0485548	0.0510749	0.0435969	0.0323537	0.0328438	0.0333122	0.0309497	0.0321541	0.0337967	0.0340865	0.0313106	0.0319627	0.0355632	0.029273	0.0321503	0.0406683	0.0310726	0.0324398	0.0304929	0.0305701	0.0352115	0.0307593	0.0353439	0.0261194	0.0324149	0.0282282
295	0.048448	0.0509385	0.0434779	0.0322472	0.0328256	0.0332397	0.0309215	0.0320968	0.0337195	0.0340446	0.0312526	0.0318975	0.0355099	0.029208	0.032083	0.0406002	0.0310294	0.0323729	0.0304405	0.0305401	0.0351413	0.0306996	0.0352771	0.0260838	0.0323528	0.0281587
296	0.0483414	0.0508023	0.0433592	0.0321435	0.0328086	0.0331703	0.0308909	0.0320408	0.0336438	0.0340026	0.0311945	0.0318337	0.0354562	0.0291434	0.0320149	0.0405322	0.0309862	0.0323071	0.0303879	0.0305106	0.0350715	0.0306401	0.0352106	0.0260473	0.0322914	0.0280893
297	0.048235	0.0506666	0.0432409	0.0320427	0.0327926	0.0331039	0.0308579	0.031986	0.03357	0.0339603	0.0311363	0.0317714	0.0354018	0.0290791	0.0319461	0.0404644	0.0309431	0.0322424	0.0303348	0.0304814	0.0350019	0.0305807	0.0351444	0.0260101	0.0322308	0.0280201
298	0.0481288	0.0505311	0.043123	0.0319452	0.0327774	0.0330404	0.0308222	0.0319325	0.0334979	0.0339178	0.0310779	0.0317107	0.0353468	0.0290151	0.0318768	0.0403966	0.0309	0.0321787	0.0302812	0.0304526	0.0349326	0.0305215	0.0350785	0.025972	0.0321709	0.027951
299	0.0480227	0.0503959	0.0430054	0.0318511	0.0327629	0.0329798	0.0307836	0.0318801	0.0334277	0.0338749	0.0310194	0.0316513	0.035291	0.0289513	0.0318075	0.0403289	0.0308568	0.0321159	0.030227	0.0304239	0.0348633	0.0304624	0.0350128	0.025933	0.0321116	0.0278822
300	0.0479169	0.0502611	0.0428882	0.0317605	0.032749	0.0329219	0.0307422	0.0318287	0.0333591	0.0338315	0.0309605	0.0315933	0.0352343	0.0288876	0.0317385	0.0402611	0.0308134	0.0320541	0.0301723	0.0303954	0.0347939	0.0304036	0.0349474	0.0258933	0.0320529	0.0278137
301	0.0478112	0.0501266	0.0427713	0.0316733	0.0327355	0.0328666	0.030698	0.0317784	0.0332921	0.0337875	0.0309014	0.0315366	0.0351765	0.0288241	0.0316702	0.0401933	0.0307697	0.0319932	0.0301171	0.0303669	0.0347245	0.0303448	0.0348823	0.025853	0.0319947	0.0277455
302	0.0477057	0.0499925	0.0426547	0.0315895	0.0327223	0.0328139	0.0306511	0.031729	0.0332268	0.0337428	0.0308419	0.0314812	0.0351176	0.0287606	0.0316026	0.0401255	0.0307258	0.0319332	0.0300615	0.0303384	0.0346548	0.0302863	0.0348173	0.0258125	0.0319369	0.0276776
303	0.0476003	0.0498587	0.0425385	0.031509	0.0327093	0.0327635	0.0306014	0.0316805	0.0331631	0.0336974	0.030782	0.0314269	0.0350575	0.0286971	0.0315357	0.0400575	0.0306815	0.0318739	0.0300058	0.0303099	0.0345847	0.0302279	0.0347524	0.0257722	0.0318796	0.0276102
304	0.0474952	0.0497252	0.0424227	0.0314319	0.0326962	0.0327155	0.0305492	0.0316328	0.0331011	0.0336511	0.0307217	0.0313737	0.034996	0.0286336	0.0314698	0.0399894	0.0306367	0.0318154	0.0299497	0.0302812	0.0345141	0.0301697	0.0346878	0.0257322	0.0318227	0.0275431
305	0.0473903	0.049592	0.0423072	0.0313578	0.0326831	0.0326697	0.0304952	0.0315859	0.0330406	0.0336038	0.0306611	0.0313216	0.034933	0.0285702	0.031405	0.0399212	0.0305915	0.0317577	0.0298934	0.0302523	0.034443	0.0301117	0.0346232	0.0256925	0.0317661	0.0274765
306	0.0472855	0.0494593	0.042192	0.0312869	0.0326696	0.0326261	0.0304398	0.0315397	0.0329816	0.0335558	0.0306003	0.0312707	0.0348684	0.0285067	0.0313413	0.0398526	0.0305456	0.0317006	0.0298371	0.0302231	0.0343711	0.0300539	0.0345587	0.0256534	0.0317098	0.0274104
307	0.0471809	0.0493268	0.0420771	0.0312189	0.0326557	0.0325845	0.0303832	0.0314941	0.0329241	0.0335068	0.0305394	0.0312208	0.0348021	0.0284432	0.0312788	0.0397839	0.0304992	0.0316442	0.0297808	0.0301935	0.0342985	0.0299963	0.0344943	0.0256148	0.0316537	0.0273449
308	0.0470765	0.0491947	0.0419626	0.0311538	0.0326413	0.0325447	0.0303251	0.031449	0.032868	0.0334569	0.0304785	0.0311719	0.034734	0.0283795	0.0312174	0.0397149	0.030452	0.0315884	0.0297247	0.0301634	0.0342251	0.0299388	0.0344299	0.0255768	0.0315978	0.0272799
309	0.0469722	0.049063	0.0418485	0.0310915	0.0326262	0.0325069	0.030266	0.0314045	0.0328131	0.033406	0.0304177	0.0311239	0.0346643	0.0283158	0.0311571	0.0396458	0.0304041	0.0315331	0.029669	0.0301329	0.0341511	0.0298815	0.0343655	0.0255392	0.031542	0.0272155
310	0.0468682	0.0489316	0.0417346	0.0310319	0.0326102	0.0324707	0.0302065	0.0313605	0.0327595	0.0333539	0.030357	0.0310768	0.034593	0.0282519	0.0310977	0.0395764	0.0303555	0.0314784	0.0296136	0.0301017	0.0340764	0.0298245	0.0343011	0.0255022	0.0314864	0.0271518
311	0.0467643	0.0488006	0.0416211	0.0309749	0.0325933	0.0324362	0.0301464	0.0313168	0.0327071	0.0333006	0.0302966	0.0310305	0.0345206	0.0281879	0.0310393	0.0395069	0.0303063	0.0314241	0.0295589	0.0300699	0.0340013	0.0297676	0.0342367	0.0254658	0.0314307	0.0270887
312	0.0466606	0.0486699	0.041508	0.0309204	0.0325752	0.0324032	0.0300859	0.0312734	0.0326558	0.033246	0.0302366	0.0309849	0.0344472	0.0281238	0.030982	0.0394372	0.0302565	0.0313702	0.0295048	0.0300374	0.0339257	0.0297109	0.0341722	0.0254298	0.0313751	0.0270264
313	0.0465571	0.0485396	0.0413951	0.0308684	0.0325559	0.0323716	0.0300256	0.0312303	0.0326055	0.03319	0.0301772	0.03094	0.034373	0.0280595	0.0309257	0.0393673	0.0302061	0.0313167	0.0294512	0.0300041	0.0338498	0.0296544	0.0341076	0.0253944	0.0313194	0.0269648
314	0.0464538	0.0484097	0.0412826	0.0308186	0.0325352	0.0323414	0.0299661	0.0311875	0.0325562	0.0331325	0.0301182	0.0308957	0.0342981	0.0279952	0.0308702	0.0392971	0.0301554	0.0312636	0.0293982	0.02997	0.0337739	0.0295981	0.0340428	0.0253594	0.0312635	0.0269038
315	0.0463507	0.0482801	0.0411704	0.0307712	0.032513	0.0323123	0.0299076	0.0311447	0.0325077	0.0330738	0.0300599	0.0308519	0.0342231	0.0279308	0.0308157	0.039227	0.0301044	0.0312108	0.0293459	0.0299351	0.033698	0.029542	0.033978	0.0253248	0.0312075	0.0268435
316	0.0462477	0.0481508	0.0410585	0.0307258	0.032489	0.0322844	0.0298504	0.031102	0.0324602	0.0330145	0.0300022	0.0308085	0.0341483	0.0278665	0.0307619	0.0391571	0.0300534	0.0311582	0.0292942	0.0298993	0.0336223	0.0294862	0.033913	0.0252905	0.0311512	0.0267839
317	0.0461449	0.0480219	0.040947	0.0306826	0.0324633	0.0322575	0.029795	0.0310594	0.0324133	0.0329549	0.0299449	0.0307656	0.0340742	0.0278026	0.030709	0.0390879	0.0300026	0.0311058	0.0292432	0.0298627	0.033547	0.0294305	0.033848	0.0252565	0.0310949	0.026725
318	0.0460423	0.0478934	0.0408358	0.0306413	0.0324356	0.0322316	0.0297415	0.0310166	0.0323672	0.0328952	0.0298882	0.0307231	0.0340009	0.0277391	0.0306568	0.0390194	0.0299521	0.0310536	0.0291928	0.0298255	0.0334721	0.0293751	0.033783	0.0252227	0.0310386	0.0266668
319	0.04594	0.0477652	0.0407248	0.0306018	0.0324058	0.0322064	0.02969	0.0309738	0.0323218	0.0328355	0.0298322	0.0306808	0.0339285	0.0276761	0.0306052	0.0389516	0.0299021	0.0310015	0.029143	0.0297874	0.0333979	0.0293201	0.0337178	0.0251892	0.0309823	0.0266092
320	0.0458378	0.0476373	0.0406142	0.0305642	0.0323738	0.032182	0.0296403	0.0309308	0.0322769	0.0327761	0.0297767	0.0306387	0.0338573	0.0276137	0.0305544	0.0388847	0.0298526	0.0309495	0.0290938	0.0297489	0.0333244	0.0292656	0.0336527	0.0251558	0.0309263	0.0265523
321	0.0457357	0.0475098	0.040504	0.0305282	0.0323393	0.0321583	0.0295923	0.0308876	0.0322325	0.0327172	0.0297218	0.0305967	0.0337872	0.0275517	0.0305041	0.0388185	0.0298037	0.0308975	0.0290452	0.02971	0.0332517	0.029212	0.0335875	0.0251224	0.0308705	0.0264958
322	0.0456339	0.0473827	0.040394	0.0304939	0.0323025	0.032135	0.0295461	0.0308441	0.0321885	0.0326592	0.0296674	0.0305548	0.0337183	0.0274903	0.0304544	0.0387531	0.0297554	0.0308455	0.028997	0.0296709	0.0331798	0.0291591	0.0335224	0.0250891	0.0308149	0.0264399
323	0.0455323	0.0472558	0.0402843	0.030461	0.0322635	0.0321122	0.0295015	0.0308002	0.0321449	0.0326023	0.0296135	0.030513	0.0336507	0.0274296	0.0304052	0.0386884	0.0297077	0.0307935	0.0289494	0.0296317	0.0331085	0.0291071	0.0334573	0.0250558	0.0307595	0.0263846
324	0.0454309	0.0471294	0.0401749	0.0304296	0.0322222	0.0320897	0.0294585	0.0307559	0.0321016	0.0325466	0.0295602	0.0304711	0.0335845	0.0273696	0.0303564	0.0386246	0.0296608	0.0307413	0.0289021	0.0295924	0.0330378	0.029056	0.0333924	0.0250224	0.0307046	0.0263298
325	0.0453297	0.0470032	0.0400659	0.0303995	0.0321786	0.0320674	0.029417	0.0307111	0.0320586	0.0324922	0.0295072	0.030429	0.0335196	0.0273104	0.0303081	0.0385614	0.0296144	0.0306891	0.0288552	0.029553	0.0329677	0.0290057	0.0333277	0.0249889	0.0306504	0.0262757
326	0.0452286	0.0468774	0.0399571	0.0303706	0.0321328	0.0320452	0.029377	0.0306657	0.0320157	0.0324393	0.0294548	0.0303868	0.0334559	0.0272519	0.0302601	0.038499	0.0295687	0.0306366	0.0288087	0.0295136	0.0328982	0.0289562	0.033263	0.0249553	0.0305968	0.026222
327	0.0451278	0.046752	0.0398487	0.0303429	0.032085	0.0320231	0.0293385	0.0306198	0.0319729	0.0323877	0.0294027	0.0303443	0.0333936	0.0271941	0.0302124	0.0384372	0.0295235	0.030584	0.0287625	0.0294741	0.0328292	0.0289073	0.0331986	0.0249214	0.0305438	0.026169
328	0.0450272	0.0466269	0.0397405	0.0303162	0.0320349	0.0320009	0.0293012	0.0305732	0.0319302	0.0323375	0.029351	0.0303016	0.0333327	0.0271371	0.0301651	0.0383761	0.029479	0.0305311	0.0287166	0.0294345	0.0327607	0.028859	0.0331345	0.0248872	0.0304917	0.0261164
329	0.0449268	0.0465021	0.0396327	0.0302904	0.0319827	0.0319785	0.0292653	0.0305258	0.0318874	0.0322885	0.0292997	0.0302584	0.0332729	0.0270808	0.0301179	0.0383156	0.0294351	0.0304779	0.0286708	0.0293949	0.0326925	0.0288113	0.0330707	0.0248526	0.0304404	0.0260643
330	0.0448265	0.0463777	0.0395251	0.0302656	0.0319288	0.0319558	0.0292305	0.0304777	0.0318445	0.0322408	0.0292487	0.0302148	0.0332143	0.0270253	0.0300709	0.0382556	0.0293917	0.0304245	0.0286253	0.0293553	0.0326248	0.0287642	0.0330071	0.0248176	0.0303898	0.0260127
331	0.0447265	0.0462535	0.0394179	0.0302415	0.0318738	0.0319328	0.0291969	0.0304287	0.0318015	0.0321942	0.029198	0.0301707	0.0331569	0.0269704	0.0300241	0.0381963	0.0293488	0.0303708	0.0285799	0.0293156	0.0325575	0.0287177	0.0329438	0.0247823	0.03034	0.0259615
332	0.0446267	0.0461298	0.0393109	0.030218	0.031818	0.0319092	0.0291644	0.030379	0.0317582	0.0321487	0.0291476	0.030126	0.0331006	0.0269161	0.0299774	0.0381374	0.0293065	0.030317	0.0285346	0.0292758	0.0324904	0.0286716	0.0328809	0.0247467	0.0302908	0.0259108
333	0.0445271	0.0460063	0.0392043	0.0301952	0.0317613	0.0318851	0.029133	0.0303287	0.0317146	0.0321044	0.0290974	0.0300807	0.0330453	0.0268625	0.0299307	0.0380791	0.0292646	0.0302629	0.0284893	0.0292361	0.0324236	0.0286261	0.0328182	0.0247109	0.0302422	0.0258605
334	0.0444277	0.0458832	0.0390979	0.0301729	0.0317041	0.0318604	0.0291025	0.0302778	0.0316707	0.032061	0.0290474	0.0300347	0.0329909	0.0268095	0.029884	0.0380212	0.0292232	0.0302085	0.0284441	0.0291963	0.0323571	0.028581	0.0327558	0.0246749	0.0301942	0.0258106
335	0.0443285	0.0457604	0.0389918	0.030151	0.0316465	0.0318348	0.0290729	0.0302265	0.0316263	0.0320187	0.0289977	0.029988	0.0329375	0.026757	0.0298372	0.0379637	0.0291821	0.0301541	0.0283989	0.0291565	0.0322907	0.0285364	0.0326937	0.0246386	0.0301467	0.025761
336	0.0442295	0.0456379	0.038886	0.0301294	0.031589	0.0318084	0.0290442	0.0301747	0.0315814	0.0319772	0.0289481	0.0299406	0.0328849	0.0267051	0.0297904	0.0379067	0.0291415	0.0300998	0.0283536	0.0291167	0.0322246	0.0284921	0.0326319	0.0246023	0.0300996	0.0257119
337	0.0441307	0.0455158	0.0387804	0.030108	0.0315314	0.031781	0.0290162	0.0301223	0.031536	0.0319367	0.0288987	0.0298926	0.0328332	0.0266536	0.0297434	0.03785	0.0291012	0.0300456	0.0283082	0.0290769	0.0321585	0.0284483	0.0325704	0.0245658	0.030053	0.025663
338	0.0440322	0.0453939	0.0386752	0.0300867	0.0314739	0.0317525	0.028989	0.0300695	0.0314899	0.031897	0.0288494	0.0298439	0.0327822	0.0266027	0.0296962	0.0377937	0.0290613	0.0299916	0.0282626	0.0290371	0.0320925	0.0284048	0.0325092	0.0245292	0.0300067	0.0256145
339	0.0439339	0.0452724	0.0385702	0.0300655	0.0314164	0.0317229	0.0289624	0.0300163	0.0314432	0.0318581	0.0288002	0.0297947	0.0327319	0.0265522	0.0296488	0.0377378	0.0290216	0.0299379	0.0282169	0.0289974	0.0320265	0.0283615	0.0324483	0.0244928	0.0299606	0.0255663
340	0.0438358	0.0451513	0.0384656	0.0300442	0.0313594	0.031692	0.0289365	0.0299627	0.0313956	0.0318199	0.0287511	0.0297451	0.0326822	0.0265022	0.0296012	0.0376821	0.0289822	0.0298844	0.028171	0.0289577	0.0319605	0.0283186	0.0323877	0.0244564	0.0299148	0.0255184
341	0.0437379	0.0450304	0.0383612	0.0300228	0.0313034	0.0316599	0.0289111	0.0299088	0.0313473	0.0317824	0.028702	0.0296952	0.0326332	0.0264525	0.0295532	0.0376267	0.028943	0.0298314	0.0281247	0.028918	0.0318945	0.0282759	0.0323274	0.0244202	0.0298691	0.0254707
342	0.0436403	0.0449098	0.038257	0.0300012	0.0312485	0.0316265	0.0288861	0.0298548	0.031298	0.0317456	0.0286529	0.0296451	0.0325846	0.0264032	0.0295048	0.0375715	0.0289041	0.0297789	0.0280782	0.0288784	0.0318284	0.0282334	0.0322675	0.0243842	0.0298236	0.0254233
343	0.0435429	0.0447896	0.0381532	0.0299792	0.0311947	0.0315917	0.0288616	0.0298008	0.0312478	0.0317093	0.0286038	0.0295951	0.0325366	0.0263543	0.029456	0.0375166	0.0288653	0.029727	0.0280314	0.0288389	0.0317622	0.0281911	0.0322078	0.0243484	0.0297781	0.0253761
344	0.0434458	0.0446697	0.0380496	0.0299568	0.031142	0.0315555	0.0288374	0.0297469	0.0311965	0.0316737	0.0285548	0.0295452	0.032489	0.0263057	0.0294067	0.0374618	0.0288266	0.0296759	0.0279841	0.0287994	0.0316959	0.028149	0.0321484	0.0243127	0.0297326	0.0253292
345	0.0433489	0.0445501	0.0379463	0.0299339	0.0310906	0.0315178	0.0288135	0.0296935	0.0311442	0.0316385	0.0285058	0.0294957	0.0324418	0.0262574	0.029357	0.0374072	0.0287881	0.0296255	0.0279366	0.0287601	0.0316295	0.0281069	0.0320894	0.0242773	0.0296871	0.0252824
346	0.0432522	0.0444308	0.0378433	0.0299104	0.0310404	0.0314786	0.0287898	0.0296404	0.0310906	0.0316037	0.0284567	0.0294468	0.0323949	0.0262093	0.0293069	0.0373527	0.0287497	0.0295759	0.0278888	0.0287208	0.031563	0.028065	0.0320306	0.0242421	0.0296414	0.0252358
347	0.0431557	0.0443118	0.0377405	0.0298862	0.0309916	0.0314377	0.0287663	0.0295878	0.031036	0.0315694	0.0284076	0.0293984	0.0323482	0.0261615	0.0292562	0.0372983	0.0287113	0.0295271	0.0278408	0.0286816	0.0314967	0.0280231	0.0319722	0.0242071	0.0295956	0.0251895
348	0.0430595	0.0441931	0.037638	0.0298612	0.030944	0.0313952	0.0287429	0.0295359	0.0309805	0.0315354	0.0283583	0.0293506	0.0323018	0.0261139	0.0292051	0.0372439	0.0286729	0.0294789	0.0277925	0.0286425	0.0314304	0.0279813	0.0319141	0.0241722	0.0295496	0.0251436
349	0.0429635	0.0440747	0.0375357	0.0298353	0.0308976	0.0313508	0.0287196	0.0294849	0.0309244	0.0315017	0.028309	0.0293036	0.0322555	0.0260664	0.0291537	0.0371896	0.0286345	0.0294314	0.0277439	0.0286035	0.0313643	0.0279394	0.0318563	0.0241376	0.0295033	0.0250979
350	0.0428678	0.0439567	0.0374337	0.0298084	0.0308523	0.0313046	0.0286962	0.0294348	0.030868	0.0314683	0.0282595	0.0292572	0.0322094	0.0260191	0.029102	0.0371353	0.0285961	0.0293845	0.0276951	0.0285645	0.0312981	0.0278975	0.0317988	0.0241032	0.029457	0.0250525
351	0.0427723	0.0438389	0.037332	0.0297805	0.0308082	0.0312569	0.0286727	0.0293855	0.0308112	0.0314351	0.02821	0.0292117	0.0321633	0.025972	0.0290501	0.037081	0.0285577	0.0293383	0.0276461	0.0285256	0.031232	0.0278556	0.0317416	0.0240689	0.0294106	0.0250073
352	0.042677	0.0437214	0.0372305	0.0297515	0.0307652	0.0312076	0.0286491	0.0293372	0.0307542	0.0314021	0.0281604	0.0291671	0.0321172	0.0259249	0.028998	0.0370267	0.0285191	0.0292927	0.0275971	0.0284867	0.0311659	0.0278135	0.0316848	0.0240348	0.0293641	0.0249624
353	0.042582	0.0436042	0.0371293	0.0297211	0.0307231	0.0311568	0.0286253	0.0292896	0.0306974	0.0313692	0.0281109	0.0291234	0.032071	0.0258779	0.0289459	0.0369722	0.0284804	0.0292476	0.0275481	0.0284477	0.0310998	0.0277713	0.0316283	0.0240009	0.0293174	0.024918
354	0.0424872	0.0434874	0.0370284	0.0296895	0.0306821	0.0311045	0.0286012	0.0292429	0.0306408	0.0313363	0.0280615	0.0290805	0.0320248	0.025831	0.0288938	0.0369177	0.0284416	0.029203	0.0274991	0.0284088	0.0310338	0.027729	0.0315721	0.0239671	0.0292703	0.024874
355	0.0423926	0.0433708	0.0369277	0.0296564	0.030642	0.0310511	0.0285768	0.0291969	0.0305846	0.0313035	0.0280123	0.0290384	0.0319783	0.0257841	0.0288418	0.036863	0.0284026	0.0291589	0.0274502	0.0283697	0.030968	0.0276866	0.0315162	0.0239335	0.0292229	0.0248305
356	0.0422983	0.0432545	0.0368272	0.0296218	0.0306027	0.0309968	0.028552	0.0291516	0.0305289	0.0312706	0.0279633	0.0289971	0.0319317	0.0257372	0.0287901	0.0368081	0.0283633	0.0291153	0.0274015	0.0283305	0.0309024	0.0276442	0.0314605	0.0238999	0.0291753	0.0247875
357	0.0422042	0.0431385	0.036727	0.0295856	0.0305644	0.0309419	0.0285267	0.0291071	0.0304738	0.0312377	0.0279146	0.0289565	0.0318847	0.0256903	0.0287388	0.0367531	0.0283239	0.0290721	0.027353	0.0282911	0.030837	0.0276017	0.0314052	0.0238665	0.0291273	0.0247453
358	0.0421104	0.0430228	0.036627	0.0295477	0.0305268	0.0308861	0.028501	0.0290633	0.0304194	0.0312046	0.0278661	0.0289166	0.0318375	0.0256435	0.0286879	0.0366978	0.0282841	0.0290293	0.0273046	0.0282514	0.0307719	0.0275594	0.0313502	0.0238333	0.0290791	0.0247038
359	0.0420168	0.0429074	0.0365273	0.029508	0.0304901	0.03083	0.0284746	0.0290201	0.0303656	0.0311713	0.0278179	0.0288773	0.0317898	0.0255966	0.0286377	0.0366422	0.0282441	0.0289869	0.0272564	0.0282114	0.030707	0.0275171	0.0312954	0.0238001	0.0290307	0.024663
360	0.0419234	0.0427923	0.0364279	0.0294664	0.030454	0.0307739	0.0284476	0.0289776	0.0303127	0.0311379	0.02777	0.0288386	0.0317418	0.0255498	0.028588	0.0365864	0.0282038	0.0289449	0.0272085	0.0281709	0.0306423	0.0274749	0.031241	0.023767	0.0289823	0.0246229
361	0.0418302	0.0426775	0.0363286	0.0294231	0.0304186	0.0307181	0.0284199	0.0289357	0.0302605	0.0311041	0.0277223	0.0288005	0.0316932	0.025503	0.0285389	0.0365304	0.0281633	0.0289031	0.0271608	0.02813	0.0305778	0.0274329	0.0311867	0.0237339	0.0289338	0.0245836
362	0.0417373	0.042563	0.0362296	0.029378	0.0303839	0.0306626	0.0283915	0.0288944	0.0302093	0.03107	0.027675	0.0287629	0.0316441	0.0254562	0.0284906	0.0364742	0.0281227	0.0288616	0.0271133	0.0280884	0.0305136	0.0273911	0.0311327	0.0237008	0.0288853	0.0245449
363	0.0416446	0.0424487	0.0361309	0.0293312	0.0303497	0.0306076	0.0283622	0.0288536	0.0301589	0.0310356	0.027628	0.028726	0.0315944	0.0254096	0.0284429	0.0364179	0.028082	0.0288204	0.027066	0.0280462	0.0304496	0.0273494	0.0310789	0.0236677	0.0288368	0.0245069
364	0.0415522	0.0423348	0.0360324	0.0292829	0.0303161	0.0305532	0.028332	0.0288133	0.0301095	0.0310008	0.0275813	0.0286895	0.0315441	0.0253632	0.0283958	0.0363617	0.0280415	0.0287794	0.0270189	0.0280034	0.0303858	0.0273079	0.0310255	0.0236343	0.0287885	0.0244695
365	0.0414599	0.0422211	0.0359341	0.029233	0.030283	0.0304995	0.0283011	0.0287736	0.030061	0.0309654	0.0275348	0.0286536	0.031493	0.025317	0.0283494	0.0363056	0.0280011	0.0287386	0.0269721	0.02796	0.0303222	0.0272665	0.0309724	0.0236009	0.0287404	0.0244326
366	0.0413679	0.0421077	0.035836	0.0291818	0.0302504	0.0304468	0.0282694	0.0287343	0.0300134	0.0309296	0.0274886	0.028618	0.0314412	0.025271	0.0283035	0.0362496	0.0279608	0.028698	0.0269254	0.0279161	0.0302589	0.0272252	0.0309196	0.0235674	0.0286925	0.0243963
367	0.0412762	0.0419945	0.0357382	0.0291294	0.0302182	0.0303951	0.0282367	0.0286955	0.0299667	0.0308933	0.0274428	0.0285829	0.0313886	0.0252252	0.0282582	0.0361939	0.0279209	0.0286575	0.026879	0.0278718	0.0301957	0.0271841	0.030867	0.0235339	0.0286448	0.0243604
368	0.0411846	0.0418817	0.0356406	0.029076	0.0301863	0.0303445	0.0282032	0.0286571	0.0299209	0.0308564	0.0273972	0.0285481	0.0313353	0.0251797	0.0282135	0.0361384	0.0278814	0.028617	0.0268327	0.027827	0.0301328	0.0271431	0.0308145	0.0235003	0.0285974	0.0243249
369	0.0410933	0.0417691	0.0355433	0.0290219	0.0301548	0.0302949	0.0281686	0.0286191	0.0298759	0.030819	0.0273518	0.0285136	0.0312813	0.0251346	0.0281693	0.0360832	0.0278426	0.0285767	0.0267867	0.0277818	0.0300701	0.0271026	0.0307623	0.0234665	0.0285501	0.0242898
370	0.0410022	0.0416568	0.0354461	0.0289669	0.0301236	0.0302465	0.0281331	0.0285815	0.0298319	0.030781	0.0273067	0.0284793	0.0312266	0.0250899	0.0281256	0.0360285	0.0278044	0.0285364	0.0267408	0.0277363	0.0300075	0.0270623	0.0307103	0.0234324	0.028503	0.0242551
371	0.0409113	0.0415448	0.0353492	0.0289113	0.0300926	0.0301993	0.0280968	0.0285442	0.0297887	0.0307424	0.0272619	0.0284453	0.0311713	0.0250455	0.0280823	0.0359742	0.0277669	0.0284961	0.0266951	0.0276904	0.0299452	0.0270225	0.0306586	0.0233983	0.0284562	0.0242206
372	0.0408207	0.041433	0.0352525	0.0288553	0.0300619	0.0301534	0.0280598	0.0285072	0.0297464	0.0307032	0.0272173	0.0284115	0.0311155	0.0250017	0.0280396	0.0359204	0.0277301	0.0284558	0.0266497	0.0276443	0.0298831	0.0269831	0.0306071	0.0233641	0.0284095	0.0241864
373	0.0407303	0.0413216	0.0351561	0.0287994	0.0300313	0.0301086	0.0280221	0.0284705	0.0297048	0.0306635	0.027173	0.0283778	0.0310596	0.0249584	0.0279973	0.0358671	0.0276939	0.0284155	0.0266044	0.0275979	0.0298213	0.0269441	0.030556	0.0233298	0.028363	0.0241525
374	0.0406401	0.0412103	0.0350598	0.0287437	0.0300008	0.030065	0.0279838	0.0284341	0.029664	0.0306233	0.0271288	0.0283443	0.0310038	0.0249158	0.0279556	0.0358144	0.0276584	0.028375	0.0265592	0.0275515	0.0297596	0.0269055	0.0305051	0.0232954	0.0283167	0.0241187
375	0.0405501	0.0410994	0.0349638	0.0286881	0.0299703	0.0300224	0.0279449	0.0283979	0.029624	0.0305827	0.0270849	0.0283108	0.0309481	0.0248737	0.0279142	0.0357621	0.0276235	0.0283345	0.0265143	0.027505	0.0296981	0.0268672	0.0304545	0.023261	0.0282706	0.024085
376	0.0404603	0.0409887	0.034868	0.0286329	0.0299399	0.029981	0.0279055	0.0283619	0.0295846	0.0305419	0.0270412	0.0282773	0.0308925	0.0248322	0.0278733	0.0357104	0.0275893	0.0282938	0.0264695	0.0274585	0.0296368	0.0268293	0.0304042	0.0232265	0.0282246	0.0240515
377	0.0403708	0.0408783	0.0347724	0.0285782	0.0299095	0.0299405	0.0278657	0.028326	0.0295458	0.0305011	0.0269977	0.0282438	0.0308372	0.0247912	0.0278328	0.0356591	0.0275556	0.0282529	0.0264249	0.027412	0.0295757	0.0267916	0.0303543	0.0231919	0.0281788	0.0240179
378	0.0402814	0.0407681	0.034677	0.0285244	0.0298791	0.0299011	0.0278257	0.0282904	0.0295077	0.0304604	0.0269544	0.0282103	0.0307822	0.0247508	0.0277927	0.0356083	0.0275225	0.0282119	0.0263804	0.0273656	0.0295148	0.0267543	0.0303047	0.0231574	0.0281332	0.0239844
379	0.0401923	0.0406582	0.0345818	0.0284716	0.0298485	0.0298626	0.0277856	0.0282548	0.0294702	0.0304199	0.0269112	0.0281766	0.0307278	0.0247108	0.0277529	0.035558	0.0274899	0.0281706	0.0263361	0.0273194	0.0294541	0.0267173	0.0302553	0.0231228	0.0280877	0.0239509
380	0.0401034	0.0405486	0.0344868	0.0284198	0.0298178	0.0298251	0.0277455	0.0282194	0.0294332	0.0303796	0.0268683	0.0281428	0.030674	0.0246714	0.0277134	0.035508	0.0274579	0.0281291	0.0262919	0.0272735	0.0293938	0.0266805	0.0302063	0.0230882	0.0280424	0.0239173
381	0.0400148	0.0404392	0.034392	0.028369	0.0297868	0.0297884	0.0277056	0.028184	0.0293967	0.0303399	0.0268255	0.0281089	0.0306208	0.0246324	0.0276743	0.0354585	0.0274264	0.0280872	0.0262479	0.0272278	0.0293337	0.026644	0.0301576	0.0230537	0.0279971	0.0238835
382	0.0399263	0.0403301	0.0342975	0.0283195	0.0297557	0.0297526	0.0276659	0.0281487	0.0293608	0.030301	0.0267828	0.0280747	0.0305681	0.0245939	0.0276354	0.0354094	0.0273954	0.0280452	0.0262041	0.0271825	0.0292739	0.0266078	0.0301092	0.0230191	0.027952	0.0238497
383	0.039838	0.0402212	0.0342031	0.0282711	0.0297243	0.0297176	0.0276264	0.0281133	0.0293253	0.0302629	0.0267403	0.0280402	0.0305161	0.0245558	0.0275968	0.0353606	0.0273648	0.0280029	0.0261603	0.0271376	0.0292146	0.0265717	0.0300611	0.0229846	0.0279069	0.0238156
384	0.03975	0.0401126	0.034109	0.0282239	0.0296926	0.0296834	0.0275875	0.028078	0.0292902	0.0302257	0.026698	0.0280055	0.0304647	0.0245182	0.0275584	0.0353123	0.0273347	0.0279603	0.0261167	0.0270931	0.0291558	0.0265359	0.0300132	0.0229501	0.027862	0.0237815
385	0.0396622	0.0400043	0.034015	0.0281778	0.0296605	0.02965	0.0275492	0.0280426	0.0292554	0.0301896	0.0266557	0.0279704	0.0304139	0.0244809	0.0275202	0.0352642	0.0273049	0.0279177	0.0260733	0.0270492	0.0290974	0.0265002	0.0299657	0.0229157	0.0278174	0.0237475
386	0.0395745	0.0398962	0.0339212	0.0281328	0.029628	0.0296172	0.0275117	0.0280072	0.0292211	0.0301545	0.0266136	0.027935	0.0303636	0.0244441	0.0274821	0.0352165	0.0272755	0.0278749	0.02603	0.0270059	0.0290394	0.0264647	0.0299184	0.0228813	0.0277731	0.0237135
387	0.0394871	0.0397883	0.0338276	0.0280888	0.029595	0.0295851	0.0274749	0.0279717	0.029187	0.0301206	0.0265716	0.0278991	0.030314	0.0244076	0.0274443	0.0351691	0.0272464	0.0278321	0.0259867	0.0269632	0.0289816	0.0264294	0.0298714	0.0228471	0.0277289	0.0236795
388	0.0393999	0.0396807	0.0337343	0.0280459	0.0295616	0.0295537	0.0274389	0.027936	0.0291533	0.0300877	0.0265297	0.0278627	0.030265	0.0243715	0.0274065	0.035122	0.0272175	0.0277894	0.0259436	0.0269212	0.0289241	0.0263943	0.0298246	0.0228129	0.0276848	0.0236457
389	0.0393129	0.0395733	0.0336411	0.0280039	0.0295276	0.0295229	0.0274037	0.0279002	0.0291198	0.0300558	0.026488	0.0278259	0.0302167	0.0243358	0.0273689	0.0350752	0.027189	0.0277466	0.0259006	0.02688	0.0288669	0.0263592	0.0297782	0.0227789	0.0276407	0.0236121
390	0.0392261	0.0394662	0.0335481	0.0279629	0.029493	0.0294926	0.0273692	0.0278642	0.0290865	0.0300249	0.0264464	0.0277885	0.030169	0.0243003	0.0273314	0.0350287	0.0271606	0.0277038	0.0258577	0.0268396	0.02881	0.0263242	0.0297319	0.0227449	0.0275966	0.0235788
391	0.0391395	0.0393593	0.0334553	0.0279229	0.0294578	0.0294629	0.0273355	0.0278281	0.0290534	0.0299949	0.026405	0.0277507	0.0301219	0.0242652	0.0272939	0.0349824	0.0271325	0.0276611	0.0258148	0.0268	0.0287534	0.0262894	0.029686	0.0227111	0.0275524	0.0235458
392	0.0390532	0.0392527	0.0333627	0.0278837	0.029422	0.0294336	0.0273026	0.0277917	0.0290204	0.0299657	0.0263637	0.0277124	0.0300753	0.0242304	0.0272565	0.0349363	0.0271045	0.0276184	0.025772	0.0267613	0.0286972	0.0262546	0.0296403	0.0226775	0.0275084	0.0235136
393	0.038967	0.0391463	0.0332703	0.0278455	0.0293854	0.0294048	0.0272704	0.027755	0.0289875	0.0299374	0.0263226	0.0276737	0.0300294	0.0241959	0.027219	0.0348905	0.0270766	0.0275761	0.0257293	0.0267234	0.0286413	0.0262199	0.0295948	0.022644	0.0274643	0.023482
394	0.038881	0.0390401	0.033178	0.027808	0.0293482	0.0293764	0.027239	0.0277181	0.0289548	0.0299099	0.0262816	0.0276347	0.0299839	0.0241616	0.0271816	0.0348448	0.0270488	0.027534	0.0256867	0.0266861	0.0285857	0.0261852	0.0295496	0.0226107	0.0274203	0.0234511
395	0.0387952	0.0389342	0.033086	0.0277714	0.0293103	0.0293485	0.0272082	0.0276808	0.028922	0.0298832	0.0262408	0.0275954	0.0299389	0.0241275	0.0271441	0.0347994	0.0270211	0.0274921	0.0256443	0.0266495	0.0285304	0.0261505	0.0295046	0.0225776	0.0273763	0.0234208
396	0.0387097	0.0388285	0.0329942	0.0277356	0.0292718	0.0293208	0.027178	0.0276433	0.0288893	0.0298571	0.0262001	0.0275558	0.0298944	0.0240936	0.0271065	0.0347541	0.0269934	0.0274506	0.0256019	0.0266135	0.0284754	0.0261158	0.0294598	0.0225447	0.0273322	0.0233912
397	0.0386243	0.0387231	0.0329026	0.0277004	0.0292327	0.0292935	0.0271485	0.0276055	0.0288566	0.0298317	0.0261596	0.0275159	0.0298504	0.0240599	0.0270689	0.0347089	0.0269658	0.0274094	0.0255595	0.026578	0.0284206	0.0260809	0.0294153	0.0225121	0.0272881	0.0233623
398	0.0385391	0.0386178	0.0328112	0.0276661	0.0291931	0.0292665	0.0271196	0.0275674	0.0288238	0.0298069	0.0261192	0.0274759	0.0298067	0.0240264	0.0270312	0.0346639	0.0269381	0.0273685	0.0255172	0.026543	0.0283661	0.0260459	0.029371	0.0224796	0.027244	0.0233339
399	0.0384541	0.0385129	0.0327199	0.0276323	0.0291529	0.0292396	0.0270912	0.0275292	0.028791	0.0297828	0.0260791	0.0274359	0.0297635	0.023993	0.0269933	0.0346191	0.0269103	0.0273279	0.0254747	0.0265082	0.0283117	0.0260108	0.0293269	0.0224473	0.0271999	0.0233061
400	0.0383694	0.0384081	0.0326289	0.0275993	0.0291122	0.0292131	0.0270634	0.0274909	0.028758	0.0297591	0.0260395	0.0273959	0.0297206	0.0239598	0.0269553	0.0345743	0.0268824	0.0272877	0.0254323	0.0264736	0.0282577	0.0259757	0.0292832	0.0224152	0.0271557	0.0232787
401	0.0382848	0.0383036	0.0325381	0.0275668	0.0290709	0.0291866	0.0270361	0.0274524	0.0287248	0.0297359	0.0260003	0.027356	0.0296781	0.0239266	0.0269171	0.0345296	0.0268544	0.0272477	0.0253898	0.0264389	0.0282038	0.0259404	0.0292397	0.0223833	0.0271116	0.0232518
402	0.0382004	0.0381993	0.0324474	0.027535	0.0290291	0.0291603	0.0270093	0.0274137	0.0286915	0.0297132	0.0259616	0.0273163	0.0296359	0.0238936	0.0268787	0.034485	0.0268263	0.027208	0.0253474	0.0264039	0.0281502	0.0259051	0.0291965	0.0223516	0.0270675	0.0232254
403	0.0381162	0.0380952	0.032357	0.0275037	0.0289866	0.0291341	0.026983	0.0273751	0.0286579	0.0296909	0.0259233	0.0272767	0.029594	0.0238608	0.02684	0.0344404	0.0267979	0.0271686	0.0253051	0.0263687	0.0280968	0.0258698	0.0291535	0.0223199	0.0270235	0.0231992
404	0.0380322	0.0379913	0.0322668	0.027473	0.0289437	0.029108	0.0269571	0.0273363	0.0286241	0.029669	0.0258854	0.0272374	0.0295523	0.023828	0.0268012	0.0343959	0.0267694	0.0271295	0.0252627	0.0263332	0.0280436	0.0258343	0.0291108	0.0222885	0.0269797	0.0231734
405	0.0379484	0.0378877	0.0321768	0.0274427	0.0289005	0.0290819	0.0269316	0.0272976	0.02859	0.0296474	0.0258481	0.0271984	0.0295109	0.0237954	0.0267621	0.0343514	0.0267405	0.0270907	0.0252205	0.0262976	0.0279906	0.0257987	0.0290684	0.0222571	0.0269359	0.0231479
406	0.0378648	0.0377843	0.032087	0.0274129	0.028857	0.0290558	0.0269065	0.027259	0.0285556	0.0296261	0.0258112	0.0271596	0.0294697	0.0237629	0.0267228	0.0343069	0.0267114	0.0270521	0.0251782	0.0262618	0.0279378	0.025763	0.0290262	0.0222257	0.0268923	0.0231226
407	0.0377814	0.0376811	0.0319974	0.0273835	0.0288134	0.0290296	0.0268818	0.0272205	0.0285208	0.029605	0.0257748	0.0271212	0.0294287	0.0237306	0.0266833	0.0342624	0.026682	0.0270138	0.0251361	0.0262259	0.0278852	0.0257273	0.0289843	0.0221943	0.0268488	0.0230975
408	0.0376981	0.0375781	0.0319081	0.0273546	0.0287699	0.0290034	0.0268574	0.0271822	0.0284856	0.0295841	0.0257388	0.0270831	0.0293879	0.0236987	0.0266436	0.0342178	0.0266522	0.0269757	0.025094	0.0261898	0.0278328	0.0256917	0.0289426	0.022163	0.0268055	0.0230725
409	0.0376151	0.0374753	0.0318191	0.027326	0.0287265	0.028977	0.0268333	0.0271441	0.02845	0.0295634	0.0257034	0.0270453	0.0293472	0.0236672	0.0266039	0.034173	0.0266221	0.0269379	0.025052	0.0261537	0.0277806	0.0256562	0.0289013	0.0221317	0.0267623	0.0230477
410	0.0375322	0.0373728	0.0317303	0.0272978	0.0286835	0.0289505	0.0268094	0.0271063	0.028414	0.0295427	0.0256684	0.0270078	0.0293066	0.0236361	0.026564	0.0341282	0.0265916	0.0269003	0.0250101	0.0261175	0.0277286	0.0256208	0.0288604	0.0221005	0.0267193	0.0230229
411	0.0374495	0.0372705	0.0316418	0.0272698	0.0286409	0.0289238	0.0267859	0.0270688	0.0283774	0.0295222	0.0256338	0.0269706	0.0292661	0.0236055	0.0265242	0.0340832	0.0265608	0.0268629	0.0249683	0.0260812	0.0276767	0.0255857	0.0288197	0.0220694	0.0266764	0.0229981
412	0.0373671	0.0371684	0.0315536	0.0272422	0.0285988	0.0288968	0.0267625	0.0270318	0.0283403	0.0295016	0.0255997	0.0269336	0.0292257	0.0235753	0.0264844	0.034038	0.0265297	0.0268257	0.0249265	0.0260449	0.027625	0.0255508	0.0287793	0.0220384	0.0266338	0.0229732
413	0.0372848	0.0370664	0.0314658	0.0272148	0.0285572	0.0288697	0.0267394	0.0269953	0.0283027	0.0294811	0.0255659	0.026897	0.0291853	0.0235456	0.0264447	0.0339927	0.0264981	0.0267887	0.0248848	0.0260086	0.0275735	0.0255163	0.0287391	0.0220075	0.0265913	0.0229483
414	0.0372027	0.0369647	0.0313783	0.0271876	0.0285161	0.0288422	0.0267164	0.0269594	0.0282646	0.0294605	0.0255326	0.0268606	0.0291449	0.0235164	0.0264052	0.0339473	0.0264662	0.026752	0.0248433	0.0259723	0.0275222	0.0254819	0.0286993	0.0219767	0.0265491	0.0229233
415	0.0371207	0.0368632	0.0312912	0.0271606	0.0284755	0.0288143	0.0266936	0.026924	0.0282261	0.0294398	0.0254996	0.0268244	0.0291045	0.0234877	0.0263661	0.0339019	0.0264341	0.0267154	0.0248018	0.0259362	0.027471	0.0254479	0.0286597	0.021946	0.0265071	0.0228981
416	0.037039	0.036762	0.0312045	0.0271338	0.0284355	0.0287861	0.0266709	0.0268892	0.0281872	0.0294189	0.0254669	0.0267885	0.0290641	0.0234594	0.0263273	0.0338565	0.0264018	0.026679	0.0247605	0.0259001	0.02742	0.0254142	0.0286205	0.0219153	0.0264653	0.0228727
417	0.0369574	0.0366609	0.0311181	0.0271071	0.028396	0.0287575	0.0266483	0.0268549	0.0281481	0.0293979	0.0254346	0.0267528	0.0290236	0.0234317	0.0262889	0.0338113	0.0263695	0.0266428	0.0247194	0.0258642	0.0273691	0.0253807	0.0285818	0.0218847	0.0264237	0.0228471
418	0.036876	0.03656	0.0310323	0.0270804	0.0283571	0.0287285	0.0266257	0.0268212	0.0281089	0.0293766	0.0254026	0.0267174	0.0289831	0.0234045	0.0262509	0.0337662	0.0263372	0.0266068	0.0246784	0.0258285	0.0273183	0.0253476	0.0285435	0.0218541	0.0263823	0.0228212
419	0.0367948	0.0364593	0.0309469	0.0270539	0.0283188	0.028699	0.0266032	0.0267879	0.0280696	0.0293551	0.0253709	0.0266822	0.0289424	0.0233778	0.0262133	0.0337212	0.0263051	0.0265709	0.0246375	0.025793	0.0272677	0.0253147	0.0285057	0.0218237	0.0263411	0.0227951
420	0.0367138	0.0363588	0.030862	0.0270273	0.0282811	0.0286689	0.0265808	0.0267552	0.0280304	0.0293332	0.0253394	0.0266472	0.0289016	0.0233517	0.026176	0.0336764	0.0262731	0.0265352	0.0245969	0.0257578	0.0272173	0.025282	0.0284685	0.0217932	0.0263001	0.0227688
421	0.0366329	0.0362585	0.0307776	0.0270008	0.028244	0.0286383	0.0265583	0.026723	0.0279915	0.029311	0.0253081	0.0266124	0.0288606	0.0233262	0.0261392	0.0336319	0.0262414	0.0264997	0.0245564	0.0257229	0.027167	0.0252497	0.0284317	0.0217629	0.0262593	0.0227425
422	0.0365523	0.0361585	0.0306937	0.0269743	0.0282075	0.0286072	0.0265357	0.0266912	0.0279529	0.0292884	0.0252771	0.0265777	0.0288194	0.0233014	0.0261028	0.0335876	0.02621	0.0264642	0.0245161	0.0256884	0.0271172	0.0252176	0.0283954	0.0217327	0.0262187	0.0227161
423	0.0364718	0.0360586	0.0306103	0.0269476	0.0281716	0.0285754	0.0265131	0.0266599	0.0279146	0.0292654	0.0252462	0.0265433	0.028778	0.023277	0.0260667	0.0335437	0.0261789	0.0264289	0.024476	0.0256542	0.0270677	0.0251858	0.0283595	0.0217027	0.0261784	0.0226898
424	0.0363915	0.0359589	0.0305274	0.0269209	0.0281363	0.0285431	0.0264904	0.0266291	0.0278765	0.0292418	0.0252155	0.026509	0.0287364	0.0232532	0.0260311	0.0335001	0.0261481	0.0263938	0.0244362	0.0256204	0.0270185	0.0251543	0.028324	0.0216727	0.0261384	0.0226634
425	0.0363113	0.0358594	0.030445	0.0268941	0.0281015	0.0285101	0.0264676	0.0265986	0.0278388	0.0292178	0.025185	0.0264749	0.0286945	0.0232299	0.0259959	0.0334569	0.0261176	0.0263587	0.0243965	0.025587	0.0269698	0.025123	0.028289	0.0216429	0.0260987	0.022637
426	0.0362313	0.03576	0.0303631	0.0268671	0.0280672	0.0284766	0.0264447	0.0265686	0.0278016	0.0291931	0.0251545	0.0264409	0.0286523	0.023207	0.025961	0.0334141	0.0260874	0.0263238	0.0243572	0.0255542	0.0269216	0.025092	0.0282543	0.0216133	0.0260593	0.0226105
427	0.0361515	0.0356609	0.0302818	0.0268399	0.0280334	0.0284423	0.0264215	0.026539	0.0277648	0.0291679	0.0251241	0.026407	0.0286099	0.0231846	0.0259265	0.0333718	0.0260575	0.026289	0.024318	0.0255219	0.0268738	0.0250613	0.02822	0.0215838	0.0260204	0.0225841
428	0.0360719	0.035562	0.0302011	0.0268125	0.0280001	0.0284073	0.0263982	0.0265097	0.0277286	0.029142	0.0250938	0.0263733	0.0285673	0.0231625	0.0258923	0.03333	0.0260279	0.0262542	0.0242792	0.0254901	0.0268263	0.0250308	0.0281861	0.0215545	0.025982	0.0225576
429	0.0359924	0.0354632	0.0301209	0.0267849	0.0279672	0.0283717	0.0263747	0.0264808	0.027693	0.0291154	0.0250635	0.0263396	0.0285244	0.0231409	0.0258585	0.0332885	0.0259986	0.0262196	0.0242406	0.0254589	0.0267792	0.0250006	0.0281525	0.0215254	0.025944	0.0225315
430	0.0359132	0.0353647	0.0300412	0.026757	0.0279348	0.0283353	0.0263509	0.0264522	0.0276581	0.0290881	0.0250333	0.0263061	0.0284813	0.0231196	0.025825	0.0332475	0.0259696	0.026185	0.0242023	0.0254283	0.0267326	0.0249707	0.0281192	0.0214965	0.0259063	0.0225057
431	0.035834	0.0352663	0.0299622	0.0267288	0.0279028	0.0282983	0.0263268	0.026424	0.0276238	0.02906	0.025003	0.0262726	0.0284379	0.0230985	0.0257919	0.0332069	0.025941	0.0261505	0.0241642	0.0253984	0.0266864	0.024941	0.0280862	0.0214678	0.0258688	0.0224803
432	0.0357551	0.0351681	0.0298838	0.0267002	0.0278713	0.0282606	0.0263024	0.026396	0.0275902	0.0290312	0.0249727	0.0262392	0.0283944	0.0230778	0.025759	0.0331667	0.0259126	0.0261162	0.0241265	0.0253693	0.0266407	0.0249115	0.0280535	0.0214394	0.0258315	0.0224552
433	0.0356763	0.0350701	0.0298059	0.0266713	0.0278401	0.0282223	0.0262777	0.0263684	0.0275572	0.0290017	0.0249424	0.0262058	0.0283507	0.0230573	0.0257266	0.0331269	0.0258846	0.0260819	0.0240891	0.0253408	0.0265953	0.0248824	0.028021	0.0214112	0.0257945	0.0224302
434	0.0355977	0.0349722	0.0297286	0.0266419	0.0278093	0.0281833	0.0262526	0.026341	0.0275247	0.0289714	0.0249119	0.0261725	0.0283069	0.0230371	0.0256944	0.0330874	0.0258568	0.0260478	0.024052	0.0253131	0.0265503	0.0248534	0.0279888	0.0213832	0.0257576	0.0224056
435	0.0355192	0.0348746	0.0296518	0.0266121	0.0277788	0.0281439	0.0262272	0.0263139	0.0274928	0.0289404	0.0248814	0.0261392	0.0282631	0.023017	0.0256624	0.0330482	0.0258293	0.0260138	0.0240152	0.0252861	0.0265057	0.0248246	0.0279568	0.0213556	0.0257209	0.0223811
436	0.0354409	0.0347771	0.0295756	0.0265819	0.0277487	0.0281042	0.0262014	0.026287	0.0274614	0.0289088	0.0248507	0.0261059	0.0282194	0.0229971	0.0256308	0.0330094	0.0258021	0.02598	0.0239786	0.0252598	0.0264614	0.024796	0.027925	0.0213283	0.0256843	0.0223568
437	0.0353628	0.0346797	0.0294999	0.0265512	0.0277189	0.0280645	0.0261753	0.0262603	0.0274306	0.0288768	0.0248199	0.0260726	0.0281757	0.0229773	0.0255994	0.0329709	0.025775	0.0259463	0.0239423	0.0252343	0.0264176	0.0247674	0.0278934	0.0213013	0.0256478	0.0223328
438	0.0352848	0.0345826	0.0294248	0.0265199	0.0276893	0.0280247	0.0261489	0.0262339	0.0274002	0.0288445	0.0247889	0.0260394	0.0281322	0.0229576	0.0255682	0.0329327	0.0257482	0.0259128	0.0239064	0.0252094	0.026374	0.024739	0.027862	0.0212747	0.0256113	0.0223089
439	0.035207	0.0344856	0.0293503	0.0264882	0.0276601	0.0279851	0.0261222	0.0262076	0.0273704	0.0288117	0.0247578	0.0260061	0.0280889	0.022938	0.0255373	0.0328948	0.0257215	0.0258795	0.0238709	0.0251851	0.0263308	0.0247106	0.0278307	0.0212483	0.0255749	0.0222852
440	0.0351294	0.0343888	0.0292762	0.026456	0.0276311	0.0279458	0.0260951	0.0261815	0.027341	0.0287785	0.0247264	0.0259727	0.028046	0.0229185	0.0255065	0.0328571	0.0256951	0.0258465	0.0238356	0.0251613	0.0262879	0.0246824	0.0277995	0.0212222	0.0255387	0.0222616
441	0.0350519	0.0342922	0.0292027	0.0264232	0.0276024	0.0279067	0.0260678	0.0261555	0.027312	0.0287453	0.0246948	0.0259394	0.0280034	0.0228989	0.025476	0.0328197	0.0256687	0.0258136	0.0238006	0.0251381	0.0262453	0.0246542	0.0277685	0.0211964	0.0255025	0.0222381
442	0.0349746	0.0341957	0.0291297	0.0263901	0.0275738	0.0278681	0.0260403	0.0261297	0.0272836	0.028712	0.0246632	0.025906	0.0279612	0.0228794	0.0254456	0.0327825	0.0256426	0.0257811	0.0237658	0.0251154	0.0262029	0.0246261	0.0277376	0.0211709	0.0254665	0.0222147
443	0.0348974	0.0340994	0.0290572	0.0263564	0.0275455	0.0278299	0.0260125	0.026104	0.0272556	0.028679	0.0246315	0.0258725	0.0279195	0.0228598	0.0254154	0.0327455	0.0256165	0.0257488	0.0237313	0.025093	0.0261608	0.0245981	0.0277067	0.0211458	0.0254306	0.0221914
444	0.0348204	0.0340033	0.0289853	0.0263221	0.0275174	0.0277922	0.0259844	0.0260784	0.027228	0.0286461	0.0245999	0.0258389	0.0278781	0.0228402	0.0253853	0.0327088	0.0255906	0.025717	0.023697	0.025071	0.026119	0.0245703	0.0276759	0.0211211	0.0253947	0.0221681
445	0.0347436	0.0339074	0.0289138	0.0262874	0.0274894	0.0277549	0.0259561	0.0260529	0.0272008	0.0286135	0.0245683	0.0258053	0.0278372	0.0228205	0.0253554	0.0326722	0.0255647	0.0256854	0.0236629	0.0250495	0.0260773	0.0245428	0.0276452	0.0210968	0.025359	0.0221449
446	0.0346669	0.0338117	0.0288428	0.0262521	0.0274616	0.0277181	0.0259275	0.0260275	0.027174	0.0285813	0.0245369	0.0257716	0.0277967	0.0228006	0.0253255	0.0326358	0.0255389	0.0256542	0.023629	0.0250282	0.0260359	0.0245155	0.0276145	0.0210728	0.0253234	0.0221217
447	0.0345903	0.0337162	0.0287724	0.0262164	0.0274338	0.0276818	0.0258988	0.0260021	0.0271475	0.0285494	0.0245056	0.0257378	0.0277565	0.0227806	0.0252958	0.0325996	0.0255132	0.0256233	0.0235954	0.0250074	0.0259946	0.0244886	0.0275837	0.0210492	0.0252879	0.0220985
448	0.0345139	0.0336208	0.0287024	0.0261801	0.0274062	0.0276461	0.0258698	0.0259767	0.0271214	0.0285178	0.0244745	0.0257038	0.0277168	0.0227604	0.0252661	0.0325635	0.0254875	0.0255927	0.023562	0.0249869	0.0259535	0.0244619	0.0275531	0.0210259	0.0252524	0.0220753
449	0.0344377	0.0335257	0.0286329	0.0261434	0.0273787	0.0276109	0.0258408	0.0259514	0.0270955	0.0284865	0.0244438	0.0256698	0.0276775	0.02274	0.0252365	0.0325276	0.0254618	0.0255625	0.0235288	0.0249668	0.0259126	0.0244356	0.0275225	0.0210029	0.025217	0.0220521
450	0.0343616	0.0334309	0.0285638	0.0261061	0.0273513	0.0275764	0.0258118	0.0259261	0.02707	0.0284556	0.0244135	0.0256357	0.0276387	0.0227193	0.025207	0.0324917	0.0254361	0.0255326	0.0234959	0.024947	0.0258718	0.0244096	0.0274919	0.0209801	0.0251817	0.0220287
451	0.0342856	0.0333362	0.0284953	0.0260685	0.0273239	0.0275425	0.0257829	0.0259007	0.0270447	0.028425	0.0243835	0.0256016	0.0276002	0.0226985	0.0251774	0.032456	0.0254104	0.025503	0.0234632	0.0249277	0.0258311	0.024384	0.0274614	0.0209576	0.0251465	0.0220054
452	0.0342099	0.0332418	0.0284272	0.0260306	0.0272966	0.0275092	0.0257541	0.0258754	0.0270197	0.0283947	0.0243541	0.0255672	0.0275621	0.0226777	0.025148	0.0324203	0.0253847	0.0254737	0.0234306	0.0249086	0.0257905	0.0243588	0.0274309	0.0209353	0.0251113	0.0219819
453	0.0341342	0.0331476	0.0283595	0.0259927	0.0272692	0.0274765	0.0257254	0.0258499	0.0269948	0.0283647	0.0243251	0.0255328	0.0275243	0.022657	0.0251185	0.0323847	0.025359	0.0254448	0.0233983	0.0248899	0.02575	0.0243339	0.0274004	0.0209132	0.0250762	0.0219583
454	0.0340587	0.0330537	0.0282923	0.0259549	0.0272419	0.0274444	0.025697	0.0258244	0.0269702	0.028335	0.0242965	0.0254982	0.0274869	0.0226365	0.025089	0.0323492	0.0253331	0.0254161	0.0233662	0.0248716	0.0257096	0.0243094	0.0273698	0.0208912	0.0250412	0.0219346
455	0.0339834	0.0329602	0.0282256	0.0259172	0.0272145	0.0274128	0.0256689	0.0257989	0.0269457	0.0283056	0.0242684	0.0254636	0.0274498	0.0226162	0.0250594	0.0323137	0.0253072	0.0253876	0.0233343	0.0248536	0.0256692	0.0242852	0.0273392	0.0208694	0.0250062	0.0219109
456	0.0339082	0.032867	0.0281593	0.0258797	0.0271871	0.0273818	0.0256413	0.0257732	0.0269214	0.0282764	0.0242408	0.025429	0.0274131	0.0225962	0.0250299	0.0322782	0.0252812	0.0253594	0.0233026	0.0248358	0.0256289	0.0242614	0.0273086	0.0208477	0.0249713	0.021887
457	0.0338331	0.0327741	0.0280934	0.0258423	0.0271596	0.0273513	0.025614	0.0257474	0.0268972	0.0282475	0.0242136	0.0253944	0.0273767	0.0225765	0.0250003	0.0322428	0.0252551	0.0253314	0.0232711	0.0248184	0.0255885	0.0242379	0.0272781	0.0208262	0.0249364	0.0218631
458	0.0337582	0.0326816	0.028028	0.0258052	0.0271321	0.0273213	0.0255872	0.0257215	0.0268731	0.0282189	0.0241868	0.0253599	0.0273405	0.0225571	0.0249706	0.0322073	0.0252289	0.0253037	0.0232397	0.0248013	0.0255482	0.0242146	0.0272477	0.0208047	0.0249016	0.0218391
459	0.0336834	0.0325894	0.027963	0.0257684	0.0271044	0.0272918	0.0255609	0.0256954	0.0268491	0.0281905	0.0241605	0.0253254	0.0273046	0.0225382	0.0249408	0.0321718	0.0252025	0.0252762	0.0232086	0.0247844	0.0255077	0.0241917	0.0272176	0.0207834	0.024867	0.0218152
460	0.0336088	0.0324977	0.0278984	0.025732	0.0270767	0.0272628	0.0255349	0.0256692	0.0268251	0.0281623	0.0241346	0.0252911	0.027269	0.0225197	0.0249109	0.0321362	0.0251759	0.0252488	0.0231776	0.0247678	0.0254671	0.024169	0.0271875	0.0207622	0.0248324	0.0217913
461	0.0335343	0.0324063	0.0278342	0.0256959	0.0270488	0.0272343	0.0255095	0.0256428	0.0268012	0.0281343	0.024109	0.025257	0.0272336	0.0225018	0.0248809	0.0321007	0.0251492	0.0252217	0.0231468	0.0247515	0.0254265	0.0241465	0.0271577	0.020741	0.0247981	0.0217673
462	0.03346	0.0323153	0.0277705	0.0256602	0.0270207	0.0272062	0.0254844	0.0256163	0.0267772	0.0281065	0.0240838	0.0252231	0.0271985	0.0224844	0.0248507	0.032065	0.0251223	0.0251947	0.0231162	0.0247355	0.0253858	0.0241243	0.0271279	0.0207199	0.0247641	0.0217433
463	0.0333858	0.0322247	0.0277071	0.0256251	0.0269925	0.0271785	0.0254598	0.0255896	0.0267533	0.0280788	0.0240589	0.0251893	0.0271636	0.0224676	0.0248205	0.0320292	0.0250952	0.0251679	0.0230858	0.0247196	0.0253452	0.0241023	0.0270985	0.0206988	0.0247304	0.0217191
464	0.0333117	0.0321345	0.0276442	0.0255906	0.0269641	0.0271512	0.0254355	0.0255628	0.0267293	0.0280514	0.0240343	0.0251558	0.0271289	0.0224513	0.0247901	0.0319934	0.0250679	0.0251412	0.0230555	0.024704	0.0253045	0.0240804	0.0270694	0.0206778	0.0246972	0.0216949
465	0.0332378	0.0320448	0.0275816	0.0255565	0.0269355	0.0271243	0.0254116	0.0255359	0.0267053	0.0280241	0.02401	0.0251224	0.0270944	0.0224356	0.0247596	0.0319574	0.0250404	0.0251146	0.0230254	0.0246887	0.0252638	0.0240587	0.0270407	0.0206568	0.0246645	0.0216707
466	0.033164	0.0319554	0.0275194	0.0255229	0.0269066	0.0270978	0.0253881	0.0255089	0.0266812	0.0279969	0.0239859	0.0250893	0.02706	0.0224204	0.024729	0.0319213	0.0250127	0.0250882	0.0229954	0.0246735	0.0252231	0.0240371	0.0270124	0.0206359	0.0246322	0.0216464
467	0.0330903	0.0318665	0.0274576	0.0254898	0.0268775	0.0270716	0.025365	0.0254818	0.026657	0.0279698	0.023962	0.0250563	0.0270258	0.0224056	0.0246983	0.031885	0.0249848	0.0250619	0.0229656	0.0246585	0.0251826	0.0240157	0.0269845	0.0206149	0.0246003	0.0216222
468	0.0330168	0.031778	0.0273961	0.0254573	0.0268482	0.0270458	0.0253421	0.0254547	0.0266326	0.0279429	0.0239384	0.0250234	0.0269918	0.0223913	0.0246676	0.0318487	0.0249567	0.0250356	0.022936	0.0246438	0.0251421	0.0239943	0.026957	0.0205939	0.0245688	0.0215981
469	0.0329434	0.0316899	0.0273351	0.0254251	0.0268185	0.0270203	0.0253197	0.0254275	0.0266082	0.0279161	0.0239148	0.0249908	0.0269579	0.0223773	0.024637	0.0318122	0.0249284	0.0250094	0.0229066	0.0246292	0.0251019	0.0239731	0.0269298	0.0205728	0.0245376	0.0215741
470	0.0328701	0.0316022	0.0272744	0.0253935	0.0267886	0.0269951	0.0252975	0.0254004	0.0265835	0.0278893	0.0238914	0.0249582	0.0269241	0.0223639	0.0246064	0.0317757	0.0249	0.0249833	0.0228773	0.0246147	0.0250619	0.0239519	0.026903	0.0205518	0.0245068	0.0215501
471	0.032797	0.031515	0.027214	0.0253622	0.0267584	0.0269702	0.0252756	0.0253734	0.0265586	0.0278626	0.0238682	0.0249259	0.0268904	0.0223508	0.0245758	0.0317391	0.0248713	0.0249573	0.0228481	0.0246005	0.0250222	0.0239307	0.0268765	0.0205307	0.0244762	0.0215262
472	0.032724	0.0314283	0.027154	0.0253315	0.0267279	0.0269456	0.025254	0.0253464	0.0265336	0.027836	0.023845	0.0248937	0.0268568	0.0223381	0.0245453	0.0317024	0.0248424	0.0249312	0.0228191	0.0245864	0.0249829	0.0239096	0.0268503	0.0205096	0.0244458	0.0215023
473	0.0326512	0.031342	0.0270944	0.0253011	0.0266973	0.0269213	0.0252327	0.0253195	0.0265082	0.0278095	0.0238218	0.0248616	0.0268233	0.0223258	0.0245151	0.0316657	0.0248135	0.0249052	0.0227903	0.0245724	0.0249438	0.0238885	0.0268245	0.0204885	0.0244157	0.0214784
474	0.0325784	0.0312562	0.027035	0.0252711	0.0266664	0.0268971	0.0252116	0.0252928	0.0264827	0.0277829	0.0237987	0.0248297	0.0267898	0.0223138	0.024485	0.0316289	0.0247845	0.0248793	0.0227616	0.0245586	0.0249052	0.0238674	0.026799	0.0204674	0.0243858	0.0214546
475	0.0325058	0.0311708	0.0269761	0.0252416	0.0266353	0.0268732	0.0251908	0.0252663	0.0264568	0.0277564	0.0237756	0.024798	0.0267564	0.0223021	0.0244553	0.0315921	0.0247554	0.0248533	0.0227331	0.0245448	0.0248668	0.0238463	0.0267737	0.0204462	0.024356	0.0214308
476	0.0324333	0.031086	0.0269174	0.0252124	0.0266039	0.0268495	0.0251702	0.0252402	0.0264306	0.0277299	0.0237524	0.0247664	0.026723	0.0222906	0.0244258	0.0315555	0.0247262	0.0248273	0.0227046	0.0245312	0.0248287	0.0238251	0.0267487	0.0204251	0.0243263	0.0214071
477	0.032361	0.0310016	0.0268591	0.0251836	0.0265724	0.026826	0.0251499	0.0252144	0.0264041	0.0277034	0.0237292	0.024735	0.0266896	0.0222794	0.0243967	0.0315192	0.0246969	0.0248012	0.0226764	0.0245178	0.024791	0.0238038	0.026724	0.0204041	0.0242967	0.0213835
478	0.0322888	0.0309177	0.0268011	0.0251551	0.0265407	0.0268027	0.0251297	0.025189	0.0263773	0.0276769	0.0237059	0.0247037	0.0266562	0.0222683	0.0243679	0.0314831	0.0246674	0.0247751	0.0226483	0.0245045	0.0247535	0.0237825	0.0266995	0.0203832	0.0242672	0.02136
479	0.0322167	0.0308342	0.0267434	0.025127	0.0265088	0.0267795	0.0251098	0.0251639	0.0263501	0.0276503	0.0236826	0.0246725	0.0266229	0.0222574	0.0243394	0.0314474	0.0246379	0.024749	0.0226203	0.0244913	0.0247164	0.0237612	0.0266752	0.0203624	0.0242379	0.0213365
480	0.0321447	0.0307513	0.026686	0.0250993	0.0264768	0.0267565	0.02509	0.0251392	0.0263225	0.0276237	0.023659	0.0246415	0.0265894	0.0222466	0.0243113	0.0314119	0.0246082	0.0247228	0.0225924	0.0244784	0.0246796	0.0237398	0.0266511	0.0203419	0.0242086	0.0213131
481	0.0320729	0.0306688	0.0266289	0.0250718	0.0264447	0.0267336	0.0250703	0.025115	0.0262945	0.027597	0.0236354	0.0246107	0.026556	0.0222359	0.0242835	0.0313769	0.0245785	0.0246965	0.0225647	0.0244659	0.024643	0.0237183	0.0266272	0.0203216	0.0241793	0.0212898
482	0.0320012	0.0305868	0.0265721	0.0250447	0.0264127	0.0267108	0.0250508	0.0250911	0.0262662	0.0275703	0.0236115	0.02458	0.0265225	0.0222253	0.0242561	0.0313422	0.0245486	0.0246701	0.0225371	0.024454	0.0246068	0.0236967	0.0266035	0.0203016	0.0241501	0.0212666
483	0.0319297	0.0305053	0.0265156	0.0250179	0.0263807	0.026688	0.0250315	0.0250677	0.0262376	0.0275435	0.0235874	0.0245494	0.0264889	0.0222147	0.0242291	0.0313078	0.0245187	0.0246436	0.0225097	0.0244427	0.0245708	0.0236751	0.0265799	0.0202818	0.024121	0.0212434
484	0.0318583	0.0304242	0.0264594	0.0249913	0.0263487	0.0266654	0.0250123	0.0250447	0.0262088	0.0275166	0.0235631	0.0245189	0.0264553	0.0222041	0.0242023	0.0312737	0.0244888	0.0246171	0.0224824	0.0244322	0.0245351	0.0236534	0.0265565	0.0202623	0.0240919	0.0212204
485	0.0317869	0.0303437	0.0264034	0.0249651	0.0263169	0.0266428	0.0249932	0.0250222	0.0261798	0.0274895	0.0235385	0.0244886	0.0264215	0.0221934	0.0241759	0.0312399	0.0244589	0.0245905	0.0224553	0.0244226	0.0244997	0.0236318	0.0265332	0.020243	0.0240628	0.0211976
486	0.0317158	0.0302636	0.0263478	0.0249391	0.0262851	0.0266202	0.0249741	0.0250001	0.0261508	0.0274624	0.0235135	0.0244584	0.0263876	0.0221827	0.0241498	0.0312065	0.0244289	0.0245639	0.0224286	0.0244138	0.0244645	0.0236102	0.0265101	0.020224	0.0240338	0.0211748
487	0.0316447	0.0301841	0.0262924	0.0249134	0.0262536	0.0265977	0.0249552	0.0249783	0.0261218	0.0274351	0.0234883	0.0244283	0.0263536	0.0221718	0.024124	0.0311733	0.0243989	0.0245374	0.0224022	0.0244058	0.0244296	0.0235886	0.026487	0.0202051	0.0240047	0.0211521
488	0.0315738	0.030105	0.0262372	0.0248879	0.0262223	0.0265752	0.0249363	0.024957	0.0260928	0.0274077	0.0234627	0.0243983	0.0263195	0.0221609	0.0240985	0.0311404	0.024369	0.0245111	0.0223761	0.0243987	0.024395	0.0235671	0.026464	0.0201865	0.0239756	0.0211296
489	0.031503	0.0300264	0.0261823	0.0248626	0.0261913	0.0265526	0.0249175	0.0249361	0.0260638	0.0273801	0.0234368	0.0243685	0.0262851	0.0221498	0.0240733	0.0311078	0.024339	0.0244848	0.0223503	0.0243922	0.0243606	0.0235457	0.026441	0.0201681	0.0239465	0.0211072
490	0.0314323	0.0299483	0.0261277	0.0248375	0.0261606	0.02653	0.0248988	0.0249155	0.0260348	0.0273523	0.0234106	0.0243388	0.0262506	0.0221386	0.0240484	0.0310754	0.024309	0.0244588	0.022325	0.0243866	0.0243264	0.0235243	0.0264182	0.0201499	0.0239174	0.021085
491	0.0313617	0.0298706	0.0260733	0.0248127	0.0261302	0.0265074	0.02488	0.0248952	0.026006	0.0273243	0.0233842	0.0243091	0.026216	0.0221273	0.0240237	0.0310432	0.024279	0.024433	0.0223001	0.0243819	0.0242925	0.023503	0.0263953	0.0201318	0.0238883	0.0210629
492	0.0312913	0.0297934	0.0260192	0.0247881	0.0261	0.0264847	0.0248613	0.0248753	0.0259772	0.0272962	0.0233575	0.0242796	0.0261812	0.0221157	0.0239993	0.0310113	0.0242491	0.0244074	0.0222757	0.0243779	0.0242589	0.0234818	0.0263725	0.0201139	0.0238591	0.021041
493	0.031221	0.0297167	0.0259652	0.0247636	0.0260701	0.0264619	0.0248425	0.0248557	0.0259486	0.0272678	0.0233307	0.0242502	0.0261462	0.0221039	0.0239751	0.0309796	0.0242192	0.0243822	0.0222517	0.0243747	0.0242255	0.0234607	0.0263496	0.0200961	0.0238299	0.0210192
494	0.0311508	0.0296404	0.0259115	0.0247393	0.0260406	0.0264391	0.0248238	0.0248364	0.0259203	0.0272392	0.0233038	0.0242209	0.026111	0.0220919	0.0239511	0.0309481	0.0241893	0.0243574	0.0222282	0.0243722	0.0241923	0.0234398	0.0263268	0.0200785	0.0238007	0.0209977
495	0.0310807	0.0295646	0.0258581	0.0247152	0.0260114	0.0264161	0.024805	0.0248173	0.0258923	0.0272104	0.0232768	0.0241917	0.0260758	0.0220795	0.0239273	0.0309168	0.0241594	0.0243329	0.0222052	0.0243704	0.0241593	0.0234191	0.0263039	0.0200611	0.0237714	0.0209763
496	0.0310108	0.0294893	0.0258048	0.0246912	0.0259825	0.026393	0.0247862	0.0247986	0.0258646	0.0271813	0.0232498	0.0241627	0.0260404	0.0220668	0.0239037	0.0308857	0.0241297	0.0243088	0.0221826	0.0243691	0.0241266	0.0233984	0.0262811	0.0200437	0.0237421	0.0209551
497	0.0309409	0.0294145	0.0257518	0.0246673	0.0259539	0.0263697	0.0247673	0.02478	0.0258373	0.027152	0.0232226	0.0241337	0.0260051	0.0220537	0.0238802	0.0308547	0.0240999	0.0242851	0.0221604	0.0243684	0.024094	0.0233779	0.0262583	0.0200264	0.0237129	0.020934
498	0.0308712	0.0293401	0.0256989	0.0246436	0.0259257	0.0263463	0.0247484	0.0247617	0.0258103	0.0271225	0.0231956	0.0241047	0.0259696	0.0220403	0.023857	0.0308239	0.0240702	0.0242618	0.0221386	0.0243681	0.0240616	0.0233575	0.0262355	0.0200092	0.0236836	0.0209132
499	0.0308017	0.0292661	0.0256463	0.0246199	0.0258979	0.0263227	0.0247294	0.0247437	0.0257837	0.0270927	0.0231685	0.0240759	0.0259342	0.0220266	0.0238338	0.0307932	0.0240406	0.0242388	0.0221172	0.0243683	0.0240292	0.0233372	0.0262127	0.0199922	0.0236545	0.0208924
500	0.0307323	0.0291926	0.0255938	0.0245964	0.0258703	0.0262989	0.0247103	0.0247258	0.0257575	0.0270626	0.0231416	0.0240472	0.0258988	0.0220126	0.0238108	0.0307626	0.0240111	0.0242163	0.0220962	0.0243688	0.0239968	0.023317	0.0261899	0.0199751	0.0236255	0.0208717
501	0.030663	0.0291196	0.0255416	0.024573	0.0258431	0.0262749	0.024691	0.0247081	0.0257316	0.0270321	0.0231146	0.0240185	0.0258634	0.0219984	0.0237879	0.0307322	0.0239816	0.0241941	0.0220756	0.0243697	0.0239645	0.0232969	0.0261671	0.0199582	0.0235965	0.0208512
502	0.0305938	0.0290469	0.0254895	0.0245496	0.0258161	0.0262506	0.0246717	0.0246906	0.0257061	0.0270014	0.0230878	0.0239899	0.025828	0.0219842	0.0237652	0.0307019	0.0239523	0.0241722	0.0220553	0.0243707	0.0239323	0.0232768	0.0261443	0.0199412	0.0235678	0.0208308
503	0.0305248	0.0289748	0.0254376	0.0245263	0.0257895	0.0262261	0.0246522	0.0246732	0.0256808	0.0269704	0.023061	0.0239614	0.0257927	0.02197	0.0237425	0.0306717	0.023923	0.0241507	0.0220353	0.024372	0.0239003	0.0232569	0.0261214	0.0199243	0.0235392	0.0208105
504	0.0304559	0.028903	0.0253859	0.024503	0.0257631	0.0262013	0.0246326	0.024656	0.0256559	0.0269391	0.0230343	0.023933	0.0257575	0.0219558	0.0237198	0.0306415	0.0238939	0.0241295	0.0220156	0.0243734	0.0238685	0.023237	0.0260986	0.0199074	0.0235109	0.0207904
505	0.0303872	0.0288317	0.0253343	0.0244798	0.025737	0.0261763	0.0246128	0.0246389	0.0256314	0.0269076	0.0230077	0.0239046	0.0257224	0.0219417	0.0236973	0.0306115	0.0238648	0.0241087	0.0219962	0.0243749	0.0238372	0.0232172	0.0260758	0.0198906	0.0234828	0.0207704
506	0.0303187	0.0287608	0.0252829	0.0244566	0.0257112	0.026151	0.0245929	0.0246219	0.0256071	0.0268758	0.0229812	0.0238762	0.0256874	0.0219277	0.0236748	0.0305814	0.0238359	0.0240881	0.0219771	0.0243765	0.0238061	0.0231974	0.0260533	0.0198737	0.0234548	0.0207506
507	0.0302503	0.0286904	0.0252316	0.0244335	0.0256857	0.0261255	0.0245729	0.024605	0.0255831	0.0268439	0.0229548	0.0238478	0.0256526	0.021914	0.0236523	0.0305515	0.023807	0.0240678	0.0219583	0.024378	0.0237755	0.0231778	0.0260309	0.0198568	0.0234271	0.020731
508	0.0301821	0.0286203	0.0251805	0.0244103	0.0256603	0.0260996	0.0245526	0.0245882	0.0255595	0.0268118	0.0229285	0.0238195	0.025618	0.0219006	0.0236298	0.0305215	0.0237784	0.0240478	0.0219397	0.0243794	0.0237452	0.0231581	0.0260088	0.0198399	0.0233995	0.0207115
509	0.0301141	0.0285506	0.0251296	0.0243871	0.0256353	0.0260735	0.0245322	0.0245715	0.0255361	0.0267796	0.0229024	0.0237912	0.0255834	0.0218875	0.0236073	0.0304916	0.0237498	0.0240281	0.0219213	0.0243806	0.0237155	0.0231386	0.0259869	0.0198229	0.0233721	0.0206922
510	0.0300464	0.0284814	0.0250787	0.0243639	0.0256104	0.0260471	0.0245117	0.0245548	0.0255129	0.0267473	0.0228764	0.0237629	0.0255491	0.0218748	0.0235849	0.0304617	0.0237214	0.0240085	0.0219031	0.0243817	0.0236861	0.0231191	0.0259653	0.019806	0.023345	0.0206731
511	0.0299788	0.0284126	0.025028	0.0243407	0.0255858	0.0260204	0.024491	0.0245381	0.02549	0.0267148	0.0228504	0.0237347	0.0255149	0.0218623	0.0235624	0.0304318	0.0236932	0.0239892	0.0218851	0.0243825	0.0236573	0.0230996	0.025944	0.019789	0.0233181	0.0206541
512	0.0299115	0.0283441	0.0249775	0.0243174	0.0255613	0.0259934	0.0244701	0.0245214	0.0254673	0.0266823	0.0228246	0.0237065	0.0254809	0.0218502	0.0235399	0.0304019	0.0236651	0.0239701	0.0218672	0.0243831	0.0236289	0.0230801	0.025923	0.0197721	0.0232913	0.0206351
513	0.0298444	0.0282761	0.024927	0.0242941	0.0255371	0.0259661	0.0244491	0.0245048	0.0254449	0.0266496	0.0227989	0.0236783	0.0254471	0.0218383	0.0235173	0.030372	0.0236371	0.0239512	0.0218495	0.0243832	0.023601	0.0230607	0.0259023	0.0197551	0.0232648	0.0206163
514	0.0297775	0.0282084	0.0248767	0.0242707	0.0255131	0.0259385	0.024428	0.0244881	0.0254227	0.0266168	0.0227733	0.0236502	0.0254134	0.0218267	0.0234946	0.030342	0.0236094	0.0239324	0.0218319	0.0243829	0.0235735	0.0230413	0.0258821	0.0197381	0.0232384	0.0205977
515	0.0297108	0.0281411	0.0248265	0.0242472	0.0254892	0.0259106	0.0244068	0.0244714	0.0254006	0.026584	0.0227477	0.0236222	0.0253799	0.0218154	0.0234719	0.030312	0.0235818	0.0239138	0.0218143	0.0243822	0.0235464	0.023022	0.0258622	0.0197211	0.0232122	0.0205791
516	0.0296444	0.0280742	0.0247764	0.0242236	0.0254655	0.0258826	0.0243854	0.0244547	0.0253788	0.026551	0.0227223	0.0235942	0.0253466	0.0218044	0.0234491	0.030282	0.0235544	0.0238953	0.0217969	0.0243809	0.0235197	0.0230026	0.0258426	0.0197041	0.0231861	0.0205606
517	0.0295782	0.0280077	0.0247263	0.0241999	0.025442	0.0258544	0.0243639	0.0244379	0.0253571	0.026518	0.022697	0.0235663	0.0253134	0.0217935	0.0234262	0.030252	0.0235272	0.0238769	0.0217794	0.0243791	0.0234933	0.0229833	0.0258236	0.0196871	0.0231602	0.0205423
518	0.0295123	0.0279415	0.0246764	0.0241761	0.0254186	0.0258261	0.0243423	0.024421	0.0253356	0.0264849	0.0226717	0.0235385	0.0252803	0.0217829	0.0234031	0.0302219	0.0235002	0.0238586	0.0217621	0.0243765	0.0234672	0.022964	0.0258049	0.0196701	0.0231344	0.0205241
519	0.0294467	0.0278757	0.0246266	0.0241522	0.0253953	0.0257978	0.0243206	0.024404	0.0253142	0.0264517	0.0226465	0.0235107	0.0252475	0.0217724	0.0233799	0.0301917	0.0234733	0.0238404	0.0217447	0.0243734	0.0234415	0.0229447	0.0257866	0.0196531	0.0231088	0.0205059
520	0.0293813	0.0278103	0.0245768	0.0241281	0.0253722	0.0257694	0.0242988	0.0243869	0.025293	0.0264185	0.0226214	0.0234831	0.0252147	0.0217621	0.0233566	0.0301615	0.0234467	0.0238222	0.0217273	0.0243697	0.023416	0.0229253	0.0257687	0.0196362	0.0230832	0.0204879
521	0.0293161	0.0277452	0.0245271	0.024104	0.0253492	0.0257411	0.024277	0.0243697	0.0252718	0.0263852	0.0225964	0.0234556	0.0251822	0.0217519	0.0233332	0.0301311	0.0234202	0.0238041	0.0217098	0.0243654	0.0233907	0.022906	0.0257511	0.0196193	0.0230578	0.02047
522	0.0292513	0.0276804	0.0244775	0.0240797	0.0253264	0.0257128	0.0242552	0.0243523	0.0252508	0.0263519	0.0225714	0.0234283	0.0251497	0.0217419	0.0233097	0.0301007	0.0233938	0.023786	0.0216923	0.0243605	0.0233657	0.0228866	0.0257339	0.0196026	0.0230325	0.0204523
523	0.0291867	0.0276161	0.0244279	0.0240553	0.0253036	0.0256844	0.0242334	0.0243348	0.0252299	0.0263186	0.0225466	0.0234012	0.0251175	0.021732	0.023286	0.0300701	0.0233676	0.0237679	0.0216747	0.0243554	0.0233408	0.0228674	0.025717	0.0195859	0.0230073	0.0204346
524	0.0291224	0.027552	0.0243784	0.0240308	0.0252809	0.0256561	0.0242116	0.0243172	0.025209	0.0262852	0.0225217	0.0233743	0.0250853	0.0217222	0.0232623	0.0300393	0.0233416	0.0237498	0.0216571	0.0243501	0.0233161	0.0228481	0.0257004	0.0195693	0.0229822	0.020417
525	0.0290583	0.0274883	0.024329	0.0240061	0.0252583	0.025628	0.0241899	0.0242993	0.0251883	0.0262519	0.022497	0.0233475	0.0250533	0.0217124	0.0232385	0.0300084	0.0233156	0.0237316	0.0216393	0.0243447	0.0232915	0.022829	0.025684	0.0195529	0.0229572	0.0203996
526	0.0289946	0.0274249	0.0242796	0.0239813	0.0252357	0.0255999	0.0241683	0.0242814	0.0251675	0.0262185	0.0224723	0.023321	0.0250215	0.0217027	0.0232146	0.0299774	0.0232897	0.0237134	0.0216213	0.0243396	0.0232671	0.0228101	0.0256679	0.0195365	0.0229323	0.0203822
527	0.0289312	0.0273619	0.0242302	0.0239563	0.0252133	0.0255721	0.0241467	0.0242632	0.0251468	0.0261851	0.0224477	0.0232946	0.0249898	0.0216931	0.0231907	0.0299462	0.0232638	0.0236952	0.0216032	0.0243348	0.0232427	0.0227913	0.025652	0.0195203	0.0229075	0.020365
528	0.028868	0.0272992	0.0241809	0.0239313	0.0251909	0.0255444	0.0241253	0.024245	0.0251262	0.0261518	0.0224231	0.0232684	0.0249582	0.0216835	0.0231667	0.029915	0.0232378	0.0236768	0.0215849	0.0243307	0.0232184	0.0227726	0.0256363	0.0195042	0.0228827	0.0203479
529	0.0288052	0.0272368	0.0241316	0.0239061	0.0251685	0.0255168	0.0241042	0.0242266	0.0251055	0.0261184	0.0223986	0.0232424	0.0249267	0.021674	0.0231427	0.0298837	0.0232117	0.0236584	0.0215664	0.0243273	0.0231941	0.0227542	0.0256208	0.0194883	0.022858	0.0203309
530	0.0287426	0.0271747	0.0240823	0.0238809	0.0251462	0.0254895	0.0240833	0.024208	0.0250848	0.0260851	0.0223741	0.0232165	0.0248954	0.0216644	0.0231187	0.0298524	0.0231855	0.0236398	0.0215478	0.0243247	0.0231699	0.0227358	0.0256054	0.0194724	0.0228334	0.020314
531	0.0286804	0.0271129	0.0240331	0.0238556	0.0251239	0.0254625	0.0240628	0.0241893	0.0250642	0.0260518	0.0223497	0.0231908	0.0248642	0.0216548	0.0230947	0.0298212	0.0231592	0.0236211	0.0215291	0.0243227	0.0231456	0.0227176	0.0255901	0.0194568	0.0228089	0.0202972
532	0.0286185	0.0270514	0.0239839	0.0238304	0.0251016	0.0254358	0.0240425	0.0241705	0.0250435	0.0260185	0.0223253	0.0231653	0.0248331	0.0216452	0.0230709	0.02979	0.0231328	0.0236023	0.0215103	0.0243215	0.0231212	0.0226994	0.025575	0.0194412	0.0227845	0.0202806
533	0.028557	0.0269903	0.0239346	0.0238052	0.0250793	0.0254094	0.0240225	0.0241515	0.0250227	0.0259853	0.0223009	0.02314	0.0248022	0.0216355	0.0230472	0.0297588	0.0231063	0.0235833	0.0214914	0.024321	0.0230968	0.0226814	0.02556	0.0194258	0.0227602	0.020264
534	0.0284958	0.0269294	0.0238854	0.0237801	0.025057	0.0253833	0.0240028	0.0241324	0.025002	0.0259522	0.0222766	0.0231148	0.0247714	0.0216258	0.0230236	0.0297277	0.0230798	0.0235641	0.0214726	0.0243212	0.0230724	0.0226634	0.025545	0.0194104	0.0227359	0.0202474
535	0.0284349	0.0268688	0.0238362	0.0237551	0.0250347	0.0253575	0.0239833	0.0241132	0.0249811	0.0259191	0.0222522	0.0230897	0.0247407	0.021616	0.0230002	0.0296967	0.0230531	0.0235447	0.0214537	0.0243221	0.0230478	0.0226456	0.02553	0.0193952	0.0227117	0.0202308
536	0.0283744	0.0268085	0.0237869	0.0237302	0.0250123	0.025332	0.0239641	0.0240939	0.0249602	0.025886	0.0222278	0.0230648	0.0247101	0.0216062	0.0229769	0.0296658	0.0230264	0.0235251	0.0214349	0.0243235	0.0230232	0.0226279	0.0255151	0.0193801	0.0226876	0.0202144
537	0.0283143	0.0267485	0.0237377	0.0237056	0.02499	0.0253068	0.0239452	0.0240746	0.0249391	0.0258531	0.0222033	0.0230401	0.0246796	0.0215963	0.0229538	0.029635	0.0229996	0.0235052	0.0214162	0.0243255	0.0229985	0.0226103	0.0255002	0.0193651	0.0226634	0.0201982
538	0.0282545	0.0266888	0.0236885	0.0236811	0.0249676	0.0252819	0.0239265	0.0240552	0.024918	0.0258203	0.0221788	0.0230155	0.0246492	0.0215864	0.0229309	0.0296043	0.0229728	0.0234851	0.0213976	0.024328	0.0229737	0.022593	0.0254853	0.0193502	0.0226393	0.0201821
539	0.028195	0.0266293	0.0236393	0.0236568	0.0249451	0.0252572	0.0239081	0.0240359	0.0248968	0.0257875	0.0221543	0.022991	0.024619	0.0215764	0.0229082	0.0295737	0.022946	0.0234648	0.0213791	0.0243309	0.0229488	0.0225758	0.0254703	0.0193353	0.0226153	0.0201663
540	0.028136	0.0265701	0.0235902	0.0236326	0.0249226	0.0252328	0.0238898	0.0240165	0.0248754	0.0257548	0.0221297	0.0229667	0.0245888	0.0215663	0.0228856	0.0295433	0.0229191	0.0234443	0.0213608	0.0243342	0.0229238	0.0225588	0.0254553	0.0193206	0.0225914	0.0201508
541	0.0280773	0.0265112	0.0235411	0.0236087	0.0249	0.0252087	0.0238718	0.0239972	0.0248539	0.0257223	0.0221051	0.0229425	0.0245588	0.0215561	0.0228632	0.029513	0.0228922	0.0234236	0.0213427	0.0243379	0.0228989	0.022542	0.0254401	0.019306	0.0225675	0.0201356
542	0.028019	0.0264525	0.023492	0.023585	0.0248773	0.0251848	0.023854	0.0239781	0.0248322	0.0256899	0.0220804	0.0229184	0.0245288	0.0215458	0.022841	0.0294829	0.0228654	0.0234029	0.021325	0.0243418	0.0228742	0.0225253	0.0254249	0.0192914	0.0225438	0.0201207
543	0.027961	0.0263941	0.023443	0.0235616	0.0248546	0.0251611	0.0238364	0.0239591	0.0248103	0.0256575	0.0220557	0.0228944	0.024499	0.0215353	0.0228189	0.0294528	0.0228385	0.023382	0.0213076	0.0243459	0.0228495	0.0225087	0.0254095	0.0192769	0.0225203	0.0201061
544	0.0279034	0.026336	0.023394	0.0235384	0.0248317	0.0251377	0.023819	0.0239404	0.0247883	0.0256254	0.0220309	0.0228705	0.0244692	0.0215247	0.022797	0.0294229	0.0228117	0.0233609	0.0212906	0.0243502	0.022825	0.0224923	0.025394	0.0192625	0.0224968	0.0200918
545	0.0278461	0.026278	0.0233451	0.0235155	0.0248087	0.0251145	0.0238018	0.023922	0.0247661	0.0255933	0.0220061	0.0228468	0.0244396	0.021514	0.0227753	0.0293931	0.0227848	0.0233399	0.021274	0.0243546	0.0228007	0.022476	0.0253782	0.0192482	0.0224735	0.0200778
546	0.0277892	0.0262204	0.0232961	0.0234929	0.0247855	0.0250915	0.0237847	0.0239038	0.0247436	0.0255615	0.0219812	0.0228231	0.02441	0.021503	0.0227538	0.0293634	0.022758	0.0233187	0.0212578	0.0243591	0.0227767	0.0224598	0.0253624	0.0192339	0.0224503	0.0200642
547	0.0277327	0.026163	0.0232473	0.0234707	0.0247622	0.0250688	0.0237679	0.0238859	0.0247209	0.0255297	0.0219562	0.0227996	0.0243806	0.0214918	0.0227324	0.0293339	0.0227313	0.0232976	0.0212421	0.0243636	0.0227533	0.0224438	0.0253463	0.0192196	0.0224272	0.0200508
548	0.0276764	0.0261058	0.0231985	0.0234487	0.0247388	0.0250462	0.0237512	0.0238683	0.024698	0.0254982	0.0219313	0.0227761	0.0243512	0.0214805	0.0227112	0.0293044	0.0227046	0.0232764	0.0212267	0.0243681	0.0227302	0.0224279	0.02533	0.0192055	0.0224044	0.0200377
549	0.0276206	0.0260488	0.0231497	0.023427	0.0247152	0.0250239	0.0237346	0.023851	0.0246749	0.0254668	0.0219063	0.0227527	0.0243219	0.0214689	0.0226901	0.029275	0.022678	0.0232553	0.0212117	0.0243724	0.0227075	0.0224121	0.0253134	0.0191914	0.0223817	0.0200248
550	0.027565	0.025992	0.023101	0.0234058	0.0246916	0.0250017	0.0237182	0.023834	0.0246515	0.0254356	0.0218812	0.0227294	0.0242927	0.0214571	0.0226692	0.0292457	0.0226515	0.0232342	0.0211971	0.0243767	0.0226853	0.0223964	0.0252966	0.0191774	0.0223591	0.0200121
551	0.0275098	0.0259355	0.0230523	0.0233848	0.0246679	0.0249797	0.0237019	0.0238173	0.0246279	0.0254046	0.0218561	0.0227062	0.0242635	0.0214452	0.0226484	0.0292166	0.022625	0.0232131	0.0211827	0.0243807	0.0226636	0.0223807	0.0252796	0.0191635	0.0223367	0.0199997
552	0.0274549	0.0258792	0.0230036	0.0233641	0.0246441	0.0249579	0.0236857	0.0238008	0.0246041	0.0253737	0.0218309	0.0226831	0.0242344	0.0214335	0.0226277	0.0291875	0.0225987	0.0231921	0.0211686	0.0243845	0.0226422	0.0223652	0.0252625	0.0191496	0.0223145	0.0199874
553	0.0274004	0.0258231	0.022955	0.0233438	0.0246203	0.0249363	0.0236697	0.0237847	0.0245801	0.0253431	0.0218056	0.02266	0.0242054	0.0214218	0.0226072	0.0291585	0.0225725	0.0231711	0.0211548	0.0243879	0.0226213	0.0223498	0.0252453	0.0191358	0.0222925	0.0199753
554	0.0273462	0.0257672	0.0229065	0.0233238	0.0245964	0.0249148	0.0236537	0.0237688	0.0245562	0.0253127	0.0217804	0.022637	0.0241765	0.0214102	0.0225867	0.0291296	0.0225463	0.0231502	0.0211413	0.0243911	0.0226007	0.0223345	0.025228	0.0191221	0.0222707	0.0199633
555	0.0272923	0.0257115	0.0228581	0.0233041	0.0245724	0.0248935	0.0236379	0.0237532	0.0245321	0.0252825	0.0217551	0.022614	0.0241477	0.0213988	0.0225663	0.0291008	0.0225203	0.0231294	0.0211279	0.0243938	0.0225804	0.0223193	0.0252107	0.0191084	0.0222492	0.0199515
556	0.0272387	0.0256561	0.0228099	0.0232846	0.0245484	0.0248723	0.0236222	0.0237377	0.024508	0.0252526	0.0217298	0.0225911	0.024119	0.0213876	0.022546	0.0290721	0.0224945	0.0231086	0.0211148	0.024396	0.0225605	0.0223041	0.0251933	0.0190948	0.0222279	0.0199398
557	0.0271855	0.0256008	0.0227619	0.0232655	0.0245245	0.0248512	0.0236065	0.0237226	0.0244839	0.0252228	0.0217045	0.0225683	0.0240905	0.0213767	0.0225258	0.0290434	0.0224688	0.023088	0.0211018	0.0243978	0.0225408	0.022289	0.0251761	0.0190814	0.0222068	0.0199282
558	0.0271325	0.0255457	0.0227141	0.0232466	0.0245005	0.0248303	0.0235909	0.0237076	0.0244597	0.0251933	0.0216792	0.0225455	0.0240621	0.0213659	0.0225057	0.0290148	0.0224432	0.0230675	0.021089	0.0243989	0.0225213	0.022274	0.025159	0.019068	0.0221859	0.0199167
559	0.0270799	0.0254907	0.0226666	0.023228	0.0244765	0.0248095	0.0235754	0.0236928	0.0244356	0.0251639	0.0216539	0.0225227	0.0240338	0.0213554	0.0224857	0.0289863	0.0224178	0.0230471	0.0210764	0.0243995	0.0225021	0.0222591	0.025142	0.0190547	0.0221652	0.0199053
560	0.0270276	0.025436	0.0226193	0.0232097	0.0244525	0.0247888	0.0235599	0.0236783	0.0244114	0.0251348	0.0216286	0.0225	0.0240056	0.0213451	0.0224657	0.0289579	0.0223926	0.0230269	0.0210639	0.0243994	0.022483	0.0222442	0.0251252	0.0190417	0.0221447	0.0198939
561	0.0269755	0.0253814	0.0225725	0.0231916	0.0244286	0.0247682	0.0235445	0.0236639	0.0243872	0.025106	0.0216034	0.0224773	0.0239775	0.021335	0.0224457	0.0289296	0.0223676	0.0230067	0.0210515	0.0243985	0.022464	0.0222293	0.0251085	0.0190287	0.0221243	0.0198825
562	0.0269238	0.025327	0.022526	0.0231737	0.0244046	0.0247478	0.0235292	0.0236497	0.024363	0.0250773	0.0215782	0.0224547	0.0239496	0.0213252	0.0224258	0.0289013	0.0223427	0.0229867	0.0210393	0.0243969	0.0224452	0.0222145	0.0250921	0.019016	0.0221041	0.0198712
563	0.0268724	0.0252728	0.02248	0.0231561	0.0243807	0.0247274	0.0235138	0.0236356	0.0243389	0.0250489	0.021553	0.0224321	0.0239217	0.0213156	0.0224059	0.028873	0.0223181	0.0229667	0.0210271	0.0243945	0.0224264	0.0221997	0.0250759	0.0190035	0.0220841	0.0198598
564	0.0268213	0.0252187	0.0224344	0.0231387	0.0243567	0.0247071	0.0234985	0.0236217	0.0243149	0.0250206	0.0215279	0.0224095	0.023894	0.0213062	0.0223861	0.0288448	0.0222937	0.0229469	0.0210149	0.0243912	0.0224076	0.0221849	0.0250599	0.0189911	0.0220642	0.0198485
565	0.0267705	0.0251648	0.0223894	0.0231215	0.0243327	0.0246869	0.0234832	0.0236079	0.0242909	0.0249924	0.0215029	0.022387	0.0238664	0.021297	0.0223662	0.0288167	0.0222695	0.0229272	0.0210028	0.0243872	0.0223889	0.02217	0.0250441	0.018979	0.0220444	0.0198371
566	0.0267199	0.025111	0.022345	0.0231045	0.0243088	0.0246667	0.0234679	0.0235943	0.024267	0.0249644	0.0214779	0.0223644	0.0238389	0.0212879	0.0223464	0.0287887	0.0222456	0.0229076	0.0209907	0.0243825	0.0223701	0.0221552	0.0250286	0.0189671	0.0220247	0.0198256
567	0.0266697	0.0250574	0.0223013	0.0230877	0.024285	0.0246466	0.0234526	0.0235807	0.0242432	0.0249364	0.021453	0.0223419	0.0238116	0.021279	0.0223266	0.0287606	0.0222219	0.0228881	0.0209785	0.0243772	0.0223513	0.0221403	0.0250135	0.0189554	0.0220051	0.0198141
568	0.0266197	0.0250039	0.0222583	0.0230711	0.0242611	0.0246266	0.0234373	0.0235673	0.0242195	0.0249085	0.0214281	0.0223194	0.0237845	0.0212703	0.0223067	0.0287327	0.0221984	0.0228687	0.0209664	0.0243713	0.0223324	0.0221256	0.0249987	0.0189439	0.0219856	0.0198024
569	0.02657	0.0249506	0.022216	0.0230547	0.0242374	0.0246066	0.023422	0.023554	0.024196	0.0248805	0.0214034	0.0222969	0.0237575	0.0212617	0.0222869	0.0287047	0.0221753	0.0228494	0.0209541	0.0243648	0.0223134	0.0221109	0.0249843	0.0189326	0.0219662	0.0197907
570	0.0265206	0.0248974	0.0221745	0.0230385	0.0242137	0.0245867	0.0234067	0.0235407	0.0241727	0.0248525	0.0213788	0.0222744	0.0237306	0.0212533	0.022267	0.0286768	0.0221523	0.0228302	0.0209418	0.0243578	0.0222942	0.0220964	0.0249702	0.0189214	0.0219469	0.0197789
571	0.0264715	0.0248443	0.0221337	0.0230224	0.0241901	0.0245668	0.0233913	0.0235275	0.0241495	0.0248245	0.0213543	0.0222519	0.0237039	0.0212449	0.0222471	0.028649	0.0221296	0.0228111	0.0209294	0.0243506	0.0222748	0.022082	0.0249564	0.0189104	0.0219277	0.0197669
572	0.0264226	0.0247914	0.0220937	0.0230065	0.0241667	0.0245469	0.0233758	0.0235144	0.0241264	0.0247963	0.0213299	0.0222294	0.0236774	0.0212367	0.0222272	0.0286212	0.0221072	0.022792	0.0209168	0.0243433	0.0222552	0.0220678	0.0249429	0.0188996	0.0219086	0.0197548
573	0.026374	0.0247385	0.0220545	0.0229907	0.0241435	0.024527	0.0233604	0.0235013	0.0241036	0.0247681	0.0213056	0.022207	0.0236509	0.0212285	0.0222072	0.0285934	0.0220851	0.0227731	0.0209041	0.0243358	0.0222353	0.0220537	0.0249297	0.0188889	0.0218895	0.0197425
574	0.0263257	0.0246858	0.0220161	0.0229751	0.0241204	0.0245072	0.0233448	0.0234882	0.0240808	0.0247399	0.0212814	0.0221845	0.0236246	0.0212204	0.0221871	0.0285657	0.0220632	0.0227543	0.0208912	0.0243283	0.0222152	0.0220396	0.0249167	0.0188783	0.0218706	0.0197301
575	0.0262776	0.0246332	0.0219785	0.0229596	0.0240974	0.0244873	0.0233292	0.0234752	0.0240582	0.0247116	0.0212575	0.0221621	0.0235985	0.0212124	0.022167	0.028538	0.0220416	0.0227355	0.0208781	0.0243209	0.0221948	0.0220257	0.024904	0.0188677	0.0218517	0.0197177
576	0.0262298	0.0245807	0.0219418	0.0229442	0.0240746	0.0244675	0.0233135	0.0234622	0.0240357	0.0246833	0.0212336	0.0221396	0.0235725	0.0212044	0.0221468	0.0285104	0.0220202	0.0227169	0.0208648	0.0243137	0.022174	0.0220119	0.0248914	0.0188573	0.021833	0.0197054
577	0.0261823	0.0245283	0.021906	0.022929	0.0240519	0.0244476	0.0232978	0.0234491	0.0240134	0.0246549	0.0212099	0.0221172	0.0235466	0.0211965	0.0221266	0.0284828	0.0219992	0.0226983	0.0208513	0.0243065	0.022153	0.0219982	0.024879	0.018847	0.0218142	0.019693
578	0.026135	0.024476	0.0218712	0.0229138	0.0240293	0.0244277	0.023282	0.0234361	0.0239911	0.0246265	0.0211864	0.0220948	0.0235208	0.0211885	0.0221063	0.0284552	0.0219783	0.0226798	0.0208375	0.0242995	0.0221316	0.0219847	0.0248668	0.0188367	0.0217954	0.0196805
579	0.0260879	0.0244238	0.0218373	0.0228988	0.0240069	0.0244078	0.0232661	0.0234231	0.023969	0.0245981	0.0211631	0.0220725	0.0234952	0.0211806	0.0220858	0.0284276	0.0219578	0.0226614	0.0208236	0.0242925	0.0221099	0.0219713	0.0248547	0.0188264	0.0217766	0.0196681
580	0.0260411	0.0243717	0.0218043	0.0228838	0.0239847	0.0243879	0.0232501	0.02341	0.023947	0.0245696	0.0211399	0.0220502	0.0234696	0.0211727	0.0220653	0.0284001	0.0219374	0.022643	0.0208093	0.0242855	0.0220879	0.021958	0.0248428	0.0188162	0.0217578	0.0196558
581	0.0259946	0.0243197	0.0217723	0.0228689	0.0239625	0.0243679	0.0232341	0.0233969	0.0239251	0.0245411	0.021117	0.0220279	0.0234443	0.0211647	0.0220447	0.0283725	0.0219173	0.0226247	0.0207949	0.0242786	0.0220656	0.0219449	0.0248309	0.018806	0.0217389	0.0196436
582	0.0259483	0.0242677	0.0217412	0.0228541	0.0239405	0.0243479	0.023218	0.0233837	0.0239034	0.0245126	0.0210942	0.0220058	0.023419	0.0211567	0.022024	0.028345	0.0218973	0.0226066	0.0207801	0.0242717	0.0220432	0.021932	0.0248192	0.0187958	0.02172	0.0196315
583	0.0259022	0.0242159	0.021711	0.0228394	0.0239186	0.0243278	0.0232018	0.0233704	0.0238817	0.0244841	0.0210716	0.0219837	0.0233938	0.0211487	0.0220032	0.0283175	0.0218774	0.0225884	0.0207652	0.0242649	0.0220207	0.0219193	0.0248074	0.0187856	0.021701	0.0196196
584	0.0258564	0.0241641	0.0216817	0.0228247	0.0238968	0.0243077	0.0231854	0.0233571	0.0238601	0.0244555	0.0210493	0.0219616	0.0233688	0.0211405	0.0219823	0.0282899	0.0218578	0.0225704	0.0207499	0.0242582	0.0219981	0.0219068	0.0247958	0.0187753	0.0216819	0.0196078
585	0.0258108	0.0241123	0.0216533	0.0228101	0.0238751	0.0242874	0.023169	0.0233437	0.0238386	0.0244269	0.0210271	0.0219397	0.0233438	0.0211324	0.0219614	0.0282623	0.0218383	0.0225524	0.0207344	0.0242515	0.0219753	0.0218944	0.0247841	0.018765	0.0216628	0.0195962
586	0.0257654	0.0240607	0.0216257	0.0227955	0.0238536	0.0242672	0.0231524	0.0233302	0.0238172	0.0243984	0.0210051	0.0219178	0.023319	0.0211241	0.0219404	0.0282348	0.0218189	0.0225345	0.0207188	0.0242449	0.0219526	0.0218823	0.0247724	0.0187546	0.0216436	0.0195849
587	0.0257202	0.024009	0.0215991	0.022781	0.0238321	0.0242468	0.0231357	0.0233165	0.0237959	0.0243698	0.0209833	0.021896	0.0232942	0.0211157	0.0219193	0.0282072	0.0217997	0.0225166	0.020703	0.0242383	0.0219298	0.0218704	0.0247607	0.0187442	0.0216243	0.0195739
588	0.0256753	0.0239575	0.0215733	0.0227664	0.0238108	0.0242264	0.0231188	0.0233028	0.0237746	0.0243413	0.0209617	0.0218743	0.0232696	0.0211072	0.0218981	0.0281797	0.0217808	0.0224989	0.0206872	0.0242317	0.0219071	0.0218586	0.0247489	0.0187337	0.0216049	0.0195631
589	0.0256306	0.023906	0.0215484	0.0227519	0.0237895	0.0242059	0.0231019	0.0232889	0.0237535	0.0243127	0.0209403	0.0218527	0.0232451	0.0210986	0.0218768	0.0281522	0.021762	0.0224811	0.0206712	0.024225	0.0218844	0.021847	0.0247371	0.0187231	0.0215856	0.0195525
590	0.0255861	0.0238545	0.0215244	0.0227374	0.0237684	0.0241853	0.0230849	0.0232749	0.0237324	0.0242842	0.0209191	0.0218312	0.0232206	0.0210899	0.0218555	0.0281247	0.0217434	0.0224635	0.0206552	0.0242184	0.0218617	0.0218356	0.0247252	0.0187124	0.0215662	0.0195421
591	0.0255419	0.0238031	0.0215012	0.0227229	0.0237473	0.0241646	0.0230678	0.0232607	0.0237114	0.0242557	0.0208981	0.0218097	0.0231963	0.021081	0.0218341	0.0280971	0.0217251	0.0224458	0.020639	0.0242117	0.021839	0.0218243	0.0247131	0.0187017	0.0215468	0.0195319
592	0.0254978	0.0237517	0.0214788	0.0227084	0.0237264	0.0241438	0.0230507	0.0232464	0.0236904	0.0242273	0.0208773	0.0217884	0.023172	0.021072	0.0218126	0.0280695	0.021707	0.0224283	0.0206228	0.024205	0.0218163	0.0218131	0.024701	0.0186909	0.0215274	0.0195219
593	0.025454	0.0237003	0.0214572	0.0226938	0.0237055	0.0241229	0.0230336	0.0232319	0.0236696	0.0241989	0.0208567	0.0217672	0.0231478	0.0210628	0.0217911	0.028042	0.0216891	0.0224108	0.0206067	0.0241982	0.0217935	0.0218021	0.0246886	0.01868	0.021508	0.0195121
594	0.0254103	0.023649	0.0214365	0.0226793	0.0236848	0.024102	0.0230164	0.0232173	0.0236487	0.0241705	0.0208363	0.0217461	0.0231237	0.0210534	0.0217695	0.0280145	0.0216714	0.0223934	0.0205906	0.0241913	0.0217707	0.0217912	0.0246761	0.0186692	0.0214887	0.0195024
595	0.0253669	0.0235976	0.0214165	0.0226647	0.0236641	0.0240809	0.0229993	0.0232025	0.023628	0.0241422	0.020816	0.0217251	0.0230997	0.0210439	0.0217479	0.027987	0.0216539	0.022376	0.0205747	0.0241843	0.0217479	0.0217804	0.0246635	0.0186582	0.0214694	0.0194929
596	0.0253236	0.0235463	0.0213973	0.02265	0.0236435	0.0240597	0.0229821	0.0231876	0.0236073	0.024114	0.0207957	0.0217041	0.0230758	0.0210341	0.0217263	0.0279596	0.0216365	0.0223586	0.020559	0.0241772	0.0217251	0.0217697	0.0246505	0.0186472	0.0214501	0.0194835
597	0.0252806	0.023495	0.0213789	0.0226353	0.0236229	0.0240384	0.022965	0.0231726	0.0235866	0.0240858	0.0207756	0.0216833	0.0230519	0.0210242	0.0217046	0.0279322	0.0216194	0.0223413	0.0205433	0.02417	0.0217023	0.0217591	0.0246374	0.0186362	0.021431	0.0194741
598	0.0252377	0.0234437	0.0213612	0.0226206	0.0236025	0.024017	0.0229479	0.0231574	0.023566	0.0240577	0.0207556	0.0216625	0.0230282	0.021014	0.0216829	0.0279049	0.0216024	0.0223239	0.0205278	0.0241627	0.0216795	0.0217486	0.0246239	0.0186252	0.0214119	0.0194649
599	0.0251951	0.0233925	0.0213442	0.0226058	0.0235821	0.0239955	0.0229308	0.0231421	0.0235454	0.0240297	0.0207356	0.0216418	0.0230045	0.0210037	0.0216612	0.0278777	0.0215856	0.0223065	0.0205125	0.0241552	0.0216567	0.0217381	0.0246102	0.0186143	0.0213929	0.0194557
600	0.0251526	0.0233412	0.021328	0.0225909	0.0235618	0.0239739	0.0229139	0.0231266	0.0235249	0.0240017	0.0207157	0.0216213	0.0229808	0.0209932	0.0216395	0.0278505	0.021569	0.0222891	0.0204972	0.0241475	0.0216339	0.0217277	0.0245962	0.0186035	0.0213739	0.0194466
601	0.0251103	0.0232899	0.0213125	0.0225759	0.0235415	0.0239523	0.022897	0.0231109	0.0235044	0.0239739	0.0206958	0.0216007	0.0229572	0.0209825	0.0216177	0.0278233	0.0215525	0.0222717	0.020482	0.0241396	0.021611	0.0217173	0.0245818	0.0185928	0.021355	0.0194376
602	0.0250682	0.0232386	0.0212976	0.0225608	0.0235213	0.0239306	0.0228802	0.0230951	0.0234839	0.0239462	0.0206759	0.0215803	0.0229337	0.0209716	0.0215959	0.0277962	0.0215362	0.0222543	0.020467	0.0241315	0.0215882	0.021707	0.0245672	0.0185821	0.0213362	0.0194285
603	0.0250263	0.0231873	0.0212835	0.0225457	0.0235012	0.0239089	0.0228635	0.0230793	0.0234635	0.0239185	0.020656	0.0215599	0.0229103	0.0209607	0.0215741	0.0277692	0.02152	0.0222368	0.020452	0.0241232	0.0215653	0.0216966	0.0245522	0.0185716	0.0213174	0.0194195
604	0.0249845	0.0231359	0.02127	0.0225304	0.0234811	0.0238872	0.022847	0.0230633	0.0234431	0.023891	0.0206362	0.0215397	0.0228869	0.0209497	0.0215522	0.0277422	0.021504	0.0222194	0.0204371	0.0241147	0.0215424	0.0216863	0.024537	0.0185613	0.0212987	0.0194104
605	0.024943	0.0230846	0.0212572	0.0225151	0.0234611	0.0238654	0.0228306	0.0230473	0.0234227	0.0238636	0.0206164	0.0215195	0.0228635	0.0209387	0.0215304	0.0277153	0.0214881	0.0222021	0.0204224	0.0241059	0.0215194	0.021676	0.0245215	0.0185512	0.0212799	0.0194014
606	0.0249016	0.0230332	0.021245	0.0224997	0.0234411	0.0238436	0.0228144	0.0230312	0.0234023	0.0238363	0.0205966	0.0214993	0.0228402	0.0209277	0.0215085	0.0276884	0.0214723	0.0221848	0.0204077	0.0240969	0.0214965	0.0216657	0.0245056	0.0185412	0.0212613	0.0193923
607	0.0248603	0.0229818	0.0212334	0.0224841	0.0234212	0.0238218	0.0227983	0.023015	0.0233819	0.0238092	0.0205768	0.0214792	0.022817	0.0209168	0.0214867	0.0276616	0.0214566	0.0221675	0.020393	0.0240876	0.0214735	0.0216554	0.0244895	0.0185314	0.0212427	0.0193831
608	0.0248192	0.0229305	0.0212224	0.0224685	0.0234013	0.0238	0.0227824	0.0229988	0.0233615	0.0237822	0.0205571	0.0214593	0.0227938	0.0209058	0.0214648	0.0276349	0.0214411	0.0221503	0.0203785	0.024078	0.0214504	0.0216451	0.0244732	0.0185217	0.0212241	0.0193738
609	0.0247783	0.0228792	0.021212	0.0224528	0.0233814	0.0237784	0.0227667	0.0229826	0.0233412	0.0237554	0.0205375	0.0214393	0.0227707	0.0208948	0.021443	0.0276082	0.0214257	0.0221332	0.020364	0.0240681	0.0214274	0.0216349	0.0244566	0.0185122	0.0212055	0.0193644
610	0.0247375	0.0228279	0.0212022	0.0224369	0.0233616	0.0237568	0.022751	0.0229664	0.0233208	0.0237287	0.0205178	0.0214194	0.0227476	0.0208839	0.0214211	0.0275816	0.0214104	0.0221162	0.0203496	0.0240579	0.0214043	0.0216246	0.0244399	0.0185028	0.0211869	0.0193549
611	0.0246969	0.0227766	0.021193	0.022421	0.0233419	0.0237353	0.0227356	0.0229502	0.0233005	0.0237021	0.0204982	0.0213996	0.0227247	0.020873	0.0213993	0.0275551	0.0213952	0.0220994	0.0203352	0.0240474	0.0213811	0.0216143	0.024423	0.0184934	0.0211684	0.0193452
612	0.0246565	0.0227254	0.0211844	0.022405	0.0233221	0.023714	0.0227202	0.0229341	0.0232801	0.0236758	0.0204787	0.0213799	0.0227018	0.0208622	0.0213774	0.0275286	0.02138	0.0220826	0.0203209	0.0240365	0.0213579	0.021604	0.024406	0.0184842	0.0211499	0.0193354
613	0.0246162	0.0226742	0.0211763	0.0223889	0.0233024	0.0236927	0.022705	0.0229181	0.0232597	0.0236496	0.0204592	0.0213602	0.0226791	0.0208514	0.0213555	0.0275021	0.021365	0.0220659	0.0203067	0.0240254	0.0213347	0.0215938	0.0243888	0.0184751	0.0211314	0.0193254
614	0.024576	0.0226231	0.0211687	0.0223727	0.0232827	0.0236716	0.02269	0.0229022	0.0232393	0.0236235	0.0204398	0.0213406	0.0226564	0.0208406	0.0213337	0.0274758	0.0213501	0.0220493	0.0202924	0.0240139	0.0213114	0.0215835	0.0243715	0.018466	0.021113	0.0193152
615	0.024536	0.022572	0.0211616	0.0223565	0.023263	0.0236505	0.022675	0.0228864	0.0232189	0.0235977	0.0204204	0.021321	0.0226338	0.0208299	0.0213118	0.0274495	0.0213352	0.0220329	0.0202783	0.0240021	0.0212881	0.0215732	0.0243542	0.018457	0.0210946	0.0193049
616	0.0244961	0.0225212	0.021155	0.0223403	0.0232434	0.0236296	0.0226602	0.0228708	0.0231985	0.0235721	0.0204011	0.0213015	0.0226113	0.0208192	0.02129	0.0274233	0.0213204	0.0220165	0.0202641	0.0239899	0.0212647	0.0215629	0.0243369	0.018448	0.0210763	0.0192945
617	0.0244564	0.0224705	0.0211489	0.0223242	0.0232237	0.0236088	0.0226455	0.0228552	0.023178	0.0235466	0.0203818	0.021282	0.0225889	0.0208086	0.0212682	0.0273971	0.0213056	0.0220003	0.02025	0.0239774	0.0212412	0.0215527	0.0243196	0.018439	0.0210581	0.0192839
618	0.0244168	0.02242	0.0211433	0.0223081	0.0232041	0.0235881	0.0226308	0.0228397	0.0231576	0.0235214	0.0203626	0.0212626	0.0225667	0.020798	0.0212464	0.027371	0.0212909	0.0219842	0.0202359	0.0239644	0.0212177	0.0215424	0.0243024	0.0184301	0.02104	0.0192733
619	0.0243773	0.0223698	0.0211382	0.0222921	0.0231845	0.0235676	0.0226163	0.0228244	0.0231371	0.0234964	0.0203435	0.0212432	0.0225445	0.0207876	0.0212247	0.027345	0.0212763	0.0219682	0.0202218	0.0239511	0.0211942	0.0215322	0.0242853	0.0184212	0.021022	0.0192626
620	0.0243379	0.0223199	0.0211335	0.0222763	0.0231649	0.0235472	0.0226019	0.0228091	0.0231166	0.0234715	0.0203244	0.0212239	0.0225225	0.0207773	0.0212029	0.027319	0.0212617	0.0219523	0.0202077	0.0239374	0.0211706	0.0215219	0.0242682	0.0184122	0.0210041	0.0192517
621	0.0242987	0.0222703	0.0211292	0.0222606	0.0231452	0.023527	0.0225875	0.022794	0.0230961	0.023447	0.0203054	0.0212046	0.0225006	0.020767	0.0211813	0.0272932	0.0212472	0.0219365	0.0201937	0.0239233	0.021147	0.0215116	0.0242511	0.0184033	0.0209863	0.0192407
622	0.0242596	0.0222209	0.0211254	0.0222451	0.0231256	0.0235069	0.0225733	0.022779	0.0230756	0.0234226	0.0202865	0.0211854	0.0224788	0.0207569	0.0211596	0.0272674	0.0212327	0.0219209	0.0201796	0.023909	0.0211234	0.0215014	0.0242341	0.0183943	0.0209686	0.0192295
623	0.0242206	0.0221719	0.0211219	0.0222299	0.023106	0.0234869	0.0225591	0.022764	0.0230551	0.0233984	0.0202676	0.0211663	0.0224573	0.0207468	0.0211381	0.0272416	0.0212182	0.0219053	0.0201655	0.0238944	0.0210999	0.0214911	0.024217	0.0183852	0.0209512	0.0192183
624	0.0241817	0.0221232	0.0211189	0.0222148	0.0230864	0.023467	0.022545	0.0227492	0.0230345	0.0233745	0.0202488	0.0211472	0.0224359	0.0207369	0.0211165	0.027216	0.0212037	0.0218899	0.0201514	0.0238795	0.0210763	0.021481	0.0242	0.0183761	0.0209339	0.0192071
625	0.024143	0.0220749	0.0211162	0.0221999	0.0230667	0.0234473	0.0225309	0.0227345	0.0230139	0.0233508	0.0202301	0.0211282	0.0224147	0.020727	0.0210951	0.0271904	0.0211893	0.0218746	0.0201373	0.0238644	0.0210527	0.0214709	0.024183	0.018367	0.0209167	0.0191959
626	0.0241043	0.022027	0.0211139	0.0221853	0.0230471	0.0234277	0.0225169	0.0227198	0.0229933	0.0233272	0.0202114	0.0211092	0.0223936	0.0207172	0.0210737	0.0271649	0.0211748	0.0218593	0.0201232	0.023849	0.0210292	0.0214609	0.0241661	0.0183577	0.0208995	0.0191847
627	0.0240658	0.0219796	0.021112	0.022171	0.0230274	0.0234082	0.022503	0.0227052	0.0229726	0.0233039	0.0201929	0.0210903	0.0223727	0.0207074	0.0210523	0.0271394	0.0211604	0.0218442	0.020109	0.0238333	0.0210057	0.0214509	0.0241491	0.0183484	0.0208823	0.0191736
628	0.0240273	0.0219327	0.0211104	0.0221569	0.0230078	0.0233888	0.0224891	0.0226907	0.0229519	0.0232808	0.0201744	0.0210714	0.022352	0.0206977	0.0210311	0.0271141	0.021146	0.0218292	0.0200948	0.0238174	0.0209822	0.021441	0.0241322	0.0183389	0.020865	0.0191625
629	0.023989	0.0218863	0.0211091	0.022143	0.0229882	0.0233695	0.0224753	0.0226763	0.0229311	0.0232579	0.020156	0.0210526	0.0223315	0.020688	0.0210099	0.0270888	0.0211316	0.0218142	0.0200806	0.0238013	0.0209588	0.0214312	0.0241153	0.0183293	0.0208477	0.0191515
630	0.0239508	0.0218404	0.0211081	0.0221294	0.0229686	0.0233504	0.0224615	0.022662	0.0229103	0.0232351	0.0201377	0.0210339	0.0223111	0.0206784	0.0209888	0.0270636	0.0211172	0.0217994	0.0200663	0.0237849	0.0209354	0.0214215	0.0240984	0.0183196	0.0208304	0.0191406
631	0.0239126	0.021795	0.0211074	0.022116	0.0229491	0.0233313	0.0224477	0.0226477	0.0228894	0.0232126	0.0201195	0.0210152	0.022291	0.0206688	0.0209678	0.0270385	0.0211029	0.0217846	0.020052	0.0237684	0.0209119	0.0214119	0.0240815	0.0183097	0.020813	0.0191299
632	0.0238746	0.0217502	0.021107	0.022103	0.0229296	0.0233124	0.022434	0.0226335	0.0228685	0.0231902	0.0201014	0.0209965	0.022271	0.0206593	0.0209469	0.0270135	0.0210886	0.02177	0.0200375	0.0237517	0.0208885	0.0214024	0.0240647	0.0182997	0.0207956	0.0191192
633	0.0238366	0.0217061	0.0211069	0.0220902	0.0229102	0.0232936	0.0224203	0.0226193	0.0228475	0.023168	0.0200834	0.020978	0.0222513	0.0206497	0.020926	0.0269886	0.0210743	0.0217554	0.020023	0.0237349	0.0208651	0.0213929	0.0240478	0.0182894	0.0207782	0.0191086
634	0.0237987	0.0216626	0.0211071	0.0220777	0.0228909	0.0232748	0.0224066	0.0226052	0.0228264	0.0231459	0.0200655	0.0209595	0.0222317	0.0206402	0.0209053	0.0269638	0.0210601	0.0217408	0.0200084	0.0237179	0.0208417	0.0213836	0.024031	0.018279	0.0207608	0.0190981
635	0.0237609	0.0216198	0.0211075	0.0220656	0.0228716	0.0232562	0.0223929	0.0225912	0.0228053	0.023124	0.0200477	0.0209411	0.0222123	0.0206307	0.0208847	0.0269391	0.021046	0.0217264	0.0199936	0.0237007	0.0208184	0.0213743	0.0240142	0.0182685	0.0207433	0.0190877
636	0.0237232	0.0215777	0.0211081	0.0220537	0.0228524	0.0232377	0.0223792	0.0225772	0.0227842	0.0231021	0.0200301	0.0209228	0.022193	0.0206212	0.0208642	0.0269145	0.021032	0.021712	0.0199787	0.0236835	0.0207948	0.0213651	0.0239975	0.0182579	0.0207258	0.0190774
637	0.0236855	0.0215363	0.0211089	0.0220421	0.0228332	0.0232192	0.0223655	0.0225632	0.022763	0.0230804	0.0200126	0.0209047	0.022174	0.0206117	0.0208438	0.02689	0.0210181	0.0216977	0.0199638	0.0236661	0.0207711	0.0213559	0.0239807	0.0182473	0.0207083	0.0190671
638	0.023648	0.0214956	0.0211099	0.0220309	0.0228142	0.0232009	0.0223518	0.0225492	0.0227419	0.0230587	0.0199952	0.0208865	0.022155	0.0206021	0.0208236	0.0268655	0.0210044	0.0216835	0.0199487	0.0236486	0.0207473	0.0213468	0.023964	0.0182365	0.0206907	0.019057
639	0.0236105	0.0214556	0.0211111	0.0220199	0.0227952	0.0231826	0.0223381	0.0225353	0.0227207	0.0230372	0.019978	0.0208686	0.0221363	0.0205925	0.0208034	0.0268411	0.0209908	0.0216693	0.0199336	0.023631	0.0207233	0.0213377	0.0239473	0.0182257	0.0206732	0.0190468
640	0.023573	0.0214164	0.0211125	0.0220091	0.0227762	0.0231645	0.0223244	0.0225215	0.0226995	0.0230158	0.0199609	0.0208507	0.0221177	0.0205829	0.0207834	0.0268168	0.0209774	0.0216552	0.0199185	0.0236134	0.0206991	0.0213286	0.0239306	0.0182148	0.0206557	0.0190367
641	0.0235357	0.0213779	0.0211141	0.0219986	0.0227574	0.0231464	0.0223107	0.0225076	0.0226783	0.0229945	0.019944	0.0208329	0.0220992	0.0205732	0.0207635	0.0267925	0.0209641	0.0216412	0.0199033	0.0235956	0.0206748	0.0213196	0.023914	0.0182038	0.0206382	0.0190267
642	0.0234983	0.0213401	0.0211158	0.0219884	0.0227386	0.0231284	0.022297	0.0224938	0.0226571	0.0229732	0.0199274	0.0208153	0.0220809	0.0205634	0.0207438	0.0267683	0.0209511	0.0216271	0.019888	0.0235778	0.0206504	0.0213106	0.0238973	0.0181928	0.0206207	0.0190167
643	0.0234611	0.0213031	0.0211176	0.0219784	0.02272	0.0231104	0.0222832	0.0224799	0.022636	0.0229521	0.0199109	0.0207978	0.0220628	0.0205535	0.0207241	0.0267442	0.0209383	0.0216132	0.0198727	0.02356	0.0206259	0.0213016	0.0238807	0.0181817	0.0206033	0.0190067
644	0.0234239	0.0212668	0.0211196	0.0219686	0.0227014	0.0230926	0.0222694	0.0224661	0.0226148	0.0229311	0.0198946	0.0207804	0.0220447	0.0205436	0.0207046	0.0267202	0.0209256	0.0215993	0.0198573	0.0235421	0.0206014	0.0212926	0.0238642	0.0181707	0.0205858	0.0189968
645	0.0233867	0.0212313	0.0211217	0.021959	0.0226829	0.0230748	0.0222555	0.0224523	0.0225936	0.0229102	0.0198786	0.0207632	0.0220268	0.0205336	0.0206852	0.0266962	0.0209132	0.0215854	0.0198419	0.0235242	0.0205767	0.0212837	0.0238476	0.0181597	0.0205684	0.0189869
646	0.0233497	0.0211966	0.0211238	0.0219497	0.0226645	0.0230571	0.0222416	0.0224385	0.0225725	0.0228895	0.0198627	0.0207461	0.022009	0.0205235	0.0206659	0.0266723	0.020901	0.0215716	0.0198265	0.0235063	0.0205521	0.0212747	0.023831	0.0181486	0.0205511	0.0189769
647	0.0233126	0.0211626	0.0211261	0.0219406	0.0226462	0.0230395	0.0222276	0.0224247	0.0225514	0.0228688	0.0198471	0.0207291	0.0219914	0.0205133	0.0206468	0.0266486	0.020889	0.0215578	0.019811	0.0234883	0.0205273	0.0212656	0.0238145	0.0181376	0.0205337	0.018967
648	0.0232756	0.0211293	0.0211284	0.0219316	0.0226281	0.0230219	0.0222136	0.0224109	0.0225303	0.0228483	0.0198316	0.0207123	0.0219738	0.020503	0.0206278	0.0266249	0.0208772	0.0215441	0.0197955	0.0234704	0.0205026	0.0212566	0.023798	0.0181266	0.0205165	0.0189571
649	0.0232386	0.0210967	0.0211307	0.0219229	0.02261	0.0230044	0.0221995	0.022397	0.0225092	0.0228279	0.0198163	0.0206956	0.0219563	0.0204926	0.0206089	0.0266013	0.0208655	0.0215304	0.0197799	0.0234525	0.0204779	0.0212475	0.0237816	0.0181156	0.0204992	0.0189472
650	0.0232017	0.0210648	0.0211331	0.0219143	0.0225921	0.0229869	0.0221854	0.0223832	0.0224881	0.0228076	0.0198012	0.020679	0.021939	0.020482	0.0205903	0.0265778	0.0208541	0.0215167	0.0197643	0.0234346	0.0204531	0.0212384	0.0237651	0.0181046	0.0204821	0.0189372
651	0.0231648	0.0210336	0.0211356	0.0219059	0.0225743	0.0229696	0.0221712	0.0223693	0.022467	0.0227874	0.0197862	0.0206625	0.0219217	0.0204714	0.0205717	0.0265542	0.020843	0.0215031	0.0197486	0.0234168	0.0204284	0.0212293	0.0237487	0.0180936	0.0204649	0.0189272
652	0.0231279	0.0210032	0.021138	0.0218977	0.0225567	0.0229522	0.022157	0.0223554	0.022446	0.0227673	0.0197714	0.0206461	0.0219046	0.0204606	0.0205533	0.0265307	0.020832	0.0214896	0.0197329	0.023399	0.0204038	0.02122	0.0237323	0.0180827	0.0204479	0.0189172
653	0.0230911	0.0209735	0.0211405	0.0218896	0.0225392	0.022935	0.0221427	0.0223415	0.022425	0.0227474	0.0197567	0.0206298	0.0218875	0.0204496	0.020535	0.0265071	0.0208213	0.0214762	0.0197172	0.0233812	0.0203792	0.0212108	0.0237159	0.0180717	0.0204309	0.0189072
654	0.0230543	0.0209447	0.0211429	0.0218816	0.0225218	0.0229177	0.0221282	0.0223275	0.022404	0.0227275	0.0197421	0.0206136	0.0218705	0.0204385	0.0205169	0.0264835	0.0208107	0.0214627	0.0197014	0.0233636	0.0203547	0.0212014	0.0236995	0.0180608	0.020414	0.0188972
655	0.0230175	0.0209167	0.0211453	0.0218738	0.0225046	0.0229006	0.0221138	0.0223135	0.022383	0.0227078	0.0197277	0.0205976	0.0218535	0.0204273	0.0204989	0.02646	0.0208003	0.0214493	0.0196856	0.023346	0.0203302	0.021192	0.0236832	0.0180499	0.0203971	0.0188871
656	0.0229807	0.0208896	0.0211476	0.0218662	0.0224875	0.0228834	0.0220992	0.0222995	0.0223621	0.0226882	0.0197133	0.0205816	0.0218366	0.0204159	0.020481	0.0264365	0.0207902	0.021436	0.0196698	0.0233285	0.0203059	0.0211826	0.0236668	0.0180389	0.0203804	0.0188771
657	0.022944	0.0208633	0.0211499	0.0218586	0.0224705	0.0228664	0.0220845	0.0222854	0.0223412	0.0226687	0.0196991	0.0205658	0.0218198	0.0204043	0.0204632	0.0264129	0.0207801	0.0214227	0.019654	0.0233111	0.0202817	0.0211732	0.0236503	0.018028	0.0203637	0.0188671
658	0.0229073	0.020838	0.0211522	0.0218512	0.0224537	0.0228493	0.0220697	0.0222713	0.0223203	0.0226493	0.0196849	0.0205501	0.0218031	0.0203925	0.0204455	0.0263894	0.0207703	0.0214094	0.0196382	0.0232937	0.0202576	0.0211639	0.0236337	0.0180172	0.0203471	0.0188572
659	0.0228705	0.0208134	0.0211543	0.0218438	0.022437	0.0228323	0.0220549	0.0222571	0.0222995	0.02263	0.0196709	0.0205345	0.0217864	0.0203806	0.0204279	0.026366	0.0207605	0.0213962	0.0196223	0.0232766	0.0202337	0.0211546	0.0236169	0.0180063	0.0203306	0.0188473
660	0.0228338	0.0207897	0.0211563	0.0218366	0.0224204	0.0228153	0.0220399	0.0222428	0.0222787	0.0226108	0.0196569	0.0205191	0.0217697	0.0203685	0.0204104	0.0263425	0.0207509	0.0213831	0.0196065	0.0232595	0.02021	0.0211453	0.0236	0.0179955	0.0203142	0.0188375
661	0.0227971	0.0207668	0.0211583	0.0218294	0.0224039	0.0227984	0.0220248	0.0222285	0.0222579	0.0225917	0.0196431	0.0205037	0.0217531	0.0203563	0.020393	0.0263191	0.0207414	0.02137	0.0195906	0.0232426	0.0201864	0.0211361	0.0235829	0.0179846	0.0202978	0.0188277
662	0.0227604	0.0207447	0.0211601	0.0218224	0.0223875	0.0227815	0.0220096	0.0222141	0.0222372	0.0225727	0.0196293	0.0204884	0.0217365	0.0203439	0.0203756	0.0262957	0.0207321	0.021357	0.0195748	0.0232257	0.0201631	0.0211269	0.0235658	0.0179738	0.0202815	0.018818
663	0.0227238	0.0207234	0.0211618	0.0218153	0.0223712	0.0227646	0.0219942	0.0221996	0.0222166	0.0225538	0.0196156	0.0204732	0.0217199	0.0203314	0.0203583	0.0262724	0.0207228	0.021344	0.0195589	0.0232089	0.0201399	0.0211178	0.0235484	0.017963	0.0202653	0.0188083
664	0.0226871	0.0207029	0.0211633	0.0218084	0.0223551	0.0227478	0.0219789	0.0221851	0.022196	0.022535	0.0196019	0.0204581	0.0217034	0.0203187	0.020341	0.0262491	0.0207136	0.0213311	0.0195431	0.0231921	0.020117	0.0211087	0.023531	0.0179523	0.0202493	0.0187987
665	0.0226505	0.0206832	0.0211647	0.0218015	0.022339	0.022731	0.0219635	0.0221705	0.0221754	0.0225163	0.0195884	0.0204431	0.0216868	0.020306	0.0203237	0.0262258	0.0207045	0.0213182	0.0195273	0.0231753	0.0200943	0.0210996	0.0235135	0.0179415	0.0202333	0.0187891
666	0.0226139	0.0206642	0.0211659	0.0217946	0.022323	0.0227142	0.021948	0.0221558	0.022155	0.0224977	0.0195749	0.0204282	0.0216703	0.0202931	0.0203065	0.0262026	0.0206954	0.0213055	0.0195115	0.0231583	0.0200719	0.0210905	0.0234959	0.0179308	0.0202176	0.0187796
667	0.0225773	0.020646	0.0211668	0.0217878	0.0223072	0.0226974	0.0219325	0.022141	0.0221346	0.0224792	0.0195614	0.0204134	0.0216538	0.0202802	0.0202893	0.0261795	0.0206864	0.0212927	0.0194958	0.0231412	0.0200497	0.0210815	0.0234783	0.0179201	0.0202021	0.0187701
668	0.0225407	0.0206285	0.0211676	0.021781	0.0222914	0.0226806	0.0219169	0.0221262	0.0221142	0.0224608	0.019548	0.0203987	0.0216373	0.0202671	0.0202722	0.0261563	0.0206775	0.0212801	0.0194801	0.0231238	0.0200278	0.0210725	0.0234606	0.0179094	0.0201869	0.0187607
669	0.0225042	0.0206117	0.0211682	0.0217742	0.0222757	0.0226639	0.0219013	0.0221113	0.0220939	0.0224424	0.0195347	0.020384	0.0216207	0.020254	0.0202551	0.0261333	0.0206685	0.0212675	0.0194644	0.0231061	0.0200062	0.0210635	0.0234428	0.0178987	0.020172	0.0187513
670	0.0224677	0.0205957	0.0211685	0.0217675	0.02226	0.0226471	0.0218857	0.0220963	0.0220737	0.0224242	0.0195214	0.0203694	0.0216042	0.020241	0.020238	0.0261103	0.0206596	0.021255	0.0194488	0.0230881	0.0199849	0.0210546	0.0234251	0.0178881	0.0201573	0.0187418
671	0.0224312	0.0205804	0.0211686	0.0217607	0.0222445	0.0226304	0.0218699	0.0220812	0.0220536	0.0224061	0.0195082	0.0203548	0.0215877	0.0202279	0.020221	0.0260873	0.0206507	0.0212427	0.0194332	0.0230697	0.0199638	0.0210457	0.0234072	0.0178775	0.0201428	0.0187325
672	0.0223948	0.0205657	0.0211685	0.0217539	0.022229	0.0226136	0.0218542	0.022066	0.0220336	0.022388	0.0194949	0.0203404	0.0215711	0.0202148	0.0202039	0.0260645	0.0206418	0.0212304	0.0194176	0.0230509	0.0199431	0.0210369	0.0233894	0.0178669	0.0201286	0.0187232
673	0.0223583	0.0205517	0.021168	0.0217471	0.0222137	0.0225969	0.0218384	0.0220507	0.0220136	0.02237	0.0194817	0.020326	0.0215545	0.0202017	0.020187	0.0260417	0.0206329	0.0212182	0.0194022	0.0230318	0.0199225	0.0210281	0.0233714	0.0178563	0.0201145	0.0187139
674	0.0223219	0.0205384	0.0211673	0.0217403	0.0221983	0.0225802	0.0218225	0.0220355	0.0219937	0.0223521	0.0194686	0.0203116	0.0215378	0.0201886	0.02017	0.0260189	0.020624	0.0212061	0.0193868	0.0230123	0.0199022	0.0210194	0.0233534	0.0178457	0.0201005	0.0187048
675	0.0222855	0.0205258	0.0211662	0.0217335	0.0221831	0.0225635	0.0218066	0.0220202	0.0219739	0.0223343	0.0194554	0.0202973	0.0215212	0.0201755	0.0201531	0.0259962	0.020615	0.021194	0.0193714	0.0229925	0.019882	0.0210107	0.0233353	0.0178351	0.0200868	0.0186957
676	0.0222491	0.0205138	0.0211649	0.0217266	0.0221679	0.0225468	0.0217907	0.0220049	0.0219542	0.0223166	0.0194423	0.0202831	0.0215046	0.0201624	0.0201362	0.0259736	0.020606	0.0211821	0.0193562	0.0229724	0.019862	0.0210022	0.0233172	0.0178246	0.0200732	0.0186866
677	0.0222127	0.0205024	0.0211632	0.0217197	0.0221527	0.0225302	0.0217747	0.0219896	0.0219346	0.022299	0.0194292	0.0202689	0.0214879	0.0201493	0.0201194	0.0259511	0.0205969	0.0211702	0.019341	0.0229519	0.0198422	0.0209936	0.023299	0.017814	0.0200599	0.0186776
678	0.0221763	0.0204917	0.0211612	0.0217127	0.0221377	0.0225135	0.0217587	0.0219742	0.0219151	0.0222814	0.019416	0.0202547	0.0214713	0.0201362	0.0201026	0.0259287	0.0205877	0.0211584	0.0193259	0.0229311	0.0198226	0.0209851	0.0232808	0.0178034	0.0200466	0.0186686
679	0.02214	0.0204815	0.0211588	0.0217056	0.0221226	0.0224969	0.0217428	0.0219589	0.0218957	0.0222639	0.0194029	0.0202406	0.0214548	0.0201232	0.0200859	0.0259063	0.0205785	0.0211467	0.0193108	0.02291	0.0198032	0.0209767	0.0232625	0.0177929	0.0200335	0.0186596
680	0.0221036	0.020472	0.0211561	0.0216984	0.0221076	0.0224803	0.0217268	0.0219435	0.0218763	0.0222465	0.0193898	0.0202265	0.0214383	0.0201101	0.0200692	0.0258841	0.0205692	0.021135	0.0192959	0.0228887	0.0197841	0.0209683	0.0232443	0.0177824	0.0200206	0.0186506
681	0.0220672	0.020463	0.021153	0.0216912	0.0220927	0.0224637	0.0217108	0.0219281	0.0218571	0.0222292	0.0193767	0.0202125	0.0214219	0.0200971	0.0200525	0.0258619	0.0205597	0.0211233	0.019281	0.0228671	0.0197652	0.02096	0.023226	0.017772	0.0200077	0.0186416
682	0.0220308	0.0204546	0.0211495	0.0216839	0.0220778	0.0224471	0.0216948	0.0219128	0.021838	0.022212	0.0193635	0.0201985	0.0214055	0.0200841	0.0200359	0.0258398	0.0205502	0.0211118	0.0192662	0.0228453	0.0197465	0.0209517	0.0232077	0.0177616	0.0199949	0.0186326
683	0.0219944	0.0204468	0.0211455	0.0216765	0.0220629	0.0224306	0.0216788	0.0218974	0.021819	0.0221948	0.0193504	0.0201845	0.0213892	0.0200712	0.0200194	0.0258178	0.0205405	0.0211002	0.0192515	0.0228233	0.019728	0.0209434	0.0231894	0.0177514	0.0199823	0.0186236
684	0.021958	0.0204395	0.0211412	0.0216689	0.0220481	0.0224141	0.0216628	0.0218821	0.0218002	0.0221777	0.0193372	0.0201706	0.0213729	0.0200583	0.0200029	0.025796	0.0205307	0.0210887	0.0192368	0.0228011	0.0197096	0.0209352	0.0231711	0.0177412	0.0199698	0.0186145
685	0.0219217	0.0204328	0.0211365	0.0216613	0.0220333	0.0223977	0.0216468	0.0218667	0.0217814	0.0221606	0.019324	0.0201566	0.0213567	0.0200454	0.0199865	0.0257742	0.0205207	0.0210772	0.0192223	0.0227786	0.0196913	0.020927	0.0231528	0.0177311	0.0199574	0.0186054
686	0.0218853	0.0204266	0.0211313	0.0216535	0.0220185	0.0223813	0.0216308	0.0218513	0.0217628	0.0221437	0.0193108	0.0201427	0.0213405	0.0200325	0.0199701	0.0257525	0.0205106	0.0210658	0.0192079	0.0227561	0.0196732	0.0209188	0.0231345	0.0177211	0.019945	0.0185963
687	0.021849	0.0204209	0.0211258	0.0216456	0.0220038	0.0223649	0.0216147	0.021836	0.0217443	0.0221267	0.0192975	0.0201288	0.0213244	0.0200197	0.0199538	0.0257309	0.0205003	0.0210544	0.0191936	0.0227334	0.0196551	0.0209107	0.0231162	0.017711	0.0199328	0.0185871
688	0.0218127	0.0204158	0.0211198	0.0216376	0.0219891	0.0223486	0.0215987	0.0218206	0.0217259	0.0221099	0.0192843	0.0201149	0.0213082	0.020007	0.0199376	0.0257095	0.0204898	0.021043	0.0191794	0.0227105	0.0196372	0.0209025	0.023098	0.0177011	0.0199207	0.0185779
689	0.0217765	0.0204111	0.0211135	0.0216294	0.0219743	0.0223323	0.0215827	0.0218052	0.0217076	0.0220931	0.0192711	0.020101	0.0212922	0.0199943	0.0199214	0.0256882	0.0204792	0.0210316	0.0191654	0.0226876	0.0196193	0.0208943	0.0230798	0.0176911	0.0199086	0.0185685
690	0.0217404	0.0204069	0.0211067	0.021621	0.0219596	0.022316	0.0215666	0.0217899	0.0216895	0.0220764	0.0192578	0.0200871	0.0212762	0.0199816	0.0199053	0.025667	0.0204684	0.0210202	0.0191514	0.0226645	0.0196016	0.0208862	0.0230616	0.0176812	0.0198967	0.0185591
691	0.0217043	0.0204031	0.0210995	0.0216126	0.021945	0.0222998	0.0215506	0.0217745	0.0216715	0.0220597	0.0192446	0.0200732	0.0212604	0.019969	0.0198893	0.0256459	0.0204576	0.0210088	0.0191376	0.0226414	0.019584	0.020878	0.0230435	0.0176713	0.0198848	0.0185496
692	0.0216682	0.0203999	0.0210918	0.0216039	0.0219303	0.0222836	0.0215345	0.0217591	0.0216537	0.0220432	0.0192314	0.0200593	0.0212447	0.0199565	0.0198734	0.025625	0.0204467	0.0209975	0.019124	0.0226182	0.0195665	0.0208698	0.0230254	0.0176615	0.019873	0.0185401
693	0.0216323	0.020397	0.0210837	0.0215951	0.0219156	0.0222674	0.0215185	0.0217438	0.021636	0.0220266	0.0192182	0.0200454	0.0212291	0.019944	0.0198575	0.0256041	0.0204358	0.0209861	0.0191104	0.022595	0.0195491	0.0208615	0.0230074	0.0176516	0.0198613	0.0185304
694	0.0215965	0.0203946	0.0210752	0.0215861	0.0219009	0.0222513	0.0215025	0.0217284	0.0216185	0.0220102	0.0192053	0.0200315	0.0212136	0.0199315	0.0198417	0.0255834	0.0204249	0.0209747	0.0190969	0.0225718	0.0195318	0.0208533	0.0229894	0.0176418	0.0198497	0.0185206
695	0.0215608	0.0203927	0.0210663	0.021577	0.0218862	0.0222352	0.0214864	0.021713	0.021601	0.0219938	0.0191925	0.0200176	0.0211983	0.0199191	0.019826	0.0255628	0.0204139	0.0209633	0.0190835	0.0225485	0.0195147	0.020845	0.0229716	0.0176321	0.0198381	0.0185106
696	0.0215252	0.0203911	0.0210569	0.0215677	0.0218715	0.0222191	0.0214704	0.0216976	0.0215837	0.0219774	0.0191799	0.0200037	0.0211832	0.0199067	0.0198104	0.0255423	0.0204029	0.0209519	0.0190702	0.0225253	0.0194976	0.0208366	0.0229537	0.0176223	0.0198266	0.0185006
697	0.0214898	0.02039	0.021047	0.0215582	0.0218568	0.0222031	0.0214544	0.0216823	0.0215665	0.0219612	0.0191675	0.0199898	0.0211681	0.0198944	0.0197949	0.025522	0.0203921	0.0209404	0.0190569	0.0225021	0.0194807	0.0208282	0.022936	0.0176126	0.0198152	0.0184905
698	0.0214547	0.0203892	0.0210366	0.0215486	0.0218421	0.0221872	0.0214383	0.0216669	0.0215495	0.021945	0.0191553	0.0199758	0.0211533	0.0198821	0.0197794	0.0255018	0.0203813	0.0209289	0.0190437	0.022479	0.0194638	0.0208198	0.0229184	0.0176028	0.0198039	0.0184803
699	0.0214198	0.0203888	0.0210258	0.0215388	0.0218274	0.0221713	0.0214223	0.0216515	0.0215326	0.0219289	0.0191432	0.019962	0.0211385	0.0198699	0.0197641	0.0254817	0.0203706	0.0209174	0.0190305	0.0224559	0.0194471	0.0208112	0.0229008	0.0175931	0.0197926	0.01847
700	0.0213852	0.0203888	0.0210145	0.0215288	0.0218127	0.0221555	0.0214063	0.0216362	0.0215159	0.021913	0.0191314	0.0199482	0.0211239	0.0198578	0.0197488	0.0254618	0.02036	0.0209059	0.0190173	0.0224329	0.0194305	0.0208026	0.0228834	0.0175834	0.0197814	0.0184596
701	0.021351	0.0203891	0.0210026	0.0215188	0.0217981	0.0221398	0.0213903	0.0216208	0.0214993	0.0218972	0.0191198	0.0199346	0.0211095	0.0198457	0.0197337	0.0254421	0.0203496	0.0208943	0.0190041	0.0224101	0.019414	0.020794	0.0228661	0.0175737	0.0197702	0.0184491
702	0.0213171	0.0203898	0.0209904	0.0215087	0.0217834	0.0221241	0.0213743	0.0216055	0.0214829	0.0218816	0.0191084	0.0199211	0.0210952	0.0198336	0.0197186	0.0254225	0.0203393	0.0208826	0.0189909	0.0223873	0.0193976	0.0207852	0.0228488	0.0175641	0.0197591	0.0184384
703	0.0212836	0.0203908	0.0209776	0.0214985	0.0217686	0.0221085	0.0213584	0.0215901	0.0214667	0.0218661	0.0190973	0.0199077	0.021081	0.0198216	0.0197036	0.0254031	0.0203292	0.0208709	0.0189777	0.0223647	0.0193813	0.0207764	0.0228317	0.0175544	0.019748	0.0184277
704	0.0212504	0.0203921	0.0209644	0.0214884	0.0217539	0.0220929	0.0213424	0.0215748	0.0214505	0.0218507	0.0190865	0.0198945	0.0210669	0.0198096	0.0196887	0.0253839	0.0203192	0.0208591	0.0189645	0.0223422	0.0193652	0.0207675	0.0228147	0.0175447	0.0197369	0.0184168
705	0.0212178	0.0203937	0.0209507	0.0214783	0.0217392	0.0220775	0.0213265	0.0215595	0.0214344	0.0218355	0.0190759	0.0198815	0.021053	0.0197977	0.0196739	0.0253648	0.0203094	0.0208473	0.0189513	0.0223199	0.0193491	0.0207585	0.0227978	0.017535	0.0197258	0.0184057
706	0.0211855	0.0203956	0.0209365	0.0214682	0.0217244	0.0220621	0.0213105	0.0215442	0.0214184	0.0218204	0.0190654	0.0198685	0.0210393	0.0197857	0.0196592	0.0253459	0.0202998	0.0208355	0.0189381	0.0222977	0.0193332	0.0207495	0.022781	0.0175253	0.0197148	0.0183945
707	0.0211537	0.0203978	0.0209218	0.0214581	0.0217096	0.0220468	0.0212946	0.0215289	0.0214024	0.0218055	0.0190552	0.0198558	0.0210256	0.0197738	0.0196446	0.0253272	0.0202902	0.0208236	0.0189249	0.0222757	0.0193173	0.0207403	0.0227643	0.0175156	0.0197037	0.0183832
708	0.0211224	0.0204003	0.0209066	0.0214481	0.0216948	0.0220316	0.0212787	0.0215136	0.0213865	0.0217907	0.0190452	0.0198432	0.0210121	0.0197618	0.0196301	0.0253087	0.0202808	0.0208116	0.0189117	0.022254	0.0193016	0.0207312	0.0227478	0.0175059	0.0196926	0.0183716
709	0.0210916	0.0204031	0.020891	0.0214382	0.02168	0.0220165	0.0212628	0.0214983	0.0213706	0.0217761	0.0190354	0.0198307	0.0209987	0.0197498	0.0196157	0.0252903	0.0202715	0.0207997	0.0188985	0.0222324	0.019286	0.020722	0.0227314	0.0174962	0.0196816	0.0183599
710	0.0210613	0.020406	0.020875	0.0214284	0.0216651	0.0220014	0.021247	0.021483	0.0213547	0.0217616	0.0190258	0.0198184	0.0209854	0.0197378	0.0196014	0.0252721	0.0202623	0.0207877	0.0188853	0.0222111	0.0192705	0.0207128	0.0227151	0.0174865	0.0196705	0.0183481
711	0.0210314	0.0204093	0.0208587	0.0214187	0.0216503	0.0219865	0.0212311	0.0214678	0.0213388	0.0217473	0.0190164	0.0198062	0.0209723	0.0197257	0.0195873	0.025254	0.0202533	0.0207758	0.0188721	0.0221901	0.0192551	0.0207035	0.0226989	0.0174768	0.0196594	0.0183361
712	0.0210021	0.0204127	0.0208421	0.0214091	0.0216355	0.0219716	0.0212153	0.0214525	0.0213229	0.0217331	0.0190071	0.0197942	0.0209593	0.0197136	0.0195734	0.0252361	0.0202443	0.0207639	0.018859	0.0221693	0.0192398	0.0206942	0.0226828	0.017467	0.0196483	0.018324
713	0.0209733	0.0204164	0.0208253	0.0213996	0.0216206	0.0219567	0.0211995	0.0214373	0.021307	0.0217191	0.018998	0.0197823	0.0209463	0.0197015	0.0195596	0.0252183	0.0202355	0.020752	0.0188458	0.0221487	0.0192246	0.0206848	0.0226667	0.0174572	0.0196372	0.0183118
714	0.020945	0.0204202	0.0208083	0.0213902	0.0216058	0.021942	0.0211837	0.0214221	0.0212912	0.0217053	0.018989	0.0197705	0.0209335	0.0196892	0.019546	0.0252007	0.0202268	0.0207402	0.0188327	0.0221281	0.0192095	0.0206755	0.0226506	0.0174474	0.0196262	0.0182994
715	0.0209173	0.0204243	0.0207912	0.021381	0.021591	0.0219273	0.021168	0.0214069	0.0212753	0.0216916	0.0189801	0.0197588	0.0209208	0.0196769	0.0195326	0.0251831	0.0202181	0.0207285	0.0188195	0.0221076	0.0191944	0.0206661	0.0226345	0.0174376	0.0196151	0.0182868
716	0.0208902	0.0204285	0.020774	0.0213719	0.0215761	0.0219127	0.0211523	0.0213917	0.0212595	0.021678	0.0189714	0.0197472	0.0209082	0.0196646	0.0195193	0.0251657	0.0202095	0.0207168	0.0188064	0.022087	0.0191794	0.0206567	0.0226185	0.0174277	0.0196041	0.0182741
717	0.0208636	0.0204329	0.0207569	0.0213631	0.0215613	0.0218981	0.0211366	0.0213766	0.0212437	0.0216646	0.0189628	0.0197358	0.0208957	0.0196522	0.0195063	0.0251485	0.020201	0.0207051	0.0187933	0.0220661	0.0191645	0.0206473	0.0226025	0.0174178	0.0195932	0.0182612
718	0.0208377	0.0204375	0.0207397	0.0213544	0.0215465	0.0218837	0.0211209	0.0213614	0.021228	0.0216514	0.0189543	0.0197244	0.0208833	0.0196398	0.0194935	0.0251313	0.0201926	0.0206934	0.0187802	0.022045	0.0191496	0.0206379	0.0225865	0.0174079	0.0195825	0.0182481
719	0.0208124	0.0204422	0.0207225	0.021346	0.0215318	0.0218693	0.0211053	0.0213463	0.0212122	0.0216383	0.0189459	0.0197132	0.0208709	0.0196273	0.0194809	0.0251143	0.0201842	0.0206818	0.0187671	0.0220236	0.0191347	0.0206286	0.0225705	0.0173979	0.0195721	0.0182349
720	0.0207876	0.0204471	0.0207054	0.0213377	0.0215171	0.0218549	0.0210897	0.0213312	0.0211965	0.0216253	0.0189376	0.019702	0.0208586	0.0196148	0.0194685	0.0250974	0.0201759	0.0206701	0.018754	0.022002	0.0191199	0.0206193	0.0225546	0.0173878	0.0195619	0.0182216
721	0.0207635	0.020452	0.0206883	0.0213296	0.0215025	0.0218407	0.0210741	0.0213161	0.0211808	0.0216125	0.0189293	0.019691	0.0208464	0.0196022	0.0194564	0.0250806	0.0201676	0.0206584	0.018741	0.02198	0.019105	0.0206099	0.0225387	0.0173777	0.0195519	0.0182081
722	0.02074	0.0204571	0.0206714	0.0213217	0.0214879	0.0218264	0.0210585	0.0213011	0.0211651	0.0215998	0.0189212	0.01968	0.0208343	0.0195896	0.0194445	0.0250639	0.0201594	0.0206468	0.0187279	0.0219577	0.0190901	0.0206007	0.022523	0.0173675	0.0195423	0.0181944
723	0.0207171	0.0204623	0.0206546	0.021314	0.0214734	0.0218123	0.021043	0.0212861	0.0211494	0.0215872	0.018913	0.0196691	0.0208222	0.0195769	0.0194328	0.0250474	0.0201512	0.0206352	0.0187149	0.0219352	0.0190752	0.0205914	0.0225072	0.0173572	0.019533	0.0181807
724	0.0206948	0.0204675	0.020638	0.0213064	0.0214589	0.0217982	0.0210275	0.0212711	0.0211338	0.0215748	0.018905	0.0196583	0.0208102	0.0195642	0.0194214	0.0250309	0.020143	0.0206236	0.0187019	0.0219123	0.0190603	0.0205821	0.0224916	0.0173468	0.0195239	0.0181669
725	0.0206731	0.0204728	0.0206216	0.021299	0.0214446	0.0217842	0.0210121	0.0212561	0.0211182	0.0215624	0.0188969	0.0196476	0.0207982	0.0195515	0.0194102	0.0250146	0.0201349	0.020612	0.018689	0.0218891	0.0190455	0.0205728	0.022476	0.0173363	0.0195151	0.0181529
726	0.020652	0.0204782	0.0206053	0.0212918	0.0214304	0.0217702	0.0209967	0.0212412	0.0211026	0.0215502	0.0188889	0.0196369	0.0207863	0.0195387	0.0193992	0.0249983	0.0201267	0.0206005	0.018676	0.0218657	0.0190307	0.0205634	0.0224604	0.0173258	0.0195066	0.0181389
727	0.0206315	0.0204837	0.0205891	0.0212848	0.0214163	0.0217563	0.0209813	0.0212262	0.021087	0.0215381	0.0188809	0.0196263	0.0207745	0.0195259	0.0193885	0.0249821	0.0201186	0.020589	0.0186631	0.0218419	0.019016	0.0205541	0.0224448	0.0173153	0.0194983	0.0181248
728	0.0206116	0.0204891	0.0205731	0.0212779	0.0214023	0.0217425	0.020966	0.0212113	0.0210715	0.021526	0.0188729	0.0196158	0.0207626	0.0195131	0.0193779	0.024966	0.0201105	0.0205774	0.0186502	0.0218179	0.0190015	0.0205448	0.0224292	0.0173048	0.0194902	0.0181106
729	0.0205923	0.0204947	0.0205573	0.0212711	0.0213885	0.0217287	0.0209507	0.0211965	0.0210561	0.0215141	0.0188649	0.0196053	0.0207508	0.0195002	0.0193676	0.02495	0.0201024	0.0205659	0.0186373	0.0217935	0.0189871	0.0205356	0.0224136	0.0172941	0.0194823	0.0180964
730	0.0205736	0.0205002	0.0205417	0.0212645	0.0213748	0.021715	0.0209354	0.0211817	0.0210406	0.0215023	0.0188569	0.0195949	0.020739	0.0194874	0.0193574	0.0249341	0.0200943	0.0205544	0.0186245	0.0217689	0.0189729	0.0205264	0.022398	0.0172834	0.0194747	0.0180821
731	0.0205555	0.0205057	0.0205264	0.0212581	0.0213612	0.0217013	0.0209202	0.0211669	0.0210252	0.0214906	0.0188489	0.0195845	0.0207273	0.0194744	0.0193474	0.0249182	0.0200862	0.0205429	0.0186116	0.0217439	0.0189588	0.0205172	0.0223825	0.0172726	0.0194671	0.0180678
732	0.020538	0.0205112	0.0205112	0.0212517	0.0213477	0.0216877	0.020905	0.0211521	0.0210099	0.0214789	0.0188408	0.0195741	0.0207155	0.0194615	0.0193376	0.0249025	0.020078	0.0205313	0.0185988	0.0217188	0.0189449	0.020508	0.022367	0.0172618	0.0194598	0.0180535
733	0.020521	0.0205167	0.0204963	0.0212455	0.0213344	0.0216742	0.0208898	0.0211374	0.0209946	0.0214673	0.0188327	0.0195638	0.0207038	0.0194486	0.0193279	0.0248868	0.0200699	0.0205198	0.018586	0.0216934	0.0189312	0.0204989	0.0223515	0.0172508	0.0194526	0.0180392
734	0.0205045	0.0205222	0.0204817	0.0212394	0.0213212	0.0216607	0.0208747	0.0211227	0.0209793	0.0214558	0.0188246	0.0195535	0.0206921	0.0194356	0.0193185	0.0248711	0.0200617	0.0205082	0.0185733	0.0216679	0.0189176	0.0204898	0.022336	0.0172397	0.0194456	0.0180248
735	0.0204886	0.0205277	0.0204673	0.0212335	0.0213081	0.0216472	0.0208596	0.021108	0.0209641	0.0214444	0.0188163	0.0195432	0.0206804	0.0194227	0.0193092	0.0248555	0.0200534	0.0204967	0.0185606	0.0216422	0.0189041	0.0204808	0.0223206	0.0172286	0.0194386	0.0180105
736	0.0204733	0.020533	0.0204532	0.0212276	0.0212952	0.0216338	0.0208445	0.0210933	0.0209489	0.021433	0.018808	0.019533	0.0206687	0.0194097	0.0193	0.02484	0.0200451	0.0204851	0.0185479	0.0216164	0.0188907	0.0204718	0.0223052	0.0172174	0.0194318	0.0179962
737	0.0204585	0.0205384	0.0204393	0.0212218	0.0212823	0.0216205	0.0208294	0.0210787	0.0209338	0.0214217	0.0187996	0.0195228	0.0206569	0.0193967	0.0192911	0.0248245	0.0200368	0.0204735	0.0185353	0.0215904	0.0188774	0.0204628	0.0222898	0.0172061	0.0194251	0.0179819
738	0.0204442	0.0205436	0.0204258	0.0212162	0.0212696	0.0216072	0.0208144	0.021064	0.0209187	0.0214104	0.0187912	0.0195126	0.0206452	0.0193838	0.0192822	0.0248091	0.0200284	0.020462	0.0185228	0.0215644	0.0188643	0.0204538	0.0222745	0.0171947	0.0194184	0.0179677
739	0.0204305	0.0205487	0.0204125	0.0212106	0.021257	0.0215939	0.0207994	0.0210494	0.0209037	0.0213992	0.0187826	0.0195024	0.0206334	0.0193708	0.0192736	0.0247937	0.0200199	0.0204504	0.0185105	0.0215383	0.0188513	0.0204449	0.0222592	0.0171833	0.0194118	0.0179534
740	0.0204172	0.0205538	0.0203995	0.0212051	0.0212445	0.0215807	0.0207845	0.0210349	0.0208888	0.0213881	0.0187739	0.0194922	0.0206217	0.0193578	0.0192651	0.0247783	0.0200114	0.0204388	0.0184982	0.0215121	0.0188383	0.0204361	0.0222439	0.0171718	0.0194053	0.0179393
741	0.0204045	0.0205587	0.0203868	0.0211997	0.0212321	0.0215675	0.0207696	0.0210203	0.0208739	0.021377	0.0187651	0.0194819	0.0206098	0.0193448	0.0192567	0.024763	0.0200027	0.0204272	0.0184861	0.021486	0.0188255	0.0204272	0.0222287	0.0171603	0.0193988	0.0179253
742	0.0203922	0.0205636	0.0203743	0.0211944	0.0212198	0.0215544	0.0207548	0.0210058	0.020859	0.0213659	0.0187562	0.0194717	0.020598	0.0193319	0.0192484	0.0247477	0.019994	0.0204156	0.0184741	0.0214598	0.0188128	0.0204184	0.0222136	0.0171487	0.0193923	0.0179113
743	0.0203805	0.0205682	0.0203621	0.0211892	0.0212075	0.0215414	0.02074	0.0209913	0.0208443	0.0213548	0.0187471	0.0194615	0.0205862	0.0193189	0.0192403	0.0247325	0.0199853	0.0204041	0.0184622	0.0214337	0.0188002	0.0204096	0.0221984	0.0171371	0.0193859	0.0178976
744	0.0203692	0.0205728	0.0203502	0.021184	0.0211954	0.0215283	0.0207253	0.0209768	0.0208295	0.0213438	0.0187379	0.0194513	0.0205743	0.019306	0.0192323	0.0247172	0.0199764	0.0203925	0.0184504	0.0214077	0.0187876	0.0204009	0.0221834	0.0171255	0.0193794	0.0178839
745	0.0203585	0.0205772	0.0203385	0.0211789	0.0211834	0.0215154	0.0207105	0.0209623	0.0208149	0.0213328	0.0187286	0.019441	0.0205625	0.0192931	0.0192244	0.024702	0.0199674	0.0203809	0.0184387	0.0213817	0.0187752	0.0203921	0.0221683	0.0171139	0.0193729	0.0178704
746	0.0203482	0.0205814	0.0203271	0.0211738	0.0211715	0.0215024	0.0206958	0.0209479	0.0208003	0.0213219	0.0187192	0.0194307	0.0205506	0.0192802	0.0192166	0.0246868	0.0199583	0.0203693	0.0184271	0.0213558	0.0187628	0.0203835	0.0221534	0.0171022	0.0193664	0.0178571
747	0.0203383	0.0205854	0.0203158	0.0211688	0.0211596	0.0214895	0.0206812	0.0209335	0.0207858	0.0213109	0.0187096	0.0194204	0.0205387	0.0192673	0.0192089	0.0246716	0.0199491	0.0203577	0.0184155	0.0213301	0.0187505	0.0203748	0.0221384	0.0170905	0.0193598	0.017844
748	0.0203289	0.0205892	0.0203049	0.0211638	0.0211478	0.0214767	0.0206665	0.0209191	0.0207714	0.0213	0.0187	0.01941	0.0205267	0.0192545	0.0192012	0.0246564	0.0199398	0.0203461	0.018404	0.0213045	0.0187383	0.0203662	0.0221236	0.0170788	0.0193532	0.017831
749	0.02032	0.0205929	0.0202941	0.0211589	0.0211361	0.0214638	0.0206519	0.0209047	0.020757	0.021289	0.0186904	0.0193996	0.0205148	0.0192417	0.0191937	0.0246413	0.0199304	0.0203345	0.0183925	0.0212791	0.0187262	0.0203576	0.0221088	0.0170671	0.0193465	0.0178181
750	0.0203115	0.0205963	0.0202836	0.021154	0.0211245	0.0214511	0.0206373	0.0208904	0.0207427	0.0212781	0.0186808	0.0193892	0.0205028	0.0192289	0.0191862	0.0246261	0.0199209	0.0203229	0.0183811	0.0212539	0.0187141	0.020349	0.022094	0.0170555	0.0193397	0.0178054
751	0.0203034	0.0205995	0.0202734	0.0211491	0.0211129	0.0214383	0.0206227	0.0208761	0.0207285	0.0212671	0.0186711	0.0193787	0.0204909	0.0192162	0.0191788	0.024611	0.0199113	0.0203113	0.0183697	0.021229	0.0187021	0.0203405	0.0220793	0.0170438	0.0193328	0.0177929
752	0.0202958	0.0206024	0.0202633	0.0211443	0.0211014	0.0214256	0.0206082	0.0208618	0.0207143	0.0212562	0.0186614	0.0193681	0.0204789	0.0192036	0.0191714	0.0245959	0.0199017	0.0202997	0.0183585	0.0212043	0.0186902	0.020332	0.0220647	0.0170322	0.0193258	0.0177804
753	0.0202886	0.0206051	0.0202535	0.0211394	0.02109	0.0214129	0.0205936	0.0208475	0.0207003	0.0212452	0.0186518	0.0193575	0.0204669	0.0191909	0.0191641	0.0245809	0.0198921	0.0202881	0.0183472	0.0211798	0.0186783	0.0203235	0.0220502	0.0170206	0.0193186	0.017768
754	0.0202818	0.0206075	0.0202439	0.0211346	0.0210786	0.0214003	0.020579	0.0208332	0.0206863	0.0212343	0.0186422	0.0193468	0.0204549	0.0191783	0.0191569	0.0245658	0.0198825	0.0202765	0.0183361	0.0211556	0.0186665	0.020315	0.0220357	0.017009	0.0193113	0.0177556
755	0.0202754	0.0206097	0.0202344	0.0211298	0.0210673	0.0213877	0.0205644	0.020819	0.0206724	0.0212233	0.0186327	0.0193361	0.0204429	0.0191658	0.0191496	0.0245508	0.0198729	0.0202649	0.018325	0.0211316	0.0186547	0.0203066	0.0220213	0.0169975	0.0193038	0.0177433
756	0.0202694	0.0206116	0.0202252	0.0211249	0.021056	0.0213751	0.0205497	0.0208047	0.0206586	0.0212123	0.0186233	0.0193252	0.020431	0.0191532	0.0191424	0.0245358	0.0198633	0.0202533	0.018314	0.021108	0.018643	0.0202981	0.0220069	0.016986	0.0192961	0.0177311
757	0.0202638	0.0206131	0.0202162	0.0211201	0.0210448	0.0213626	0.020535	0.0207904	0.0206449	0.0212013	0.018614	0.0193144	0.0204191	0.0191407	0.0191353	0.0245209	0.0198537	0.0202417	0.0183031	0.0210847	0.0186313	0.0202896	0.0219926	0.0169746	0.0192882	0.017719
758	0.0202586	0.0206144	0.0202074	0.0211153	0.0210336	0.02135	0.0205202	0.0207762	0.0206312	0.0211903	0.0186048	0.0193035	0.0204072	0.0191282	0.0191281	0.024506	0.0198442	0.0202301	0.0182922	0.0210617	0.0186196	0.0202812	0.0219784	0.0169632	0.0192801	0.017707
759	0.0202537	0.0206153	0.0201988	0.0211104	0.0210225	0.0213376	0.0205054	0.0207619	0.0206177	0.0211793	0.0185956	0.0192926	0.0203955	0.0191157	0.0191209	0.0244912	0.0198347	0.0202185	0.0182813	0.0210392	0.018608	0.0202727	0.0219642	0.0169519	0.0192718	0.017695
760	0.0202493	0.020616	0.0201903	0.0211055	0.0210114	0.0213251	0.0204906	0.0207476	0.0206043	0.0211683	0.0185866	0.0192816	0.0203838	0.0191032	0.0191138	0.0244764	0.0198253	0.0202069	0.0182705	0.021017	0.0185963	0.0202642	0.02195	0.0169406	0.0192633	0.017683
761	0.0202452	0.0206162	0.0201821	0.0211006	0.0210003	0.0213127	0.0204757	0.0207333	0.0205909	0.0211574	0.0185777	0.0192707	0.0203722	0.0190907	0.0191066	0.0244619	0.019816	0.0201953	0.0182598	0.0209951	0.0185847	0.0202556	0.0219359	0.0169295	0.0192545	0.0176711
762	0.0202414	0.0206161	0.020174	0.0210957	0.0209893	0.0213003	0.0204608	0.020719	0.0205777	0.0211465	0.0185689	0.0192598	0.0203607	0.0190781	0.0190994	0.0244474	0.0198068	0.0201837	0.0182491	0.0209737	0.0185731	0.0202471	0.0219219	0.0169184	0.0192456	0.0176591
763	0.020238	0.0206157	0.0201661	0.0210907	0.0209783	0.021288	0.0204459	0.0207046	0.0205646	0.0211356	0.0185603	0.0192488	0.0203493	0.0190656	0.0190922	0.0244331	0.0197976	0.0201721	0.0182384	0.0209527	0.0185615	0.0202385	0.0219079	0.0169074	0.0192364	0.0176471
764	0.020235	0.0206149	0.0201584	0.0210856	0.0209673	0.0212757	0.020431	0.0206903	0.0205516	0.0211248	0.0185518	0.0192379	0.0203379	0.0190531	0.019085	0.0244188	0.0197885	0.0201605	0.0182279	0.0209321	0.0185499	0.02023	0.0218939	0.0168965	0.0192272	0.017635
765	0.0202323	0.0206136	0.0201508	0.0210805	0.0209564	0.0212635	0.0204161	0.0206759	0.0205388	0.0211141	0.0185433	0.019227	0.0203266	0.0190405	0.0190777	0.0244047	0.0197795	0.020149	0.0182173	0.0209118	0.0185383	0.0202216	0.02188	0.0168857	0.0192179	0.0176229
766	0.0202299	0.020612	0.0201434	0.0210754	0.0209455	0.0212513	0.0204012	0.0206615	0.020526	0.0211035	0.018535	0.0192162	0.0203155	0.0190279	0.0190704	0.0243907	0.0197705	0.0201374	0.0182068	0.0208919	0.0185267	0.0202133	0.0218661	0.016875	0.0192086	0.0176106
767	0.0202278	0.02061	0.0201362	0.0210702	0.0209345	0.0212392	0.0203863	0.0206471	0.0205134	0.0210931	0.0185269	0.0192053	0.0203044	0.0190152	0.019063	0.0243769	0.0197616	0.0201259	0.0181963	0.0208722	0.0185151	0.020205	0.0218523	0.0168644	0.0191994	0.0175983
768	0.0202261	0.0206075	0.0201291	0.0210649	0.0209236	0.0212272	0.0203713	0.0206326	0.0205008	0.0210827	0.0185188	0.0191946	0.0202934	0.0190025	0.0190556	0.0243632	0.0197528	0.0201145	0.0181859	0.0208528	0.0185035	0.0201967	0.0218385	0.016854	0.0191903	0.0175858
769	0.0202246	0.0206046	0.0201221	0.0210596	0.0209127	0.0212153	0.0203564	0.0206182	0.0204884	0.0210725	0.0185108	0.0191839	0.0202825	0.0189897	0.0190481	0.0243497	0.019744	0.0201032	0.0181755	0.0208335	0.018492	0.0201885	0.0218248	0.0168436	0.0191811	0.0175734
770	0.0202235	0.0206013	0.0201154	0.0210542	0.0209019	0.0212034	0.0203415	0.0206037	0.020476	0.0210624	0.0185029	0.0191734	0.0202718	0.0189769	0.0190405	0.0243365	0.0197353	0.0200919	0.0181652	0.0208143	0.0184804	0.0201804	0.0218111	0.0168333	0.0191721	0.0175609
771	0.0202226	0.0205974	0.0201087	0.0210486	0.020891	0.0211916	0.0203265	0.0205892	0.0204638	0.0210524	0.018495	0.0191629	0.0202611	0.018964	0.0190329	0.0243235	0.0197267	0.0200808	0.0181549	0.0207953	0.018469	0.0201724	0.0217975	0.0168231	0.0191632	0.0175483
772	0.0202221	0.0205932	0.0201022	0.021043	0.0208801	0.0211798	0.0203116	0.0205747	0.0204516	0.0210426	0.0184873	0.0191525	0.0202506	0.0189512	0.0190252	0.0243107	0.0197181	0.0200698	0.0181446	0.0207764	0.0184576	0.0201643	0.0217839	0.016813	0.0191544	0.0175357
773	0.0202218	0.0205884	0.0200958	0.0210374	0.0208692	0.0211681	0.0202967	0.0205602	0.0204396	0.0210329	0.0184796	0.0191422	0.0202401	0.0189383	0.0190174	0.0242981	0.0197096	0.0200589	0.0181343	0.0207576	0.0184463	0.0201562	0.0217703	0.0168028	0.0191459	0.017523
774	0.0202218	0.0205832	0.0200895	0.0210316	0.0208583	0.0211564	0.0202818	0.0205457	0.0204277	0.0210234	0.018472	0.0191319	0.0202298	0.0189254	0.0190095	0.0242857	0.019701	0.0200481	0.018124	0.0207389	0.0184351	0.0201482	0.0217568	0.0167927	0.0191375	0.0175104
775	0.020222	0.0205775	0.0200834	0.0210257	0.0208474	0.0211449	0.0202669	0.0205312	0.020416	0.0210141	0.0184645	0.0191218	0.0202196	0.0189124	0.0190015	0.0242734	0.0196925	0.0200375	0.0181138	0.0207203	0.0184239	0.0201401	0.0217434	0.0167825	0.0191293	0.0174977
776	0.0202225	0.0205713	0.0200774	0.0210196	0.0208365	0.0211334	0.020252	0.0205167	0.0204043	0.0210051	0.018457	0.0191117	0.0202095	0.0188994	0.0189934	0.0242613	0.0196841	0.020027	0.0181036	0.0207017	0.0184128	0.0201321	0.0217301	0.0167722	0.0191213	0.017485
777	0.0202233	0.0205647	0.0200715	0.0210135	0.0208255	0.0211219	0.0202372	0.0205022	0.0203927	0.0209962	0.0184496	0.0191017	0.0201995	0.0188863	0.0189852	0.0242494	0.0196756	0.0200166	0.0180934	0.020683	0.0184018	0.020124	0.0217169	0.0167618	0.0191134	0.0174722
778	0.0202243	0.0205576	0.0200657	0.0210072	0.0208146	0.0211105	0.0202224	0.0204877	0.0203813	0.0209875	0.0184422	0.0190918	0.0201896	0.0188731	0.018977	0.0242378	0.0196672	0.0200064	0.0180832	0.0206642	0.0183911	0.020116	0.0217037	0.0167513	0.0191056	0.0174595
779	0.0202255	0.0205501	0.02006	0.0210009	0.0208037	0.0210992	0.0202075	0.0204732	0.02037	0.020979	0.0184349	0.0190819	0.0201798	0.0188599	0.0189687	0.0242263	0.0196588	0.0199961	0.0180731	0.0206453	0.0183805	0.020108	0.0216906	0.0167406	0.019098	0.0174468
780	0.020227	0.0205421	0.0200545	0.0209943	0.0207928	0.021088	0.0201928	0.0204587	0.0203589	0.0209706	0.0184276	0.0190721	0.0201701	0.0188466	0.0189603	0.024215	0.0196504	0.019986	0.0180629	0.0206264	0.0183702	0.0201001	0.0216777	0.0167296	0.0190904	0.017434
781	0.0202287	0.0205337	0.020049	0.0209877	0.0207818	0.0210769	0.020178	0.0204442	0.020348	0.0209625	0.0184203	0.0190623	0.0201606	0.0188333	0.0189519	0.0242039	0.019642	0.019976	0.0180527	0.0206074	0.0183599	0.0200921	0.0216648	0.0167183	0.019083	0.0174213
782	0.0202306	0.0205248	0.0200436	0.0209809	0.0207709	0.0210658	0.0201633	0.0204297	0.0203371	0.0209546	0.0184131	0.0190527	0.0201511	0.0188199	0.0189434	0.024193	0.0196337	0.019966	0.0180426	0.0205884	0.0183499	0.0200841	0.021652	0.0167069	0.0190757	0.0174087
783	0.0202327	0.0205155	0.0200383	0.020974	0.02076	0.0210549	0.0201486	0.0204153	0.0203264	0.0209468	0.0184059	0.019043	0.0201416	0.0188065	0.018935	0.0241823	0.0196254	0.0199562	0.0180324	0.0205693	0.01834	0.0200762	0.0216393	0.0166952	0.0190685	0.017396
784	0.020235	0.0205058	0.0200331	0.0209669	0.020749	0.021044	0.020134	0.0204008	0.0203159	0.0209393	0.0183987	0.0190334	0.0201323	0.018793	0.0189265	0.0241717	0.019617	0.0199464	0.0180222	0.0205503	0.0183303	0.0200682	0.0216266	0.0166833	0.0190614	0.0173834
785	0.0202375	0.0204957	0.020028	0.0209597	0.020738	0.0210332	0.0201193	0.0203864	0.0203055	0.0209319	0.0183915	0.0190239	0.020123	0.0187795	0.0189181	0.0241613	0.0196087	0.0199367	0.018012	0.0205312	0.0183207	0.0200603	0.021614	0.0166712	0.0190543	0.0173708
786	0.0202402	0.0204851	0.0200229	0.0209524	0.020727	0.0210225	0.0201048	0.0203721	0.0202952	0.0209247	0.0183843	0.0190143	0.0201138	0.0187659	0.0189098	0.024151	0.0196004	0.0199271	0.0180018	0.0205121	0.0183114	0.0200524	0.0216014	0.0166589	0.0190473	0.0173583
787	0.020243	0.0204741	0.0200179	0.0209449	0.0207159	0.0210118	0.0200902	0.0203577	0.020285	0.0209177	0.0183772	0.0190049	0.0201047	0.0187524	0.0189015	0.0241408	0.0195921	0.0199175	0.0179916	0.020493	0.0183022	0.0200445	0.0215889	0.0166464	0.0190403	0.0173458
788	0.0202461	0.0204627	0.020013	0.0209373	0.0207049	0.0210012	0.0200758	0.0203434	0.020275	0.0209108	0.01837	0.0189954	0.0200957	0.0187388	0.0188934	0.0241307	0.0195838	0.019908	0.0179814	0.020474	0.0182932	0.0200366	0.0215764	0.0166339	0.0190333	0.0173333
789	0.0202493	0.020451	0.0200082	0.0209295	0.0206937	0.0209908	0.0200613	0.0203291	0.0202651	0.0209041	0.0183628	0.018986	0.0200866	0.0187252	0.0188853	0.0241207	0.0195755	0.0198985	0.0179712	0.0204549	0.0182844	0.0200286	0.021564	0.0166211	0.0190264	0.017321
790	0.0202526	0.0204388	0.0200034	0.0209216	0.0206825	0.0209804	0.0200469	0.0203149	0.0202553	0.0208975	0.0183556	0.0189767	0.0200777	0.0187116	0.0188774	0.0241108	0.0195672	0.0198891	0.017961	0.0204359	0.0182757	0.0200207	0.0215516	0.0166083	0.0190195	0.0173087
791	0.0202562	0.0204264	0.0199987	0.0209137	0.0206713	0.0209701	0.0200326	0.0203007	0.0202457	0.0208911	0.0183484	0.0189673	0.0200688	0.018698	0.0188695	0.024101	0.019559	0.0198797	0.0179508	0.020417	0.0182672	0.0200128	0.0215392	0.0165954	0.0190127	0.0172965
792	0.0202598	0.0204137	0.019994	0.0209057	0.0206601	0.0209599	0.0200183	0.0202865	0.0202362	0.0208848	0.0183412	0.018958	0.0200599	0.0186845	0.0188618	0.0240913	0.0195507	0.0198703	0.0179406	0.0203981	0.0182588	0.0200049	0.0215269	0.0165824	0.0190058	0.0172844
793	0.0202636	0.0204007	0.0199894	0.0208976	0.0206488	0.0209498	0.0200041	0.0202724	0.0202268	0.0208786	0.0183339	0.0189487	0.0200511	0.0186709	0.0188543	0.0240816	0.0195424	0.019861	0.0179304	0.0203793	0.0182505	0.019997	0.0215147	0.0165694	0.0189989	0.0172723
794	0.0202675	0.0203874	0.0199848	0.0208895	0.0206374	0.0209399	0.0199899	0.0202584	0.0202175	0.0208725	0.0183266	0.0189395	0.0200423	0.0186574	0.0188468	0.0240719	0.0195341	0.0198517	0.0179203	0.0203605	0.0182423	0.0199891	0.0215024	0.0165563	0.0189919	0.0172604
795	0.0202716	0.020374	0.0199802	0.0208814	0.0206261	0.02093	0.0199758	0.0202444	0.0202083	0.0208665	0.0183193	0.0189302	0.0200335	0.0186438	0.0188395	0.0240623	0.0195258	0.0198425	0.0179102	0.0203418	0.0182343	0.0199812	0.0214903	0.0165431	0.018985	0.0172486
796	0.0202757	0.0203604	0.0199757	0.0208732	0.0206146	0.0209201	0.0199618	0.0202304	0.0201993	0.0208607	0.018312	0.018921	0.0200247	0.0186303	0.0188323	0.0240528	0.0195176	0.0198332	0.0179001	0.0203233	0.0182264	0.0199733	0.0214781	0.01653	0.018978	0.0172369
797	0.02028	0.0203467	0.0199712	0.0208651	0.0206032	0.0209104	0.0199478	0.0202165	0.0201904	0.0208549	0.0183046	0.0189118	0.020016	0.0186169	0.0188253	0.0240432	0.0195093	0.0198241	0.01789	0.0203048	0.0182185	0.0199653	0.021466	0.0165169	0.0189709	0.0172253
798	0.0202843	0.0203328	0.0199668	0.0208571	0.0205917	0.0209008	0.0199339	0.0202027	0.0201816	0.0208492	0.0182972	0.0189026	0.0200072	0.0186035	0.0188184	0.0240337	0.019501	0.0198149	0.01788	0.0202865	0.0182107	0.0199574	0.0214539	0.0165038	0.0189638	0.0172138
799	0.0202888	0.0203189	0.0199624	0.020849	0.0205802	0.0208912	0.0199201	0.0201889	0.0201728	0.0208436	0.0182897	0.0188935	0.0199985	0.0185901	0.0188115	0.0240241	0.0194926	0.0198058	0.0178701	0.0202682	0.018203	0.0199495	0.0214419	0.0164907	0.0189567	0.0172024
800	0.0202933	0.0203048	0.0199579	0.020841	0.0205686	0.0208818	0.0199064	0.0201752	0.0201642	0.020838	0.0182822	0.0188844	0.0199898	0.0185768	0.0188049	0.0240145	0.0194843	0.0197967	0.0178601	0.0202501	0.0181954	0.0199415	0.0214299	0.0164778	0.0189494	0.0171911
801	0.0202979	0.0202905	0.0199535	0.020833	0.0205571	0.0208724	0.0198927	0.0201616	0.0201557	0.0208325	0.0182747	0.0188752	0.0199811	0.0185636	0.0187983	0.0240049	0.019476	0.0197876	0.0178502	0.0202322	0.0181878	0.0199336	0.0214179	0.0164648	0.018942	0.0171799
802	0.0203026	0.0202762	0.0199491	0.0208252	0.0205455	0.0208631	0.0198791	0.020148	0.0201473	0.0208271	0.0182671	0.0188661	0.0199723	0.0185504	0.0187919	0.0239953	0.0194676	0.0197786	0.0178403	0.0202144	0.0181802	0.0199256	0.0214059	0.016452	0.0189346	0.0171687
803	0.0203074	0.0202617	0.0199448	0.0208174	0.0205339	0.0208539	0.0198656	0.0201345	0.020139	0.0208217	0.0182594	0.018857	0.0199636	0.0185373	0.0187857	0.0239856	0.0194593	0.0197696	0.0178304	0.0201968	0.0181727	0.0199176	0.021394	0.0164393	0.018927	0.0171576
804	0.0203122	0.0202472	0.0199404	0.0208097	0.0205224	0.0208447	0.0198522	0.0201211	0.0201308	0.0208164	0.0182517	0.0188479	0.0199548	0.0185243	0.0187796	0.0239759	0.0194509	0.0197606	0.0178206	0.0201793	0.0181652	0.0199096	0.0213821	0.0164268	0.0189193	0.0171466
805	0.0203171	0.0202326	0.019936	0.0208021	0.020511	0.0208357	0.0198388	0.0201078	0.0201226	0.0208111	0.0182439	0.0188388	0.0199461	0.0185114	0.0187736	0.0239661	0.0194425	0.0197517	0.0178107	0.020162	0.0181577	0.0199016	0.0213702	0.0164143	0.0189115	0.0171357
806	0.020322	0.0202179	0.0199316	0.0207946	0.0204996	0.0208266	0.0198256	0.0200945	0.0201146	0.0208058	0.0182361	0.0188297	0.0199372	0.0184986	0.0187677	0.0239562	0.0194341	0.0197427	0.017801	0.0201449	0.0181503	0.0198936	0.0213583	0.0164021	0.0189036	0.0171249
807	0.0203269	0.0202032	0.0199272	0.0207872	0.0204882	0.0208177	0.0198124	0.0200814	0.0201066	0.0208005	0.0182281	0.0188207	0.0199284	0.018486	0.018762	0.0239462	0.0194257	0.0197338	0.0177913	0.020128	0.0181428	0.0198856	0.0213465	0.01639	0.0188955	0.0171143
808	0.0203319	0.0201884	0.0199227	0.0207798	0.020477	0.0208088	0.0197993	0.0200683	0.0200987	0.0207952	0.0182201	0.0188116	0.0199195	0.0184734	0.0187564	0.0239361	0.0194172	0.0197249	0.0177817	0.0201113	0.0181353	0.0198776	0.0213347	0.0163781	0.0188873	0.0171037
809	0.0203369	0.0201738	0.0199183	0.0207726	0.0204659	0.0208	0.0197863	0.0200553	0.0200909	0.02079	0.0182121	0.0188025	0.0199106	0.018461	0.0187508	0.0239259	0.0194087	0.0197161	0.0177721	0.0200947	0.0181278	0.0198695	0.0213229	0.0163665	0.0188789	0.0170932
810	0.0203419	0.0201593	0.0199138	0.0207655	0.0204548	0.0207913	0.0197734	0.0200424	0.0200832	0.0207847	0.0182041	0.0187934	0.0199016	0.0184487	0.0187454	0.0239156	0.0194002	0.0197072	0.0177627	0.0200784	0.0181202	0.0198615	0.0213111	0.016355	0.0188704	0.0170827
811	0.0203469	0.0201449	0.0199093	0.0207585	0.0204439	0.0207826	0.0197605	0.0200295	0.0200755	0.0207794	0.0181961	0.0187843	0.0198927	0.0184366	0.0187401	0.0239051	0.0193917	0.0196984	0.0177533	0.0200623	0.0181126	0.0198534	0.0212993	0.0163439	0.0188617	0.0170724
812	0.0203519	0.0201306	0.0199048	0.0207515	0.020433	0.020774	0.0197478	0.0200168	0.0200679	0.0207741	0.0181881	0.0187752	0.0198837	0.0184245	0.0187349	0.0238945	0.0193831	0.0196896	0.017744	0.0200464	0.018105	0.0198453	0.0212875	0.016333	0.0188528	0.0170621
813	0.020357	0.0201165	0.0199002	0.0207446	0.0204222	0.0207655	0.0197351	0.0200041	0.0200604	0.0207688	0.0181802	0.0187661	0.0198746	0.0184125	0.0187297	0.0238838	0.0193745	0.0196808	0.0177347	0.0200308	0.0180973	0.0198371	0.0212757	0.0163224	0.0188438	0.0170519
814	0.020362	0.0201025	0.0198956	0.0207379	0.0204115	0.0207569	0.0197224	0.0199915	0.0200529	0.0207634	0.0181722	0.018757	0.0198656	0.0184007	0.0187247	0.0238729	0.0193659	0.019672	0.0177255	0.0200153	0.0180895	0.019829	0.021264	0.0163121	0.0188347	0.0170417
815	0.0203669	0.0200888	0.0198909	0.0207312	0.0204009	0.0207485	0.0197099	0.0199791	0.0200455	0.020758	0.0181642	0.0187479	0.0198565	0.0183889	0.0187197	0.0238619	0.0193572	0.0196632	0.0177164	0.0200002	0.0180817	0.0198209	0.0212522	0.0163021	0.0188253	0.0170316
816	0.0203719	0.0200752	0.0198862	0.0207246	0.0203903	0.0207401	0.0196974	0.0199667	0.0200381	0.0207525	0.0181562	0.0187388	0.0198473	0.0183772	0.0187148	0.0238508	0.0193486	0.0196544	0.0177073	0.0199852	0.0180738	0.0198129	0.0212404	0.0162925	0.0188157	0.0170214
817	0.0203768	0.0200618	0.0198815	0.020718	0.0203799	0.0207318	0.0196849	0.0199544	0.0200308	0.020747	0.0181482	0.0187296	0.0198381	0.0183656	0.0187099	0.0238395	0.01934	0.0196457	0.0176983	0.0199706	0.0180659	0.019805	0.0212286	0.0162833	0.018806	0.0170113
818	0.0203817	0.0200486	0.0198766	0.0207115	0.0203694	0.0207235	0.0196726	0.0199421	0.0200236	0.0207414	0.0181402	0.0187204	0.0198289	0.018354	0.0187051	0.0238281	0.0193315	0.0196369	0.0176893	0.0199562	0.0180578	0.0197971	0.0212168	0.0162744	0.0187961	0.0170011
819	0.0203865	0.0200357	0.0198718	0.0207051	0.0203591	0.0207152	0.0196603	0.01993	0.0200164	0.0207358	0.0181322	0.0187113	0.0198196	0.0183425	0.0187004	0.0238166	0.0193229	0.0196282	0.0176804	0.019942	0.0180497	0.0197893	0.021205	0.016266	0.018786	0.016991
820	0.0203913	0.0200229	0.0198668	0.0206988	0.0203488	0.020707	0.0196481	0.019918	0.0200092	0.02073	0.0181243	0.0187021	0.0198102	0.0183309	0.0186957	0.023805	0.0193144	0.0196195	0.0176715	0.0199281	0.0180414	0.0197815	0.0211932	0.0162579	0.0187758	0.0169809
821	0.020396	0.0200104	0.0198618	0.0206925	0.0203386	0.0206988	0.0196361	0.019906	0.0200021	0.0207242	0.0181164	0.0186928	0.0198009	0.0183194	0.018691	0.0237934	0.0193059	0.0196108	0.0176627	0.0199144	0.0180332	0.0197737	0.0211814	0.0162503	0.0187654	0.0169709
822	0.0204006	0.019998	0.0198567	0.0206863	0.0203284	0.0206907	0.0196241	0.019894	0.019995	0.0207183	0.0181085	0.0186836	0.0197915	0.0183078	0.0186864	0.0237817	0.0192975	0.019602	0.0176539	0.0199009	0.0180249	0.019766	0.0211695	0.0162431	0.0187549	0.0169608
823	0.0204052	0.0199858	0.0198515	0.0206802	0.0203183	0.0206826	0.0196122	0.0198822	0.019988	0.0207122	0.0181006	0.0186743	0.0197821	0.0182963	0.0186818	0.0237699	0.019289	0.0195933	0.0176452	0.0198876	0.0180167	0.0197584	0.0211576	0.0162363	0.0187444	0.0169508
824	0.0204096	0.0199738	0.0198462	0.0206741	0.0203083	0.0206746	0.0196003	0.0198704	0.019981	0.0207061	0.0180928	0.018665	0.0197726	0.0182847	0.0186773	0.023758	0.0192806	0.0195846	0.0176365	0.0198747	0.0180085	0.0197508	0.0211457	0.0162299	0.0187337	0.0169408
825	0.020414	0.019962	0.0198409	0.0206681	0.0202983	0.0206665	0.0195886	0.0198586	0.019974	0.0206998	0.0180849	0.0186558	0.0197632	0.018273	0.0186727	0.0237461	0.0192722	0.0195759	0.0176278	0.019862	0.0180003	0.0197433	0.0211338	0.0162238	0.018723	0.0169308
826	0.0204183	0.0199504	0.0198354	0.0206621	0.0202884	0.0206586	0.019577	0.0198469	0.0199671	0.0206934	0.0180771	0.0186465	0.0197538	0.0182614	0.0186682	0.0237341	0.0192638	0.0195672	0.0176191	0.0198496	0.0179923	0.0197357	0.0211219	0.016218	0.0187122	0.0169208
827	0.0204225	0.019939	0.0198299	0.0206562	0.0202785	0.0206506	0.0195654	0.0198352	0.0199602	0.0206869	0.0180694	0.0186372	0.0197444	0.0182497	0.0186636	0.023722	0.0192554	0.0195585	0.0176105	0.0198376	0.0179845	0.0197282	0.02111	0.0162125	0.0187014	0.0169109
828	0.0204265	0.0199279	0.0198243	0.0206503	0.0202687	0.0206427	0.0195539	0.0198235	0.0199533	0.0206803	0.0180616	0.0186279	0.019735	0.0182381	0.0186591	0.0237098	0.0192469	0.0195498	0.0176019	0.0198258	0.0179768	0.0197207	0.0210981	0.0162074	0.0186905	0.016901
829	0.0204304	0.019917	0.0198185	0.0206445	0.0202589	0.0206348	0.0195425	0.0198119	0.0199464	0.0206736	0.0180539	0.0186187	0.0197257	0.0182265	0.0186546	0.0236976	0.0192385	0.0195412	0.0175934	0.0198143	0.0179693	0.0197132	0.0210863	0.0162026	0.0186795	0.0168911
830	0.0204343	0.0199064	0.0198127	0.0206387	0.0202492	0.0206269	0.0195312	0.0198003	0.0199395	0.0206667	0.0180462	0.0186095	0.0197165	0.0182148	0.01865	0.0236854	0.0192301	0.0195325	0.0175848	0.019803	0.0179619	0.0197057	0.0210744	0.016198	0.0186685	0.0168813
831	0.0204379	0.019896	0.0198067	0.0206329	0.0202395	0.020619	0.0195199	0.0197887	0.0199327	0.0206599	0.0180385	0.0186003	0.0197073	0.0182031	0.0186455	0.0236732	0.0192217	0.0195239	0.0175763	0.0197919	0.0179548	0.0196982	0.0210627	0.0161937	0.0186574	0.0168715
832	0.0204415	0.0198858	0.0198006	0.0206272	0.0202299	0.0206112	0.0195087	0.0197771	0.0199258	0.020653	0.0180309	0.0185912	0.0196981	0.0181914	0.0186409	0.023661	0.0192133	0.0195153	0.0175678	0.019781	0.0179478	0.0196908	0.021051	0.0161896	0.0186463	0.0168618
833	0.0204449	0.019876	0.0197944	0.0206215	0.0202203	0.0206034	0.0194976	0.0197656	0.019919	0.020646	0.0180232	0.0185821	0.0196889	0.0181796	0.0186363	0.0236488	0.0192049	0.0195068	0.0175593	0.0197702	0.0179411	0.0196833	0.0210393	0.0161857	0.0186351	0.0168521
834	0.0204481	0.0198663	0.019788	0.0206158	0.0202107	0.0205956	0.0194865	0.0197541	0.0199122	0.020639	0.0180156	0.0185731	0.0196798	0.0181678	0.0186317	0.0236366	0.0191964	0.0194983	0.0175508	0.0197596	0.0179345	0.0196758	0.0210277	0.016182	0.0186239	0.0168424
835	0.0204511	0.019857	0.0197816	0.0206102	0.0202012	0.0205878	0.0194756	0.0197426	0.0199054	0.0206321	0.018008	0.0185641	0.0196707	0.018156	0.018627	0.0236244	0.019188	0.0194898	0.0175423	0.0197492	0.0179281	0.0196683	0.0210162	0.0161784	0.0186126	0.0168328
836	0.020454	0.0198478	0.019775	0.0206046	0.0201917	0.02058	0.0194647	0.0197311	0.0198986	0.0206251	0.0180004	0.0185552	0.0196617	0.0181441	0.0186223	0.0236122	0.0191796	0.0194815	0.0175338	0.0197389	0.0179219	0.0196608	0.0210048	0.016175	0.0186013	0.0168232
837	0.0204568	0.019839	0.0197683	0.020599	0.0201823	0.0205723	0.0194538	0.0197197	0.0198918	0.0206182	0.0179928	0.0185463	0.0196526	0.0181322	0.0186175	0.0236001	0.0191711	0.0194732	0.0175253	0.0197288	0.0179158	0.0196533	0.0209935	0.0161718	0.01859	0.0168137
838	0.0204593	0.0198303	0.0197614	0.0205934	0.0201728	0.0205645	0.0194431	0.0197083	0.019885	0.0206113	0.0179853	0.0185375	0.0196436	0.0181203	0.0186127	0.023588	0.0191626	0.019465	0.0175168	0.0197188	0.01791	0.0196458	0.0209823	0.0161687	0.0185787	0.0168042
839	0.0204616	0.0198219	0.0197545	0.0205879	0.0201634	0.0205568	0.0194323	0.0196969	0.0198782	0.0206045	0.0179777	0.0185287	0.0196347	0.0181083	0.0186078	0.023576	0.0191541	0.0194569	0.0175083	0.0197089	0.0179044	0.0196382	0.0209712	0.0161657	0.0185673	0.0167948
840	0.0204638	0.0198138	0.0197474	0.0205824	0.0201541	0.0205491	0.0194217	0.0196855	0.0198714	0.0205978	0.0179702	0.01852	0.0196257	0.0180964	0.0186029	0.023564	0.0191457	0.0194489	0.0174999	0.0196992	0.017899	0.0196307	0.0209602	0.0161628	0.0185559	0.0167854
841	0.0204657	0.0198058	0.0197402	0.0205769	0.0201447	0.0205413	0.019411	0.0196741	0.0198646	0.0205912	0.0179627	0.0185113	0.0196168	0.0180845	0.0185979	0.0235521	0.0191372	0.019441	0.0174913	0.0196896	0.0178938	0.0196232	0.0209493	0.0161601	0.0185446	0.0167761
842	0.0204674	0.0197981	0.0197329	0.0205714	0.0201354	0.0205336	0.0194005	0.0196627	0.0198578	0.0205848	0.0179552	0.0185027	0.019608	0.0180725	0.0185928	0.0235402	0.0191287	0.0194332	0.0174828	0.0196801	0.0178888	0.0196157	0.0209385	0.0161574	0.0185332	0.0167669
843	0.0204689	0.0197906	0.0197255	0.0205659	0.0201261	0.0205258	0.0193899	0.0196514	0.019851	0.0205785	0.0179477	0.0184941	0.0195991	0.0180606	0.0185876	0.0235283	0.0191202	0.0194254	0.0174743	0.0196707	0.0178839	0.0196081	0.0209277	0.0161549	0.0185217	0.0167577
844	0.0204702	0.0197833	0.0197179	0.0205604	0.0201168	0.0205181	0.0193795	0.0196401	0.0198442	0.0205723	0.0179402	0.0184855	0.0195903	0.0180486	0.0185824	0.0235166	0.0191117	0.0194177	0.0174657	0.0196614	0.0178792	0.0196006	0.0209171	0.0161524	0.0185103	0.0167486
845	0.0204712	0.0197763	0.0197102	0.0205549	0.0201076	0.0205104	0.0193691	0.0196288	0.0198374	0.0205662	0.0179327	0.018477	0.0195816	0.0180367	0.0185771	0.0235049	0.0191031	0.0194101	0.017457	0.0196522	0.0178746	0.019593	0.0209066	0.0161501	0.0184989	0.0167395
846	0.020472	0.0197694	0.0197024	0.0205494	0.0200983	0.0205026	0.0193588	0.0196175	0.0198305	0.0205602	0.0179253	0.0184686	0.0195729	0.0180247	0.0185717	0.0234933	0.0190946	0.0194026	0.0174484	0.0196431	0.0178701	0.0195854	0.0208961	0.0161478	0.0184875	0.0167305
847	0.0204726	0.0197628	0.0196945	0.0205439	0.0200891	0.0204949	0.0193485	0.0196062	0.0198237	0.0205544	0.0179179	0.0184602	0.0195642	0.0180128	0.0185662	0.0234817	0.0190861	0.0193951	0.0174398	0.019634	0.0178657	0.0195778	0.0208858	0.0161456	0.0184761	0.0167216
848	0.0204729	0.0197563	0.0196864	0.0205384	0.0200799	0.0204871	0.0193383	0.0195949	0.0198168	0.0205486	0.0179104	0.0184518	0.0195556	0.0180009	0.0185607	0.0234702	0.0190776	0.0193877	0.0174311	0.019625	0.0178614	0.0195702	0.0208755	0.0161435	0.0184647	0.0167127
849	0.0204729	0.0197501	0.0196782	0.0205329	0.0200707	0.0204793	0.0193281	0.0195837	0.0198101	0.020543	0.017903	0.0184434	0.019547	0.0179891	0.0185551	0.0234588	0.0190691	0.0193803	0.0174225	0.0196161	0.0178572	0.0195626	0.0208653	0.0161414	0.0184534	0.0167038
850	0.0204727	0.0197441	0.0196698	0.0205274	0.0200615	0.0204715	0.0193181	0.0195725	0.0198033	0.0205375	0.0178956	0.0184351	0.0195385	0.0179772	0.0185495	0.0234474	0.0190606	0.019373	0.0174138	0.0196073	0.017853	0.019555	0.0208552	0.0161394	0.018442	0.016695
851	0.0204721	0.0197382	0.0196613	0.0205218	0.0200523	0.0204637	0.019308	0.0195613	0.0197966	0.0205321	0.0178882	0.0184268	0.01953	0.0179654	0.018544	0.023436	0.0190521	0.0193657	0.0174051	0.0195985	0.0178489	0.0195473	0.0208452	0.0161375	0.0184307	0.0166862
852	0.0204713	0.0197325	0.0196527	0.0205163	0.0200431	0.0204559	0.0192981	0.0195501	0.0197899	0.0205268	0.0178808	0.0184185	0.0195215	0.0179537	0.0185383	0.0234247	0.0190437	0.0193585	0.0173964	0.0195898	0.0178448	0.0195396	0.0208353	0.0161356	0.0184194	0.0166773
853	0.0204702	0.019727	0.0196439	0.0205107	0.0200339	0.020448	0.0192881	0.0195389	0.0197833	0.0205217	0.0178734	0.0184103	0.0195131	0.0179419	0.0185327	0.0234135	0.0190352	0.0193514	0.0173877	0.0195811	0.0178407	0.0195319	0.0208254	0.0161337	0.0184081	0.0166684
854	0.0204689	0.0197217	0.0196349	0.0205051	0.0200247	0.0204402	0.0192783	0.0195278	0.0197768	0.0205167	0.017866	0.0184021	0.0195047	0.0179303	0.018527	0.0234022	0.0190267	0.0193443	0.0173789	0.0195724	0.0178366	0.0195242	0.0208156	0.0161319	0.0183969	0.0166595
855	0.0204672	0.0197166	0.0196258	0.0204995	0.0200155	0.0204323	0.0192685	0.0195167	0.0197704	0.0205118	0.0178586	0.0183939	0.0194963	0.0179186	0.0185214	0.023391	0.0190182	0.0193372	0.0173701	0.0195637	0.0178326	0.0195165	0.0208058	0.0161301	0.0183857	0.0166504
856	0.0204652	0.0197116	0.0196165	0.0204939	0.0200063	0.0204245	0.0192587	0.0195056	0.0197641	0.0205071	0.0178512	0.0183857	0.0194879	0.017907	0.0185158	0.0233798	0.0190098	0.0193302	0.0173613	0.0195551	0.0178284	0.0195088	0.0207961	0.0161283	0.0183746	0.0166414
857	0.0204629	0.0197068	0.0196071	0.0204882	0.0199971	0.0204166	0.0192491	0.0194946	0.019758	0.0205024	0.0178439	0.0183776	0.0194796	0.0178955	0.0185102	0.0233686	0.0190014	0.0193232	0.0173524	0.0195465	0.0178243	0.019501	0.0207864	0.0161266	0.0183635	0.0166323
858	0.0204603	0.0197022	0.0195976	0.0204825	0.0199879	0.0204087	0.0192394	0.0194835	0.019752	0.0204979	0.0178365	0.0183695	0.0194714	0.017884	0.0185046	0.0233575	0.018993	0.0193162	0.0173434	0.0195379	0.0178201	0.0194932	0.0207768	0.0161249	0.0183524	0.0166232
859	0.0204575	0.0196977	0.0195879	0.0204767	0.0199787	0.0204008	0.0192298	0.0194726	0.0197462	0.0204934	0.0178291	0.0183614	0.0194631	0.0178726	0.0184991	0.0233463	0.0189846	0.0193093	0.0173344	0.0195293	0.0178158	0.0194855	0.0207672	0.0161231	0.0183414	0.0166142
860	0.0204544	0.0196934	0.019578	0.020471	0.0199695	0.020393	0.0192203	0.0194616	0.0197406	0.020489	0.0178218	0.0183534	0.0194549	0.0178613	0.0184936	0.0233351	0.0189762	0.0193024	0.0173255	0.0195207	0.0178115	0.0194777	0.0207576	0.0161214	0.0183305	0.0166051
861	0.0204509	0.0196892	0.0195681	0.0204652	0.0199602	0.0203851	0.0192108	0.0194507	0.0197351	0.0204848	0.0178144	0.0183453	0.0194467	0.01785	0.0184881	0.023324	0.0189678	0.0192956	0.0173165	0.0195121	0.017807	0.0194699	0.0207481	0.0161197	0.0183197	0.0165961
862	0.0204472	0.0196852	0.0195581	0.0204593	0.019951	0.0203773	0.0192014	0.0194398	0.0197297	0.0204806	0.0178071	0.0183373	0.0194385	0.0178388	0.0184827	0.0233128	0.0189595	0.0192888	0.0173075	0.0195035	0.0178025	0.0194621	0.0207386	0.016118	0.0183089	0.016587
863	0.0204431	0.0196813	0.019548	0.0204534	0.0199417	0.0203695	0.019192	0.0194289	0.0197245	0.0204764	0.0177997	0.0183294	0.0194303	0.0178277	0.0184773	0.0233016	0.0189511	0.019282	0.0172985	0.0194948	0.0177978	0.0194543	0.0207291	0.0161162	0.0182982	0.0165779
864	0.0204387	0.0196776	0.0195378	0.0204474	0.0199325	0.0203618	0.0191827	0.0194181	0.0197195	0.0204724	0.0177924	0.0183214	0.0194221	0.0178167	0.018472	0.0232904	0.0189428	0.0192752	0.0172896	0.0194862	0.0177929	0.0194465	0.0207196	0.0161144	0.0182877	0.0165688
865	0.020434	0.019674	0.0195275	0.0204414	0.0199232	0.0203541	0.0191734	0.0194074	0.0197147	0.0204683	0.0177851	0.0183135	0.019414	0.0178058	0.0184668	0.0232791	0.0189345	0.0192684	0.0172806	0.0194775	0.017788	0.0194387	0.0207101	0.0161126	0.0182772	0.0165597
866	0.020429	0.0196705	0.0195172	0.0204354	0.0199139	0.0203465	0.0191641	0.0193966	0.01971	0.0204644	0.0177778	0.0183055	0.0194059	0.0177949	0.0184616	0.0232678	0.0189263	0.0192617	0.0172716	0.0194688	0.0177829	0.0194309	0.0207006	0.0161108	0.018267	0.0165506
867	0.0204236	0.0196672	0.0195068	0.0204293	0.0199045	0.0203389	0.0191549	0.0193859	0.0197056	0.0204605	0.0177704	0.0182976	0.0193978	0.0177842	0.0184565	0.0232565	0.0189181	0.019255	0.0172626	0.01946	0.0177776	0.0194231	0.0206912	0.0161089	0.0182568	0.0165415
868	0.0204178	0.019664	0.0194964	0.0204231	0.0198952	0.0203315	0.0191458	0.0193753	0.0197013	0.0204566	0.017763	0.0182898	0.0193897	0.0177736	0.0184515	0.0232452	0.0189098	0.0192483	0.0172536	0.0194512	0.0177722	0.0194153	0.0206817	0.016107	0.0182465	0.0165324
869	0.0204117	0.0196609	0.019486	0.0204169	0.0198859	0.0203241	0.0191367	0.0193647	0.0196972	0.0204528	0.0177557	0.0182819	0.0193816	0.0177631	0.0184466	0.0232338	0.0189017	0.0192416	0.0172445	0.0194424	0.0177666	0.0194076	0.0206722	0.016105	0.0182362	0.0165234
870	0.0204053	0.0196579	0.0194755	0.0204106	0.0198765	0.0203168	0.0191276	0.0193541	0.0196933	0.020449	0.0177483	0.0182741	0.0193736	0.0177528	0.0184418	0.0232224	0.0188935	0.019235	0.0172355	0.0194335	0.0177608	0.0193999	0.0206626	0.016103	0.0182258	0.0165143
871	0.0203984	0.019655	0.0194651	0.0204042	0.0198671	0.0203097	0.0191186	0.0193436	0.0196895	0.0204452	0.0177409	0.0182663	0.0193655	0.0177425	0.0184371	0.0232109	0.0188854	0.0192283	0.0172264	0.0194245	0.0177549	0.0193922	0.0206531	0.0161009	0.0182152	0.0165053
872	0.0203912	0.0196523	0.0194546	0.0203978	0.0198576	0.0203026	0.0191096	0.0193331	0.0196859	0.0204415	0.0177336	0.0182585	0.0193575	0.0177323	0.0184324	0.0231993	0.0188773	0.0192216	0.0172174	0.0194155	0.0177487	0.0193846	0.0206435	0.0160988	0.0182045	0.0164962
873	0.0203836	0.0196496	0.0194442	0.0203913	0.0198482	0.0202957	0.0191007	0.0193227	0.0196825	0.0204377	0.0177262	0.0182507	0.0193494	0.0177223	0.0184279	0.0231877	0.0188693	0.019215	0.0172083	0.0194064	0.0177424	0.0193771	0.0206339	0.0160966	0.0181937	0.0164872
874	0.0203757	0.0196471	0.0194339	0.0203848	0.0198387	0.0202889	0.0190918	0.0193123	0.0196792	0.020434	0.0177188	0.0182429	0.0193414	0.0177124	0.0184234	0.023176	0.0188613	0.0192083	0.0171992	0.0193974	0.0177357	0.0193695	0.0206243	0.0160944	0.0181827	0.0164781
875	0.0203674	0.0196446	0.0194236	0.0203781	0.0198292	0.0202823	0.0190829	0.019302	0.019676	0.0204303	0.0177115	0.0182352	0.0193333	0.0177026	0.0184189	0.0231643	0.0188534	0.0192017	0.0171901	0.0193883	0.0177289	0.0193621	0.0206146	0.0160921	0.0181716	0.0164691
876	0.0203587	0.0196423	0.0194133	0.0203714	0.0198196	0.0202758	0.0190741	0.0192917	0.019673	0.0204266	0.017704	0.0182274	0.0193253	0.017693	0.0184146	0.0231524	0.0188455	0.019195	0.0171811	0.0193792	0.0177219	0.0193546	0.0206049	0.0160897	0.0181604	0.0164601
877	0.0203497	0.01964	0.0194031	0.0203646	0.0198101	0.0202695	0.0190653	0.0192815	0.0196701	0.0204228	0.0176966	0.0182197	0.0193173	0.0176835	0.0184103	0.0231405	0.0188377	0.0191884	0.017172	0.0193701	0.0177148	0.0193471	0.0205951	0.0160873	0.018149	0.0164512
878	0.0203403	0.0196378	0.019393	0.0203578	0.0198005	0.0202633	0.0190566	0.0192713	0.0196674	0.0204191	0.0176892	0.018212	0.0193092	0.017674	0.018406	0.0231285	0.0188298	0.0191817	0.0171629	0.0193611	0.0177075	0.0193397	0.0205854	0.016085	0.0181374	0.0164423
879	0.0203305	0.0196357	0.0193829	0.0203509	0.0197909	0.0202572	0.0190479	0.0192612	0.0196648	0.0204153	0.0176817	0.0182044	0.0193012	0.0176647	0.0184018	0.0231164	0.018822	0.019175	0.0171538	0.0193521	0.0177	0.0193322	0.0205755	0.0160826	0.0181256	0.0164334
880	0.0203204	0.0196337	0.0193729	0.0203439	0.0197813	0.0202513	0.0190392	0.0192511	0.0196623	0.0204115	0.0176742	0.0181967	0.0192931	0.0176554	0.0183977	0.0231042	0.0188142	0.0191684	0.0171448	0.0193433	0.0176925	0.0193248	0.0205657	0.0160804	0.0181137	0.0164246
881	0.02031	0.0196317	0.0193631	0.0203368	0.0197717	0.0202455	0.0190306	0.0192411	0.0196599	0.0204076	0.0176667	0.0181891	0.0192851	0.0176461	0.0183936	0.023092	0.0188065	0.0191617	0.0171357	0.0193346	0.0176848	0.0193174	0.0205557	0.0160784	0.0181017	0.0164158
882	0.0202993	0.0196299	0.0193533	0.0203297	0.0197621	0.0202398	0.0190219	0.0192312	0.0196576	0.0204038	0.0176592	0.0181815	0.019277	0.0176368	0.0183895	0.0230796	0.0187988	0.019155	0.0171267	0.019326	0.017677	0.01931	0.0205457	0.0160765	0.0180895	0.0164071
883	0.0202883	0.019628	0.0193437	0.0203225	0.0197525	0.0202343	0.0190134	0.0192213	0.0196554	0.0203998	0.0176517	0.018174	0.0192689	0.0176276	0.0183855	0.0230673	0.0187911	0.0191482	0.0171177	0.0193176	0.0176691	0.0193026	0.0205357	0.0160747	0.0180772	0.0163984
884	0.0202772	0.0196263	0.0193342	0.0203152	0.0197428	0.0202289	0.0190048	0.0192115	0.0196533	0.0203959	0.0176442	0.0181665	0.0192609	0.0176184	0.0183816	0.0230548	0.0187835	0.0191415	0.0171087	0.0193094	0.0176611	0.0192952	0.0205256	0.0160732	0.0180648	0.0163898
885	0.0202658	0.0196246	0.0193248	0.020308	0.0197332	0.0202237	0.0189963	0.0192017	0.0196513	0.0203918	0.0176366	0.018159	0.0192528	0.0176092	0.0183776	0.0230422	0.0187759	0.0191347	0.0170997	0.0193013	0.0176531	0.0192879	0.0205154	0.0160717	0.0180523	0.0163813
886	0.0202543	0.019623	0.0193156	0.0203006	0.0197236	0.0202185	0.0189878	0.019192	0.0196494	0.0203877	0.0176291	0.0181515	0.0192447	0.0176	0.0183737	0.0230295	0.0187684	0.0191279	0.0170908	0.0192935	0.017645	0.0192806	0.0205051	0.0160705	0.0180396	0.0163729
887	0.0202426	0.0196214	0.0193064	0.0202932	0.019714	0.0202136	0.0189794	0.0191824	0.0196475	0.0203836	0.0176216	0.0181441	0.0192365	0.0175909	0.0183698	0.0230168	0.0187609	0.0191211	0.0170818	0.0192858	0.0176368	0.0192732	0.0204948	0.0160694	0.0180269	0.0163645
888	0.0202308	0.0196198	0.0192974	0.0202858	0.0197044	0.0202087	0.0189709	0.0191728	0.0196457	0.0203794	0.017614	0.0181366	0.0192284	0.0175817	0.018366	0.0230039	0.0187535	0.0191142	0.0170729	0.0192783	0.0176285	0.0192659	0.0204844	0.0160684	0.0180142	0.0163562
889	0.0202188	0.0196183	0.0192884	0.0202783	0.0196948	0.0202039	0.0189625	0.0191633	0.019644	0.020375	0.0176065	0.0181292	0.0192203	0.0175727	0.0183622	0.022991	0.0187461	0.0191074	0.017064	0.019271	0.0176202	0.0192586	0.0204739	0.0160676	0.0180013	0.0163481
890	0.0202066	0.0196169	0.0192796	0.0202708	0.0196853	0.0201993	0.0189541	0.0191539	0.0196424	0.0203706	0.0175989	0.0181219	0.0192121	0.0175637	0.0183583	0.022978	0.0187387	0.0191005	0.0170552	0.0192638	0.0176119	0.0192513	0.0204634	0.0160669	0.0179885	0.01634
891	0.0201943	0.0196154	0.0192709	0.0202633	0.0196758	0.0201948	0.0189457	0.0191446	0.0196408	0.0203662	0.0175914	0.0181146	0.0192039	0.0175547	0.0183545	0.022965	0.0187314	0.0190936	0.0170464	0.0192568	0.0176035	0.019244	0.020453	0.0160664	0.0179756	0.016332
892	0.0201819	0.019614	0.0192622	0.0202558	0.0196664	0.0201904	0.0189373	0.0191353	0.0196393	0.0203616	0.0175838	0.0181073	0.0191957	0.0175457	0.0183507	0.0229519	0.0187241	0.0190866	0.0170376	0.0192498	0.0175951	0.0192367	0.0204425	0.016066	0.0179626	0.0163241
893	0.0201694	0.0196127	0.0192537	0.0202483	0.019657	0.0201861	0.0189288	0.0191261	0.0196378	0.0203569	0.0175763	0.0181	0.0191875	0.0175368	0.018347	0.0229387	0.0187168	0.0190796	0.0170288	0.0192431	0.0175867	0.0192295	0.0204321	0.0160657	0.0179497	0.0163164
894	0.0201568	0.0196113	0.0192453	0.0202408	0.0196476	0.0201818	0.0189203	0.019117	0.0196363	0.0203521	0.0175688	0.0180928	0.0191792	0.0175279	0.0183432	0.0229255	0.0187095	0.0190726	0.0170201	0.0192364	0.0175782	0.0192222	0.0204217	0.0160655	0.0179367	0.0163087
895	0.0201442	0.01961	0.019237	0.0202333	0.0196383	0.0201777	0.0189119	0.0191079	0.0196349	0.0203472	0.0175612	0.0180856	0.0191709	0.0175191	0.0183394	0.0229123	0.0187022	0.0190656	0.0170115	0.0192299	0.0175697	0.0192149	0.0204114	0.0160655	0.0179238	0.0163012
896	0.0201315	0.0196087	0.0192289	0.0202258	0.019629	0.0201737	0.0189034	0.019099	0.0196335	0.0203421	0.0175537	0.0180785	0.0191626	0.0175103	0.0183356	0.0228991	0.0186949	0.0190585	0.0170029	0.0192235	0.0175611	0.0192076	0.020401	0.0160655	0.0179109	0.0162939
897	0.0201189	0.0196074	0.0192208	0.0202183	0.0196198	0.0201698	0.0188949	0.0190901	0.0196321	0.020337	0.0175462	0.0180714	0.0191543	0.0175015	0.0183318	0.0228858	0.0186876	0.0190514	0.0169943	0.0192172	0.0175525	0.0192003	0.0203907	0.0160656	0.017898	0.0162866
898	0.0201063	0.0196061	0.0192129	0.0202108	0.0196106	0.0201659	0.0188865	0.0190813	0.0196307	0.0203317	0.0175387	0.0180644	0.0191459	0.0174928	0.018328	0.0228726	0.0186803	0.0190443	0.0169858	0.019211	0.017544	0.019193	0.0203804	0.0160658	0.0178851	0.0162795
899	0.0200937	0.0196048	0.019205	0.0202033	0.0196015	0.0201622	0.018878	0.0190725	0.0196294	0.0203263	0.0175313	0.0180574	0.0191376	0.0174841	0.0183242	0.0228593	0.018673	0.0190371	0.0169773	0.0192049	0.0175354	0.0191857	0.0203702	0.0160661	0.0178723	0.0162725
900	0.0200813	0.0196036	0.0191973	0.0201959	0.0195924	0.0201585	0.0188696	0.0190639	0.019628	0.0203208	0.0175238	0.0180504	0.0191293	0.0174754	0.0183203	0.0228459	0.0186658	0.0190299	0.0169689	0.0191988	0.0175267	0.0191784	0.0203599	0.0160664	0.0178596	0.0162657
901	0.0200689	0.0196023	0.0191897	0.0201885	0.0195834	0.0201549	0.0188612	0.0190553	0.0196267	0.0203152	0.0175164	0.0180435	0.0191209	0.0174668	0.0183165	0.0228325	0.0186585	0.0190227	0.0169605	0.0191929	0.0175181	0.0191711	0.0203497	0.0160668	0.017847	0.0162591
902	0.0200566	0.019601	0.0191822	0.0201811	0.0195745	0.0201514	0.0188528	0.0190467	0.0196253	0.0203094	0.017509	0.0180366	0.0191126	0.0174582	0.0183126	0.022819	0.0186512	0.0190156	0.0169522	0.019187	0.0175094	0.0191638	0.0203394	0.0160673	0.0178344	0.0162526
903	0.0200443	0.0195997	0.0191749	0.0201737	0.0195655	0.0201479	0.0188444	0.0190383	0.019624	0.0203036	0.0175016	0.0180297	0.0191042	0.0174497	0.0183086	0.0228055	0.0186439	0.0190084	0.016944	0.0191812	0.0175007	0.0191564	0.0203292	0.0160679	0.0178219	0.0162462
904	0.0200322	0.0195984	0.0191676	0.0201664	0.0195567	0.0201445	0.018836	0.0190299	0.0196226	0.0202976	0.0174942	0.0180228	0.0190959	0.0174412	0.0183047	0.0227919	0.0186366	0.0190013	0.0169358	0.0191755	0.0174919	0.0191491	0.020319	0.0160685	0.0178095	0.0162401
905	0.0200201	0.019597	0.0191604	0.0201591	0.0195478	0.0201411	0.0188276	0.0190216	0.0196212	0.0202916	0.0174869	0.018016	0.0190875	0.0174327	0.0183007	0.0227782	0.0186294	0.0189942	0.0169277	0.0191698	0.0174832	0.0191417	0.0203088	0.0160691	0.0177973	0.016234
906	0.0200081	0.0195956	0.0191533	0.0201518	0.0195391	0.0201379	0.0188193	0.0190134	0.0196197	0.0202856	0.0174795	0.0180091	0.0190791	0.0174242	0.0182967	0.0227645	0.0186221	0.0189872	0.0169196	0.0191642	0.0174744	0.0191343	0.0202987	0.0160698	0.0177852	0.0162282
907	0.0199963	0.0195943	0.0191464	0.0201445	0.0195303	0.0201346	0.0188111	0.0190053	0.0196182	0.0202794	0.0174723	0.0180022	0.0190707	0.0174158	0.0182927	0.0227507	0.0186149	0.0189802	0.0169117	0.0191586	0.0174656	0.0191269	0.0202886	0.0160705	0.0177732	0.0162225
908	0.0199846	0.0195928	0.0191395	0.0201372	0.0195216	0.0201314	0.0188029	0.0189974	0.0196167	0.0202733	0.017465	0.0179953	0.0190623	0.0174075	0.0182887	0.0227369	0.0186077	0.0189732	0.0169038	0.0191531	0.0174568	0.0191195	0.0202785	0.0160713	0.0177614	0.016217
909	0.019973	0.0195914	0.0191327	0.02013	0.019513	0.0201283	0.0187947	0.0189895	0.0196152	0.0202671	0.0174578	0.0179884	0.0190538	0.0173991	0.0182846	0.022723	0.0186004	0.0189662	0.016896	0.0191476	0.0174479	0.0191121	0.0202685	0.016072	0.0177498	0.0162116
910	0.0199616	0.0195899	0.0191261	0.0201228	0.0195044	0.0201252	0.0187867	0.0189817	0.0196136	0.0202609	0.0174506	0.0179815	0.0190454	0.0173908	0.0182805	0.0227091	0.0185932	0.0189593	0.0168882	0.0191421	0.017439	0.0191046	0.0202584	0.0160728	0.0177383	0.0162064
911	0.0199504	0.0195884	0.0191195	0.0201155	0.0194958	0.0201222	0.0187787	0.018974	0.0196119	0.0202547	0.0174434	0.0179745	0.0190369	0.0173825	0.0182764	0.0226952	0.018586	0.0189523	0.0168805	0.0191366	0.0174301	0.0190971	0.0202485	0.0160736	0.017727	0.0162012
912	0.0199394	0.0195868	0.019113	0.0201084	0.0194872	0.0201191	0.0187708	0.0189664	0.0196102	0.0202486	0.0174363	0.0179676	0.0190284	0.0173743	0.0182722	0.0226812	0.0185788	0.0189454	0.0168729	0.0191312	0.0174212	0.0190896	0.0202385	0.0160744	0.0177159	0.0161962
913	0.0199285	0.0195851	0.0191066	0.0201012	0.0194787	0.0201162	0.018763	0.0189589	0.0196084	0.0202425	0.0174292	0.0179607	0.0190199	0.0173661	0.0182681	0.0226672	0.0185717	0.0189385	0.0168654	0.0191257	0.0174122	0.019082	0.0202286	0.0160752	0.017705	0.0161912
914	0.0199179	0.0195834	0.0191003	0.020094	0.0194703	0.0201132	0.0187552	0.0189514	0.0196065	0.0202364	0.0174221	0.0179538	0.0190114	0.0173579	0.0182638	0.0226532	0.0185645	0.0189317	0.016858	0.0191203	0.0174032	0.0190744	0.0202186	0.016076	0.0176944	0.0161863
915	0.0199073	0.0195817	0.019094	0.0200869	0.0194619	0.0201103	0.0187476	0.0189441	0.0196045	0.0202303	0.0174151	0.0179469	0.0190029	0.0173498	0.0182596	0.0226391	0.0185574	0.0189248	0.0168507	0.0191148	0.0173942	0.0190668	0.0202087	0.0160768	0.0176839	0.0161815
916	0.019897	0.0195799	0.0190879	0.0200798	0.0194535	0.0201073	0.01874	0.0189368	0.0196025	0.0202243	0.0174081	0.01794	0.0189944	0.0173417	0.0182552	0.0226251	0.0185502	0.018918	0.0168435	0.0191093	0.0173851	0.0190592	0.0201988	0.0160776	0.0176737	0.0161767
917	0.0198869	0.019578	0.0190818	0.0200727	0.0194451	0.0201044	0.0187325	0.0189295	0.0196003	0.0202183	0.0174012	0.0179331	0.0189859	0.0173336	0.0182509	0.022611	0.0185431	0.0189112	0.0168363	0.0191039	0.0173761	0.0190515	0.020189	0.0160783	0.0176637	0.0161719
918	0.0198769	0.0195761	0.0190758	0.0200656	0.0194368	0.0201016	0.0187251	0.0189224	0.0195981	0.0202124	0.0173943	0.0179262	0.0189774	0.0173256	0.0182465	0.0225969	0.018536	0.0189044	0.0168292	0.0190983	0.0173669	0.0190438	0.0201791	0.0160791	0.0176539	0.0161672
919	0.019867	0.0195741	0.0190699	0.0200585	0.0194285	0.0200987	0.0187178	0.0189153	0.0195958	0.0202064	0.0173875	0.0179194	0.0189688	0.0173176	0.0182421	0.0225828	0.0185289	0.0188977	0.0168221	0.0190928	0.0173578	0.0190361	0.0201693	0.0160798	0.0176444	0.0161626
920	0.0198574	0.019572	0.0190641	0.0200514	0.0194202	0.0200958	0.0187105	0.0189082	0.0195934	0.0202005	0.0173807	0.0179126	0.0189603	0.0173097	0.0182377	0.0225687	0.0185218	0.0188909	0.0168151	0.0190872	0.0173486	0.0190285	0.0201594	0.0160804	0.0176351	0.016158
921	0.0198479	0.0195698	0.0190583	0.0200444	0.019412	0.020093	0.0187033	0.0189012	0.0195908	0.0201947	0.0173739	0.0179058	0.0189518	0.0173017	0.0182333	0.0225545	0.0185147	0.0188842	0.0168082	0.0190816	0.0173394	0.0190208	0.0201496	0.016081	0.017626	0.0161535
922	0.0198385	0.0195675	0.0190527	0.0200373	0.0194038	0.0200901	0.0186961	0.0188943	0.0195881	0.0201888	0.0173673	0.017899	0.0189433	0.0172938	0.0182289	0.0225404	0.0185076	0.0188776	0.0168013	0.0190759	0.0173302	0.0190132	0.0201397	0.0160816	0.0176172	0.0161492
923	0.0198294	0.0195652	0.0190471	0.0200303	0.0193956	0.0200872	0.018689	0.0188875	0.0195854	0.020183	0.0173606	0.0178922	0.0189348	0.017286	0.0182245	0.0225262	0.0185006	0.0188709	0.0167944	0.0190702	0.017321	0.0190056	0.0201299	0.0160821	0.0176086	0.0161449
924	0.0198203	0.0195627	0.0190415	0.0200233	0.0193874	0.0200843	0.018682	0.0188807	0.0195825	0.0201772	0.0173541	0.0178854	0.0189263	0.0172782	0.0182201	0.0225121	0.0184935	0.0188642	0.0167876	0.0190644	0.0173117	0.018998	0.02012	0.0160825	0.0176002	0.0161408
925	0.0198115	0.0195602	0.019036	0.0200163	0.0193793	0.0200814	0.0186751	0.018874	0.0195796	0.0201715	0.0173476	0.0178787	0.0189178	0.0172703	0.0182157	0.0224979	0.0184865	0.0188576	0.0167809	0.0190586	0.0173023	0.0189905	0.0201102	0.0160829	0.0175919	0.0161367
926	0.0198027	0.0195576	0.0190306	0.0200093	0.0193712	0.0200785	0.0186682	0.0188673	0.0195765	0.0201657	0.0173411	0.017872	0.0189093	0.0172625	0.0182113	0.0224838	0.0184795	0.018851	0.0167741	0.0190527	0.017293	0.0189829	0.0201003	0.0160832	0.0175838	0.0161328
927	0.0197942	0.0195548	0.0190253	0.0200023	0.0193631	0.0200756	0.0186614	0.0188607	0.0195734	0.0201601	0.0173347	0.0178653	0.0189008	0.0172548	0.018207	0.0224696	0.0184725	0.0188444	0.0167674	0.0190467	0.0172837	0.0189754	0.0200904	0.0160834	0.0175757	0.0161289
928	0.0197858	0.019552	0.01902	0.0199953	0.019355	0.0200726	0.0186546	0.0188541	0.0195703	0.0201544	0.0173283	0.0178586	0.0188923	0.017247	0.0182026	0.0224555	0.0184655	0.0188379	0.0167607	0.0190407	0.0172743	0.018968	0.0200805	0.0160835	0.0175678	0.0161251
929	0.0197775	0.019549	0.0190148	0.0199883	0.019347	0.0200697	0.0186479	0.0188476	0.0195671	0.0201488	0.0173219	0.017852	0.0188839	0.0172393	0.0181983	0.0224413	0.0184585	0.0188313	0.016754	0.0190346	0.0172649	0.0189606	0.0200706	0.0160836	0.0175599	0.0161214
930	0.0197694	0.0195459	0.0190096	0.0199814	0.019339	0.0200667	0.0186413	0.0188412	0.0195639	0.0201433	0.0173155	0.0178453	0.0188755	0.0172315	0.0181941	0.0224272	0.0184515	0.0188248	0.0167473	0.0190284	0.0172555	0.0189532	0.0200607	0.0160836	0.017552	0.0161178
931	0.0197614	0.0195427	0.0190045	0.0199744	0.019331	0.0200636	0.0186347	0.0188348	0.0195607	0.0201378	0.0173092	0.0178387	0.0188671	0.0172238	0.0181898	0.0224131	0.0184446	0.0188183	0.0167407	0.0190222	0.0172461	0.0189459	0.0200508	0.0160834	0.0175442	0.0161143
932	0.0197535	0.0195394	0.0189995	0.0199675	0.019323	0.0200605	0.0186281	0.0188285	0.0195575	0.0201323	0.0173028	0.0178322	0.0188587	0.0172161	0.0181855	0.022399	0.0184377	0.0188119	0.016734	0.0190159	0.0172366	0.0189386	0.0200408	0.0160832	0.0175365	0.0161108
933	0.0197458	0.0195359	0.0189945	0.0199605	0.019315	0.0200574	0.0186216	0.0188222	0.0195544	0.0201269	0.0172965	0.0178256	0.0188503	0.0172085	0.0181813	0.0223849	0.0184307	0.0188054	0.0167274	0.0190096	0.0172272	0.0189314	0.0200308	0.0160829	0.0175288	0.0161075
934	0.0197382	0.0195323	0.0189895	0.0199536	0.0193071	0.0200542	0.0186152	0.018816	0.0195514	0.0201215	0.0172901	0.0178191	0.018842	0.0172009	0.0181771	0.0223708	0.0184238	0.018799	0.0167208	0.0190033	0.0172176	0.0189242	0.0200208	0.0160824	0.0175211	0.0161042
935	0.0197308	0.0195286	0.0189847	0.0199466	0.0192991	0.020051	0.0186088	0.0188098	0.0195485	0.0201162	0.0172838	0.0178125	0.0188337	0.0171933	0.018173	0.0223567	0.0184169	0.0187925	0.0167142	0.018997	0.017208	0.0189169	0.0200108	0.0160819	0.0175134	0.016101
936	0.0197235	0.0195248	0.0189798	0.0199397	0.0192912	0.0200478	0.0186024	0.0188036	0.0195457	0.0201108	0.0172775	0.0178061	0.0188255	0.0171858	0.0181689	0.0223427	0.01841	0.0187862	0.0167076	0.0189907	0.0171984	0.0189098	0.0200007	0.0160813	0.0175058	0.0160979
937	0.0197163	0.0195208	0.018975	0.0199328	0.0192833	0.0200444	0.0185961	0.0187975	0.019543	0.0201055	0.0172711	0.0177996	0.0188173	0.0171784	0.0181648	0.0223287	0.0184032	0.0187798	0.016701	0.0189845	0.0171886	0.0189026	0.0199906	0.0160806	0.0174981	0.0160948
938	0.0197093	0.0195166	0.0189703	0.0199259	0.0192754	0.0200411	0.0185899	0.0187915	0.0195404	0.0201002	0.0172648	0.0177932	0.0188091	0.017171	0.0181607	0.0223147	0.0183963	0.0187734	0.0166945	0.0189783	0.0171787	0.0188954	0.0199804	0.01608	0.0174905	0.0160919
939	0.0197023	0.0195123	0.0189655	0.0199189	0.0192675	0.0200376	0.0185836	0.0187854	0.0195378	0.020095	0.0172585	0.0177868	0.018801	0.0171637	0.0181567	0.0223007	0.0183895	0.0187671	0.016688	0.0189722	0.0171687	0.0188883	0.0199702	0.0160794	0.0174829	0.016089
940	0.0196955	0.0195078	0.0189609	0.019912	0.0192596	0.0200341	0.0185774	0.0187794	0.0195354	0.0200897	0.0172521	0.0177804	0.018793	0.0171565	0.0181527	0.0222868	0.0183826	0.0187608	0.0166814	0.0189662	0.0171585	0.0188811	0.01996	0.0160788	0.0174753	0.0160862
941	0.0196889	0.0195032	0.0189562	0.0199051	0.0192518	0.0200305	0.0185713	0.0187735	0.0195332	0.0200845	0.0172458	0.0177741	0.018785	0.0171493	0.0181487	0.0222728	0.0183758	0.0187545	0.0166749	0.0189603	0.0171482	0.018874	0.0199497	0.0160782	0.0174677	0.0160834
942	0.0196823	0.0194984	0.0189516	0.0198982	0.0192439	0.0200268	0.0185652	0.0187676	0.019531	0.0200792	0.0172395	0.0177678	0.018777	0.0171421	0.0181448	0.0222589	0.0183691	0.0187482	0.0166684	0.0189546	0.0171378	0.0188669	0.0199394	0.0160777	0.0174602	0.0160807
943	0.0196759	0.0194935	0.0189471	0.0198912	0.0192361	0.0200231	0.0185591	0.0187617	0.0195289	0.020074	0.0172331	0.0177615	0.0187691	0.017135	0.0181409	0.0222451	0.0183624	0.0187419	0.0166619	0.018949	0.0171273	0.0188599	0.0199291	0.0160773	0.0174526	0.0160781
944	0.0196695	0.0194884	0.0189426	0.0198843	0.0192282	0.0200193	0.018553	0.0187558	0.019527	0.0200688	0.0172268	0.0177552	0.0187613	0.0171279	0.018137	0.0222313	0.0183557	0.0187357	0.0166554	0.0189436	0.0171166	0.0188529	0.0199188	0.016077	0.0174451	0.0160756
945	0.0196633	0.0194831	0.0189381	0.0198774	0.0192204	0.0200154	0.018547	0.01875	0.0195252	0.0200635	0.0172205	0.017749	0.0187535	0.0171209	0.0181331	0.0222175	0.0183492	0.0187294	0.016649	0.0189383	0.0171058	0.0188458	0.0199084	0.0160767	0.0174377	0.0160731
946	0.0196572	0.0194776	0.0189336	0.0198705	0.0192125	0.0200114	0.018541	0.0187442	0.0195235	0.0200583	0.0172142	0.0177428	0.0187458	0.0171139	0.0181292	0.0222037	0.0183426	0.0187232	0.0166425	0.0189332	0.0170949	0.0188389	0.0198979	0.0160764	0.0174302	0.0160707
947	0.0196512	0.019472	0.0189292	0.0198635	0.0192046	0.0200074	0.018535	0.0187384	0.019522	0.0200531	0.0172079	0.0177367	0.0187382	0.0171069	0.0181253	0.02219	0.0183362	0.0187171	0.0166361	0.0189283	0.0170838	0.0188319	0.0198874	0.0160763	0.0174228	0.0160684
948	0.0196454	0.0194662	0.0189248	0.0198566	0.0191967	0.0200032	0.0185291	0.0187326	0.0195206	0.0200478	0.0172016	0.0177306	0.0187307	0.0171	0.0181215	0.0221763	0.0183298	0.0187109	0.0166296	0.0189235	0.0170727	0.0188249	0.0198769	0.0160763	0.0174154	0.0160661
949	0.0196396	0.0194602	0.0189204	0.0198497	0.0191889	0.019999	0.0185232	0.0187269	0.0195192	0.0200426	0.0171953	0.0177245	0.0187232	0.0170931	0.0181177	0.0221626	0.0183234	0.0187047	0.0166232	0.0189188	0.0170613	0.018818	0.0198663	0.0160763	0.0174081	0.0160639
950	0.0196339	0.019454	0.018916	0.0198427	0.019181	0.0199947	0.0185173	0.0187212	0.019518	0.0200373	0.0171891	0.0177184	0.0187158	0.0170862	0.0181139	0.0221489	0.0183171	0.0186986	0.0166168	0.0189143	0.0170499	0.018811	0.0198557	0.0160764	0.0174007	0.0160617
951	0.0196283	0.0194477	0.0189117	0.0198358	0.0191731	0.0199903	0.0185114	0.0187155	0.019517	0.020032	0.0171828	0.0177124	0.0187085	0.0170793	0.01811	0.0221351	0.0183109	0.0186925	0.0166104	0.01891	0.0170383	0.0188041	0.019845	0.0160765	0.0173935	0.0160596
952	0.0196229	0.0194412	0.0189073	0.0198289	0.0191651	0.0199859	0.0185055	0.0187098	0.019516	0.0200267	0.0171766	0.0177064	0.0187012	0.0170725	0.0181062	0.0221214	0.0183047	0.0186864	0.0166041	0.0189059	0.0170266	0.0187971	0.0198343	0.0160768	0.0173863	0.0160576
953	0.0196175	0.0194345	0.018903	0.0198219	0.0191572	0.0199814	0.0184997	0.0187041	0.0195151	0.0200214	0.0171704	0.0177005	0.018694	0.0170657	0.0181024	0.0221075	0.0182986	0.0186803	0.0165977	0.0189019	0.0170148	0.0187902	0.0198236	0.0160771	0.0173791	0.0160556
954	0.0196122	0.0194276	0.0188987	0.0198149	0.0191493	0.0199768	0.0184938	0.0186985	0.0195143	0.020016	0.0171642	0.0176946	0.0186869	0.0170589	0.0180987	0.0220937	0.0182925	0.0186743	0.0165914	0.018898	0.0170029	0.0187832	0.0198128	0.0160775	0.017372	0.0160537
955	0.019607	0.0194206	0.0188945	0.019808	0.0191413	0.0199722	0.018488	0.0186928	0.0195135	0.0200107	0.0171581	0.0176888	0.0186799	0.0170522	0.0180949	0.0220797	0.0182865	0.0186683	0.016585	0.0188943	0.0169909	0.0187763	0.019802	0.0160779	0.0173649	0.0160518
956	0.0196019	0.0194134	0.0188902	0.019801	0.0191334	0.0199675	0.0184822	0.0186872	0.0195129	0.0200053	0.0171519	0.017683	0.0186729	0.0170456	0.0180911	0.0220658	0.0182805	0.0186623	0.0165787	0.0188907	0.0169788	0.0187693	0.0197912	0.0160784	0.0173579	0.01605
957	0.0195969	0.019406	0.018886	0.019794	0.0191254	0.0199628	0.0184764	0.0186816	0.0195124	0.0199998	0.0171458	0.0176773	0.018666	0.0170389	0.0180873	0.0220518	0.0182745	0.0186564	0.0165725	0.0188873	0.0169666	0.0187623	0.0197804	0.016079	0.0173509	0.0160483
958	0.019592	0.0193984	0.0188817	0.019787	0.0191174	0.019958	0.0184706	0.0186759	0.0195119	0.0199943	0.0171397	0.0176717	0.0186592	0.0170324	0.0180835	0.0220377	0.0182687	0.0186505	0.0165662	0.018884	0.0169543	0.0187553	0.0197694	0.0160797	0.017344	0.0160466
959	0.0195872	0.0193906	0.0188775	0.01978	0.0191094	0.0199532	0.0184648	0.0186703	0.0195116	0.0199888	0.0171336	0.0176661	0.0186524	0.0170258	0.0180797	0.0220236	0.0182628	0.0186446	0.01656	0.0188808	0.016942	0.0187483	0.0197584	0.0160804	0.0173371	0.0160449
960	0.0195824	0.0193827	0.0188732	0.019773	0.0191014	0.0199484	0.018459	0.0186647	0.0195113	0.0199832	0.0171276	0.0176606	0.0186458	0.0170193	0.0180759	0.0220095	0.018257	0.0186387	0.0165537	0.0188777	0.0169296	0.0187413	0.0197473	0.0160812	0.0173303	0.0160433
961	0.0195778	0.0193746	0.018869	0.019766	0.0190934	0.0199436	0.0184532	0.0186591	0.019511	0.0199776	0.0171216	0.0176552	0.0186392	0.0170129	0.0180722	0.0219953	0.0182513	0.0186329	0.0165475	0.0188746	0.0169172	0.0187342	0.0197362	0.016082	0.0173236	0.0160417
962	0.0195732	0.0193663	0.0188648	0.0197589	0.0190854	0.0199388	0.0184474	0.0186535	0.0195109	0.0199719	0.0171156	0.0176498	0.0186328	0.0170065	0.0180684	0.021981	0.0182456	0.018627	0.0165413	0.0188717	0.0169047	0.0187271	0.0197249	0.0160829	0.0173169	0.0160402
963	0.0195687	0.0193579	0.0188605	0.0197519	0.0190774	0.019934	0.0184417	0.0186478	0.0195107	0.0199662	0.0171097	0.0176446	0.0186264	0.0170001	0.0180646	0.0219667	0.01824	0.0186212	0.0165352	0.0188689	0.0168922	0.01872	0.0197135	0.0160839	0.0173104	0.0160388
964	0.0195643	0.0193493	0.0188563	0.0197448	0.0190694	0.0199293	0.0184359	0.0186422	0.0195107	0.0199605	0.0171038	0.0176394	0.0186201	0.0169938	0.0180607	0.0219524	0.0182344	0.0186153	0.016529	0.0188661	0.0168797	0.0187129	0.0197021	0.0160849	0.0173038	0.0160373
965	0.0195599	0.0193406	0.0188521	0.0197377	0.0190614	0.0199246	0.0184301	0.0186366	0.0195107	0.0199546	0.0170979	0.0176343	0.0186138	0.0169875	0.0180569	0.0219381	0.0182289	0.0186095	0.0165229	0.0188634	0.0168671	0.0187057	0.0196906	0.016086	0.0172974	0.016036
966	0.0195556	0.0193318	0.0188478	0.0197306	0.0190534	0.0199201	0.0184243	0.0186309	0.0195107	0.0199487	0.017092	0.0176293	0.0186077	0.0169813	0.0180531	0.0219237	0.0182235	0.0186037	0.0165168	0.0188608	0.0168546	0.0186985	0.019679	0.0160871	0.017291	0.0160347
967	0.0195514	0.0193228	0.0188436	0.0197235	0.0190454	0.0199156	0.0184185	0.0186253	0.0195108	0.0199428	0.0170862	0.0176243	0.0186016	0.0169751	0.0180492	0.0219093	0.0182181	0.0185979	0.0165107	0.0188582	0.016842	0.0186912	0.0196673	0.0160882	0.0172847	0.0160335
968	0.0195472	0.0193137	0.0188393	0.0197164	0.0190374	0.0199111	0.0184126	0.0186196	0.0195109	0.0199368	0.0170805	0.0176195	0.0185957	0.016969	0.0180454	0.0218948	0.0182128	0.0185921	0.0165046	0.0188557	0.0168294	0.0186839	0.0196555	0.0160895	0.0172785	0.0160324
969	0.0195431	0.0193045	0.018835	0.0197092	0.0190293	0.0199068	0.0184068	0.018614	0.019511	0.0199307	0.0170747	0.0176148	0.0185898	0.0169629	0.0180415	0.0218803	0.0182075	0.0185863	0.0164986	0.0188532	0.0168169	0.0186766	0.0196437	0.0160907	0.0172724	0.0160313
970	0.0195391	0.0192952	0.0188307	0.0197021	0.0190213	0.0199026	0.018401	0.0186083	0.0195112	0.0199245	0.017069	0.0176101	0.0185841	0.0169568	0.0180376	0.0218658	0.0182023	0.0185805	0.0164926	0.0188507	0.0168044	0.0186692	0.0196318	0.016092	0.0172663	0.0160303
971	0.0195352	0.0192858	0.0188264	0.0196949	0.0190132	0.0198985	0.0183951	0.0186026	0.0195113	0.0199183	0.0170634	0.0176055	0.0185786	0.0169508	0.0180337	0.0218512	0.0181972	0.0185747	0.0164867	0.0188482	0.0167919	0.0186617	0.0196198	0.0160933	0.0172604	0.0160295
972	0.0195313	0.0192764	0.0188221	0.0196878	0.0190052	0.0198945	0.0183892	0.0185969	0.0195115	0.019912	0.0170578	0.0176009	0.0185731	0.0169449	0.0180297	0.0218365	0.0181922	0.0185689	0.0164807	0.0188458	0.0167795	0.0186542	0.0196077	0.0160947	0.0172545	0.0160287
973	0.0195274	0.019267	0.0188178	0.0196806	0.0189971	0.0198906	0.0183833	0.0185913	0.0195117	0.0199056	0.0170522	0.0175964	0.0185678	0.016939	0.0180258	0.0218218	0.0181872	0.0185631	0.0164748	0.0188434	0.0167671	0.0186467	0.0195956	0.0160961	0.0172488	0.0160281
974	0.0195236	0.0192575	0.0188134	0.0196734	0.0189891	0.0198868	0.0183774	0.0185856	0.0195119	0.0198991	0.0170467	0.0175919	0.0185626	0.0169331	0.0180218	0.021807	0.0181823	0.0185573	0.016469	0.0188409	0.0167548	0.0186391	0.0195835	0.0160976	0.0172431	0.0160276
975	0.0195199	0.019248	0.018809	0.0196661	0.0189811	0.0198831	0.0183715	0.0185799	0.0195121	0.0198926	0.0170413	0.0175874	0.0185575	0.0169273	0.0180178	0.0217922	0.0181774	0.0185515	0.0164632	0.0188385	0.0167425	0.0186314	0.0195713	0.0160991	0.0172375	0.0160272
976	0.0195162	0.0192385	0.0188046	0.0196589	0.0189731	0.0198795	0.0183655	0.0185742	0.0195124	0.019886	0.0170359	0.0175829	0.0185526	0.0169216	0.0180138	0.0217773	0.0181725	0.0185457	0.0164576	0.018836	0.0167303	0.0186237	0.019559	0.0161006	0.017232	0.0160269
977	0.0195126	0.0192291	0.0188002	0.0196515	0.0189651	0.019876	0.0183594	0.0185686	0.0195126	0.0198793	0.0170305	0.0175784	0.0185477	0.0169159	0.0180097	0.0217623	0.0181677	0.01854	0.0164521	0.0188335	0.0167182	0.0186159	0.0195467	0.0161021	0.0172265	0.0160267
978	0.019509	0.0192197	0.0187957	0.0196442	0.0189572	0.0198726	0.0183534	0.018563	0.0195127	0.0198726	0.0170252	0.017574	0.018543	0.0169102	0.0180056	0.0217472	0.018163	0.0185342	0.0164467	0.018831	0.0167062	0.018608	0.0195344	0.0161037	0.0172212	0.0160266
979	0.0195054	0.0192103	0.0187912	0.0196368	0.0189492	0.0198692	0.0183473	0.0185573	0.0195129	0.0198657	0.0170199	0.0175696	0.0185384	0.0169046	0.0180015	0.0217321	0.0181583	0.0185285	0.0164413	0.0188285	0.0166943	0.0186002	0.019522	0.0161053	0.017216	0.0160267
980	0.0195019	0.0192009	0.0187867	0.0196294	0.0189413	0.019866	0.0183412	0.0185518	0.019513	0.0198589	0.0170147	0.0175652	0.0185339	0.0168991	0.0179974	0.021717	0.0181536	0.0185229	0.0164361	0.0188259	0.0166825	0.0185923	0.0195096	0.016107	0.0172108	0.0160268
981	0.0194985	0.0191916	0.0187822	0.0196219	0.0189334	0.0198629	0.0183351	0.0185462	0.0195132	0.019852	0.0170096	0.0175609	0.0185295	0.0168936	0.0179932	0.0217018	0.0181489	0.0185172	0.016431	0.0188232	0.0166708	0.0185843	0.0194972	0.0161086	0.0172057	0.016027
982	0.019495	0.0191824	0.0187776	0.0196144	0.0189255	0.0198598	0.0183291	0.0185407	0.0195132	0.0198451	0.0170045	0.0175567	0.0185252	0.0168881	0.0179891	0.0216865	0.0181443	0.0185116	0.016426	0.0188205	0.0166593	0.0185763	0.0194848	0.0161103	0.0172007	0.0160273
983	0.0194916	0.0191731	0.0187729	0.0196069	0.0189176	0.0198568	0.018323	0.0185353	0.0195133	0.0198382	0.0169995	0.0175525	0.018521	0.0168827	0.0179849	0.0216712	0.0181397	0.0185061	0.0164211	0.0188177	0.0166478	0.0185682	0.0194723	0.016112	0.0171957	0.0160278
984	0.0194883	0.0191639	0.0187683	0.0195993	0.0189098	0.0198539	0.0183169	0.0185299	0.0195133	0.0198313	0.0169946	0.0175483	0.018517	0.0168773	0.0179806	0.0216559	0.0181352	0.0185005	0.0164163	0.0188149	0.0166366	0.0185601	0.0194598	0.0161137	0.0171909	0.0160285
985	0.019485	0.0191548	0.0187636	0.0195917	0.018902	0.0198511	0.0183108	0.0185245	0.0195133	0.0198243	0.0169898	0.0175442	0.018513	0.0168721	0.0179764	0.0216406	0.0181306	0.018495	0.0164116	0.0188119	0.0166254	0.0185519	0.0194474	0.0161154	0.0171861	0.0160293
986	0.0194817	0.0191457	0.0187588	0.0195841	0.0188943	0.0198483	0.0183047	0.0185193	0.0195132	0.0198174	0.0169851	0.0175401	0.0185091	0.0168668	0.0179721	0.0216252	0.0181261	0.0184895	0.016407	0.0188089	0.0166144	0.0185436	0.0194349	0.0161172	0.0171815	0.0160303
987	0.0194784	0.0191366	0.018754	0.0195765	0.0188866	0.0198456	0.0182986	0.0185141	0.019513	0.0198104	0.0169804	0.0175361	0.0185053	0.0168616	0.0179679	0.0216098	0.0181216	0.018484	0.0164025	0.0188058	0.0166036	0.0185353	0.0194224	0.0161189	0.017177	0.0160314
988	0.0194752	0.0191276	0.0187492	0.0195688	0.0188789	0.019843	0.0182925	0.018509	0.0195128	0.0198035	0.0169758	0.0175321	0.0185016	0.0168565	0.0179636	0.0215944	0.0181171	0.0184786	0.0163981	0.0188025	0.016593	0.0185269	0.01941	0.0161207	0.0171727	0.0160327
989	0.019472	0.0191187	0.0187443	0.0195612	0.0188713	0.0198404	0.0182864	0.0185041	0.0195126	0.0197966	0.0169713	0.0175281	0.0184979	0.0168514	0.0179593	0.021579	0.0181126	0.0184732	0.0163938	0.0187992	0.0165825	0.0185185	0.0193975	0.0161225	0.0171685	0.0160342
990	0.0194688	0.0191098	0.0187394	0.0195535	0.0188637	0.0198379	0.0182803	0.0184993	0.0195122	0.0197897	0.0169669	0.0175242	0.0184944	0.0168464	0.017955	0.0215636	0.0181081	0.0184678	0.0163896	0.0187957	0.0165722	0.01851	0.0193851	0.0161242	0.0171644	0.0160359
991	0.0194656	0.019101	0.0187344	0.0195458	0.0188562	0.0198354	0.0182743	0.0184946	0.0195118	0.0197828	0.0169625	0.0175203	0.0184909	0.0168414	0.0179507	0.0215482	0.0181036	0.0184625	0.0163855	0.018792	0.0165621	0.0185014	0.0193727	0.016126	0.0171605	0.0160376
992	0.0194625	0.0190922	0.0187294	0.0195382	0.0188487	0.0198331	0.0182683	0.01849	0.0195113	0.0197759	0.0169582	0.0175165	0.0184875	0.0168365	0.0179464	0.0215329	0.0180991	0.0184571	0.0163815	0.0187883	0.0165522	0.0184928	0.0193603	0.0161278	0.0171567	0.0160395
993	0.0194594	0.0190835	0.0187244	0.0195305	0.0188412	0.0198307	0.0182623	0.0184855	0.0195107	0.019769	0.0169539	0.0175126	0.0184842	0.0168316	0.0179421	0.0215175	0.0180947	0.0184518	0.0163776	0.0187844	0.0165425	0.0184841	0.019348	0.0161296	0.0171531	0.0160416
994	0.0194563	0.0190749	0.0187193	0.0195228	0.0188337	0.0198284	0.0182564	0.0184811	0.0195101	0.0197621	0.0169497	0.0175088	0.018481	0.0168267	0.0179378	0.0215021	0.0180902	0.0184466	0.0163738	0.0187805	0.016533	0.0184753	0.0193356	0.0161314	0.0171495	0.0160437
995	0.0194532	0.0190663	0.0187142	0.0195151	0.0188263	0.0198262	0.0182506	0.0184769	0.0195093	0.0197552	0.0169455	0.0175051	0.0184778	0.0168219	0.0179336	0.0214868	0.0180857	0.0184413	0.01637	0.0187764	0.0165237	0.0184665	0.0193234	0.0161332	0.0171462	0.016046
996	0.0194501	0.0190578	0.018709	0.0195074	0.018819	0.019824	0.0182447	0.0184727	0.0195085	0.0197483	0.0169414	0.0175013	0.0184746	0.0168172	0.0179293	0.0214715	0.0180812	0.0184361	0.0163663	0.0187723	0.0165145	0.0184576	0.0193111	0.016135	0.0171429	0.0160483
997	0.019447	0.0190494	0.0187038	0.0194997	0.0188116	0.0198219	0.018239	0.0184686	0.0195075	0.0197413	0.0169374	0.0174976	0.0184716	0.0168125	0.017925	0.0214563	0.0180767	0.0184309	0.0163628	0.0187681	0.0165055	0.0184487	0.019299	0.0161368	0.0171398	0.0160508
998	0.0194439	0.0190411	0.0186985	0.019492	0.0188043	0.0198198	0.0182332	0.0184646	0.0195064	0.0197344	0.0169334	0.0174939	0.0184686	0.0168079	0.0179207	0.0214411	0.0180721	0.0184257	0.0163592	0.0187639	0.0164966	0.0184397	0.0192869	0.0161386	0.0171368	0.0160533
999	0.0194408	0.0190329	0.0186931	0.0194843	0.0187971	0.0198177	0.0182276	0.0184608	0.0195053	0.0197274	0.0169295	0.0174902	0.0184657	0.0168034	0.0179165	0.021426	0.0180676	0.0184205	0.0163558	0.0187595	0.0164878	0.0184307	0.0192748	0.0161404	0.0171339	0.016056
1000	0.0194378	0.0190248	0.0186878	0.0194765	0.0187898	0.0198157	0.0182219	0.018457	0.019504	0.0197204	0.0169256	0.0174866	0.0184628	0.0167989	0.0179122	0.0214109	0.018063	0.0184154	0.0163524	0.0187551	0.016479	0.0184216	0.0192628	0.0161422	0.0171311	0.0160587
1001	0.0194347	0.0190168	0.0186823	0.0194688	0.0187826	0.0198137	0.0182164	0.0184533	0.0195027	0.0197134	0.0169218	0.017483	0.0184599	0.0167945	0.017908	0.0213958	0.0180584	0.0184103	0.016349	0.0187507	0.0164703	0.0184125	0.0192509	0.016144	0.0171284	0.0160615
1002	0.0194316	0.0190089	0.0186769	0.019461	0.0187754	0.0198117	0.0182109	0.0184497	0.0195013	0.0197064	0.0169181	0.0174794	0.0184572	0.0167902	0.0179038	0.0213808	0.0180538	0.0184052	0.0163458	0.0187463	0.0164617	0.0184033	0.019239	0.0161458	0.0171258	0.0160643
1003	0.0194285	0.0190011	0.0186713	0.0194533	0.0187683	0.0198098	0.0182055	0.0184462	0.0194997	0.0196994	0.0169144	0.0174758	0.0184544	0.016786	0.0178996	0.0213659	0.0180491	0.0184001	0.0163426	0.0187418	0.0164532	0.0183941	0.0192272	0.0161476	0.0171233	0.0160672
1004	0.0194255	0.0189934	0.0186658	0.0194455	0.0187612	0.0198079	0.0182001	0.0184428	0.0194981	0.0196924	0.0169107	0.0174723	0.0184517	0.0167818	0.0178954	0.0213511	0.0180444	0.0183951	0.0163394	0.0187373	0.0164447	0.0183849	0.0192155	0.0161494	0.0171209	0.0160701
1005	0.0194224	0.0189858	0.0186601	0.0194377	0.0187541	0.019806	0.0181947	0.0184395	0.0194964	0.0196854	0.0169071	0.0174688	0.0184491	0.0167778	0.0178913	0.0213364	0.0180397	0.01839	0.0163363	0.0187328	0.0164363	0.0183757	0.0192039	0.0161512	0.0171186	0.0160731
1006	0.0194193	0.0189783	0.0186545	0.0194299	0.018747	0.0198041	0.0181894	0.0184363	0.0194946	0.0196784	0.0169036	0.0174653	0.0184465	0.0167738	0.0178871	0.0213217	0.0180349	0.018385	0.0163332	0.0187283	0.0164279	0.0183664	0.0191924	0.016153	0.0171164	0.0160761
1007	0.0194162	0.0189709	0.0186487	0.0194222	0.01874	0.0198023	0.0181842	0.0184332	0.0194927	0.0196713	0.0169001	0.0174618	0.0184439	0.0167699	0.017883	0.0213071	0.0180301	0.01838	0.0163301	0.0187237	0.0164196	0.0183571	0.0191809	0.0161549	0.0171142	0.0160791
1008	0.0194131	0.0189637	0.0186429	0.0194144	0.018733	0.0198004	0.018179	0.0184301	0.0194907	0.0196643	0.0168967	0.0174583	0.0184414	0.0167661	0.0178789	0.0212927	0.0180252	0.0183751	0.0163271	0.0187192	0.0164113	0.0183478	0.0191696	0.0161569	0.0171121	0.0160822
1009	0.0194099	0.0189564	0.018637	0.0194066	0.018726	0.0197986	0.0181738	0.0184272	0.0194886	0.0196573	0.0168933	0.0174548	0.0184389	0.0167623	0.0178748	0.0212783	0.0180203	0.0183701	0.0163241	0.0187147	0.016403	0.0183384	0.0191583	0.0161589	0.0171101	0.0160852
1010	0.0194068	0.0189493	0.0186311	0.0193987	0.0187191	0.0197968	0.0181687	0.0184243	0.0194865	0.0196503	0.01689	0.0174514	0.0184365	0.0167587	0.0178706	0.021264	0.0180153	0.0183652	0.0163212	0.0187103	0.0163947	0.018329	0.0191472	0.016161	0.0171081	0.0160883
1011	0.0194036	0.0189423	0.0186251	0.0193909	0.0187122	0.019795	0.0181636	0.0184214	0.0194843	0.0196432	0.0168867	0.017448	0.018434	0.0167551	0.0178665	0.0212499	0.0180103	0.0183603	0.0163182	0.0187059	0.0163865	0.0183197	0.0191362	0.0161631	0.0171062	0.0160913
1012	0.0194004	0.0189354	0.0186191	0.0193831	0.0187053	0.0197932	0.0181586	0.0184187	0.019482	0.0196362	0.0168834	0.0174446	0.0184316	0.0167516	0.0178624	0.0212359	0.0180052	0.0183554	0.0163153	0.0187016	0.0163783	0.0183103	0.0191253	0.0161654	0.0171043	0.0160944
1013	0.0193972	0.0189286	0.018613	0.0193753	0.0186984	0.0197914	0.0181536	0.018416	0.0194797	0.0196292	0.0168802	0.0174412	0.0184293	0.0167482	0.0178583	0.021222	0.0180001	0.0183505	0.0163124	0.0186973	0.01637	0.0183008	0.0191144	0.0161677	0.0171025	0.0160974
1014	0.0193939	0.0189218	0.0186068	0.0193675	0.0186915	0.0197896	0.0181486	0.0184134	0.0194774	0.0196221	0.016877	0.0174378	0.0184269	0.0167449	0.0178542	0.0212082	0.017995	0.0183456	0.0163095	0.0186932	0.0163618	0.0182914	0.0191037	0.0161701	0.0171007	0.0161004
1015	0.0193906	0.0189152	0.0186006	0.0193596	0.0186847	0.0197878	0.0181436	0.0184108	0.0194751	0.0196151	0.0168739	0.0174344	0.0184246	0.0167416	0.0178501	0.0211945	0.0179899	0.0183407	0.0163066	0.0186891	0.0163536	0.018282	0.0190931	0.0161726	0.0170989	0.0161033
1016	0.0193873	0.0189086	0.0185943	0.0193518	0.0186779	0.019786	0.0181387	0.0184082	0.0194728	0.019608	0.0168708	0.0174311	0.0184223	0.0167385	0.017846	0.0211809	0.0179847	0.0183359	0.0163037	0.018685	0.0163454	0.0182725	0.0190826	0.0161751	0.0170972	0.0161062
1017	0.019384	0.0189021	0.018588	0.0193439	0.0186711	0.0197842	0.0181338	0.0184058	0.0194705	0.0196009	0.0168677	0.0174277	0.0184199	0.0167354	0.0178419	0.0211675	0.0179795	0.0183311	0.0163008	0.0186811	0.0163371	0.0182631	0.0190722	0.0161777	0.0170955	0.0161091
1018	0.0193806	0.0188957	0.0185817	0.0193361	0.0186643	0.0197824	0.018129	0.0184033	0.0194683	0.0195938	0.0168647	0.0174244	0.0184177	0.0167324	0.0178378	0.0211541	0.0179743	0.0183263	0.0162978	0.0186772	0.0163289	0.0182536	0.0190619	0.0161804	0.0170938	0.0161119
1019	0.0193772	0.0188894	0.0185753	0.0193283	0.0186576	0.0197805	0.0181241	0.0184009	0.019466	0.0195867	0.0168617	0.0174211	0.0184154	0.0167295	0.0178337	0.0211409	0.017969	0.0183215	0.0162949	0.0186734	0.0163207	0.0182442	0.0190517	0.0161832	0.0170921	0.0161146
1020	0.0193738	0.0188832	0.0185689	0.0193204	0.0186509	0.0197787	0.0181193	0.0183986	0.0194638	0.0195796	0.0168587	0.0174178	0.0184131	0.0167267	0.0178296	0.0211278	0.0179638	0.0183167	0.016292	0.0186696	0.0163125	0.0182347	0.0190415	0.016186	0.0170904	0.0161173
1021	0.0193703	0.018877	0.0185624	0.0193126	0.0186442	0.0197768	0.0181145	0.0183963	0.0194617	0.0195725	0.0168557	0.0174144	0.0184108	0.016724	0.0178255	0.0211148	0.0179585	0.0183119	0.0162891	0.0186659	0.0163044	0.0182252	0.0190315	0.0161889	0.0170887	0.0161198
1022	0.0193668	0.018871	0.0185559	0.0193047	0.0186375	0.0197749	0.0181098	0.018394	0.0194596	0.0195654	0.0168528	0.0174111	0.0184086	0.0167213	0.0178214	0.0211019	0.0179532	0.0183072	0.0162861	0.0186622	0.0162962	0.0182158	0.0190214	0.0161919	0.0170871	0.0161223
1023	0.0193632	0.018865	0.0185494	0.0192969	0.0186308	0.019773	0.018105	0.0183917	0.0194575	0.0195583	0.0168499	0.0174078	0.0184063	0.0167188	0.0178173	0.021089	0.0179479	0.0183025	0.0162831	0.0186586	0.016288	0.0182063	0.0190114	0.0161949	0.0170854	0.0161247
1024	0.0193596	0.018859	0.018543	0.019289	0.0186241	0.0197711	0.0181003	0.0183895	0.0194554	0.0195511	0.016847	0.0174045	0.0184041	0.0167163	0.0178132	0.0210763	0.0179426	0.0182978	0.0162801	0.018655	0.0162799	0.0181969	0.0190014	0.016198	0.0170837	0.016127
1025	0.0193559	0.0188532	0.0185365	0.0192812	0.0186175	0.0197691	0.0180956	0.0183873	0.0194534	0.019544	0.0168442	0.0174013	0.0184018	0.0167138	0.0178091	0.0210636	0.0179372	0.0182932	0.0162771	0.0186515	0.0162718	0.0181875	0.0189914	0.0162011	0.017082	0.0161292
1026	0.0193522	0.0188474	0.01853	0.0192733	0.0186109	0.0197671	0.018091	0.018385	0.0194514	0.0195368	0.0168413	0.017398	0.0183995	0.0167115	0.017805	0.0210509	0.0179318	0.0182886	0.016274	0.018648	0.0162636	0.0181781	0.0189813	0.0162043	0.0170803	0.0161312
1027	0.0193484	0.0188417	0.0185235	0.0192655	0.0186043	0.0197651	0.0180863	0.0183828	0.0194494	0.0195296	0.0168385	0.0173947	0.0183973	0.0167092	0.0178008	0.0210384	0.0179264	0.0182841	0.0162709	0.0186446	0.0162555	0.0181686	0.0189713	0.0162076	0.0170785	0.0161332
1028	0.0193446	0.0188361	0.018517	0.0192576	0.0185977	0.019763	0.0180817	0.0183807	0.0194474	0.0195224	0.0168357	0.0173914	0.0183949	0.0167069	0.0177967	0.0210259	0.017921	0.0182797	0.0162678	0.0186412	0.0162475	0.0181593	0.0189612	0.0162109	0.0170767	0.016135
1029	0.0193407	0.0188305	0.0185106	0.0192498	0.0185911	0.0197609	0.0180771	0.0183785	0.0194455	0.0195152	0.0168329	0.0173881	0.0183926	0.0167047	0.0177926	0.0210135	0.0179156	0.0182752	0.0162646	0.0186378	0.0162394	0.0181499	0.018951	0.0162143	0.0170749	0.0161367
1030	0.0193368	0.018825	0.0185041	0.019242	0.0185845	0.0197587	0.0180725	0.0183763	0.0194436	0.0195079	0.0168302	0.0173848	0.0183902	0.0167026	0.0177885	0.0210011	0.0179102	0.0182709	0.0162613	0.0186344	0.0162314	0.0181405	0.0189409	0.0162177	0.017073	0.0161383
1031	0.0193328	0.0188196	0.0184977	0.0192341	0.0185779	0.0197565	0.0180679	0.0183741	0.0194417	0.0195007	0.0168274	0.0173816	0.0183878	0.0167005	0.0177843	0.0209888	0.0179048	0.0182665	0.016258	0.0186311	0.0162233	0.0181312	0.0189307	0.0162211	0.0170711	0.0161397
1032	0.0193288	0.0188142	0.0184913	0.0192263	0.0185714	0.0197543	0.0180633	0.0183719	0.0194399	0.0194934	0.0168247	0.0173783	0.0183854	0.0166985	0.0177802	0.0209766	0.0178994	0.0182622	0.0162547	0.0186278	0.0162153	0.0181219	0.0189205	0.0162247	0.0170691	0.016141
1033	0.0193246	0.0188089	0.018485	0.0192185	0.0185648	0.019752	0.0180588	0.0183697	0.019438	0.0194861	0.0168219	0.0173751	0.0183829	0.0166965	0.017776	0.0209645	0.017894	0.018258	0.0162513	0.0186246	0.0162073	0.0181126	0.0189103	0.0162282	0.0170671	0.0161422
1034	0.0193205	0.0188037	0.0184786	0.0192106	0.0185583	0.0197497	0.0180542	0.0183675	0.0194362	0.0194788	0.0168192	0.0173719	0.0183804	0.0166946	0.0177719	0.0209524	0.0178887	0.0182537	0.0162478	0.0186213	0.0161994	0.0181034	0.0189001	0.0162318	0.017065	0.0161433
1035	0.0193162	0.0187985	0.0184723	0.0192028	0.0185517	0.0197473	0.0180497	0.0183653	0.0194345	0.0194714	0.0168165	0.0173687	0.0183779	0.0166926	0.0177677	0.0209403	0.0178834	0.0182496	0.0162443	0.0186181	0.0161915	0.0180942	0.0188898	0.0162355	0.0170629	0.0161442
1036	0.0193119	0.0187934	0.018466	0.019195	0.0185452	0.0197448	0.0180452	0.018363	0.0194327	0.0194641	0.0168137	0.0173656	0.0183752	0.0166908	0.0177635	0.0209283	0.0178781	0.0182454	0.0162407	0.0186148	0.0161835	0.018085	0.0188796	0.0162392	0.0170608	0.0161451
1037	0.0193076	0.0187884	0.0184597	0.0191872	0.0185387	0.0197424	0.0180406	0.0183607	0.019431	0.0194567	0.016811	0.0173625	0.0183726	0.0166889	0.0177594	0.0209163	0.0178728	0.0182413	0.016237	0.0186116	0.0161757	0.0180758	0.0188693	0.0162429	0.0170586	0.0161458
1038	0.0193032	0.0187834	0.0184535	0.0191794	0.0185321	0.0197398	0.0180361	0.0183584	0.0194293	0.0194493	0.0168083	0.0173595	0.0183699	0.0166871	0.0177552	0.0209044	0.0178676	0.0182373	0.0162332	0.0186084	0.0161678	0.0180667	0.018859	0.0162467	0.0170563	0.0161464
1039	0.0192987	0.0187784	0.0184473	0.0191716	0.0185256	0.0197372	0.0180316	0.0183561	0.0194276	0.0194419	0.0168056	0.0173565	0.0183671	0.0166853	0.017751	0.0208926	0.0178623	0.0182333	0.0162295	0.0186052	0.01616	0.0180576	0.0188487	0.0162505	0.017054	0.0161469
1040	0.0192941	0.0187735	0.0184412	0.0191638	0.0185191	0.0197346	0.0180272	0.0183537	0.0194259	0.0194344	0.0168028	0.0173536	0.0183643	0.0166836	0.0177468	0.0208807	0.0178571	0.0182293	0.0162256	0.018602	0.0161522	0.0180486	0.0188384	0.0162543	0.0170516	0.0161473
1041	0.0192895	0.0187687	0.0184351	0.019156	0.0185125	0.0197319	0.0180227	0.0183512	0.0194242	0.019427	0.0168001	0.0173507	0.0183614	0.0166818	0.0177426	0.020869	0.0178519	0.0182254	0.0162217	0.0185988	0.0161444	0.0180396	0.018828	0.0162582	0.0170491	0.0161477
1042	0.0192848	0.0187639	0.0184291	0.0191482	0.018506	0.0197291	0.0180182	0.0183488	0.0194226	0.0194195	0.0167974	0.0173479	0.0183586	0.0166801	0.0177384	0.0208573	0.0178467	0.0182215	0.0162178	0.0185955	0.0161367	0.0180306	0.0188177	0.0162621	0.0170466	0.016148
1043	0.01928	0.0187592	0.0184232	0.0191404	0.0184994	0.0197263	0.0180137	0.0183463	0.0194209	0.0194119	0.0167946	0.0173453	0.0183558	0.0166784	0.0177341	0.0208456	0.0178415	0.0182177	0.0162138	0.0185923	0.016129	0.0180217	0.0188073	0.016266	0.017044	0.0161483
1044	0.0192752	0.0187545	0.0184173	0.0191326	0.0184929	0.0197234	0.0180092	0.0183437	0.0194193	0.0194044	0.0167919	0.0173427	0.0183531	0.0166767	0.0177299	0.020834	0.0178364	0.018214	0.0162099	0.0185891	0.0161213	0.0180128	0.018797	0.01627	0.0170413	0.0161485
1045	0.0192703	0.0187499	0.0184114	0.0191249	0.0184864	0.0197204	0.0180048	0.0183411	0.0194176	0.0193968	0.0167891	0.0173403	0.0183504	0.016675	0.0177257	0.0208225	0.0178312	0.0182103	0.016206	0.0185858	0.0161137	0.018004	0.0187866	0.016274	0.0170386	0.0161486
1046	0.0192653	0.0187453	0.0184056	0.0191171	0.0184798	0.0197174	0.0180003	0.0183384	0.019416	0.0193892	0.0167863	0.017338	0.0183478	0.0166733	0.0177214	0.0208109	0.0178261	0.0182067	0.0162021	0.0185826	0.0161061	0.0179952	0.0187763	0.016278	0.0170358	0.0161488
1047	0.0192602	0.0187407	0.0183999	0.0191094	0.0184733	0.0197143	0.0179958	0.0183356	0.0194144	0.0193816	0.0167835	0.0173359	0.0183452	0.0166716	0.0177172	0.0207994	0.0178209	0.0182031	0.0161982	0.0185793	0.0160985	0.0179864	0.0187659	0.016282	0.0170329	0.0161489
1048	0.0192551	0.0187363	0.0183942	0.0191016	0.0184668	0.0197112	0.0179913	0.0183328	0.0194128	0.0193739	0.0167807	0.0173338	0.0183428	0.0166699	0.0177129	0.0207879	0.0178158	0.0181996	0.0161943	0.018576	0.016091	0.0179777	0.0187556	0.0162861	0.01703	0.0161491
1049	0.0192499	0.0187318	0.0183886	0.0190939	0.0184603	0.019708	0.0179868	0.01833	0.0194111	0.0193662	0.0167779	0.0173319	0.0183405	0.0166681	0.0177086	0.0207765	0.0178107	0.0181962	0.0161904	0.0185726	0.0160835	0.0179689	0.0187453	0.0162902	0.017027	0.0161493
1050	0.0192446	0.0187274	0.018383	0.0190862	0.0184539	0.0197047	0.0179824	0.018327	0.0194095	0.0193585	0.0167751	0.0173302	0.0183382	0.0166664	0.0177043	0.020765	0.0178055	0.0181928	0.0161865	0.0185693	0.016076	0.0179601	0.0187349	0.0162943	0.017024	0.0161495
1051	0.0192392	0.018723	0.0183775	0.0190785	0.0184475	0.0197014	0.0179779	0.018324	0.0194079	0.0193508	0.0167722	0.0173286	0.018336	0.0166647	0.0177	0.0207536	0.0178004	0.0181895	0.0161826	0.0185659	0.0160686	0.0179514	0.0187246	0.0162984	0.017021	0.0161498
1052	0.0192337	0.0187187	0.0183721	0.0190708	0.0184412	0.0196979	0.0179734	0.0183209	0.0194062	0.019343	0.0167694	0.0173271	0.018334	0.0166629	0.0176957	0.0207422	0.0177953	0.0181862	0.0161787	0.0185625	0.0160612	0.0179425	0.0187143	0.0163025	0.017018	0.0161501
1053	0.0192282	0.0187144	0.0183667	0.0190631	0.0184348	0.0196945	0.0179689	0.0183177	0.0194046	0.0193352	0.0167666	0.0173257	0.018332	0.0166612	0.0176913	0.0207308	0.0177902	0.018183	0.0161749	0.018559	0.0160539	0.0179337	0.0187041	0.0163066	0.017015	0.0161505
1054	0.0192225	0.0187101	0.0183613	0.0190554	0.0184285	0.0196909	0.0179644	0.0183144	0.0194029	0.0193273	0.0167638	0.0173245	0.0183302	0.0166594	0.017687	0.0207194	0.0177851	0.0181799	0.0161712	0.0185555	0.0160466	0.0179248	0.0186938	0.0163108	0.0170121	0.016151
1055	0.0192168	0.0187059	0.018356	0.0190478	0.0184222	0.0196873	0.0179598	0.0183111	0.0194012	0.0193194	0.0167611	0.0173234	0.0183285	0.0166576	0.0176826	0.0207081	0.0177801	0.0181768	0.0161675	0.018552	0.0160394	0.0179159	0.0186836	0.016315	0.0170092	0.0161515
1056	0.019211	0.0187017	0.0183508	0.0190401	0.0184159	0.0196837	0.0179553	0.0183077	0.0193995	0.0193114	0.0167584	0.0173224	0.0183268	0.0166557	0.0176783	0.0206967	0.017775	0.0181737	0.0161638	0.0185484	0.0160322	0.0179069	0.0186734	0.0163191	0.0170065	0.0161521
1057	0.0192051	0.0186975	0.0183456	0.0190325	0.0184097	0.01968	0.0179508	0.0183042	0.0193978	0.0193034	0.0167557	0.0173215	0.0183253	0.0166539	0.0176739	0.0206854	0.0177699	0.0181706	0.0161602	0.0185448	0.016025	0.0178978	0.0186633	0.0163233	0.0170038	0.0161527
1058	0.0191991	0.0186934	0.0183405	0.0190249	0.0184034	0.0196762	0.0179463	0.0183008	0.0193961	0.0192953	0.016753	0.0173207	0.0183239	0.0166519	0.0176695	0.0206741	0.0177648	0.0181676	0.0161567	0.0185412	0.0160179	0.0178887	0.0186532	0.0163275	0.0170013	0.0161534
1059	0.019193	0.0186893	0.0183354	0.0190172	0.0183971	0.0196724	0.0179417	0.0182972	0.0193944	0.0192872	0.0167504	0.01732	0.0183226	0.01665	0.0176651	0.0206629	0.0177597	0.0181647	0.0161532	0.0185375	0.0160108	0.0178796	0.0186431	0.0163317	0.0169988	0.0161541
1060	0.0191869	0.0186852	0.0183304	0.0190096	0.0183909	0.0196686	0.0179372	0.0182937	0.0193926	0.019279	0.0167478	0.0173194	0.0183214	0.016648	0.0176607	0.0206517	0.0177547	0.0181617	0.0161498	0.0185338	0.0160038	0.0178703	0.018633	0.0163359	0.0169965	0.0161549
1061	0.0191806	0.0186812	0.0183254	0.019002	0.0183847	0.0196648	0.0179327	0.0182901	0.0193908	0.0192708	0.0167453	0.0173189	0.0183203	0.016646	0.0176563	0.0206404	0.0177496	0.0181588	0.0161464	0.0185301	0.0159969	0.017861	0.018623	0.0163401	0.0169943	0.0161558
1062	0.0191743	0.0186772	0.0183205	0.0189944	0.0183784	0.019661	0.0179282	0.0182864	0.019389	0.0192626	0.0167428	0.0173185	0.0183193	0.0166439	0.017652	0.0206293	0.0177445	0.0181559	0.0161431	0.0185263	0.01599	0.0178516	0.0186131	0.0163443	0.0169921	0.0161567
1063	0.0191678	0.0186732	0.0183157	0.0189868	0.0183722	0.0196572	0.0179237	0.0182828	0.0193872	0.0192544	0.0167403	0.0173182	0.0183183	0.0166419	0.0176475	0.0206181	0.0177394	0.0181531	0.0161398	0.0185224	0.0159831	0.0178421	0.0186031	0.0163485	0.0169901	0.0161576
1064	0.0191612	0.0186692	0.0183109	0.0189793	0.018366	0.0196534	0.0179192	0.0182791	0.0193853	0.0192461	0.016738	0.0173179	0.0183175	0.0166399	0.0176431	0.0206069	0.0177344	0.0181502	0.0161365	0.0185184	0.0159763	0.0178326	0.0185933	0.0163527	0.0169881	0.0161586
1065	0.0191546	0.0186652	0.0183061	0.0189717	0.0183599	0.0196495	0.0179147	0.0182753	0.0193834	0.0192377	0.0167357	0.0173177	0.0183167	0.0166378	0.0176386	0.0205958	0.0177293	0.0181474	0.0161333	0.0185144	0.0159696	0.017823	0.0185835	0.0163569	0.0169862	0.0161596
1066	0.0191479	0.0186613	0.0183014	0.0189641	0.0183537	0.0196457	0.0179102	0.0182716	0.0193815	0.0192293	0.0167334	0.0173176	0.018316	0.0166358	0.0176341	0.0205847	0.0177242	0.0181446	0.0161302	0.0185103	0.0159629	0.0178133	0.0185737	0.0163611	0.0169844	0.0161607
1067	0.0191411	0.0186574	0.0182968	0.0189566	0.0183476	0.019642	0.0179058	0.0182679	0.0193796	0.0192209	0.0167313	0.0173175	0.0183154	0.0166338	0.0176296	0.0205737	0.0177191	0.0181418	0.0161271	0.0185062	0.0159563	0.0178036	0.018564	0.0163653	0.0169827	0.0161618
1068	0.0191343	0.0186535	0.0182922	0.018949	0.0183415	0.0196382	0.0179013	0.0182642	0.0193776	0.0192124	0.0167292	0.0173175	0.0183148	0.0166319	0.0176251	0.0205626	0.0177141	0.018139	0.016124	0.0185019	0.0159497	0.0177937	0.0185544	0.0163694	0.0169811	0.016163
1069	0.0191273	0.0186496	0.0182876	0.0189415	0.0183354	0.0196344	0.0178968	0.0182606	0.0193756	0.0192039	0.0167273	0.0173176	0.0183143	0.01663	0.0176207	0.0205516	0.017709	0.0181363	0.016121	0.0184975	0.0159431	0.0177839	0.0185448	0.0163736	0.0169795	0.0161642
1070	0.0191204	0.0186457	0.0182831	0.018934	0.0183293	0.0196307	0.0178924	0.0182569	0.0193735	0.0191954	0.0167254	0.0173177	0.0183139	0.0166281	0.0176162	0.0205406	0.0177039	0.0181335	0.016118	0.0184931	0.0159366	0.017774	0.0185353	0.0163777	0.0169781	0.0161654
1071	0.0191133	0.0186419	0.0182787	0.0189264	0.0183232	0.019627	0.017888	0.0182533	0.0193714	0.0191867	0.0167235	0.0173178	0.0183136	0.0166264	0.0176118	0.0205297	0.0176988	0.0181307	0.0161151	0.0184885	0.0159301	0.017764	0.0185258	0.0163818	0.0169766	0.0161667
1072	0.0191062	0.0186381	0.0182743	0.0189189	0.0183171	0.0196233	0.0178836	0.0182498	0.0193692	0.0191781	0.0167217	0.017318	0.0183133	0.0166247	0.0176073	0.0205187	0.0176937	0.0181279	0.0161122	0.0184839	0.0159237	0.017754	0.0185164	0.016386	0.0169753	0.016168
1073	0.019099	0.0186342	0.0182699	0.0189114	0.018311	0.0196196	0.0178792	0.0182462	0.0193671	0.0191693	0.01672	0.0173182	0.0183132	0.0166231	0.0176029	0.0205078	0.0176886	0.0181252	0.0161093	0.0184793	0.0159173	0.0177439	0.018507	0.0163902	0.0169739	0.0161693
1074	0.0190918	0.0186304	0.0182656	0.0189038	0.0183049	0.0196159	0.0178749	0.0182427	0.0193648	0.0191605	0.0167184	0.0173184	0.018313	0.0166216	0.0175985	0.0204969	0.0176835	0.0181224	0.0161064	0.0184745	0.015911	0.0177338	0.0184978	0.0163944	0.0169727	0.0161707
1075	0.0190844	0.0186266	0.0182613	0.0188963	0.0182989	0.0196123	0.0178706	0.0182393	0.0193625	0.0191517	0.0167168	0.0173187	0.018313	0.0166202	0.0175941	0.0204861	0.0176784	0.0181196	0.0161036	0.0184698	0.0159047	0.0177237	0.0184886	0.0163986	0.0169715	0.0161721
1076	0.0190771	0.0186228	0.0182571	0.0188887	0.0182928	0.0196086	0.0178663	0.0182359	0.0193602	0.0191427	0.0167153	0.017319	0.0183129	0.0166189	0.0175897	0.0204752	0.0176732	0.0181168	0.0161008	0.018465	0.0158986	0.0177136	0.0184794	0.0164029	0.0169703	0.0161735
1077	0.0190697	0.018619	0.0182529	0.0188812	0.0182867	0.019605	0.0178621	0.0182326	0.0193578	0.0191338	0.0167138	0.0173193	0.018313	0.0166177	0.0175853	0.0204644	0.0176681	0.018114	0.016098	0.0184602	0.0158925	0.0177034	0.0184704	0.0164073	0.0169692	0.0161749
1078	0.0190622	0.0186152	0.0182487	0.0188736	0.0182807	0.0196014	0.0178579	0.0182293	0.0193554	0.0191247	0.0167124	0.0173196	0.018313	0.0166167	0.017581	0.0204537	0.017663	0.0181111	0.0160953	0.0184554	0.0158866	0.0176932	0.0184614	0.0164117	0.0169681	0.0161764
1079	0.0190547	0.0186114	0.0182446	0.0188661	0.0182747	0.0195978	0.0178538	0.0182261	0.0193529	0.0191156	0.016711	0.0173199	0.0183132	0.0166157	0.0175766	0.0204429	0.0176578	0.0181083	0.0160925	0.0184506	0.0158807	0.017683	0.0184525	0.0164162	0.0169671	0.0161778
1080	0.0190472	0.0186076	0.0182406	0.0188586	0.0182686	0.0195942	0.0178498	0.0182229	0.0193504	0.0191065	0.0167096	0.0173202	0.0183133	0.0166148	0.0175722	0.0204322	0.0176527	0.0181054	0.0160898	0.0184458	0.0158749	0.0176727	0.0184436	0.0164209	0.016966	0.0161793
1081	0.0190396	0.0186038	0.0182365	0.018851	0.0182626	0.0195907	0.0178458	0.0182197	0.0193478	0.0190973	0.0167083	0.0173205	0.0183135	0.016614	0.0175679	0.0204215	0.0176475	0.0181025	0.0160871	0.018441	0.0158692	0.0176625	0.0184348	0.0164256	0.016965	0.0161808
1082	0.019032	0.0186	0.0182326	0.0188435	0.0182566	0.0195871	0.0178418	0.0182167	0.0193453	0.0190881	0.0167071	0.0173208	0.0183137	0.0166133	0.0175635	0.0204108	0.0176423	0.0180996	0.0160845	0.0184361	0.0158635	0.0176522	0.0184261	0.0164305	0.0169641	0.0161824
1083	0.0190244	0.0185962	0.0182286	0.018836	0.0182506	0.0195836	0.0178379	0.0182136	0.0193426	0.0190789	0.0167058	0.0173211	0.0183139	0.0166127	0.0175591	0.0204002	0.017637	0.0180966	0.0160818	0.0184313	0.0158579	0.017642	0.0184174	0.0164355	0.0169631	0.0161839
1084	0.0190167	0.0185924	0.0182247	0.0188284	0.0182446	0.0195801	0.0178341	0.0182106	0.01934	0.0190696	0.0167046	0.0173213	0.0183142	0.0166122	0.0175547	0.0203895	0.0176317	0.0180936	0.0160791	0.0184265	0.0158524	0.0176317	0.0184087	0.0164407	0.0169622	0.0161854
1085	0.0190091	0.0185886	0.0182208	0.0188209	0.0182385	0.0195765	0.0178303	0.0182077	0.0193373	0.0190602	0.0167035	0.0173216	0.0183144	0.0166117	0.0175503	0.0203789	0.0176264	0.0180906	0.0160765	0.0184217	0.015847	0.0176214	0.0184001	0.0164461	0.0169612	0.016187
1086	0.0190014	0.0185848	0.0182169	0.0188134	0.0182325	0.019573	0.0178266	0.0182048	0.0193346	0.0190509	0.0167023	0.0173218	0.0183147	0.0166114	0.0175459	0.0203683	0.0176211	0.0180875	0.0160738	0.0184169	0.0158416	0.0176112	0.0183916	0.0164515	0.0169603	0.0161885
1087	0.0189937	0.018581	0.0182131	0.0188059	0.0182266	0.0195696	0.017823	0.018202	0.0193318	0.0190415	0.0167012	0.017322	0.018315	0.0166112	0.0175414	0.0203577	0.0176157	0.0180844	0.0160712	0.0184121	0.0158362	0.0176009	0.0183831	0.0164571	0.0169594	0.0161901
1088	0.018986	0.0185772	0.0182093	0.0187983	0.0182206	0.0195661	0.0178194	0.0181992	0.019329	0.0190321	0.0167001	0.0173221	0.0183152	0.016611	0.017537	0.0203472	0.0176103	0.0180812	0.0160685	0.0184073	0.015831	0.0175907	0.0183746	0.0164629	0.0169584	0.0161916
1089	0.0189783	0.0185733	0.0182056	0.0187908	0.0182146	0.0195626	0.0178158	0.0181964	0.0193262	0.0190226	0.0166991	0.0173222	0.0183155	0.0166109	0.0175325	0.0203366	0.0176048	0.018078	0.0160659	0.0184026	0.0158257	0.0175805	0.0183662	0.0164687	0.0169575	0.0161932
1090	0.0189706	0.0185695	0.0182019	0.0187832	0.0182087	0.0195591	0.0178123	0.0181937	0.0193233	0.0190131	0.016698	0.0173223	0.0183158	0.0166109	0.0175281	0.0203261	0.0175993	0.0180748	0.0160633	0.0183978	0.0158206	0.0175703	0.0183578	0.0164747	0.0169565	0.0161948
1091	0.0189629	0.0185656	0.0181982	0.0187757	0.0182027	0.0195557	0.0178088	0.018191	0.0193204	0.0190036	0.016697	0.0173223	0.018316	0.016611	0.0175236	0.0203156	0.0175937	0.0180715	0.0160606	0.018393	0.0158155	0.0175602	0.0183494	0.0164808	0.0169556	0.0161963
1092	0.0189551	0.0185617	0.0181945	0.0187681	0.0181968	0.0195522	0.0178054	0.0181884	0.0193174	0.0189941	0.0166959	0.0173222	0.0183162	0.0166111	0.0175191	0.0203051	0.0175881	0.0180682	0.016058	0.0183882	0.0158104	0.0175501	0.0183411	0.016487	0.0169546	0.0161979
1093	0.0189474	0.0185578	0.0181909	0.0187606	0.0181908	0.0195488	0.017802	0.0181858	0.0193144	0.0189846	0.0166949	0.0173221	0.0183164	0.0166113	0.0175146	0.0202947	0.0175824	0.0180648	0.0160553	0.0183835	0.0158054	0.01754	0.0183329	0.0164933	0.0169536	0.0161994
1094	0.0189397	0.0185539	0.0181873	0.018753	0.0181849	0.0195454	0.0177987	0.0181832	0.0193114	0.018975	0.0166939	0.0173219	0.0183166	0.0166115	0.0175101	0.0202843	0.0175767	0.0180614	0.0160526	0.0183787	0.0158004	0.0175299	0.0183246	0.0164997	0.0169525	0.016201
1095	0.0189319	0.01855	0.0181837	0.0187454	0.018179	0.019542	0.0177954	0.0181807	0.0193084	0.0189654	0.0166928	0.0173217	0.0183168	0.0166118	0.0175056	0.0202739	0.0175709	0.018058	0.01605	0.0183739	0.0157954	0.0175199	0.0183165	0.0165062	0.0169515	0.0162025
1096	0.0189242	0.018546	0.0181801	0.0187379	0.0181731	0.0195386	0.0177921	0.0181782	0.0193054	0.0189559	0.0166918	0.0173213	0.0183169	0.0166122	0.017501	0.0202636	0.0175651	0.0180545	0.0160473	0.0183692	0.0157905	0.0175099	0.0183083	0.0165128	0.0169504	0.016204
1097	0.0189165	0.0185421	0.0181766	0.0187303	0.0181672	0.0195352	0.0177889	0.0181757	0.0193023	0.0189463	0.0166908	0.0173209	0.018317	0.0166126	0.0174965	0.0202533	0.0175592	0.018051	0.0160446	0.0183645	0.0157857	0.0175	0.0183001	0.0165194	0.0169493	0.0162055
1098	0.0189088	0.0185381	0.0181731	0.0187227	0.0181612	0.0195318	0.0177857	0.0181732	0.0192991	0.0189367	0.0166897	0.0173204	0.018317	0.016613	0.017492	0.0202431	0.0175532	0.0180475	0.0160418	0.0183598	0.0157808	0.0174901	0.018292	0.0165262	0.0169481	0.016207
1099	0.0189012	0.0185341	0.0181696	0.0187151	0.0181553	0.0195284	0.0177826	0.0181708	0.019296	0.0189271	0.0166887	0.0173199	0.018317	0.0166134	0.0174875	0.0202329	0.0175473	0.018044	0.0160391	0.0183551	0.015776	0.0174803	0.0182839	0.016533	0.0169469	0.0162085
1100	0.0188936	0.01853	0.0181661	0.0187075	0.0181494	0.019525	0.0177795	0.0181684	0.0192928	0.0189175	0.0166876	0.0173192	0.0183169	0.0166139	0.017483	0.0202227	0.0175412	0.0180404	0.0160363	0.0183504	0.0157712	0.0174706	0.0182758	0.0165399	0.0169456	0.0162099
1101	0.018886	0.0185259	0.0181626	0.0186999	0.0181435	0.0195216	0.0177764	0.018166	0.0192896	0.0189079	0.0166865	0.0173184	0.0183168	0.0166144	0.0174784	0.0202125	0.0175352	0.0180369	0.0160335	0.0183457	0.0157665	0.0174609	0.0182677	0.0165468	0.0169443	0.0162114
1102	0.0188786	0.0185218	0.0181592	0.0186923	0.0181376	0.0195182	0.0177733	0.0181636	0.0192863	0.0188983	0.0166854	0.0173176	0.0183166	0.0166149	0.0174739	0.0202023	0.0175291	0.0180333	0.0160307	0.018341	0.0157618	0.0174513	0.0182596	0.0165538	0.0169429	0.0162128
1103	0.0188711	0.0185177	0.0181558	0.0186847	0.0181317	0.0195149	0.0177703	0.0181612	0.019283	0.0188887	0.0166843	0.0173166	0.0183163	0.0166155	0.0174694	0.0201922	0.017523	0.0180298	0.0160278	0.0183363	0.015757	0.0174417	0.0182515	0.0165608	0.0169414	0.0162142
1104	0.0188638	0.0185136	0.0181524	0.0186771	0.0181257	0.0195115	0.0177673	0.0181589	0.0192797	0.0188791	0.0166831	0.0173155	0.018316	0.016616	0.0174648	0.0201821	0.0175168	0.0180263	0.0160249	0.0183317	0.0157524	0.0174323	0.0182435	0.0165679	0.0169399	0.0162155
1105	0.0188564	0.0185094	0.018149	0.0186695	0.0181198	0.0195081	0.0177643	0.0181565	0.0192763	0.0188696	0.016682	0.0173144	0.0183156	0.0166166	0.0174603	0.0201719	0.0175106	0.0180228	0.0160219	0.0183271	0.0157477	0.0174229	0.0182355	0.0165751	0.0169383	0.0162169
1106	0.0188492	0.0185051	0.0181456	0.0186618	0.0181139	0.0195048	0.0177614	0.0181542	0.019273	0.01886	0.0166808	0.0173131	0.0183151	0.0166171	0.0174558	0.0201618	0.0175044	0.0180193	0.0160189	0.0183225	0.015743	0.0174136	0.0182275	0.0165822	0.0169367	0.0162182
1107	0.018842	0.0185009	0.0181423	0.0186542	0.018108	0.0195014	0.0177584	0.0181518	0.0192696	0.0188505	0.0166795	0.0173117	0.0183145	0.0166176	0.0174513	0.0201518	0.0174982	0.0180159	0.0160158	0.0183179	0.0157384	0.0174043	0.0182195	0.0165894	0.0169349	0.0162194
1108	0.0188348	0.0184966	0.018139	0.0186466	0.018102	0.019498	0.0177555	0.0181495	0.0192662	0.018841	0.0166782	0.0173102	0.0183139	0.0166182	0.0174467	0.0201418	0.0174919	0.0180124	0.0160128	0.0183133	0.0157338	0.0173952	0.0182115	0.0165966	0.0169331	0.0162206
1109	0.0188277	0.0184923	0.0181356	0.018639	0.0180961	0.0194947	0.0177526	0.0181472	0.0192628	0.0188315	0.0166769	0.0173087	0.0183132	0.0166187	0.0174422	0.0201318	0.0174856	0.018009	0.0160096	0.0183087	0.0157291	0.0173862	0.0182036	0.0166039	0.0169313	0.0162218
1110	0.0188206	0.0184879	0.0181323	0.0186313	0.0180901	0.0194913	0.0177497	0.0181449	0.0192594	0.018822	0.0166755	0.017307	0.0183123	0.0166191	0.0174377	0.0201219	0.0174793	0.0180056	0.0160064	0.0183042	0.0157245	0.0173772	0.0181957	0.0166111	0.0169293	0.016223
1111	0.0188136	0.0184835	0.018129	0.0186237	0.0180842	0.019488	0.0177469	0.0181425	0.019256	0.0188125	0.0166741	0.0173054	0.0183114	0.0166196	0.0174331	0.020112	0.0174729	0.0180023	0.0160032	0.0182996	0.0157199	0.0173684	0.0181878	0.0166184	0.0169273	0.016224
1112	0.0188067	0.018479	0.0181257	0.018616	0.0180782	0.0194846	0.017744	0.0181402	0.0192526	0.0188031	0.0166727	0.0173037	0.0183104	0.01662	0.0174286	0.0201022	0.0174665	0.017999	0.0159998	0.0182951	0.0157153	0.0173597	0.0181799	0.0166256	0.0169252	0.0162251
1113	0.0187998	0.0184746	0.0181224	0.0186084	0.0180723	0.0194813	0.0177412	0.0181379	0.0192491	0.0187937	0.0166712	0.0173019	0.0183093	0.0166204	0.0174241	0.0200925	0.0174601	0.0179957	0.0159964	0.0182907	0.0157106	0.017351	0.0181721	0.0166329	0.016923	0.0162261
1114	0.0187929	0.01847	0.0181192	0.0186008	0.0180663	0.0194779	0.0177384	0.0181355	0.0192457	0.0187843	0.0166696	0.0173001	0.018308	0.0166208	0.0174196	0.0200828	0.0174536	0.0179924	0.015993	0.0182862	0.015706	0.0173425	0.0181642	0.0166401	0.0169207	0.0162271
1115	0.0187861	0.0184654	0.0181159	0.0185931	0.0180603	0.0194746	0.0177356	0.0181332	0.0192422	0.018775	0.016668	0.0172983	0.0183067	0.0166211	0.0174151	0.0200732	0.0174472	0.0179891	0.0159894	0.0182817	0.0157014	0.0173341	0.0181564	0.0166474	0.0169184	0.0162281
1116	0.0187794	0.0184608	0.0181126	0.0185855	0.0180543	0.0194712	0.0177328	0.0181308	0.0192388	0.0187657	0.0166663	0.0172964	0.0183053	0.0166213	0.0174106	0.0200636	0.0174407	0.0179859	0.0159858	0.0182773	0.0156967	0.0173258	0.0181487	0.0166546	0.0169159	0.016229
1117	0.0187727	0.0184561	0.0181094	0.0185778	0.0180483	0.0194679	0.01773	0.0181285	0.0192353	0.0187564	0.0166646	0.0172946	0.0183039	0.0166215	0.017406	0.0200541	0.0174342	0.0179828	0.0159822	0.0182729	0.0156921	0.0173176	0.0181409	0.0166618	0.0169134	0.0162299
1118	0.0187661	0.0184514	0.0181061	0.0185702	0.0180423	0.0194645	0.0177272	0.0181261	0.0192318	0.0187472	0.0166628	0.0172928	0.0183024	0.0166217	0.0174015	0.0200446	0.0174277	0.0179796	0.0159785	0.0182686	0.0156874	0.0173095	0.0181332	0.016669	0.0169108	0.0162308
1119	0.0187595	0.0184466	0.0181029	0.0185625	0.0180363	0.0194611	0.0177244	0.0181237	0.0192283	0.018738	0.016661	0.017291	0.0183009	0.0166217	0.017397	0.0200352	0.0174212	0.0179765	0.0159747	0.0182642	0.0156827	0.0173015	0.0181255	0.0166761	0.0169081	0.0162318
1120	0.018753	0.0184418	0.0180997	0.0185549	0.0180303	0.0194578	0.0177216	0.0181212	0.0192247	0.0187289	0.0166591	0.0172893	0.0182993	0.0166218	0.0173925	0.0200258	0.0174146	0.0179734	0.0159709	0.0182599	0.015678	0.0172936	0.0181178	0.0166832	0.0169053	0.0162327
1121	0.0187465	0.0184369	0.0180964	0.0185472	0.0180243	0.0194544	0.0177189	0.0181188	0.0192211	0.0187198	0.0166572	0.0172877	0.0182977	0.0166217	0.0173881	0.0200164	0.0174081	0.0179704	0.0159671	0.0182556	0.0156733	0.0172857	0.0181102	0.0166902	0.0169024	0.0162336
1122	0.01874	0.018432	0.0180932	0.0185396	0.0180183	0.019451	0.0177161	0.0181163	0.0192176	0.0187107	0.0166552	0.0172861	0.0182961	0.0166215	0.0173836	0.0200071	0.0174016	0.0179674	0.0159633	0.0182514	0.0156685	0.0172779	0.0181026	0.0166972	0.0168995	0.0162345
1123	0.0187337	0.018427	0.0180899	0.0185319	0.0180122	0.0194476	0.0177133	0.0181138	0.019214	0.0187017	0.0166533	0.0172846	0.0182946	0.0166213	0.0173791	0.0199978	0.017395	0.0179644	0.0159595	0.0182471	0.0156637	0.0172702	0.018095	0.0167042	0.0168966	0.0162354
1124	0.0187273	0.0184219	0.0180867	0.0185243	0.0180062	0.0194443	0.0177105	0.0181113	0.0192104	0.0186928	0.0166513	0.0172833	0.018293	0.016621	0.0173746	0.0199886	0.0173885	0.0179614	0.0159557	0.0182429	0.0156589	0.0172626	0.0180875	0.0167111	0.0168936	0.0162364
1125	0.018721	0.0184168	0.0180835	0.0185167	0.0180002	0.0194409	0.0177077	0.0181087	0.0192067	0.0186839	0.0166493	0.017282	0.0182914	0.0166206	0.0173701	0.0199793	0.0173819	0.0179584	0.0159518	0.0182388	0.0156541	0.017255	0.01808	0.0167179	0.0168906	0.0162374
1126	0.0187148	0.0184117	0.0180802	0.018509	0.0179941	0.0194375	0.017705	0.0181061	0.0192031	0.0186751	0.0166473	0.0172809	0.0182899	0.0166201	0.0173657	0.0199701	0.0173754	0.0179555	0.0159479	0.0182346	0.0156492	0.0172475	0.0180725	0.0167247	0.0168876	0.0162384
1127	0.0187086	0.0184064	0.018077	0.0185014	0.017988	0.0194341	0.0177022	0.0181035	0.0191994	0.0186663	0.0166452	0.0172798	0.0182883	0.0166194	0.0173612	0.0199609	0.0173689	0.0179526	0.015944	0.0182305	0.0156443	0.0172401	0.0180651	0.0167313	0.0168845	0.0162395
1128	0.0187025	0.0184012	0.0180737	0.0184937	0.0179819	0.0194307	0.0176993	0.0181009	0.0191958	0.0186576	0.0166432	0.0172789	0.0182868	0.0166187	0.0173568	0.0199517	0.0173624	0.0179497	0.0159401	0.0182264	0.0156394	0.0172327	0.0180577	0.0167379	0.0168815	0.0162406
1129	0.0186964	0.0183958	0.0180704	0.0184861	0.0179758	0.0194273	0.0176965	0.0180982	0.0191921	0.0186489	0.0166412	0.017278	0.0182853	0.0166179	0.0173523	0.0199426	0.0173559	0.0179468	0.0159362	0.0182223	0.0156344	0.0172253	0.0180503	0.0167444	0.0168784	0.0162418
1130	0.0186903	0.0183904	0.0180672	0.0184785	0.0179697	0.0194238	0.0176937	0.0180955	0.0191884	0.0186402	0.0166392	0.0172773	0.0182838	0.0166169	0.0173479	0.0199334	0.0173494	0.0179439	0.0159323	0.0182182	0.0156294	0.0172179	0.018043	0.0167509	0.0168754	0.016243
1131	0.0186843	0.0183849	0.0180639	0.0184708	0.0179636	0.0194204	0.0176909	0.0180927	0.0191847	0.0186316	0.0166372	0.0172766	0.0182824	0.0166159	0.0173435	0.0199243	0.0173429	0.017941	0.0159284	0.0182142	0.0156244	0.0172106	0.0180357	0.0167572	0.0168724	0.0162442
1132	0.0186784	0.0183794	0.0180606	0.0184632	0.0179575	0.019417	0.017688	0.0180899	0.0191809	0.018623	0.0166352	0.017276	0.018281	0.0166147	0.0173391	0.0199152	0.0173365	0.0179381	0.0159244	0.0182101	0.0156193	0.0172033	0.0180285	0.0167634	0.0168695	0.0162455
1133	0.0186725	0.0183737	0.0180573	0.0184556	0.0179513	0.0194135	0.0176851	0.018087	0.0191772	0.0186144	0.0166332	0.0172755	0.0182796	0.0166134	0.0173347	0.0199061	0.01733	0.0179352	0.0159205	0.0182061	0.0156142	0.0171959	0.0180213	0.0167695	0.0168667	0.0162468
1134	0.0186666	0.0183681	0.018054	0.018448	0.0179451	0.0194101	0.0176822	0.0180841	0.0191734	0.0186059	0.0166313	0.0172751	0.0182783	0.0166119	0.0173303	0.019897	0.0173236	0.0179324	0.0159166	0.018202	0.015609	0.0171885	0.0180141	0.0167755	0.0168639	0.0162482
1135	0.0186608	0.0183623	0.0180507	0.0184403	0.0179389	0.0194066	0.0176793	0.0180812	0.0191697	0.0185973	0.0166294	0.0172747	0.018277	0.0166104	0.0173259	0.0198879	0.0173173	0.0179295	0.0159127	0.018198	0.0156038	0.0171811	0.018007	0.0167814	0.0168611	0.0162496
1136	0.018655	0.0183566	0.0180474	0.0184327	0.0179327	0.0194032	0.0176764	0.0180782	0.0191659	0.0185888	0.0166275	0.0172744	0.0182758	0.0166088	0.0173215	0.0198789	0.0173109	0.0179266	0.0159088	0.0181939	0.0155986	0.0171737	0.0179999	0.0167872	0.0168584	0.016251
1137	0.0186492	0.0183507	0.0180441	0.0184251	0.0179265	0.0193998	0.0176735	0.0180751	0.0191621	0.0185803	0.0166257	0.0172742	0.0182746	0.0166071	0.0173171	0.0198698	0.0173046	0.0179237	0.0159049	0.0181897	0.0155933	0.0171663	0.0179928	0.0167928	0.0168557	0.0162525
1138	0.0186435	0.0183448	0.0180407	0.0184175	0.0179203	0.0193963	0.0176705	0.018072	0.0191583	0.0185717	0.0166239	0.017274	0.0182734	0.0166054	0.0173128	0.0198608	0.0172983	0.0179209	0.015901	0.0181855	0.015588	0.0171589	0.0179858	0.0167983	0.0168531	0.016254
1139	0.0186379	0.0183389	0.0180374	0.0184099	0.0179141	0.0193929	0.0176675	0.0180688	0.0191544	0.018563	0.0166222	0.0172739	0.0182722	0.0166037	0.0173084	0.0198517	0.0172921	0.017918	0.0158971	0.0181813	0.0155827	0.0171515	0.0179788	0.0168037	0.0168506	0.0162555
1140	0.0186322	0.0183329	0.018034	0.0184023	0.0179079	0.0193894	0.0176645	0.0180656	0.0191506	0.0185543	0.0166206	0.0172738	0.0182711	0.0166019	0.0173041	0.0198427	0.0172859	0.017915	0.0158933	0.0181771	0.0155774	0.0171441	0.0179719	0.0168089	0.016848	0.0162571
1141	0.0186267	0.0183268	0.0180306	0.0183947	0.0179018	0.019386	0.0176614	0.0180624	0.0191468	0.0185455	0.0166189	0.0172738	0.01827	0.0166002	0.0172998	0.0198337	0.0172797	0.0179121	0.0158894	0.0181728	0.0155721	0.0171366	0.017965	0.016814	0.0168456	0.0162587
1142	0.0186211	0.0183207	0.0180272	0.0183871	0.0178957	0.0193826	0.0176584	0.0180591	0.0191429	0.0185366	0.0166173	0.0172739	0.0182689	0.0165985	0.0172955	0.0198246	0.0172736	0.0179092	0.0158856	0.0181685	0.0155669	0.0171292	0.0179581	0.0168189	0.0168431	0.0162604
1143	0.0186156	0.0183146	0.0180237	0.0183796	0.0178897	0.0193791	0.0176553	0.0180558	0.019139	0.0185277	0.0166158	0.017274	0.0182678	0.0165968	0.0172912	0.0198156	0.0172675	0.0179062	0.0158818	0.0181642	0.0155616	0.0171218	0.0179513	0.0168236	0.0168407	0.016262
1144	0.0186101	0.0183084	0.0180203	0.018372	0.0178836	0.0193756	0.0176522	0.0180525	0.0191351	0.0185187	0.0166142	0.0172742	0.0182668	0.0165951	0.0172869	0.0198065	0.0172615	0.0179032	0.015878	0.0181599	0.0155563	0.0171143	0.0179445	0.0168282	0.0168384	0.0162637
1145	0.0186047	0.0183022	0.0180168	0.0183644	0.0178776	0.0193722	0.0176491	0.0180492	0.0191313	0.0185096	0.0166128	0.0172744	0.0182658	0.0165934	0.0172826	0.0197975	0.0172556	0.0179002	0.0158743	0.0181556	0.0155511	0.0171069	0.0179378	0.0168327	0.016836	0.0162655
1146	0.0185993	0.0182959	0.0180133	0.0183569	0.0178717	0.0193687	0.017646	0.0180458	0.0191274	0.0185004	0.0166113	0.0172746	0.0182648	0.0165918	0.0172784	0.0197884	0.0172496	0.0178972	0.0158705	0.0181513	0.0155458	0.0170994	0.0179311	0.0168369	0.0168338	0.0162672
1147	0.0185939	0.0182896	0.0180098	0.0183493	0.0178657	0.0193652	0.0176429	0.0180424	0.0191234	0.0184912	0.0166099	0.0172748	0.0182638	0.0165902	0.0172741	0.0197794	0.0172438	0.0178942	0.0158668	0.0181469	0.0155406	0.017092	0.0179244	0.016841	0.0168315	0.016269
1148	0.0185886	0.0182833	0.0180063	0.0183418	0.0178598	0.0193617	0.0176399	0.018039	0.0191195	0.0184819	0.0166085	0.0172751	0.0182628	0.0165886	0.0172699	0.0197703	0.017238	0.0178911	0.0158631	0.0181425	0.0155355	0.0170846	0.0179178	0.016845	0.0168293	0.0162708
1149	0.0185833	0.0182769	0.0180028	0.0183342	0.0178539	0.0193582	0.0176368	0.0180356	0.0191156	0.0184725	0.0166071	0.0172754	0.0182619	0.0165872	0.0172657	0.0197613	0.0172322	0.017888	0.0158595	0.0181381	0.0155303	0.0170771	0.0179113	0.0168488	0.0168271	0.0162727
1150	0.018578	0.0182706	0.0179992	0.0183267	0.017848	0.0193547	0.0176337	0.0180321	0.0191116	0.0184631	0.0166057	0.0172757	0.018261	0.0165858	0.0172615	0.0197522	0.0172265	0.0178848	0.0158559	0.0181337	0.0155253	0.0170697	0.0179047	0.0168525	0.0168249	0.0162745
1151	0.0185728	0.0182642	0.0179956	0.0183192	0.0178422	0.0193512	0.0176306	0.0180286	0.0191077	0.0184536	0.0166044	0.0172761	0.0182601	0.0165845	0.0172574	0.0197431	0.0172209	0.0178817	0.0158523	0.0181293	0.0155203	0.0170623	0.0178982	0.016856	0.0168228	0.0162764
1152	0.0185676	0.0182577	0.017992	0.0183117	0.0178364	0.0193477	0.0176276	0.0180251	0.0191037	0.018444	0.0166031	0.0172764	0.0182593	0.0165832	0.0172532	0.019734	0.0172154	0.0178784	0.0158487	0.0181249	0.0155153	0.0170549	0.0178918	0.0168594	0.0168207	0.0162783
1153	0.0185624	0.0182513	0.0179884	0.0183042	0.0178306	0.0193441	0.0176245	0.0180216	0.0190998	0.0184344	0.0166018	0.0172768	0.0182585	0.0165821	0.0172491	0.0197249	0.0172099	0.0178752	0.0158451	0.0181204	0.0155104	0.0170475	0.0178853	0.0168628	0.0168186	0.0162803
1154	0.0185573	0.0182449	0.0179848	0.0182967	0.0178248	0.0193406	0.0176214	0.0180181	0.0190958	0.0184248	0.0166005	0.0172771	0.0182576	0.016581	0.017245	0.0197158	0.0172045	0.0178719	0.0158416	0.0181159	0.0155056	0.0170401	0.017879	0.016866	0.0168166	0.0162822
1155	0.0185522	0.0182385	0.0179811	0.0182892	0.0178191	0.0193371	0.0176184	0.0180145	0.0190918	0.018415	0.0165993	0.0172774	0.0182568	0.01658	0.0172409	0.0197067	0.0171991	0.0178685	0.0158382	0.0181115	0.0155009	0.0170327	0.0178727	0.0168692	0.0168145	0.0162842
1156	0.0185471	0.0182322	0.0179774	0.0182817	0.0178134	0.0193335	0.0176153	0.018011	0.0190878	0.0184052	0.016598	0.0172777	0.018256	0.016579	0.0172368	0.0196976	0.0171939	0.0178652	0.0158347	0.018107	0.0154962	0.0170253	0.0178665	0.0168723	0.0168125	0.0162862
1157	0.018542	0.0182258	0.0179737	0.0182743	0.0178077	0.0193299	0.0176122	0.0180075	0.0190838	0.0183954	0.0165968	0.017278	0.0182552	0.0165782	0.0172327	0.0196885	0.0171887	0.0178617	0.0158313	0.0181025	0.0154916	0.017018	0.0178604	0.0168754	0.0168105	0.0162882
1158	0.018537	0.0182194	0.0179699	0.0182668	0.017802	0.0193264	0.0176092	0.0180039	0.0190798	0.0183855	0.0165956	0.0172783	0.0182545	0.0165774	0.0172286	0.0196794	0.0171835	0.0178582	0.0158279	0.018098	0.015487	0.0170106	0.0178544	0.0168784	0.0168085	0.0162902
1159	0.018532	0.0182131	0.0179662	0.0182594	0.0177963	0.0193228	0.0176062	0.0180003	0.0190758	0.0183755	0.0165944	0.0172786	0.0182537	0.0165767	0.0172244	0.0196703	0.0171784	0.0178547	0.0158246	0.0180935	0.0154825	0.0170033	0.0178485	0.0168815	0.0168065	0.0162923
1160	0.018527	0.0182067	0.0179623	0.018252	0.0177907	0.0193191	0.0176032	0.0179967	0.0190718	0.0183655	0.0165931	0.0172788	0.0182529	0.016576	0.0172203	0.0196612	0.0171734	0.0178511	0.0158213	0.018089	0.015478	0.016996	0.0178427	0.0168846	0.0168045	0.0162944
1161	0.0185221	0.0182004	0.0179585	0.0182446	0.017785	0.0193155	0.0176002	0.0179931	0.0190677	0.0183554	0.0165919	0.017279	0.0182521	0.0165754	0.0172161	0.019652	0.0171685	0.0178475	0.0158181	0.0180844	0.0154736	0.0169887	0.017837	0.0168877	0.0168026	0.0162964
1162	0.0185172	0.0181941	0.0179546	0.0182373	0.0177793	0.0193119	0.0175972	0.0179895	0.0190637	0.0183453	0.0165907	0.0172791	0.0182514	0.0165749	0.0172119	0.0196429	0.0171635	0.0178438	0.0158149	0.0180799	0.0154693	0.0169814	0.0178316	0.0168908	0.0168006	0.0162985
1163	0.0185123	0.0181879	0.0179507	0.0182299	0.0177736	0.0193082	0.0175943	0.0179859	0.0190597	0.0183351	0.0165895	0.0172792	0.0182506	0.0165744	0.0172078	0.0196338	0.0171587	0.0178401	0.0158117	0.0180754	0.015465	0.0169741	0.0178262	0.016894	0.0167987	0.0163006
1164	0.0185074	0.0181817	0.0179468	0.0182226	0.017768	0.0193045	0.0175913	0.0179823	0.0190556	0.0183249	0.0165883	0.0172793	0.0182498	0.0165739	0.0172036	0.0196246	0.0171538	0.0178363	0.0158086	0.0180708	0.0154607	0.0169669	0.0178209	0.0168971	0.0167967	0.0163027
1165	0.0185026	0.0181754	0.0179429	0.0182153	0.0177623	0.0193008	0.0175884	0.0179787	0.0190516	0.0183147	0.0165871	0.0172793	0.018249	0.0165735	0.0171994	0.0196155	0.0171491	0.0178325	0.0158056	0.0180663	0.0154565	0.0169596	0.0178158	0.0169003	0.0167948	0.0163049
1166	0.0184977	0.0181693	0.0179389	0.018208	0.0177566	0.0192971	0.0175855	0.0179751	0.0190475	0.0183045	0.0165859	0.0172792	0.0182482	0.0165732	0.0171951	0.0196063	0.0171443	0.0178286	0.0158026	0.0180618	0.0154523	0.0169524	0.0178108	0.0169035	0.0167929	0.016307
1167	0.0184929	0.0181631	0.0179348	0.0182007	0.0177509	0.0192934	0.0175827	0.0179715	0.0190435	0.0182942	0.0165846	0.0172791	0.0182473	0.0165729	0.0171909	0.0195972	0.0171397	0.0178246	0.0157996	0.0180572	0.0154481	0.0169452	0.0178059	0.0169067	0.0167909	0.0163092
1168	0.0184882	0.018157	0.0179308	0.0181935	0.0177452	0.0192896	0.0175798	0.0179679	0.0190394	0.0182839	0.0165834	0.0172789	0.0182465	0.0165726	0.0171867	0.0195881	0.017135	0.0178207	0.0157967	0.0180527	0.015444	0.016938	0.0178012	0.0169099	0.016789	0.0163113
1169	0.0184834	0.0181509	0.0179267	0.0181862	0.0177395	0.0192858	0.0175769	0.0179643	0.0190354	0.0182736	0.0165822	0.0172786	0.0182456	0.0165723	0.0171824	0.019579	0.0171304	0.0178166	0.0157938	0.0180482	0.0154399	0.0169309	0.0177965	0.0169132	0.0167871	0.0163135
1170	0.0184787	0.0181448	0.0179226	0.018179	0.0177338	0.019282	0.0175741	0.0179607	0.0190313	0.0182633	0.0165809	0.0172783	0.0182447	0.0165721	0.0171782	0.01957	0.0171258	0.0178125	0.015791	0.0180436	0.0154359	0.0169237	0.017792	0.0169164	0.0167851	0.0163156
1171	0.018474	0.0181388	0.0179185	0.0181718	0.0177281	0.0192782	0.0175713	0.0179571	0.0190273	0.018253	0.0165796	0.0172779	0.0182438	0.0165719	0.017174	0.019561	0.0171212	0.0178084	0.0157882	0.0180391	0.0154318	0.0169166	0.0177876	0.0169197	0.0167831	0.0163178
1172	0.0184693	0.0181328	0.0179144	0.0181646	0.0177224	0.0192744	0.0175685	0.0179535	0.0190232	0.0182426	0.0165783	0.0172774	0.0182429	0.0165717	0.0171698	0.0195521	0.0171166	0.0178042	0.0157856	0.0180346	0.0154278	0.0169095	0.0177832	0.0169229	0.0167812	0.01632
1173	0.0184646	0.0181269	0.0179102	0.0181573	0.0177167	0.0192705	0.0175657	0.0179499	0.0190192	0.0182323	0.016577	0.0172768	0.0182419	0.0165715	0.0171656	0.0195433	0.0171121	0.0177999	0.0157829	0.0180301	0.0154239	0.0169025	0.017779	0.0169262	0.0167792	0.0163222
1174	0.0184599	0.0181209	0.017906	0.0181501	0.017711	0.0192666	0.017563	0.0179463	0.0190152	0.018222	0.0165757	0.017276	0.018241	0.0165713	0.0171614	0.0195345	0.0171075	0.0177956	0.0157804	0.0180256	0.0154199	0.0168954	0.0177749	0.0169295	0.0167772	0.0163244
1175	0.0184553	0.0181151	0.0179018	0.0181429	0.0177052	0.0192627	0.0175603	0.0179426	0.0190111	0.0182117	0.0165743	0.0172752	0.0182399	0.0165711	0.0171572	0.0195257	0.0171029	0.0177913	0.0157779	0.0180211	0.015416	0.0168884	0.0177709	0.0169328	0.0167752	0.0163265
1176	0.0184507	0.0181092	0.0178975	0.0181356	0.0176995	0.0192588	0.0175576	0.017939	0.0190071	0.0182013	0.016573	0.0172743	0.0182389	0.016571	0.017153	0.019517	0.0170984	0.0177869	0.0157755	0.0180166	0.0154121	0.0168815	0.017767	0.016936	0.0167732	0.0163287
1177	0.018446	0.0181034	0.0178933	0.0181284	0.0176938	0.0192549	0.017555	0.0179354	0.0190031	0.018191	0.0165716	0.0172733	0.0182378	0.0165708	0.0171488	0.0195083	0.0170939	0.0177826	0.0157731	0.0180121	0.0154082	0.0168745	0.0177632	0.0169393	0.0167711	0.0163309
1178	0.0184414	0.0180976	0.017889	0.0181211	0.0176881	0.0192509	0.0175524	0.0179317	0.0189991	0.0181808	0.0165701	0.0172722	0.0182366	0.0165706	0.0171447	0.0194997	0.0170894	0.0177782	0.0157708	0.0180076	0.0154043	0.0168676	0.0177594	0.0169426	0.0167691	0.0163331
1179	0.0184369	0.0180919	0.0178847	0.0181139	0.0176824	0.019247	0.0175499	0.0179281	0.0189951	0.0181705	0.0165687	0.0172709	0.0182355	0.0165704	0.0171405	0.0194911	0.0170848	0.0177737	0.0157686	0.0180031	0.0154004	0.0168607	0.0177558	0.0169459	0.016767	0.0163353
1180	0.0184323	0.0180862	0.0178804	0.0181066	0.0176766	0.019243	0.0175473	0.0179245	0.0189911	0.0181603	0.0165672	0.0172696	0.0182342	0.0165702	0.0171363	0.0194826	0.0170803	0.0177693	0.0157665	0.0179987	0.0153966	0.0168538	0.0177522	0.0169491	0.0167649	0.0163375
1181	0.0184277	0.0180805	0.0178761	0.0180993	0.0176709	0.019239	0.0175449	0.0179208	0.0189871	0.0181501	0.0165656	0.0172681	0.018233	0.01657	0.0171322	0.0194741	0.0170758	0.0177648	0.0157644	0.0179942	0.0153927	0.016847	0.0177487	0.0169524	0.0167628	0.0163397
1182	0.0184232	0.0180749	0.0178717	0.0180919	0.0176652	0.019235	0.0175424	0.0179172	0.018983	0.0181399	0.0165641	0.0172664	0.0182317	0.0165698	0.0171281	0.0194656	0.0170713	0.0177604	0.0157624	0.0179898	0.0153889	0.0168402	0.0177453	0.0169557	0.0167606	0.0163418
1183	0.0184187	0.0180693	0.0178674	0.0180846	0.0176595	0.0192309	0.01754	0.0179136	0.018979	0.0181297	0.0165625	0.0172647	0.0182303	0.0165695	0.017124	0.0194572	0.0170668	0.017756	0.0157605	0.0179854	0.0153851	0.0168334	0.017742	0.0169589	0.0167584	0.016344
1184	0.0184142	0.0180637	0.0178631	0.0180772	0.0176537	0.0192269	0.0175377	0.0179099	0.0189749	0.0181196	0.0165608	0.0172628	0.0182289	0.0165692	0.0171199	0.0194488	0.0170623	0.0177515	0.0157585	0.0179809	0.0153812	0.0168267	0.0177387	0.0169621	0.0167562	0.0163462
1185	0.0184097	0.0180582	0.0178588	0.0180698	0.017648	0.0192228	0.0175353	0.0179063	0.0189708	0.0181096	0.0165592	0.0172607	0.0182274	0.0165689	0.0171158	0.0194405	0.0170578	0.0177471	0.0157566	0.0179766	0.0153774	0.01682	0.0177354	0.0169654	0.016754	0.0163483
1186	0.0184052	0.0180527	0.0178544	0.0180623	0.0176423	0.0192188	0.017533	0.0179026	0.0189667	0.0180996	0.0165574	0.0172586	0.0182259	0.0165686	0.0171117	0.0194323	0.0170534	0.0177426	0.0157548	0.0179722	0.0153735	0.0168134	0.0177323	0.0169686	0.0167517	0.0163505
1187	0.0184007	0.0180473	0.0178501	0.0180549	0.0176365	0.0192147	0.0175307	0.017899	0.0189626	0.0180896	0.0165557	0.0172562	0.0182243	0.0165682	0.0171076	0.019424	0.0170489	0.0177382	0.015753	0.0179678	0.0153697	0.0168067	0.0177291	0.0169718	0.0167494	0.0163526
1188	0.0183962	0.0180419	0.0178457	0.0180473	0.0176308	0.0192106	0.0175285	0.0178953	0.0189585	0.0180797	0.0165539	0.0172537	0.0182226	0.0165677	0.0171035	0.0194159	0.0170445	0.0177337	0.0157512	0.0179635	0.0153658	0.0168002	0.0177261	0.0169749	0.016747	0.0163547
1189	0.0183917	0.0180366	0.0178414	0.0180398	0.017625	0.0192064	0.0175262	0.0178917	0.0189543	0.0180699	0.016552	0.0172511	0.0182209	0.0165672	0.0170995	0.0194078	0.0170401	0.0177292	0.0157496	0.0179592	0.015362	0.0167936	0.0177231	0.0169781	0.0167446	0.0163569
1190	0.0183873	0.0180313	0.017837	0.0180322	0.0176193	0.0192023	0.017524	0.017888	0.0189501	0.0180601	0.0165501	0.0172483	0.0182191	0.0165667	0.0170955	0.0193997	0.0170357	0.0177247	0.0157479	0.0179549	0.0153581	0.0167871	0.0177201	0.0169812	0.0167422	0.016359
1191	0.0183828	0.018026	0.0178326	0.0180246	0.0176135	0.0191982	0.0175219	0.0178844	0.0189458	0.0180504	0.0165482	0.0172454	0.0182173	0.0165661	0.0170914	0.0193917	0.0170314	0.0177202	0.0157463	0.0179506	0.0153542	0.0167806	0.0177171	0.0169843	0.0167397	0.0163611
1192	0.0183784	0.0180207	0.0178283	0.018017	0.0176078	0.019194	0.0175197	0.0178807	0.0189415	0.0180408	0.0165462	0.0172424	0.0182154	0.0165654	0.0170874	0.0193837	0.017027	0.0177157	0.0157447	0.0179463	0.0153503	0.0167742	0.0177142	0.0169874	0.0167372	0.0163631
1193	0.018374	0.0180155	0.0178239	0.0180094	0.017602	0.0191899	0.0175176	0.0178771	0.0189372	0.0180312	0.0165442	0.0172393	0.0182135	0.0165647	0.0170834	0.0193758	0.0170227	0.0177112	0.0157432	0.0179421	0.0153464	0.0167677	0.0177114	0.0169905	0.0167346	0.0163652
1194	0.0183695	0.0180104	0.0178196	0.0180017	0.0175963	0.0191857	0.0175154	0.0178734	0.0189329	0.0180217	0.0165421	0.0172361	0.0182115	0.0165639	0.0170795	0.0193679	0.0170184	0.0177066	0.0157417	0.0179378	0.0153424	0.0167613	0.0177085	0.0169935	0.016732	0.0163672
1195	0.0183651	0.0180053	0.0178152	0.017994	0.0175905	0.0191815	0.0175133	0.0178698	0.0189285	0.0180123	0.01654	0.0172329	0.0182094	0.0165631	0.0170755	0.0193601	0.0170141	0.017702	0.0157403	0.0179336	0.0153385	0.016755	0.0177057	0.0169965	0.0167294	0.0163693
1196	0.0183607	0.0180002	0.0178109	0.0179863	0.0175847	0.0191773	0.0175112	0.0178661	0.0189241	0.018003	0.0165378	0.0172295	0.0182073	0.0165621	0.0170715	0.0193523	0.0170098	0.0176975	0.0157389	0.0179294	0.0153345	0.0167487	0.0177029	0.0169995	0.0167267	0.0163713
1197	0.0183563	0.0179951	0.0178067	0.0179785	0.0175789	0.0191731	0.0175092	0.0178625	0.0189197	0.0179938	0.0165356	0.0172261	0.0182052	0.0165611	0.0170676	0.0193445	0.0170055	0.0176929	0.0157375	0.0179252	0.0153305	0.0167425	0.0177001	0.0170025	0.0167239	0.0163732
1198	0.0183518	0.0179901	0.0178024	0.0179708	0.0175732	0.0191689	0.0175071	0.0178588	0.0189153	0.0179846	0.0165334	0.0172227	0.018203	0.01656	0.0170637	0.0193368	0.0170013	0.0176883	0.0157361	0.017921	0.0153264	0.0167363	0.0176973	0.0170054	0.0167211	0.0163752
1199	0.0183474	0.0179851	0.0177982	0.017963	0.0175674	0.0191647	0.0175051	0.0178552	0.0189109	0.0179756	0.0165311	0.0172192	0.0182009	0.0165588	0.0170598	0.0193291	0.0169971	0.0176836	0.0157348	0.0179168	0.0153224	0.0167302	0.0176946	0.0170083	0.0167182	0.0163771
1200	0.018343	0.0179801	0.017794	0.0179552	0.0175616	0.0191605	0.0175031	0.0178515	0.0189065	0.0179667	0.0165288	0.0172157	0.0181987	0.0165576	0.0170559	0.0193214	0.0169928	0.017679	0.0157335	0.0179126	0.0153183	0.0167242	0.0176918	0.0170111	0.0167153	0.016379
1201	0.0183386	0.0179752	0.0177899	0.0179474	0.0175558	0.0191563	0.017501	0.0178479	0.0189021	0.0179578	0.0165264	0.0172121	0.0181966	0.0165562	0.017052	0.0193138	0.0169887	0.0176744	0.0157323	0.0179085	0.0153141	0.0167182	0.017689	0.0170139	0.0167123	0.0163809
1202	0.0183342	0.0179703	0.0177858	0.0179395	0.01755	0.019152	0.017499	0.0178442	0.0188976	0.0179491	0.016524	0.0172086	0.0181944	0.0165547	0.0170482	0.0193062	0.0169845	0.0176697	0.015731	0.0179044	0.0153099	0.0167122	0.0176863	0.0170167	0.0167093	0.0163828
1203	0.0183298	0.0179655	0.0177817	0.0179317	0.0175442	0.0191478	0.017497	0.0178405	0.0188932	0.0179405	0.0165215	0.017205	0.0181923	0.0165532	0.0170444	0.0192986	0.0169803	0.0176651	0.0157298	0.0179003	0.0153057	0.0167063	0.0176835	0.0170194	0.0167062	0.0163846
1204	0.0183254	0.0179606	0.0177777	0.0179238	0.0175384	0.0191435	0.017495	0.0178369	0.0188887	0.017932	0.016519	0.0172013	0.0181901	0.0165515	0.0170405	0.019291	0.0169762	0.0176604	0.0157287	0.0178963	0.0153015	0.0167005	0.0176807	0.0170221	0.016703	0.0163864
1205	0.018321	0.0179558	0.0177736	0.0179159	0.0175326	0.0191393	0.017493	0.0178332	0.0188842	0.0179236	0.0165165	0.0171977	0.0181879	0.0165497	0.0170368	0.0192835	0.0169721	0.0176557	0.0157275	0.0178923	0.0152972	0.0166947	0.0176779	0.0170247	0.0166998	0.0163883
1206	0.0183165	0.0179511	0.0177697	0.017908	0.0175268	0.019135	0.017491	0.0178296	0.0188798	0.0179154	0.0165139	0.017194	0.0181858	0.0165478	0.017033	0.0192759	0.016968	0.017651	0.0157264	0.0178883	0.0152928	0.0166889	0.0176751	0.0170273	0.0166965	0.0163901
1207	0.0183121	0.0179463	0.0177657	0.0179001	0.017521	0.0191308	0.017489	0.0178259	0.0188753	0.0179072	0.0165113	0.0171903	0.0181836	0.0165458	0.0170292	0.0192684	0.0169639	0.0176463	0.0157254	0.0178844	0.0152884	0.0166832	0.0176723	0.0170299	0.0166932	0.0163919
1208	0.0183077	0.0179416	0.0177618	0.0178921	0.0175152	0.0191265	0.0174871	0.0178223	0.0188708	0.0178992	0.0165086	0.0171866	0.0181815	0.0165436	0.0170255	0.0192609	0.0169599	0.0176416	0.0157243	0.0178805	0.015284	0.0166775	0.0176694	0.0170324	0.0166899	0.0163938
1209	0.0183033	0.017937	0.017758	0.0178842	0.0175094	0.0191222	0.0174851	0.0178186	0.0188663	0.0178913	0.0165059	0.0171828	0.0181794	0.0165414	0.0170218	0.0192534	0.0169558	0.0176368	0.0157233	0.0178767	0.0152795	0.0166718	0.0176665	0.0170349	0.0166866	0.0163956
1210	0.0182988	0.0179323	0.0177541	0.0178763	0.0175036	0.019118	0.0174831	0.017815	0.0188618	0.0178834	0.0165032	0.0171791	0.0181772	0.016539	0.0170181	0.019246	0.0169518	0.0176321	0.0157223	0.0178729	0.015275	0.0166662	0.0176636	0.0170373	0.0166832	0.0163974
1211	0.0182944	0.0179277	0.0177503	0.0178683	0.0174977	0.0191137	0.0174811	0.0178113	0.0188572	0.0178757	0.0165004	0.0171753	0.0181751	0.0165366	0.0170144	0.0192385	0.0169478	0.0176274	0.0157213	0.0178692	0.0152704	0.0166606	0.0176607	0.0170396	0.0166798	0.0163992
1212	0.01829	0.0179231	0.0177466	0.0178603	0.0174919	0.0191094	0.0174791	0.0178077	0.0188527	0.017868	0.0164976	0.0171715	0.018173	0.016534	0.0170107	0.0192311	0.0169438	0.0176226	0.0157203	0.0178656	0.0152657	0.016655	0.0176577	0.0170419	0.0166763	0.0164011
1213	0.0182855	0.0179185	0.0177429	0.0178524	0.0174861	0.0191052	0.0174771	0.017804	0.0188482	0.0178604	0.0164947	0.0171676	0.018171	0.0165313	0.0170071	0.0192237	0.0169399	0.0176178	0.0157194	0.0178619	0.015261	0.0166495	0.0176546	0.0170441	0.0166729	0.016403
1214	0.0182811	0.017914	0.0177392	0.0178444	0.0174802	0.0191009	0.0174751	0.0178004	0.0188436	0.0178529	0.0164918	0.0171638	0.0181689	0.0165286	0.0170034	0.0192162	0.0169359	0.0176131	0.0157184	0.0178584	0.0152562	0.0166441	0.0176516	0.0170463	0.0166694	0.0164049
1215	0.0182766	0.0179095	0.0177355	0.0178364	0.0174744	0.0190966	0.0174731	0.0177967	0.0188391	0.0178454	0.0164889	0.0171599	0.0181669	0.0165257	0.0169998	0.0192088	0.016932	0.0176083	0.0157175	0.0178549	0.0152513	0.0166386	0.0176484	0.0170484	0.0166659	0.0164068
1216	0.0182721	0.017905	0.0177318	0.0178284	0.0174685	0.0190924	0.0174711	0.0177931	0.0188346	0.017838	0.016486	0.017156	0.0181649	0.0165228	0.0169962	0.0192014	0.0169281	0.0176035	0.0157166	0.0178514	0.0152464	0.0166332	0.0176452	0.0170505	0.0166625	0.0164087
1217	0.0182676	0.0179005	0.0177282	0.0178204	0.0174627	0.0190881	0.017469	0.0177895	0.01883	0.0178307	0.016483	0.0171521	0.0181629	0.0165198	0.0169926	0.019194	0.0169242	0.0175987	0.0157157	0.017848	0.0152414	0.0166279	0.017642	0.0170525	0.016659	0.0164107
1218	0.0182631	0.0178961	0.0177247	0.0178124	0.0174568	0.0190838	0.017467	0.0177858	0.0188255	0.0178234	0.01648	0.0171482	0.0181609	0.0165167	0.0169891	0.0191865	0.0169204	0.0175939	0.0157148	0.0178447	0.0152364	0.0166225	0.0176387	0.0170545	0.0166556	0.0164127
1219	0.0182586	0.0178917	0.0177211	0.0178044	0.017451	0.0190795	0.0174649	0.0177822	0.0188209	0.0178162	0.0164769	0.0171443	0.018159	0.0165136	0.0169855	0.0191791	0.0169165	0.0175891	0.015714	0.0178413	0.0152312	0.0166172	0.0176353	0.0170563	0.0166521	0.0164146
1220	0.0182541	0.0178873	0.0177176	0.0177964	0.0174451	0.0190753	0.0174628	0.0177785	0.0188164	0.0178089	0.0164739	0.0171403	0.0181571	0.0165104	0.016982	0.0191717	0.0169127	0.0175843	0.0157131	0.017838	0.015226	0.0166119	0.0176319	0.0170581	0.0166487	0.0164167
1221	0.0182496	0.017883	0.0177141	0.0177884	0.0174392	0.019071	0.0174607	0.0177749	0.0188118	0.0178016	0.0164708	0.0171364	0.0181552	0.0165072	0.0169784	0.0191643	0.0169089	0.0175794	0.0157122	0.0178348	0.0152207	0.0166067	0.0176284	0.0170599	0.0166453	0.0164187
1222	0.0182451	0.0178786	0.0177107	0.0177804	0.0174334	0.0190668	0.0174586	0.0177713	0.0188073	0.0177944	0.0164677	0.0171324	0.0181533	0.0165039	0.0169749	0.0191568	0.0169051	0.0175746	0.0157114	0.0178315	0.0152154	0.0166015	0.0176249	0.0170615	0.0166419	0.0164207
1223	0.0182405	0.0178743	0.0177072	0.0177724	0.0174275	0.0190625	0.0174565	0.0177677	0.0188027	0.0177871	0.0164646	0.0171284	0.0181514	0.0165006	0.0169714	0.0191494	0.0169014	0.0175697	0.0157105	0.0178283	0.0152099	0.0165963	0.0176213	0.0170631	0.0166385	0.0164228
1224	0.018236	0.01787	0.0177039	0.0177644	0.0174216	0.0190582	0.0174544	0.017764	0.0187982	0.0177797	0.0164615	0.0171244	0.0181496	0.0164972	0.016968	0.0191419	0.0168977	0.0175649	0.0157097	0.0178251	0.0152044	0.0165912	0.0176176	0.0170647	0.0166351	0.0164248
1225	0.0182314	0.0178657	0.0177005	0.0177564	0.0174157	0.019054	0.0174522	0.0177604	0.0187936	0.0177724	0.0164583	0.0171204	0.0181477	0.0164938	0.0169645	0.0191344	0.0168939	0.01756	0.0157089	0.0178218	0.0151988	0.016586	0.0176138	0.0170661	0.0166317	0.0164269
1226	0.0182268	0.0178615	0.0176972	0.0177484	0.0174099	0.0190498	0.01745	0.0177567	0.0187891	0.017765	0.0164552	0.0171164	0.0181459	0.0164904	0.0169611	0.019127	0.0168903	0.0175552	0.015708	0.0178186	0.0151931	0.016581	0.01761	0.0170675	0.0166283	0.016429
1227	0.0182222	0.0178573	0.0176939	0.0177404	0.017404	0.0190455	0.0174478	0.0177531	0.0187845	0.0177576	0.016452	0.0171124	0.0181441	0.0164869	0.0169578	0.0191195	0.0168866	0.0175503	0.0157072	0.0178155	0.0151873	0.0165759	0.0176061	0.0170688	0.0166249	0.0164311
1228	0.0182176	0.0178531	0.0176906	0.0177325	0.0173981	0.0190413	0.0174455	0.0177495	0.01878	0.0177501	0.0164488	0.0171084	0.0181423	0.0164834	0.0169544	0.0191119	0.0168829	0.0175454	0.0157063	0.0178123	0.0151815	0.0165708	0.017602	0.01707	0.0166216	0.0164332
1229	0.018213	0.0178489	0.0176873	0.0177245	0.0173923	0.0190371	0.0174433	0.0177459	0.0187755	0.0177427	0.0164456	0.0171043	0.0181405	0.0164799	0.016951	0.0191044	0.0168793	0.0175406	0.0157055	0.0178091	0.0151757	0.0165658	0.017598	0.0170711	0.0166182	0.0164353
1230	0.0182084	0.0178447	0.0176841	0.0177165	0.0173864	0.0190329	0.017441	0.0177423	0.0187709	0.0177352	0.0164424	0.0171003	0.0181387	0.0164764	0.0169477	0.0190969	0.0168757	0.0175357	0.0157046	0.017806	0.0151697	0.0165608	0.0175939	0.0170722	0.0166148	0.0164374
1231	0.0182037	0.0178405	0.0176809	0.0177086	0.0173806	0.0190287	0.0174387	0.0177387	0.0187664	0.0177278	0.0164392	0.0170962	0.0181369	0.0164728	0.0169443	0.0190893	0.0168721	0.0175308	0.0157038	0.0178028	0.0151637	0.0165558	0.0175899	0.0170731	0.0166115	0.0164396
1232	0.0181991	0.0178364	0.0176778	0.0177006	0.0173747	0.0190245	0.0174364	0.0177351	0.0187619	0.0177203	0.0164359	0.0170921	0.0181352	0.0164692	0.0169409	0.0190817	0.0168686	0.0175259	0.0157029	0.0177997	0.0151576	0.0165509	0.0175858	0.017074	0.0166082	0.0164417
1233	0.0181944	0.0178323	0.0176746	0.0176927	0.0173689	0.0190203	0.0174341	0.0177315	0.0187573	0.0177128	0.0164327	0.017088	0.0181334	0.0164657	0.0169375	0.0190742	0.016865	0.017521	0.015702	0.0177966	0.0151515	0.016546	0.0175817	0.0170748	0.0166048	0.0164438
1234	0.0181897	0.0178282	0.0176715	0.0176848	0.0173631	0.0190161	0.0174317	0.017728	0.0187528	0.0177053	0.0164295	0.0170839	0.0181317	0.0164621	0.0169341	0.0190666	0.0168615	0.0175161	0.0157012	0.0177935	0.0151453	0.016541	0.0175777	0.0170755	0.0166015	0.016446
1235	0.0181851	0.0178241	0.0176685	0.0176769	0.0173574	0.019012	0.0174294	0.0177244	0.0187483	0.0176978	0.0164262	0.0170798	0.0181299	0.0164585	0.0169307	0.0190589	0.016858	0.0175112	0.0157003	0.0177904	0.0151391	0.0165361	0.0175737	0.0170762	0.0165982	0.0164482
1236	0.0181804	0.0178201	0.0176654	0.017669	0.0173516	0.0190079	0.017427	0.0177209	0.0187438	0.0176903	0.016423	0.0170757	0.0181282	0.0164548	0.0169272	0.0190513	0.0168545	0.0175063	0.0156993	0.0177873	0.0151328	0.0165313	0.0175697	0.0170767	0.0165949	0.0164503
1237	0.0181757	0.017816	0.0176624	0.0176611	0.0173458	0.0190037	0.0174247	0.0177174	0.0187393	0.0176828	0.0164198	0.0170716	0.0181264	0.0164512	0.0169238	0.0190436	0.0168511	0.0175014	0.0156984	0.0177842	0.0151265	0.0165264	0.0175658	0.0170771	0.0165916	0.0164525
1238	0.0181709	0.017812	0.0176594	0.0176532	0.0173401	0.0189997	0.0174223	0.0177139	0.0187348	0.0176753	0.0164165	0.0170675	0.0181247	0.0164476	0.0169204	0.019036	0.0168477	0.0174965	0.0156975	0.0177811	0.0151201	0.0165216	0.0175618	0.0170775	0.0165883	0.0164547
1239	0.0181662	0.017808	0.0176564	0.0176454	0.0173344	0.0189956	0.0174199	0.0177104	0.0187303	0.0176678	0.0164133	0.0170633	0.018123	0.0164439	0.016917	0.0190283	0.0168443	0.0174916	0.0156965	0.017778	0.0151137	0.0165167	0.017558	0.0170778	0.016585	0.0164568
1240	0.0181614	0.017804	0.0176534	0.0176376	0.0173286	0.0189915	0.0174175	0.0177069	0.0187259	0.0176602	0.0164101	0.0170592	0.0181212	0.0164403	0.0169136	0.0190206	0.0168409	0.0174868	0.0156955	0.0177749	0.0151073	0.0165119	0.0175541	0.017078	0.0165817	0.016459
1241	0.0181567	0.0178	0.0176505	0.0176297	0.0173229	0.0189875	0.0174151	0.0177034	0.0187214	0.0176527	0.0164068	0.017055	0.0181195	0.0164366	0.0169102	0.0190129	0.0168375	0.0174819	0.0156945	0.0177718	0.0151008	0.0165071	0.0175503	0.0170781	0.0165784	0.0164612
1242	0.0181519	0.017796	0.0176476	0.017622	0.0173172	0.0189835	0.0174127	0.0176999	0.0187169	0.0176451	0.0164036	0.0170508	0.0181177	0.0164329	0.0169068	0.0190052	0.0168342	0.017477	0.0156935	0.0177687	0.0150943	0.0165024	0.0175464	0.0170782	0.0165751	0.0164634
1243	0.0181471	0.0177921	0.0176447	0.0176142	0.0173115	0.0189796	0.0174103	0.0176964	0.0187125	0.0176376	0.0164004	0.0170467	0.018116	0.0164292	0.0169034	0.0189974	0.0168309	0.0174722	0.0156925	0.0177656	0.0150878	0.0164976	0.0175426	0.0170782	0.0165718	0.0164656
1244	0.0181423	0.0177881	0.0176418	0.0176064	0.0173058	0.0189756	0.0174079	0.017693	0.018708	0.01763	0.0163972	0.0170425	0.0181142	0.0164255	0.0168999	0.0189896	0.0168276	0.0174674	0.0156914	0.0177626	0.0150812	0.0164928	0.0175389	0.0170781	0.0165685	0.0164678
1245	0.0181374	0.0177842	0.017639	0.0175987	0.0173001	0.0189717	0.0174055	0.0176895	0.0187036	0.0176225	0.016394	0.0170383	0.0181125	0.0164218	0.0168965	0.0189819	0.0168244	0.0174625	0.0156903	0.0177595	0.0150746	0.0164881	0.0175352	0.017078	0.0165652	0.01647
1246	0.0181326	0.0177803	0.0176362	0.017591	0.0172944	0.0189679	0.0174031	0.0176861	0.0186992	0.0176149	0.0163908	0.0170341	0.0181107	0.0164181	0.0168932	0.0189741	0.0168212	0.0174577	0.0156892	0.0177564	0.0150679	0.0164833	0.0175315	0.0170779	0.0165619	0.0164721
1247	0.0181277	0.0177763	0.0176334	0.0175833	0.0172887	0.018964	0.0174007	0.0176826	0.0186948	0.0176074	0.0163877	0.0170299	0.0181089	0.0164144	0.0168898	0.0189663	0.016818	0.0174529	0.015688	0.0177533	0.0150612	0.0164786	0.0175279	0.0170777	0.0165586	0.0164743
1248	0.0181228	0.0177724	0.0176306	0.0175757	0.0172831	0.0189602	0.0173983	0.0176792	0.0186903	0.0175998	0.0163845	0.0170257	0.0181071	0.0164107	0.0168864	0.0189586	0.0168149	0.0174481	0.0156869	0.0177502	0.0150545	0.0164739	0.0175243	0.0170774	0.0165554	0.0164765
1249	0.0181179	0.0177686	0.0176278	0.017568	0.0172774	0.0189564	0.0173958	0.0176757	0.018686	0.0175923	0.0163814	0.0170215	0.0181053	0.016407	0.016883	0.0189508	0.0168118	0.0174433	0.0156857	0.0177471	0.0150478	0.0164692	0.0175208	0.0170772	0.0165521	0.0164787
1250	0.0181129	0.0177647	0.0176251	0.0175604	0.0172717	0.0189527	0.0173934	0.0176723	0.0186816	0.0175848	0.0163783	0.0170173	0.0181035	0.0164032	0.0168796	0.0189431	0.0168087	0.0174385	0.0156845	0.017744	0.015041	0.0164645	0.0175173	0.0170769	0.0165488	0.0164809
1251	0.018108	0.0177608	0.0176224	0.0175529	0.0172661	0.018949	0.0173909	0.0176688	0.0186772	0.0175773	0.0163752	0.0170131	0.0181016	0.0163995	0.0168762	0.0189354	0.0168056	0.0174337	0.0156833	0.0177409	0.0150343	0.0164598	0.0175139	0.0170766	0.0165455	0.016483
1252	0.018103	0.017757	0.0176196	0.0175453	0.0172604	0.0189454	0.0173885	0.0176654	0.0186729	0.0175698	0.0163721	0.0170089	0.0180998	0.0163958	0.0168729	0.0189276	0.0168026	0.017429	0.015682	0.0177378	0.0150275	0.0164551	0.0175105	0.0170763	0.0165422	0.0164852
1253	0.018098	0.0177531	0.017617	0.0175378	0.0172547	0.0189417	0.017386	0.017662	0.0186685	0.0175623	0.016369	0.0170047	0.0180979	0.016392	0.0168696	0.0189199	0.0167996	0.0174242	0.0156808	0.0177347	0.0150206	0.0164504	0.0175071	0.0170759	0.0165389	0.0164873
1254	0.0180929	0.0177493	0.0176143	0.0175303	0.017249	0.0189382	0.0173835	0.0176585	0.0186642	0.0175548	0.016366	0.0170004	0.0180961	0.0163883	0.0168662	0.0189122	0.0167966	0.0174194	0.0156795	0.0177315	0.0150138	0.0164457	0.0175038	0.0170755	0.0165356	0.0164895
1255	0.0180879	0.0177454	0.0176116	0.0175229	0.0172433	0.0189346	0.017381	0.0176551	0.0186599	0.0175473	0.016363	0.0169962	0.0180942	0.0163845	0.0168629	0.0189044	0.0167936	0.0174147	0.0156782	0.0177284	0.0150069	0.016441	0.0175005	0.0170752	0.0165323	0.0164916
1256	0.0180828	0.0177416	0.017609	0.0175155	0.0172376	0.0189311	0.0173785	0.0176517	0.0186556	0.0175399	0.01636	0.0169919	0.0180922	0.0163808	0.0168596	0.0188967	0.0167907	0.0174099	0.0156769	0.0177253	0.015	0.0164363	0.0174972	0.0170747	0.016529	0.0164938
1257	0.0180777	0.0177378	0.0176063	0.0175081	0.0172319	0.0189276	0.0173759	0.0176482	0.0186513	0.0175325	0.0163571	0.0169877	0.0180903	0.016377	0.0168564	0.018889	0.0167878	0.0174051	0.0156756	0.0177221	0.0149931	0.0164316	0.017494	0.0170743	0.0165257	0.0164959
1258	0.0180726	0.017734	0.0176037	0.0175007	0.0172262	0.0189242	0.0173734	0.0176448	0.018647	0.0175251	0.0163542	0.0169834	0.0180883	0.0163733	0.0168531	0.0188813	0.016785	0.0174004	0.0156743	0.0177189	0.0149862	0.0164269	0.0174907	0.0170739	0.0165224	0.016498
1259	0.0180675	0.0177301	0.0176011	0.0174934	0.0172205	0.0189208	0.0173709	0.0176414	0.0186427	0.0175177	0.0163513	0.0169792	0.0180863	0.0163695	0.0168499	0.0188736	0.0167821	0.0173956	0.015673	0.0177158	0.0149792	0.0164222	0.0174876	0.0170734	0.016519	0.0165001
1260	0.0180623	0.0177263	0.0175985	0.0174862	0.0172148	0.0189174	0.0173684	0.0176379	0.0186385	0.0175104	0.0163484	0.0169749	0.0180843	0.0163658	0.0168466	0.018866	0.0167793	0.0173908	0.0156716	0.0177126	0.0149723	0.0164175	0.0174844	0.0170729	0.0165157	0.0165022
1261	0.0180572	0.0177225	0.0175959	0.017479	0.017209	0.0189141	0.0173659	0.0176345	0.0186343	0.017503	0.0163456	0.0169706	0.0180823	0.016362	0.0168434	0.0188584	0.0167766	0.0173861	0.0156702	0.0177094	0.0149653	0.0164128	0.0174813	0.0170724	0.0165124	0.0165043
1262	0.018052	0.0177188	0.0175934	0.0174718	0.0172033	0.0189107	0.0173634	0.0176311	0.0186301	0.0174957	0.0163428	0.0169662	0.0180802	0.0163583	0.0168402	0.0188508	0.0167738	0.0173813	0.0156688	0.0177062	0.0149584	0.0164081	0.0174782	0.0170718	0.016509	0.0165064
1263	0.0180468	0.017715	0.0175908	0.0174647	0.0171976	0.0189074	0.017361	0.0176277	0.0186259	0.0174885	0.01634	0.0169619	0.0180781	0.0163545	0.016837	0.0188433	0.0167711	0.0173765	0.0156674	0.0177029	0.0149514	0.0164034	0.0174751	0.0170713	0.0165057	0.0165085
1264	0.0180415	0.0177112	0.0175883	0.0174576	0.0171918	0.0189041	0.0173585	0.0176243	0.0186217	0.0174812	0.0163373	0.0169575	0.018076	0.0163507	0.0168338	0.0188357	0.0167684	0.0173717	0.015666	0.0176997	0.0149444	0.0163987	0.017472	0.0170707	0.0165024	0.0165105
1265	0.0180363	0.0177074	0.0175857	0.0174505	0.017186	0.0189008	0.0173561	0.0176209	0.0186175	0.017474	0.0163346	0.0169531	0.0180738	0.016347	0.0168306	0.0188282	0.0167657	0.0173669	0.0156646	0.0176964	0.0149374	0.016394	0.0174689	0.0170701	0.016499	0.0165126
1266	0.018031	0.0177036	0.0175832	0.0174435	0.0171803	0.0188975	0.0173537	0.0176174	0.0186133	0.0174669	0.016332	0.0169486	0.0180716	0.0163432	0.0168275	0.0188207	0.0167631	0.017362	0.0156631	0.0176932	0.0149304	0.0163893	0.0174659	0.0170695	0.0164956	0.0165146
1267	0.0180258	0.0176998	0.0175807	0.0174366	0.0171745	0.0188943	0.0173513	0.017614	0.0186091	0.0174598	0.0163293	0.0169441	0.0180694	0.0163395	0.0168244	0.0188132	0.0167605	0.0173572	0.0156618	0.0176899	0.0149234	0.0163846	0.0174628	0.0170688	0.0164923	0.0165166
1268	0.0180205	0.0176961	0.0175782	0.0174296	0.0171687	0.018891	0.0173489	0.0176106	0.018605	0.0174527	0.0163268	0.0169395	0.0180671	0.0163358	0.0168212	0.0188058	0.0167579	0.0173523	0.0156604	0.0176865	0.0149164	0.0163798	0.0174598	0.0170682	0.0164889	0.0165186
1269	0.0180152	0.0176923	0.0175757	0.0174227	0.0171629	0.0188878	0.0173465	0.0176072	0.0186008	0.0174456	0.0163243	0.0169349	0.0180648	0.016332	0.0168181	0.0187983	0.0167554	0.0173474	0.015659	0.0176832	0.0149094	0.0163751	0.0174568	0.0170675	0.0164855	0.0165206
1270	0.0180098	0.0176885	0.0175732	0.0174158	0.0171571	0.0188845	0.0173442	0.0176038	0.0185967	0.0174386	0.0163218	0.0169302	0.0180625	0.0163283	0.016815	0.0187909	0.0167529	0.0173425	0.0156576	0.0176799	0.0149024	0.0163703	0.0174538	0.0170667	0.0164821	0.0165226
1271	0.0180045	0.0176847	0.0175707	0.017409	0.0171514	0.0188813	0.0173418	0.0176004	0.0185925	0.0174317	0.0163193	0.0169255	0.0180601	0.0163246	0.0168119	0.0187835	0.0167505	0.0173376	0.0156563	0.0176765	0.0148954	0.0163655	0.0174507	0.017066	0.0164787	0.0165245
1272	0.0179991	0.0176809	0.0175682	0.0174022	0.0171456	0.0188781	0.0173395	0.017597	0.0185884	0.0174247	0.0163169	0.0169208	0.0180577	0.0163208	0.0168089	0.0187761	0.016748	0.0173327	0.0156549	0.0176731	0.0148884	0.0163607	0.0174477	0.0170652	0.0164752	0.0165264
1273	0.0179938	0.0176772	0.0175657	0.0173954	0.0171398	0.0188749	0.0173372	0.0175936	0.0185843	0.0174179	0.0163146	0.016916	0.0180553	0.0163171	0.0168058	0.0187687	0.0167456	0.0173277	0.0156536	0.0176697	0.0148814	0.0163559	0.0174447	0.0170645	0.0164718	0.0165283
1274	0.0179884	0.0176734	0.0175633	0.0173887	0.017134	0.0188717	0.0173349	0.0175902	0.0185802	0.017411	0.0163122	0.0169112	0.0180528	0.0163134	0.0168028	0.0187614	0.0167432	0.0173227	0.0156522	0.0176662	0.0148744	0.0163511	0.0174417	0.0170636	0.0164684	0.0165302
1275	0.017983	0.0176696	0.0175608	0.017382	0.0171282	0.0188685	0.0173326	0.0175868	0.0185761	0.0174043	0.0163099	0.0169062	0.0180502	0.0163097	0.0167997	0.018754	0.0167409	0.0173178	0.0156509	0.0176628	0.0148674	0.0163463	0.0174387	0.0170628	0.0164649	0.0165321
1276	0.0179776	0.0176658	0.0175584	0.0173753	0.0171224	0.0188653	0.0173303	0.0175834	0.018572	0.0173976	0.0163076	0.0169012	0.0180477	0.016306	0.0167967	0.0187467	0.0167386	0.0173128	0.0156496	0.0176593	0.0148604	0.0163415	0.0174357	0.0170619	0.0164614	0.016534
1277	0.0179723	0.0176621	0.0175559	0.0173687	0.0171166	0.018862	0.0173281	0.01758	0.0185679	0.0173909	0.0163054	0.0168961	0.0180451	0.0163023	0.0167937	0.0187394	0.0167363	0.0173078	0.0156483	0.0176558	0.0148535	0.0163367	0.0174327	0.017061	0.016458	0.0165358
1278	0.0179669	0.0176583	0.0175535	0.017362	0.0171108	0.0188588	0.0173258	0.0175766	0.0185638	0.0173843	0.0163032	0.0168909	0.0180424	0.0162986	0.0167907	0.0187321	0.016734	0.0173028	0.0156471	0.0176522	0.0148465	0.0163318	0.0174296	0.0170601	0.0164545	0.0165376
1279	0.0179615	0.0176545	0.017551	0.0173554	0.017105	0.0188556	0.0173236	0.0175732	0.0185597	0.0173777	0.0163011	0.0168855	0.0180397	0.016295	0.0167877	0.0187248	0.0167318	0.0172977	0.0156458	0.0176486	0.0148396	0.016327	0.0174266	0.0170592	0.016451	0.0165394
1280	0.0179561	0.0176507	0.0175486	0.0173488	0.0170992	0.0188524	0.0173214	0.0175698	0.0185555	0.0173712	0.016299	0.0168801	0.018037	0.0162913	0.0167848	0.0187176	0.0167296	0.0172927	0.0156445	0.0176451	0.0148327	0.0163221	0.0174235	0.0170582	0.0164474	0.0165412
1281	0.0179508	0.0176469	0.0175461	0.0173422	0.0170934	0.0188492	0.0173192	0.0175665	0.0185514	0.0173648	0.0162968	0.0168746	0.0180342	0.0162876	0.0167818	0.0187103	0.0167274	0.0172877	0.0156433	0.0176414	0.0148258	0.0163172	0.0174204	0.0170572	0.0164439	0.0165429
1282	0.0179454	0.0176431	0.0175437	0.0173355	0.0170877	0.018846	0.017317	0.0175631	0.0185472	0.0173584	0.0162947	0.0168691	0.0180314	0.016284	0.0167789	0.0187031	0.0167252	0.0172826	0.015642	0.0176378	0.0148189	0.0163124	0.0174173	0.0170562	0.0164403	0.0165446
1283	0.0179401	0.0176393	0.0175412	0.0173289	0.0170819	0.0188428	0.0173148	0.0175597	0.018543	0.0173521	0.0162927	0.0168634	0.0180285	0.0162804	0.016776	0.0186959	0.016723	0.0172775	0.0156408	0.0176342	0.014812	0.0163075	0.0174142	0.0170552	0.0164368	0.0165463
1284	0.0179348	0.0176355	0.0175388	0.0173223	0.0170761	0.0188396	0.0173127	0.0175563	0.0185387	0.0173459	0.0162906	0.0168576	0.0180255	0.0162767	0.0167731	0.0186887	0.0167209	0.0172725	0.0156396	0.0176305	0.0148051	0.0163026	0.0174111	0.0170541	0.0164332	0.016548
1285	0.0179295	0.0176316	0.0175363	0.0173156	0.0170704	0.0188364	0.0173105	0.0175529	0.0185344	0.0173397	0.0162885	0.0168518	0.0180226	0.0162731	0.0167702	0.0186816	0.0167187	0.0172674	0.0156383	0.0176269	0.0147983	0.0162977	0.017408	0.017053	0.0164296	0.0165496
1286	0.0179242	0.0176278	0.0175339	0.0173089	0.0170647	0.0188332	0.0173083	0.0175496	0.0185301	0.0173336	0.0162864	0.0168459	0.0180196	0.0162695	0.0167673	0.0186744	0.0167166	0.0172623	0.0156371	0.0176232	0.0147915	0.0162928	0.0174048	0.0170519	0.016426	0.0165512
1287	0.017919	0.017624	0.0175314	0.0173022	0.0170589	0.01883	0.0173062	0.0175462	0.0185257	0.0173275	0.0162843	0.0168399	0.0180165	0.0162658	0.0167644	0.0186673	0.0167145	0.0172571	0.0156358	0.0176196	0.0147847	0.0162878	0.0174016	0.0170507	0.0164224	0.0165528
1288	0.0179137	0.0176201	0.017529	0.0172955	0.0170532	0.0188268	0.017304	0.0175428	0.0185213	0.0173216	0.0162822	0.0168338	0.0180135	0.0162622	0.0167616	0.0186601	0.0167124	0.017252	0.0156346	0.0176159	0.0147779	0.0162829	0.0173984	0.0170496	0.0164187	0.0165544
1289	0.0179085	0.0176163	0.0175265	0.0172887	0.0170475	0.0188236	0.0173019	0.0175394	0.0185169	0.0173157	0.01628	0.0168276	0.0180104	0.0162585	0.0167587	0.018653	0.0167103	0.0172469	0.0156334	0.0176123	0.0147712	0.0162779	0.0173951	0.0170484	0.016415	0.0165559
1290	0.0179033	0.0176124	0.0175241	0.0172819	0.0170418	0.0188204	0.0172998	0.0175361	0.0185125	0.0173098	0.0162779	0.0168213	0.0180072	0.0162548	0.0167559	0.0186459	0.0167082	0.0172418	0.0156321	0.0176086	0.0147645	0.0162729	0.0173918	0.0170471	0.0164114	0.0165574
1291	0.0178982	0.0176085	0.0175216	0.0172751	0.0170361	0.0188172	0.0172976	0.0175327	0.018508	0.0173041	0.0162757	0.016815	0.018004	0.016251	0.0167531	0.0186389	0.0167061	0.0172366	0.0156309	0.017605	0.0147578	0.0162679	0.0173885	0.0170459	0.0164077	0.0165589
1292	0.017893	0.0176047	0.0175192	0.0172683	0.0170304	0.018814	0.0172955	0.0175293	0.0185035	0.0172984	0.0162735	0.0168086	0.0180008	0.0162472	0.0167503	0.0186318	0.0167041	0.0172315	0.0156297	0.0176014	0.0147511	0.016263	0.0173852	0.0170446	0.0164039	0.0165603
1293	0.0178879	0.0176008	0.0175167	0.0172615	0.0170248	0.0188108	0.0172934	0.017526	0.018499	0.0172928	0.0162712	0.0168022	0.0179975	0.0162433	0.0167475	0.0186248	0.016702	0.0172263	0.0156284	0.0175979	0.0147445	0.016258	0.0173818	0.0170432	0.0164002	0.0165617
1294	0.0178828	0.0175969	0.0175142	0.0172546	0.0170191	0.0188076	0.0172912	0.0175226	0.0184945	0.0172873	0.016269	0.0167957	0.0179943	0.0162394	0.0167447	0.0186177	0.0167	0.0172211	0.0156272	0.0175943	0.0147379	0.0162531	0.0173784	0.0170419	0.0163964	0.0165631
1295	0.0178777	0.017593	0.0175117	0.0172477	0.0170135	0.0188044	0.0172891	0.0175193	0.01849	0.0172818	0.0162667	0.0167891	0.0179909	0.0162354	0.0167419	0.0186107	0.0166979	0.017216	0.015626	0.0175908	0.0147314	0.0162481	0.017375	0.0170405	0.0163927	0.0165644
1296	0.0178726	0.017589	0.0175092	0.0172408	0.0170079	0.0188012	0.017287	0.0175159	0.0184855	0.0172764	0.0162644	0.0167825	0.0179875	0.0162314	0.0167392	0.0186037	0.0166958	0.0172108	0.0156247	0.0175873	0.0147248	0.0162432	0.0173715	0.0170391	0.0163889	0.0165657
1297	0.0178676	0.0175851	0.0175067	0.0172339	0.0170023	0.018798	0.0172848	0.0175126	0.0184809	0.0172711	0.0162621	0.0167758	0.0179841	0.0162272	0.0167364	0.0185967	0.0166938	0.0172056	0.0156235	0.0175838	0.0147183	0.0162383	0.017368	0.0170377	0.016385	0.016567
1298	0.0178626	0.0175812	0.0175042	0.017227	0.0169967	0.0187948	0.0172827	0.0175092	0.0184764	0.0172658	0.0162598	0.016769	0.0179807	0.016223	0.0167337	0.0185898	0.0166917	0.0172004	0.0156222	0.0175803	0.0147119	0.0162334	0.0173645	0.0170362	0.0163812	0.0165683
1299	0.0178576	0.0175772	0.0175017	0.01722	0.0169911	0.0187915	0.0172806	0.0175059	0.0184718	0.0172606	0.0162575	0.0167622	0.0179772	0.0162187	0.016731	0.0185828	0.0166896	0.0171952	0.015621	0.0175769	0.0147055	0.0162285	0.0173609	0.0170347	0.0163773	0.0165695
1300	0.0178527	0.0175732	0.0174992	0.017213	0.0169856	0.0187883	0.0172784	0.0175025	0.0184673	0.0172554	0.0162551	0.0167554	0.0179737	0.0162143	0.0167283	0.0185759	0.0166875	0.01719	0.0156198	0.0175735	0.0146991	0.0162236	0.0173573	0.0170332	0.0163734	0.0165707
1301	0.0178478	0.0175692	0.0174967	0.017206	0.0169801	0.0187851	0.0172763	0.0174992	0.0184627	0.0172503	0.0162527	0.0167485	0.0179701	0.0162098	0.0167256	0.018569	0.0166855	0.0171848	0.0156185	0.01757	0.0146928	0.0162187	0.0173537	0.0170316	0.0163695	0.0165718
1302	0.0178429	0.0175652	0.0174941	0.0171991	0.0169746	0.0187819	0.0172741	0.0174959	0.0184582	0.0172454	0.0162503	0.0167416	0.0179665	0.0162052	0.0167229	0.0185621	0.0166834	0.0171796	0.0156172	0.0175666	0.0146865	0.0162138	0.01735	0.01703	0.0163656	0.016573
1303	0.017838	0.0175612	0.0174916	0.017192	0.0169691	0.0187787	0.017272	0.0174925	0.0184536	0.0172405	0.0162479	0.0167346	0.0179629	0.0162006	0.0167203	0.0185552	0.0166813	0.0171744	0.015616	0.0175632	0.0146803	0.016209	0.0173463	0.0170284	0.0163616	0.0165741
1304	0.0178332	0.0175572	0.017489	0.017185	0.0169636	0.0187754	0.0172698	0.0174892	0.0184491	0.0172356	0.0162455	0.0167276	0.0179593	0.0161958	0.0167176	0.0185483	0.0166792	0.0171691	0.0156147	0.0175598	0.0146741	0.0162041	0.0173425	0.0170268	0.0163576	0.0165752
1305	0.0178284	0.0175532	0.0174865	0.017178	0.0169582	0.0187722	0.0172676	0.0174859	0.0184446	0.0172309	0.0162431	0.0167205	0.0179557	0.0161909	0.016715	0.0185414	0.016677	0.0171639	0.0156135	0.0175564	0.014668	0.0161993	0.0173387	0.0170251	0.0163536	0.0165762
1306	0.0178237	0.0175491	0.0174839	0.017171	0.0169528	0.018769	0.0172655	0.0174825	0.01844	0.0172262	0.0162407	0.0167134	0.017952	0.016186	0.0167124	0.0185346	0.0166749	0.0171587	0.0156122	0.017553	0.0146619	0.0161944	0.0173349	0.0170234	0.0163496	0.0165773
1307	0.0178189	0.017545	0.0174813	0.0171639	0.0169474	0.0187658	0.0172633	0.0174792	0.0184355	0.0172215	0.0162382	0.0167063	0.0179483	0.0161809	0.0167098	0.0185277	0.0166727	0.0171535	0.0156109	0.0175496	0.0146558	0.0161896	0.0173311	0.0170216	0.0163455	0.0165783
1308	0.0178142	0.017541	0.0174787	0.0171569	0.016942	0.0187625	0.0172611	0.0174759	0.018431	0.0172169	0.0162358	0.0166992	0.0179446	0.0161758	0.0167071	0.0185209	0.0166706	0.0171482	0.0156096	0.0175463	0.0146498	0.0161848	0.0173272	0.0170199	0.0163414	0.0165793
1309	0.0178096	0.0175369	0.0174761	0.0171498	0.0169367	0.0187593	0.0172589	0.0174726	0.0184265	0.0172124	0.0162334	0.016692	0.0179409	0.0161705	0.0167045	0.0185141	0.0166684	0.017143	0.0156083	0.0175429	0.0146439	0.01618	0.0173233	0.017018	0.0163373	0.0165804
1310	0.0178049	0.0175327	0.0174734	0.0171428	0.0169314	0.018756	0.0172566	0.0174692	0.018422	0.0172079	0.0162309	0.0166848	0.0179372	0.0161652	0.0167019	0.0185073	0.0166662	0.0171378	0.015607	0.0175395	0.014638	0.0161752	0.0173194	0.0170162	0.0163332	0.0165813
1311	0.0178003	0.0175286	0.0174708	0.0171357	0.0169261	0.0187528	0.0172544	0.0174659	0.0184175	0.0172035	0.0162284	0.0166777	0.0179335	0.0161597	0.0166993	0.0185006	0.016664	0.0171325	0.0156057	0.0175362	0.0146322	0.0161704	0.0173154	0.0170143	0.0163291	0.0165823
1312	0.0177958	0.0175245	0.0174681	0.0171286	0.0169208	0.0187496	0.0172522	0.0174626	0.018413	0.0171991	0.016226	0.0166704	0.0179297	0.0161541	0.0166967	0.0184938	0.0166617	0.0171273	0.0156044	0.0175328	0.0146264	0.0161656	0.0173114	0.0170124	0.016325	0.0165833
1313	0.0177912	0.0175203	0.0174654	0.0171216	0.0169156	0.0187463	0.0172499	0.0174593	0.0184085	0.0171949	0.0162235	0.0166632	0.0179259	0.0161485	0.0166941	0.0184871	0.0166594	0.017122	0.0156031	0.0175295	0.0146207	0.0161609	0.0173074	0.0170105	0.0163208	0.0165842
1314	0.0177867	0.0175161	0.0174627	0.0171145	0.0169103	0.018743	0.0172476	0.017456	0.018404	0.0171906	0.0162211	0.016656	0.0179221	0.0161428	0.0166915	0.0184803	0.0166571	0.0171168	0.0156018	0.0175262	0.0146151	0.0161561	0.0173033	0.0170085	0.0163166	0.0165852
1315	0.0177822	0.0175119	0.01746	0.0171075	0.0169051	0.0187398	0.0172453	0.0174527	0.0183995	0.0171865	0.0162186	0.0166488	0.0179183	0.016137	0.0166889	0.0184736	0.0166548	0.0171116	0.0156005	0.0175228	0.0146095	0.0161514	0.0172993	0.0170065	0.0163124	0.0165861
1316	0.0177778	0.0175078	0.0174573	0.0171004	0.0169	0.0187365	0.017243	0.0174494	0.018395	0.0171824	0.0162161	0.0166416	0.0179145	0.0161311	0.0166863	0.0184669	0.0166525	0.0171063	0.0155991	0.0175195	0.0146039	0.0161467	0.0172952	0.0170044	0.0163082	0.016587
1317	0.0177733	0.0175036	0.0174546	0.0170933	0.0168948	0.0187333	0.0172407	0.0174461	0.0183905	0.0171784	0.0162137	0.0166343	0.0179106	0.0161251	0.0166837	0.0184602	0.0166501	0.0171011	0.0155978	0.0175162	0.0145985	0.016142	0.017291	0.0170024	0.016304	0.0165879
1318	0.0177689	0.0174993	0.0174518	0.0170863	0.0168897	0.01873	0.0172384	0.0174428	0.0183861	0.0171744	0.0162112	0.0166271	0.0179067	0.0161191	0.0166811	0.0184536	0.0166477	0.0170959	0.0155964	0.0175128	0.014593	0.0161373	0.0172868	0.0170003	0.0162998	0.0165888
1319	0.0177645	0.0174951	0.017449	0.0170792	0.0168846	0.0187267	0.017236	0.0174394	0.0183816	0.0171705	0.0162088	0.0166199	0.0179028	0.0161129	0.0166785	0.0184469	0.0166453	0.0170906	0.0155951	0.0175095	0.0145877	0.0161326	0.0172826	0.0169981	0.0162955	0.0165897
1320	0.0177602	0.0174909	0.0174462	0.0170722	0.0168795	0.0187234	0.0172336	0.0174361	0.0183771	0.0171667	0.0162064	0.0166127	0.0178989	0.0161068	0.0166759	0.0184402	0.0166428	0.0170854	0.0155937	0.0175062	0.0145824	0.0161279	0.0172784	0.0169959	0.0162913	0.0165906
1321	0.0177559	0.0174867	0.0174434	0.0170651	0.0168745	0.0187201	0.0172312	0.0174328	0.0183727	0.017163	0.0162039	0.0166055	0.0178949	0.0161005	0.0166732	0.0184336	0.0166404	0.0170802	0.0155923	0.0175029	0.0145771	0.0161233	0.0172741	0.0169937	0.016287	0.0165915
1322	0.0177516	0.0174825	0.0174406	0.0170581	0.0168695	0.0187168	0.0172288	0.0174295	0.0183682	0.0171593	0.0162015	0.0165984	0.0178909	0.0160942	0.0166705	0.0184269	0.0166379	0.017075	0.0155909	0.0174996	0.0145719	0.0161186	0.0172698	0.0169915	0.0162828	0.0165924
1323	0.0177473	0.0174782	0.0174377	0.0170511	0.0168645	0.0187135	0.0172264	0.0174262	0.0183638	0.0171557	0.0161991	0.0165912	0.0178869	0.0160879	0.0166678	0.0184203	0.0166354	0.0170698	0.0155895	0.0174963	0.0145668	0.016114	0.0172655	0.0169892	0.0162785	0.0165933
1324	0.0177431	0.017474	0.0174349	0.0170441	0.0168595	0.0187102	0.0172239	0.0174228	0.0183593	0.0171522	0.0161967	0.0165841	0.0178829	0.0160815	0.0166651	0.0184137	0.0166329	0.0170646	0.0155881	0.017493	0.0145617	0.0161094	0.0172611	0.0169869	0.0162742	0.0165942
1325	0.0177389	0.0174697	0.017432	0.0170371	0.0168546	0.0187069	0.0172214	0.0174195	0.0183549	0.0171487	0.0161943	0.016577	0.0178788	0.016075	0.0166625	0.018407	0.0166304	0.0170594	0.0155866	0.0174897	0.0145567	0.0161047	0.0172567	0.0169845	0.0162699	0.0165951
1326	0.0177347	0.0174655	0.017429	0.0170301	0.0168497	0.0187036	0.0172189	0.0174162	0.0183504	0.0171452	0.0161919	0.01657	0.0178747	0.0160685	0.0166598	0.0184004	0.0166278	0.0170542	0.0155852	0.0174864	0.0145517	0.0161002	0.0172523	0.0169821	0.0162656	0.016596
1327	0.0177305	0.0174612	0.0174261	0.0170231	0.0168447	0.0187003	0.0172164	0.0174128	0.018346	0.0171419	0.0161895	0.0165629	0.0178706	0.016062	0.0166571	0.0183938	0.0166253	0.017049	0.0155837	0.0174831	0.0145467	0.0160956	0.0172479	0.0169797	0.0162612	0.0165969
1328	0.0177264	0.017457	0.0174232	0.0170162	0.0168398	0.018697	0.0172139	0.0174095	0.0183416	0.0171385	0.0161872	0.0165559	0.0178665	0.0160554	0.0166545	0.0183872	0.0166228	0.0170439	0.0155823	0.0174798	0.0145417	0.016091	0.0172434	0.0169772	0.0162569	0.0165977
1329	0.0177222	0.0174527	0.0174202	0.0170092	0.016835	0.0186936	0.0172113	0.0174061	0.0183372	0.0171352	0.0161848	0.016549	0.0178624	0.0160488	0.0166518	0.0183805	0.0166202	0.0170387	0.0155808	0.0174765	0.0145368	0.0160865	0.0172389	0.0169747	0.0162525	0.0165986
1330	0.0177182	0.0174484	0.0174172	0.0170023	0.0168301	0.0186903	0.0172088	0.0174028	0.0183328	0.017132	0.0161825	0.0165421	0.0178582	0.0160422	0.0166492	0.0183739	0.0166177	0.0170336	0.0155793	0.0174732	0.0145319	0.0160819	0.0172344	0.0169722	0.0162482	0.0165995
1331	0.0177141	0.0174442	0.0174142	0.0169954	0.0168252	0.018687	0.0172062	0.0173995	0.0183284	0.0171288	0.0161802	0.0165352	0.017854	0.0160355	0.0166466	0.0183672	0.0166152	0.0170284	0.0155778	0.0174699	0.0145269	0.0160774	0.0172299	0.0169696	0.0162438	0.0166004
1332	0.0177101	0.0174399	0.0174112	0.0169885	0.0168204	0.0186836	0.0172037	0.0173961	0.018324	0.0171257	0.0161779	0.0165284	0.0178498	0.0160289	0.016644	0.0183606	0.0166127	0.0170232	0.0155763	0.0174666	0.014522	0.0160729	0.0172254	0.016967	0.0162394	0.0166012
1333	0.017706	0.0174357	0.0174082	0.0169816	0.0168155	0.0186802	0.0172011	0.0173927	0.0183196	0.0171226	0.0161757	0.0165217	0.0178456	0.0160222	0.0166414	0.018354	0.0166102	0.0170181	0.0155748	0.0174633	0.0145171	0.0160684	0.0172209	0.0169643	0.016235	0.0166021
1334	0.017702	0.0174314	0.0174051	0.0169748	0.0168107	0.0186769	0.0171985	0.0173893	0.0183152	0.0171195	0.0161734	0.016515	0.0178413	0.0160154	0.0166388	0.0183473	0.0166078	0.0170129	0.0155732	0.0174599	0.0145122	0.0160639	0.0172164	0.0169616	0.0162306	0.016603
1335	0.0176981	0.0174271	0.0174021	0.0169679	0.0168059	0.0186735	0.0171959	0.0173859	0.0183108	0.0171165	0.0161712	0.0165083	0.0178371	0.0160087	0.0166362	0.0183407	0.0166054	0.0170076	0.0155717	0.0174566	0.0145074	0.0160595	0.0172118	0.0169589	0.0162262	0.0166038
1336	0.0176941	0.0174229	0.017399	0.0169611	0.0168011	0.0186701	0.0171933	0.0173825	0.0183064	0.0171135	0.016169	0.0165017	0.0178328	0.016002	0.0166336	0.0183341	0.016603	0.0170024	0.0155701	0.0174533	0.0145025	0.016055	0.0172073	0.0169561	0.0162218	0.0166047
1337	0.0176902	0.0174187	0.0173959	0.0169543	0.0167964	0.0186667	0.0171906	0.0173791	0.018302	0.0171106	0.0161668	0.0164952	0.0178285	0.0159953	0.0166311	0.0183274	0.0166006	0.0169971	0.0155686	0.01745	0.0144976	0.0160506	0.0172027	0.0169533	0.0162173	0.0166055
1338	0.0176863	0.0174144	0.0173928	0.0169476	0.0167916	0.0186634	0.017188	0.0173757	0.0182977	0.0171076	0.0161647	0.0164888	0.0178241	0.0159886	0.0166285	0.0183208	0.0165982	0.0169918	0.015567	0.0174467	0.0144927	0.0160462	0.0171982	0.0169505	0.0162129	0.0166064
1339	0.0176824	0.0174102	0.0173897	0.0169408	0.0167868	0.01866	0.0171853	0.0173722	0.0182933	0.0171048	0.0161626	0.0164824	0.0178198	0.0159818	0.016626	0.0183141	0.0165959	0.0169864	0.0155655	0.0174434	0.0144879	0.0160418	0.0171936	0.0169476	0.0162084	0.0166072
1340	0.0176785	0.017406	0.0173865	0.0169341	0.0167821	0.0186565	0.0171826	0.0173688	0.0182889	0.0171019	0.0161605	0.0164761	0.0178154	0.0159751	0.0166234	0.0183075	0.0165936	0.016981	0.0155639	0.0174401	0.014483	0.0160374	0.017189	0.0169447	0.0162039	0.0166081
1341	0.0176747	0.0174018	0.0173834	0.0169274	0.0167774	0.0186531	0.0171799	0.0173654	0.0182846	0.0170991	0.0161584	0.0164698	0.017811	0.0159684	0.0166209	0.0183009	0.0165913	0.0169755	0.0155623	0.0174367	0.0144781	0.016033	0.0171844	0.0169417	0.0161995	0.0166089
1342	0.0176709	0.0173976	0.0173802	0.0169208	0.0167727	0.0186497	0.0171771	0.017362	0.0182803	0.0170963	0.0161564	0.0164636	0.0178066	0.0159617	0.0166184	0.0182942	0.0165891	0.01697	0.0155608	0.0174334	0.0144733	0.0160287	0.0171798	0.0169387	0.016195	0.0166098
1343	0.0176671	0.0173934	0.017377	0.0169142	0.0167681	0.0186463	0.0171743	0.0173586	0.0182759	0.0170936	0.0161544	0.0164575	0.0178022	0.0159551	0.0166159	0.0182875	0.0165868	0.0169645	0.0155592	0.01743	0.0144684	0.0160244	0.0171752	0.0169356	0.0161904	0.0166106
1344	0.0176633	0.0173893	0.0173738	0.0169076	0.0167634	0.0186428	0.0171715	0.0173552	0.0182716	0.0170909	0.0161524	0.0164515	0.0177977	0.0159484	0.0166133	0.0182809	0.0165846	0.0169589	0.0155576	0.0174267	0.0144636	0.01602	0.0171706	0.0169326	0.0161859	0.0166115
1345	0.0176595	0.0173851	0.0173705	0.016901	0.0167588	0.0186394	0.0171687	0.0173517	0.0182673	0.0170882	0.0161505	0.0164455	0.0177933	0.0159418	0.0166108	0.0182742	0.0165824	0.0169533	0.015556	0.0174234	0.0144587	0.0160157	0.017166	0.0169294	0.0161814	0.0166123
1346	0.0176558	0.017381	0.0173673	0.0168945	0.0167541	0.0186359	0.0171659	0.0173483	0.018263	0.0170855	0.0161486	0.0164396	0.0177888	0.0159352	0.0166083	0.0182675	0.0165802	0.0169477	0.0155544	0.01742	0.0144539	0.0160115	0.0171614	0.0169263	0.0161768	0.0166132
1347	0.0176521	0.0173769	0.0173641	0.016888	0.0167495	0.0186325	0.017163	0.0173449	0.0182586	0.0170828	0.0161467	0.0164338	0.0177843	0.0159287	0.0166058	0.0182608	0.0165781	0.016942	0.0155527	0.0174166	0.0144491	0.0160072	0.0171568	0.0169231	0.0161723	0.016614
1348	0.0176484	0.0173728	0.0173608	0.0168815	0.0167449	0.0186291	0.0171601	0.0173415	0.0182543	0.0170802	0.0161449	0.016428	0.0177798	0.0159222	0.0166033	0.0182542	0.0165759	0.0169363	0.0155511	0.0174133	0.0144443	0.016003	0.0171522	0.0169198	0.0161677	0.0166148
1349	0.0176447	0.0173687	0.0173576	0.0168751	0.0167403	0.0186257	0.0171572	0.0173381	0.01825	0.0170776	0.0161431	0.0164223	0.0177752	0.0159157	0.0166009	0.0182475	0.0165738	0.0169306	0.0155495	0.0174099	0.0144395	0.0159987	0.0171476	0.0169165	0.0161631	0.0166157
1350	0.017641	0.0173647	0.0173543	0.0168687	0.0167357	0.0186223	0.0171542	0.0173347	0.0182457	0.017075	0.0161413	0.0164166	0.0177707	0.0159093	0.0165984	0.0182408	0.0165716	0.0169249	0.0155478	0.0174065	0.0144347	0.0159945	0.017143	0.0169132	0.0161585	0.0166165
1351	0.0176374	0.0173606	0.017351	0.0168623	0.0167311	0.0186189	0.0171512	0.0173314	0.0182415	0.0170724	0.0161396	0.016411	0.0177661	0.0159029	0.0165959	0.0182341	0.0165695	0.0169191	0.0155461	0.0174031	0.0144299	0.0159903	0.0171384	0.0169098	0.0161539	0.0166174
1352	0.0176337	0.0173566	0.0173478	0.016856	0.0167266	0.0186155	0.0171482	0.017328	0.0182372	0.0170699	0.0161379	0.0164054	0.0177615	0.0158966	0.0165934	0.0182274	0.0165674	0.0169132	0.0155444	0.0173997	0.0144251	0.0159862	0.0171338	0.0169064	0.0161493	0.0166182
1353	0.0176301	0.0173526	0.0173445	0.0168497	0.016722	0.0186121	0.0171452	0.0173246	0.0182329	0.0170674	0.0161363	0.0163998	0.017757	0.0158903	0.016591	0.0182207	0.0165653	0.0169074	0.0155428	0.0173963	0.0144203	0.015982	0.0171292	0.016903	0.0161446	0.016619
1354	0.0176265	0.0173487	0.0173413	0.0168435	0.0167174	0.0186088	0.0171422	0.0173213	0.0182287	0.0170648	0.0161347	0.0163943	0.0177523	0.0158841	0.0165885	0.018214	0.0165632	0.0169015	0.0155411	0.0173929	0.0144155	0.0159779	0.0171247	0.0168995	0.01614	0.0166199
1355	0.017623	0.0173447	0.017338	0.0168373	0.0167129	0.0186054	0.0171392	0.0173179	0.0182244	0.0170623	0.0161332	0.0163889	0.0177477	0.015878	0.016586	0.0182073	0.0165611	0.0168956	0.0155393	0.0173895	0.0144108	0.0159738	0.0171201	0.0168959	0.0161353	0.0166207
1356	0.0176194	0.0173408	0.0173348	0.0168312	0.0167083	0.0186021	0.0171361	0.0173146	0.0182201	0.0170598	0.0161318	0.0163834	0.0177431	0.0158719	0.0165836	0.0182006	0.016559	0.0168897	0.0155376	0.0173861	0.014406	0.0159697	0.0171155	0.0168924	0.0161307	0.0166215
1357	0.0176159	0.0173369	0.0173316	0.0168251	0.0167038	0.0185989	0.0171331	0.0173112	0.0182158	0.0170573	0.0161303	0.016378	0.0177384	0.0158659	0.0165811	0.0181939	0.016557	0.0168837	0.0155359	0.0173826	0.0144013	0.0159656	0.0171109	0.0168887	0.016126	0.0166224
1358	0.0176123	0.017333	0.0173283	0.016819	0.0166992	0.0185956	0.01713	0.0173079	0.0182115	0.0170548	0.016129	0.0163726	0.0177337	0.01586	0.0165787	0.0181871	0.0165549	0.0168777	0.0155342	0.0173792	0.0143966	0.0159615	0.0171064	0.0168851	0.0161213	0.0166232
1359	0.0176088	0.0173292	0.0173251	0.016813	0.0166946	0.0185923	0.017127	0.0173046	0.0182072	0.0170523	0.0161277	0.0163673	0.017729	0.0158541	0.0165762	0.0181804	0.0165529	0.0168717	0.0155324	0.0173757	0.0143919	0.0159575	0.0171018	0.0168814	0.0161166	0.0166241
1360	0.0176053	0.0173254	0.0173219	0.016807	0.0166901	0.0185891	0.017124	0.0173013	0.0182029	0.0170499	0.0161264	0.0163619	0.0177243	0.0158484	0.0165738	0.0181737	0.0165508	0.0168657	0.0155306	0.0173722	0.0143872	0.0159535	0.0170973	0.0168777	0.0161118	0.0166249
1361	0.0176018	0.0173216	0.0173188	0.0168011	0.0166855	0.0185859	0.0171209	0.017298	0.0181986	0.0170474	0.0161252	0.0163565	0.0177196	0.0158427	0.0165713	0.018167	0.0165488	0.0168596	0.0155288	0.0173687	0.0143825	0.0159495	0.0170927	0.0168739	0.0161071	0.0166257
1362	0.0175984	0.0173178	0.0173156	0.0167952	0.016681	0.0185828	0.0171179	0.0172947	0.0181943	0.0170449	0.016124	0.016351	0.0177149	0.0158371	0.0165689	0.0181603	0.0165468	0.0168535	0.015527	0.0173653	0.0143778	0.0159455	0.0170882	0.0168701	0.0161023	0.0166266
1363	0.0175949	0.0173141	0.0173124	0.0167893	0.0166765	0.0185797	0.0171148	0.0172914	0.0181899	0.0170424	0.0161228	0.0163456	0.0177101	0.0158316	0.0165664	0.0181536	0.0165448	0.0168475	0.0155252	0.0173617	0.0143731	0.0159416	0.0170837	0.0168662	0.0160976	0.0166274
1364	0.0175915	0.0173104	0.0173093	0.0167835	0.0166719	0.0185767	0.0171118	0.0172881	0.0181856	0.01704	0.0161216	0.0163401	0.0177054	0.0158262	0.016564	0.0181469	0.0165428	0.0168414	0.0155234	0.0173582	0.0143685	0.0159376	0.0170792	0.0168623	0.0160928	0.0166282
1365	0.0175881	0.0173067	0.0173062	0.0167778	0.0166674	0.0185736	0.0171087	0.0172848	0.0181813	0.0170375	0.0161205	0.0163345	0.0177006	0.0158209	0.0165616	0.0181402	0.0165408	0.0168352	0.0155215	0.0173547	0.0143639	0.0159337	0.0170747	0.0168584	0.016088	0.0166291
1366	0.0175846	0.0173031	0.0173031	0.016772	0.0166629	0.0185707	0.0171057	0.0172815	0.0181769	0.017035	0.0161194	0.0163289	0.0176958	0.0158157	0.0165591	0.0181335	0.0165388	0.0168291	0.0155196	0.0173512	0.0143592	0.0159298	0.0170703	0.0168545	0.0160832	0.0166299
1367	0.0175812	0.0172995	0.0173	0.0167664	0.0166584	0.0185677	0.0171026	0.0172783	0.0181726	0.0170325	0.0161183	0.0163232	0.017691	0.0158106	0.0165567	0.0181268	0.0165368	0.016823	0.0155177	0.0173477	0.0143546	0.015926	0.0170658	0.0168505	0.0160784	0.0166307
1368	0.0175779	0.0172959	0.0172969	0.0167608	0.0166539	0.0185648	0.0170996	0.017275	0.0181682	0.01703	0.0161172	0.0163174	0.0176863	0.0158057	0.0165542	0.0181201	0.0165348	0.0168168	0.0155158	0.0173441	0.01435	0.0159221	0.0170614	0.0168464	0.0160735	0.0166316
1369	0.0175745	0.0172923	0.0172939	0.0167552	0.0166494	0.0185619	0.0170965	0.0172718	0.0181639	0.0170275	0.0161161	0.0163116	0.0176815	0.0158008	0.0165518	0.0181135	0.0165328	0.0168107	0.0155139	0.0173406	0.0143455	0.0159183	0.0170569	0.0168424	0.0160687	0.0166324
1370	0.0175711	0.0172887	0.0172908	0.0167496	0.0166449	0.0185591	0.0170934	0.0172685	0.0181595	0.017025	0.016115	0.0163057	0.0176767	0.015796	0.0165494	0.0181068	0.0165308	0.0168045	0.015512	0.017337	0.0143409	0.0159145	0.0170525	0.0168382	0.0160638	0.0166333
1371	0.0175678	0.0172852	0.0172878	0.0167442	0.0166404	0.0185562	0.0170904	0.0172653	0.0181551	0.0170225	0.0161139	0.0162998	0.0176719	0.0157914	0.0165469	0.0181002	0.0165288	0.0167984	0.0155101	0.0173335	0.0143363	0.0159107	0.0170481	0.0168341	0.016059	0.0166341
1372	0.0175644	0.0172817	0.0172848	0.0167387	0.0166359	0.0185534	0.0170873	0.017262	0.0181508	0.01702	0.0161128	0.0162937	0.0176671	0.0157869	0.0165445	0.0180936	0.0165268	0.0167922	0.0155081	0.01733	0.0143318	0.0159069	0.0170437	0.0168299	0.0160541	0.016635
1373	0.0175611	0.0172782	0.0172818	0.0167333	0.0166315	0.0185507	0.0170842	0.0172588	0.0181463	0.0170174	0.0161117	0.0162877	0.0176622	0.0157825	0.016542	0.0180869	0.0165248	0.0167861	0.0155062	0.0173264	0.0143273	0.0159032	0.0170394	0.0168257	0.0160492	0.0166358
1374	0.0175578	0.0172748	0.0172788	0.0167279	0.016627	0.0185479	0.0170811	0.0172556	0.0181419	0.0170149	0.0161105	0.0162815	0.0176574	0.0157781	0.0165396	0.0180803	0.0165228	0.0167799	0.0155042	0.0173229	0.0143228	0.0158995	0.0170351	0.0168214	0.0160443	0.0166366
1375	0.0175545	0.0172713	0.0172758	0.0167226	0.0166226	0.0185452	0.017078	0.0172524	0.0181374	0.0170123	0.0161093	0.0162753	0.0176525	0.0157739	0.0165372	0.0180738	0.0165208	0.0167738	0.0155023	0.0173193	0.0143183	0.0158958	0.0170307	0.0168171	0.0160393	0.0166375
1376	0.0175512	0.0172679	0.0172729	0.0167172	0.0166182	0.0185425	0.0170749	0.0172492	0.0181329	0.0170097	0.0161081	0.0162691	0.0176477	0.0157698	0.0165347	0.0180672	0.0165188	0.0167676	0.0155003	0.0173157	0.0143139	0.0158922	0.0170264	0.0168128	0.0160344	0.0166383
1377	0.0175479	0.0172646	0.0172699	0.0167119	0.0166137	0.0185398	0.0170718	0.017246	0.0181284	0.0170071	0.0161069	0.0162628	0.0176427	0.0157658	0.0165323	0.0180606	0.0165168	0.0167615	0.0154983	0.0173122	0.0143094	0.0158885	0.0170222	0.0168084	0.0160294	0.0166392
1378	0.0175447	0.0172612	0.017267	0.0167066	0.0166093	0.0185371	0.0170687	0.0172428	0.0181238	0.0170045	0.0161057	0.0162564	0.0176378	0.0157619	0.0165298	0.0180541	0.0165147	0.0167554	0.0154963	0.0173085	0.014305	0.0158849	0.0170179	0.016804	0.0160245	0.01664
1379	0.0175414	0.0172579	0.0172641	0.0167014	0.016605	0.0185345	0.0170656	0.0172396	0.0181192	0.0170019	0.0161045	0.01625	0.0176328	0.015758	0.0165274	0.0180475	0.0165127	0.0167492	0.0154943	0.0173049	0.0143006	0.0158813	0.0170137	0.0167995	0.0160195	0.0166409
1380	0.0175381	0.0172545	0.0172612	0.0166961	0.0166006	0.0185319	0.0170624	0.0172364	0.0181145	0.0169992	0.0161032	0.0162435	0.0176277	0.0157542	0.0165249	0.018041	0.0165107	0.0167431	0.0154923	0.0173013	0.0142962	0.0158777	0.0170095	0.016795	0.0160145	0.0166418
1381	0.0175349	0.0172513	0.0172583	0.0166909	0.0165962	0.0185294	0.0170593	0.0172332	0.0181098	0.0169966	0.0161019	0.016237	0.0176225	0.0157505	0.0165224	0.0180345	0.0165086	0.016737	0.0154904	0.0172976	0.0142918	0.0158741	0.0170053	0.0167905	0.0160095	0.0166426
1382	0.0175317	0.017248	0.0172555	0.0166857	0.0165919	0.0185268	0.0170562	0.0172301	0.018105	0.0169939	0.0161006	0.0162304	0.0176174	0.0157468	0.01652	0.0180281	0.0165066	0.016731	0.0154884	0.0172939	0.0142875	0.0158706	0.0170012	0.016786	0.0160044	0.0166435
1383	0.0175284	0.0172447	0.0172526	0.0166805	0.0165875	0.0185243	0.017053	0.0172269	0.0181001	0.0169912	0.0160993	0.0162238	0.0176121	0.0157431	0.0165175	0.0180216	0.0165045	0.0167249	0.0154864	0.0172902	0.0142832	0.015867	0.016997	0.0167814	0.0159994	0.0166443
1384	0.0175252	0.0172415	0.0172498	0.0166753	0.0165832	0.0185218	0.0170499	0.0172237	0.0180952	0.0169885	0.016098	0.0162171	0.0176068	0.0157394	0.016515	0.0180152	0.0165025	0.0167188	0.0154844	0.0172864	0.0142789	0.0158635	0.0169929	0.0167767	0.0159943	0.0166452
1385	0.017522	0.0172383	0.017247	0.0166701	0.0165789	0.0185193	0.0170468	0.0172206	0.0180903	0.0169858	0.0160966	0.0162104	0.0176015	0.0157358	0.0165126	0.0180088	0.0165004	0.0167128	0.0154824	0.0172827	0.0142746	0.01586	0.0169889	0.016772	0.0159893	0.0166461
1386	0.0175188	0.0172351	0.0172441	0.016665	0.0165747	0.0185169	0.0170436	0.0172174	0.0180852	0.0169832	0.0160953	0.0162037	0.0175961	0.0157321	0.0165101	0.0180024	0.0164983	0.0167068	0.0154804	0.0172789	0.0142703	0.0158565	0.0169848	0.0167673	0.0159842	0.0166469
1387	0.0175156	0.017232	0.0172414	0.0166599	0.0165704	0.0185144	0.0170405	0.0172143	0.0180802	0.0169806	0.0160939	0.0161969	0.0175906	0.0157285	0.0165076	0.017996	0.0164962	0.0167008	0.0154784	0.0172752	0.0142661	0.015853	0.0169808	0.0167626	0.0159791	0.0166478
1388	0.0175124	0.0172288	0.0172386	0.0166547	0.0165661	0.018512	0.0170373	0.0172112	0.018075	0.016978	0.0160925	0.0161901	0.0175851	0.0157249	0.0165051	0.0179896	0.0164941	0.0166949	0.0154764	0.0172714	0.0142618	0.0158495	0.0169769	0.0167578	0.015974	0.0166487
1389	0.0175092	0.0172257	0.0172359	0.0166497	0.0165619	0.0185096	0.0170342	0.017208	0.0180699	0.0169755	0.0160912	0.0161832	0.0175796	0.0157212	0.0165026	0.0179833	0.0164919	0.0166889	0.0154745	0.0172676	0.0142576	0.0158461	0.0169729	0.016753	0.0159688	0.0166496
1390	0.0175061	0.0172226	0.0172331	0.0166446	0.0165577	0.0185072	0.017031	0.0172049	0.0180646	0.016973	0.0160898	0.0161764	0.0175739	0.0157176	0.0165002	0.017977	0.0164898	0.016683	0.0154725	0.0172638	0.0142535	0.0158427	0.0169691	0.0167481	0.0159637	0.0166504
1391	0.0175029	0.0172195	0.0172304	0.0166395	0.0165535	0.0185049	0.0170278	0.0172018	0.0180594	0.0169705	0.0160884	0.0161695	0.0175682	0.0157139	0.0164977	0.0179707	0.0164876	0.0166772	0.0154705	0.0172599	0.0142493	0.0158393	0.0169652	0.0167432	0.0159585	0.0166513
1392	0.0174997	0.0172164	0.0172277	0.0166345	0.0165494	0.0185025	0.0170247	0.0171987	0.0180541	0.0169681	0.016087	0.0161626	0.0175625	0.0157102	0.0164952	0.0179644	0.0164854	0.0166713	0.0154686	0.0172561	0.0142452	0.0158359	0.0169614	0.0167383	0.0159534	0.0166522
1393	0.0174966	0.0172134	0.017225	0.0166294	0.0165452	0.0185002	0.0170215	0.0171956	0.0180487	0.0169658	0.0160856	0.0161556	0.0175567	0.0157065	0.0164927	0.0179582	0.0164832	0.0166655	0.0154666	0.0172522	0.0142411	0.0158326	0.0169577	0.0167333	0.0159482	0.0166531
1394	0.0174934	0.0172104	0.0172224	0.0166244	0.0165411	0.0184979	0.0170183	0.0171925	0.0180433	0.0169634	0.0160841	0.0161487	0.0175508	0.0157027	0.0164902	0.017952	0.016481	0.0166597	0.0154647	0.0172483	0.014237	0.0158293	0.016954	0.0167283	0.015943	0.016654
1395	0.0174903	0.0172074	0.0172197	0.0166194	0.016537	0.0184956	0.0170152	0.0171894	0.0180379	0.0169612	0.0160827	0.0161417	0.0175449	0.015699	0.0164877	0.0179458	0.0164788	0.016654	0.0154627	0.0172445	0.0142329	0.0158261	0.0169503	0.0167232	0.0159378	0.0166549
1396	0.0174871	0.0172044	0.0172171	0.0166145	0.0165329	0.0184933	0.017012	0.0171863	0.0180324	0.0169589	0.0160813	0.0161348	0.0175389	0.0156951	0.0164852	0.0179397	0.0164765	0.0166483	0.0154608	0.0172406	0.0142289	0.0158228	0.0169467	0.0167181	0.0159325	0.0166558
1397	0.017484	0.0172014	0.0172145	0.0166095	0.0165288	0.018491	0.0170088	0.0171832	0.0180269	0.0169568	0.0160799	0.0161278	0.0175329	0.0156913	0.0164827	0.0179335	0.0164743	0.0166426	0.0154589	0.0172367	0.0142249	0.0158196	0.0169432	0.016713	0.0159273	0.0166567
1398	0.0174808	0.0171985	0.0172118	0.0166046	0.0165248	0.0184888	0.0170056	0.0171801	0.0180213	0.0169547	0.0160785	0.0161208	0.0175268	0.0156874	0.0164802	0.0179274	0.016472	0.016637	0.015457	0.0172327	0.0142209	0.0158164	0.0169398	0.0167079	0.015922	0.0166576
1399	0.0174777	0.0171955	0.0172093	0.0165996	0.0165208	0.0184865	0.0170025	0.017177	0.0180157	0.0169526	0.016077	0.0161138	0.0175206	0.0156835	0.0164777	0.0179214	0.0164697	0.0166314	0.0154551	0.0172288	0.014217	0.0158132	0.0169363	0.0167027	0.0159167	0.0166585
1400	0.0174746	0.0171926	0.0172067	0.0165947	0.0165168	0.0184843	0.0169993	0.017174	0.0180101	0.0169507	0.0160756	0.0161069	0.0175145	0.0156796	0.0164752	0.0179153	0.0164673	0.0166259	0.0154532	0.0172249	0.014213	0.0158101	0.016933	0.0166974	0.0159114	0.0166594
1401	0.0174715	0.0171897	0.0172041	0.0165897	0.0165128	0.018482	0.0169961	0.0171709	0.0180044	0.0169488	0.0160742	0.0160999	0.0175082	0.0156756	0.0164727	0.0179093	0.016465	0.0166204	0.0154514	0.0172209	0.0142091	0.015807	0.0169297	0.0166922	0.0159061	0.0166603
1402	0.0174683	0.0171868	0.0172016	0.0165848	0.0165089	0.0184798	0.0169929	0.0171678	0.0179987	0.016947	0.0160728	0.0160929	0.0175019	0.0156716	0.0164702	0.0179033	0.0164626	0.0166149	0.0154495	0.017217	0.0142053	0.0158038	0.0169265	0.0166868	0.0159008	0.0166612
1403	0.0174652	0.017184	0.017199	0.0165799	0.016505	0.0184776	0.0169897	0.0171648	0.0179929	0.0169452	0.0160714	0.016086	0.0174956	0.0156676	0.0164678	0.0178974	0.0164601	0.0166095	0.0154477	0.017213	0.0142014	0.0158008	0.0169233	0.0166815	0.0158955	0.0166622
1404	0.0174621	0.0171811	0.0171965	0.016575	0.0165011	0.0184754	0.0169866	0.0171617	0.0179872	0.0169435	0.01607	0.016079	0.0174893	0.0156635	0.0164653	0.0178915	0.0164577	0.0166042	0.0154459	0.0172091	0.0141976	0.0157977	0.0169202	0.0166761	0.0158901	0.0166631
1405	0.017459	0.0171783	0.017194	0.0165701	0.0164973	0.0184732	0.0169834	0.0171587	0.0179814	0.0169419	0.0160686	0.0160721	0.0174829	0.0156594	0.0164628	0.0178856	0.0164552	0.0165988	0.0154441	0.0172051	0.0141938	0.0157947	0.0169171	0.0166707	0.0158847	0.016664
1406	0.0174559	0.0171755	0.0171915	0.0165652	0.0164934	0.018471	0.0169802	0.0171557	0.0179755	0.0169404	0.0160672	0.0160652	0.0174764	0.0156553	0.0164604	0.0178797	0.0164527	0.0165936	0.0154423	0.0172012	0.0141901	0.0157916	0.0169139	0.0166652	0.0158793	0.016665
1407	0.0174528	0.0171727	0.017189	0.0165604	0.0164896	0.0184688	0.016977	0.0171526	0.0179697	0.0169389	0.0160658	0.0160583	0.0174699	0.0156511	0.016458	0.0178739	0.0164502	0.0165883	0.0154406	0.0171972	0.0141863	0.0157886	0.0169108	0.0166597	0.0158739	0.0166659
1408	0.0174496	0.0171699	0.0171865	0.0165555	0.0164858	0.0184666	0.0169738	0.0171495	0.0179638	0.0169375	0.0160644	0.0160514	0.0174634	0.015647	0.0164556	0.0178681	0.0164476	0.0165831	0.0154388	0.0171932	0.0141826	0.0157857	0.0169077	0.0166542	0.0158685	0.0166668
1409	0.0174465	0.0171671	0.0171841	0.0165506	0.0164821	0.0184644	0.0169706	0.0171464	0.0179579	0.0169362	0.0160631	0.0160445	0.0174568	0.0156428	0.0164532	0.0178624	0.016445	0.016578	0.0154371	0.0171892	0.014179	0.0157827	0.0169046	0.0166486	0.0158631	0.0166678
1410	0.0174434	0.0171644	0.0171816	0.0165458	0.0164784	0.0184622	0.0169675	0.0171433	0.0179519	0.016935	0.0160617	0.0160377	0.0174501	0.0156386	0.0164508	0.0178567	0.0164424	0.0165729	0.0154354	0.0171853	0.0141753	0.0157798	0.0169015	0.016643	0.0158576	0.0166687
1411	0.0174403	0.0171616	0.0171792	0.016541	0.0164747	0.01846	0.0169643	0.0171402	0.017946	0.0169339	0.0160604	0.0160309	0.0174435	0.0156344	0.0164484	0.017851	0.0164398	0.0165678	0.0154338	0.0171813	0.0141717	0.0157769	0.0168984	0.0166374	0.0158522	0.0166697
1412	0.0174372	0.0171589	0.0171768	0.0165362	0.016471	0.0184578	0.0169611	0.017137	0.01794	0.0169328	0.016059	0.0160242	0.0174367	0.0156302	0.016446	0.0178453	0.0164371	0.0165628	0.0154321	0.0171773	0.0141681	0.015774	0.0168953	0.0166317	0.0158467	0.0166707
1413	0.0174341	0.0171562	0.0171743	0.0165314	0.0164674	0.0184556	0.0169579	0.0171339	0.017934	0.0169318	0.0160577	0.0160175	0.01743	0.0156259	0.0164437	0.0178397	0.0164344	0.0165578	0.0154305	0.0171733	0.0141646	0.0157711	0.0168922	0.016626	0.0158412	0.0166716
1414	0.017431	0.0171535	0.0171719	0.0165266	0.0164638	0.0184534	0.0169547	0.0171307	0.017928	0.0169308	0.0160564	0.0160108	0.0174232	0.0156217	0.0164414	0.0178341	0.0164317	0.0165529	0.0154289	0.0171693	0.0141611	0.0157682	0.0168891	0.0166202	0.0158357	0.0166726
1415	0.0174278	0.0171508	0.0171695	0.0165218	0.0164603	0.0184512	0.0169516	0.0171276	0.017922	0.0169299	0.0160551	0.0160041	0.0174164	0.0156174	0.0164391	0.0178285	0.016429	0.0165479	0.0154273	0.0171654	0.0141576	0.0157654	0.016886	0.0166145	0.0158302	0.0166736
1416	0.0174247	0.0171481	0.0171671	0.016517	0.0164567	0.018449	0.0169484	0.0171244	0.017916	0.0169291	0.0160539	0.0159975	0.0174095	0.0156132	0.0164368	0.017823	0.0164262	0.016543	0.0154258	0.0171614	0.0141541	0.0157626	0.0168829	0.0166086	0.0158246	0.0166746
1417	0.0174216	0.0171455	0.0171648	0.0165123	0.0164532	0.0184468	0.0169452	0.0171213	0.0179099	0.0169284	0.0160526	0.015991	0.0174027	0.0156089	0.0164345	0.0178174	0.0164235	0.0165381	0.0154243	0.0171574	0.0141507	0.0157598	0.0168798	0.0166028	0.015819	0.0166755
1418	0.0174185	0.0171428	0.0171624	0.0165076	0.0164498	0.0184446	0.016942	0.0171181	0.0179039	0.0169277	0.0160514	0.0159845	0.0173958	0.0156047	0.0164322	0.017812	0.0164208	0.0165333	0.0154228	0.0171535	0.0141473	0.015757	0.0168766	0.0165969	0.0158135	0.0166765
1419	0.0174154	0.0171402	0.01716	0.0165028	0.0164463	0.0184424	0.0169389	0.017115	0.0178978	0.016927	0.0160502	0.0159781	0.0173888	0.0156004	0.01643	0.0178065	0.016418	0.0165284	0.0154213	0.0171495	0.014144	0.0157543	0.0168736	0.0165909	0.0158079	0.0166775
1420	0.0174122	0.0171376	0.0171577	0.0164981	0.0164429	0.0184402	0.0169357	0.0171118	0.0178917	0.0169265	0.016049	0.0159717	0.0173819	0.0155961	0.0164277	0.0178011	0.0164153	0.0165236	0.0154199	0.0171456	0.0141406	0.0157515	0.0168705	0.016585	0.0158023	0.0166785
1421	0.0174091	0.017135	0.0171553	0.0164935	0.0164395	0.018438	0.0169325	0.0171087	0.0178856	0.016926	0.0160478	0.0159653	0.0173749	0.0155918	0.0164255	0.0177957	0.0164126	0.0165187	0.0154185	0.0171416	0.0141374	0.0157488	0.0168674	0.0165789	0.0157966	0.0166796
1422	0.017406	0.0171324	0.017153	0.0164888	0.0164362	0.0184357	0.0169293	0.0171055	0.0178795	0.0169255	0.0160467	0.0159591	0.0173679	0.0155876	0.0164233	0.0177903	0.0164099	0.0165139	0.0154171	0.0171377	0.0141341	0.0157461	0.0168643	0.0165729	0.015791	0.0166806
1423	0.0174028	0.0171298	0.0171507	0.0164841	0.0164328	0.0184335	0.0169262	0.0171023	0.0178735	0.0169251	0.0160455	0.0159529	0.0173609	0.0155833	0.0164212	0.0177849	0.0164072	0.016509	0.0154158	0.0171338	0.0141309	0.0157434	0.0168612	0.0165668	0.0157853	0.0166816
1424	0.0173997	0.0171272	0.0171484	0.0164795	0.0164295	0.0184312	0.016923	0.0170992	0.0178674	0.0169248	0.0160444	0.0159467	0.0173539	0.0155791	0.016419	0.0177796	0.0164045	0.0165042	0.0154144	0.0171299	0.0141277	0.0157408	0.0168581	0.0165607	0.0157796	0.0166826
1425	0.0173966	0.0171247	0.0171461	0.0164749	0.0164261	0.018429	0.0169198	0.017096	0.0178613	0.0169245	0.0160434	0.0159407	0.0173468	0.0155748	0.0164169	0.0177742	0.0164018	0.0164993	0.0154132	0.0171259	0.0141246	0.0157381	0.016855	0.0165545	0.0157739	0.0166836
1426	0.0173934	0.0171221	0.0171437	0.0164703	0.0164228	0.0184267	0.0169167	0.0170929	0.0178552	0.0169242	0.0160423	0.0159347	0.0173398	0.0155706	0.0164147	0.0177688	0.0163991	0.0164944	0.0154119	0.017122	0.0141215	0.0157355	0.016852	0.0165483	0.0157682	0.0166847
1427	0.0173903	0.0171196	0.0171414	0.0164657	0.0164195	0.0184244	0.0169135	0.0170898	0.0178491	0.016924	0.0160413	0.0159287	0.0173327	0.0155664	0.0164126	0.0177635	0.0163964	0.0164895	0.0154107	0.0171182	0.0141184	0.0157329	0.0168489	0.0165421	0.0157625	0.0166857
1428	0.0173871	0.0171171	0.0171392	0.0164611	0.0164162	0.0184221	0.0169103	0.0170866	0.017843	0.0169238	0.0160403	0.0159229	0.0173257	0.0155622	0.0164105	0.0177582	0.0163938	0.0164846	0.0154095	0.0171143	0.0141154	0.0157303	0.0168459	0.0165358	0.0157568	0.0166868
1429	0.0173839	0.0171146	0.0171369	0.0164566	0.0164129	0.0184198	0.0169072	0.0170835	0.017837	0.0169237	0.0160393	0.0159171	0.0173186	0.015558	0.0164084	0.0177528	0.0163911	0.0164797	0.0154083	0.0171104	0.0141124	0.0157277	0.0168428	0.0165295	0.015751	0.0166878
1430	0.0173808	0.0171121	0.0171346	0.0164521	0.0164096	0.0184174	0.016904	0.0170804	0.0178309	0.0169236	0.0160384	0.0159114	0.0173115	0.0155539	0.0164063	0.0177475	0.0163885	0.0164747	0.0154072	0.0171066	0.0141094	0.0157252	0.0168398	0.0165232	0.0157452	0.0166889
1431	0.0173776	0.0171096	0.0171323	0.0164476	0.0164064	0.0184151	0.0169009	0.0170773	0.0178248	0.0169235	0.0160375	0.0159058	0.0173044	0.0155497	0.0164042	0.0177422	0.0163858	0.0164698	0.0154061	0.0171027	0.0141065	0.0157226	0.0168367	0.0165168	0.0157394	0.01669
1432	0.0173744	0.0171071	0.01713	0.0164431	0.0164031	0.0184127	0.0168977	0.0170742	0.0178188	0.0169235	0.0160366	0.0159003	0.0172973	0.0155456	0.0164021	0.0177369	0.0163832	0.0164648	0.0154051	0.0170989	0.0141036	0.0157201	0.0168337	0.0165104	0.0157336	0.016691
1433	0.0173712	0.0171046	0.0171278	0.0164386	0.0163999	0.0184103	0.0168946	0.0170711	0.0178127	0.0169235	0.0160358	0.0158948	0.0172903	0.0155415	0.0164001	0.0177316	0.0163806	0.0164598	0.0154041	0.0170951	0.0141007	0.0157176	0.0168306	0.016504	0.0157278	0.0166921
1434	0.017368	0.0171021	0.0171255	0.0164342	0.0163966	0.018408	0.0168914	0.017068	0.0178067	0.0169235	0.016035	0.0158895	0.0172832	0.0155374	0.016398	0.0177264	0.016378	0.0164548	0.0154032	0.0170913	0.0140979	0.0157151	0.0168276	0.0164975	0.0157219	0.0166932
1435	0.0173648	0.0170997	0.0171233	0.0164298	0.0163934	0.0184055	0.0168882	0.017065	0.0178007	0.0169235	0.0160342	0.0158842	0.0172761	0.0155334	0.0163959	0.0177211	0.0163754	0.0164498	0.0154022	0.0170875	0.0140952	0.0157127	0.0168246	0.0164909	0.0157161	0.0166943
1436	0.0173616	0.0170972	0.017121	0.0164254	0.0163902	0.0184031	0.0168851	0.0170619	0.0177947	0.0169236	0.0160335	0.015879	0.017269	0.0155294	0.0163939	0.0177159	0.0163728	0.0164448	0.0154014	0.0170838	0.0140924	0.0157102	0.0168216	0.0164844	0.0157102	0.0166954
1437	0.0173584	0.0170948	0.0171188	0.016421	0.016387	0.0184006	0.0168819	0.0170588	0.0177887	0.0169237	0.0160328	0.0158739	0.017262	0.0155254	0.0163918	0.0177107	0.0163702	0.0164397	0.0154005	0.01708	0.0140897	0.0157078	0.0168186	0.0164778	0.0157043	0.0166965
1438	0.0173552	0.0170923	0.0171165	0.0164166	0.0163838	0.0183982	0.0168786	0.0170557	0.0177828	0.0169238	0.0160321	0.0158688	0.0172549	0.0155214	0.0163898	0.0177054	0.0163676	0.0164346	0.0153997	0.0170763	0.0140871	0.0157054	0.0168156	0.0164712	0.0156984	0.0166976
1439	0.017352	0.0170899	0.0171143	0.0164123	0.0163807	0.0183957	0.0168754	0.0170526	0.0177769	0.0169239	0.0160315	0.0158638	0.0172479	0.0155175	0.0163878	0.0177002	0.016365	0.0164295	0.0153989	0.0170726	0.0140844	0.0157029	0.0168126	0.0164645	0.0156924	0.0166987
1440	0.0173488	0.0170875	0.017112	0.016408	0.0163775	0.0183931	0.0168722	0.0170495	0.0177709	0.016924	0.0160309	0.0158589	0.0172409	0.0155136	0.0163858	0.017695	0.0163624	0.0164244	0.0153982	0.0170689	0.0140818	0.0157006	0.0168096	0.0164578	0.0156865	0.0166999
1441	0.0173456	0.0170851	0.0171098	0.0164037	0.0163744	0.0183906	0.0168689	0.0170465	0.0177651	0.0169241	0.0160304	0.0158541	0.0172339	0.0155098	0.0163837	0.0176898	0.0163598	0.0164192	0.0153975	0.0170652	0.0140793	0.0156982	0.0168066	0.016451	0.0156805	0.016701
1442	0.0173423	0.0170827	0.0171076	0.0163994	0.0163713	0.018388	0.0168657	0.0170434	0.0177592	0.0169242	0.0160299	0.0158494	0.0172269	0.015506	0.0163817	0.0176846	0.0163571	0.0164141	0.0153967	0.0170616	0.0140767	0.0156958	0.0168036	0.0164443	0.0156745	0.0167021
1443	0.0173391	0.0170803	0.0171053	0.0163952	0.0163682	0.0183854	0.0168624	0.0170403	0.0177533	0.0169243	0.0160294	0.0158448	0.01722	0.0155022	0.0163797	0.0176795	0.0163545	0.0164089	0.0153961	0.017058	0.0140742	0.0156935	0.0168007	0.0164374	0.0156685	0.0167032
1444	0.0173359	0.0170779	0.0171031	0.016391	0.0163652	0.0183828	0.0168591	0.0170372	0.0177475	0.0169244	0.016029	0.0158402	0.017213	0.0154985	0.0163777	0.0176743	0.0163519	0.0164037	0.0153954	0.0170544	0.0140717	0.0156912	0.0167977	0.0164306	0.0156625	0.0167044
1445	0.0173326	0.0170755	0.0171009	0.0163868	0.0163622	0.0183802	0.0168559	0.0170341	0.0177418	0.0169245	0.0160287	0.0158356	0.0172061	0.0154948	0.0163757	0.0176691	0.0163493	0.0163986	0.0153947	0.0170508	0.0140692	0.0156889	0.0167948	0.0164237	0.0156565	0.0167055
1446	0.0173294	0.0170731	0.0170986	0.0163826	0.0163592	0.0183775	0.0168526	0.017031	0.017736	0.0169246	0.0160284	0.0158312	0.0171992	0.0154912	0.0163737	0.0176639	0.0163467	0.0163934	0.0153941	0.0170473	0.0140667	0.0156866	0.0167918	0.0164168	0.0156505	0.0167067
1447	0.0173261	0.0170708	0.0170964	0.0163785	0.0163562	0.0183748	0.0168493	0.017028	0.0177303	0.0169247	0.0160281	0.0158268	0.0171924	0.0154876	0.0163717	0.0176588	0.0163441	0.0163882	0.0153934	0.0170437	0.0140643	0.0156843	0.0167889	0.0164098	0.0156444	0.0167078
1448	0.0173228	0.0170684	0.0170942	0.0163744	0.0163533	0.018372	0.0168459	0.0170249	0.0177246	0.0169248	0.0160279	0.0158224	0.0171855	0.0154841	0.0163697	0.0176536	0.0163415	0.0163829	0.0153928	0.0170402	0.0140618	0.015682	0.0167859	0.0164028	0.0156383	0.016709
1449	0.0173196	0.017066	0.017092	0.0163703	0.0163504	0.0183693	0.0168426	0.0170218	0.017719	0.0169248	0.0160278	0.0158181	0.0171787	0.0154806	0.0163677	0.0176485	0.0163389	0.0163777	0.0153921	0.0170368	0.0140594	0.0156798	0.016783	0.0163958	0.0156322	0.0167101
1450	0.0173163	0.0170637	0.0170897	0.0163662	0.0163476	0.0183665	0.0168392	0.0170188	0.0177134	0.0169249	0.0160277	0.0158139	0.017172	0.0154772	0.0163657	0.0176434	0.0163363	0.0163725	0.0153915	0.0170333	0.014057	0.0156775	0.0167801	0.0163887	0.0156261	0.0167113
1451	0.017313	0.0170613	0.0170875	0.0163622	0.0163448	0.0183636	0.0168359	0.0170157	0.0177078	0.0169249	0.0160277	0.0158097	0.0171652	0.0154738	0.0163637	0.0176383	0.0163337	0.0163673	0.0153909	0.0170299	0.0140546	0.0156753	0.0167772	0.0163816	0.01562	0.0167125
1452	0.0173097	0.017059	0.0170853	0.0163582	0.016342	0.0183608	0.0168325	0.0170126	0.0177023	0.0169249	0.0160278	0.0158055	0.0171586	0.0154705	0.0163618	0.0176331	0.0163311	0.016362	0.0153903	0.0170265	0.0140522	0.0156731	0.0167743	0.0163745	0.0156139	0.0167137
1453	0.0173064	0.0170566	0.0170831	0.0163542	0.0163392	0.0183579	0.0168291	0.0170096	0.0176968	0.0169249	0.0160279	0.0158013	0.0171519	0.0154672	0.0163598	0.017628	0.0163285	0.0163568	0.0153897	0.0170232	0.0140499	0.0156709	0.0167714	0.0163673	0.0156078	0.0167148
1454	0.0173031	0.0170543	0.0170808	0.0163503	0.0163365	0.0183549	0.0168257	0.0170065	0.0176913	0.0169248	0.0160281	0.0157972	0.0171453	0.0154641	0.0163578	0.0176229	0.0163259	0.0163516	0.0153891	0.0170198	0.0140475	0.0156687	0.0167685	0.0163601	0.0156016	0.016716
1455	0.0172998	0.017052	0.0170786	0.0163464	0.0163338	0.018352	0.0168223	0.0170035	0.0176859	0.0169247	0.0160284	0.015793	0.0171387	0.0154609	0.0163558	0.0176179	0.0163233	0.0163463	0.0153885	0.0170165	0.0140452	0.0156665	0.0167656	0.0163528	0.0155954	0.0167172
1456	0.0172965	0.0170496	0.0170764	0.0163425	0.0163312	0.018349	0.0168188	0.0170004	0.0176806	0.0169246	0.0160288	0.0157888	0.0171322	0.0154579	0.0163538	0.0176128	0.0163207	0.0163411	0.015388	0.0170133	0.0140429	0.0156644	0.0167627	0.0163456	0.0155892	0.0167184
1457	0.0172932	0.0170473	0.0170741	0.0163386	0.0163285	0.0183459	0.0168154	0.0169974	0.0176752	0.0169244	0.0160292	0.0157846	0.0171257	0.0154549	0.0163518	0.0176078	0.0163181	0.0163359	0.0153874	0.01701	0.0140406	0.0156622	0.0167599	0.0163382	0.015583	0.0167196
1458	0.0172899	0.017045	0.0170719	0.0163348	0.0163259	0.0183429	0.016812	0.0169943	0.01767	0.0169242	0.0160298	0.0157804	0.0171193	0.015452	0.0163499	0.0176028	0.0163155	0.0163307	0.0153869	0.0170068	0.0140383	0.0156601	0.016757	0.0163309	0.0155768	0.0167208
1459	0.0172866	0.0170427	0.0170697	0.016331	0.0163234	0.0183398	0.0168085	0.0169913	0.0176648	0.016924	0.0160304	0.0157762	0.0171129	0.0154491	0.0163479	0.0175978	0.016313	0.0163255	0.0153863	0.0170037	0.014036	0.015658	0.0167542	0.0163235	0.0155706	0.016722
1460	0.0172832	0.0170403	0.0170674	0.0163272	0.0163208	0.0183367	0.0168051	0.0169882	0.0176596	0.0169237	0.0160311	0.015772	0.0171066	0.0154463	0.0163459	0.0175928	0.0163104	0.0163203	0.0153858	0.0170005	0.0140337	0.0156559	0.0167513	0.016316	0.0155643	0.0167232
1461	0.0172799	0.017038	0.0170652	0.0163235	0.0163183	0.0183336	0.0168016	0.0169852	0.0176545	0.0169233	0.0160318	0.0157678	0.0171003	0.0154436	0.0163439	0.0175878	0.0163079	0.0163151	0.0153853	0.0169974	0.0140315	0.0156538	0.0167485	0.0163086	0.0155581	0.0167244
1462	0.0172766	0.0170357	0.0170629	0.0163198	0.0163158	0.0183304	0.0167981	0.0169822	0.0176494	0.016923	0.0160327	0.0157635	0.0170941	0.015441	0.0163419	0.0175829	0.0163053	0.0163099	0.0153848	0.0169943	0.0140293	0.0156517	0.0167457	0.0163011	0.0155518	0.0167256
1463	0.0172732	0.0170334	0.0170607	0.0163161	0.0163134	0.0183272	0.0167946	0.0169791	0.0176444	0.0169225	0.0160336	0.0157593	0.0170878	0.0154384	0.0163399	0.0175779	0.0163027	0.0163047	0.0153842	0.0169913	0.014027	0.0156496	0.0167429	0.0162935	0.0155455	0.0167268
1464	0.0172699	0.0170311	0.0170584	0.0163124	0.0163109	0.018324	0.0167911	0.0169761	0.0176394	0.016922	0.0160346	0.015755	0.0170816	0.0154359	0.0163379	0.017573	0.0163002	0.0162996	0.0153838	0.0169883	0.0140248	0.0156476	0.0167401	0.016286	0.0155392	0.016728
1465	0.0172665	0.0170288	0.0170562	0.0163088	0.0163085	0.0183208	0.0167875	0.0169731	0.0176345	0.0169215	0.0160357	0.0157508	0.0170754	0.0154335	0.0163359	0.0175681	0.0162977	0.0162944	0.0153833	0.0169854	0.0140226	0.0156455	0.0167373	0.0162784	0.0155329	0.0167292
1466	0.0172631	0.0170265	0.0170539	0.0163052	0.0163062	0.0183176	0.016784	0.01697	0.0176296	0.0169208	0.0160368	0.0157465	0.0170692	0.0154312	0.0163339	0.0175633	0.0162951	0.0162893	0.0153828	0.0169824	0.0140204	0.0156435	0.0167345	0.0162707	0.0155265	0.0167305
1467	0.0172598	0.0170242	0.0170516	0.0163017	0.0163038	0.0183143	0.0167804	0.016967	0.0176248	0.0169202	0.016038	0.0157423	0.0170631	0.015429	0.0163319	0.0175584	0.0162926	0.0162842	0.0153823	0.0169796	0.0140182	0.0156415	0.0167317	0.016263	0.0155202	0.0167317
1468	0.0172564	0.0170219	0.0170493	0.0162982	0.0163015	0.0183111	0.0167769	0.016964	0.0176199	0.0169194	0.0160393	0.0157381	0.0170569	0.0154268	0.0163299	0.0175536	0.0162901	0.0162791	0.0153819	0.0169767	0.0140161	0.0156395	0.016729	0.0162553	0.0155138	0.0167329
1469	0.017253	0.0170195	0.0170471	0.0162947	0.0162992	0.0183078	0.0167733	0.016961	0.0176152	0.0169186	0.0160406	0.0157338	0.0170508	0.0154248	0.0163279	0.0175488	0.0162876	0.0162741	0.0153814	0.0169739	0.0140139	0.0156375	0.0167262	0.0162476	0.0155074	0.0167342
1470	0.0172497	0.0170172	0.0170448	0.0162912	0.0162969	0.0183045	0.0167697	0.0169579	0.0176104	0.0169177	0.016042	0.0157296	0.0170446	0.0154228	0.0163258	0.017544	0.0162851	0.016269	0.015381	0.0169711	0.0140118	0.0156355	0.0167235	0.0162398	0.015501	0.0167354
1471	0.0172463	0.0170149	0.0170425	0.0162878	0.0162947	0.0183013	0.0167661	0.0169549	0.0176057	0.0169168	0.0160435	0.0157254	0.0170384	0.0154209	0.0163238	0.0175392	0.0162826	0.016264	0.0153806	0.0169684	0.0140097	0.0156335	0.0167208	0.0162319	0.0154946	0.0167367
1472	0.0172429	0.0170126	0.0170402	0.0162844	0.0162925	0.018298	0.0167625	0.0169519	0.017601	0.0169158	0.016045	0.0157211	0.0170322	0.015419	0.0163218	0.0175345	0.0162802	0.016259	0.0153802	0.0169657	0.0140076	0.0156315	0.016718	0.0162241	0.0154882	0.0167379
1473	0.0172396	0.0170103	0.0170379	0.0162811	0.0162903	0.0182948	0.0167589	0.0169489	0.0175964	0.0169148	0.0160466	0.0157169	0.017026	0.0154173	0.0163197	0.0175297	0.0162777	0.016254	0.0153798	0.0169631	0.0140055	0.0156296	0.0167153	0.0162162	0.0154817	0.0167392
1474	0.0172362	0.017008	0.0170356	0.0162777	0.0162881	0.0182916	0.0167553	0.0169459	0.0175917	0.0169136	0.0160483	0.0157127	0.0170198	0.0154156	0.0163177	0.017525	0.0162752	0.0162491	0.0153794	0.0169605	0.0140034	0.0156276	0.0167126	0.0162082	0.0154753	0.0167404
1475	0.0172328	0.0170057	0.0170333	0.0162744	0.0162859	0.0182883	0.0167517	0.0169429	0.0175871	0.0169125	0.0160499	0.0157085	0.0170135	0.0154139	0.0163156	0.0175203	0.0162728	0.0162442	0.015379	0.016958	0.0140013	0.0156257	0.0167099	0.0162003	0.0154688	0.0167417
1476	0.0172294	0.0170034	0.0170309	0.0162712	0.0162838	0.0182851	0.016748	0.0169399	0.0175824	0.0169112	0.0160517	0.0157043	0.0170072	0.0154124	0.0163136	0.0175156	0.0162704	0.0162393	0.0153787	0.0169555	0.0139992	0.0156238	0.0167072	0.0161923	0.0154623	0.0167429
1477	0.0172261	0.0170011	0.0170286	0.0162679	0.0162817	0.0182819	0.0167444	0.0169369	0.0175778	0.0169099	0.0160535	0.0157001	0.0170008	0.0154109	0.0163115	0.017511	0.0162679	0.0162344	0.0153783	0.016953	0.0139972	0.0156218	0.0167046	0.0161842	0.0154558	0.0167442
1478	0.0172227	0.0169988	0.0170263	0.0162647	0.0162796	0.0182787	0.0167407	0.0169339	0.0175732	0.0169086	0.0160553	0.0156959	0.0169945	0.0154095	0.0163094	0.0175064	0.0162655	0.0162296	0.015378	0.0169506	0.0139952	0.0156199	0.0167019	0.0161762	0.0154493	0.0167455
1479	0.0172194	0.0169964	0.0170239	0.0162615	0.0162776	0.0182755	0.0167371	0.0169309	0.0175686	0.0169072	0.0160572	0.0156917	0.0169881	0.0154081	0.0163074	0.0175017	0.0162631	0.0162248	0.0153777	0.0169482	0.0139932	0.015618	0.0166993	0.016168	0.0154427	0.0167467
1480	0.017216	0.0169941	0.0170216	0.0162583	0.0162756	0.0182723	0.0167334	0.0169279	0.017564	0.0169058	0.0160591	0.0156875	0.0169817	0.0154068	0.0163053	0.0174971	0.0162607	0.0162201	0.0153774	0.0169458	0.0139912	0.0156161	0.0166966	0.0161599	0.0154362	0.016748
1481	0.0172127	0.0169918	0.0170192	0.0162552	0.0162735	0.0182691	0.0167298	0.0169249	0.0175593	0.0169044	0.0160611	0.0156834	0.0169753	0.0154055	0.0163032	0.0174926	0.0162583	0.0162154	0.0153771	0.0169434	0.0139892	0.0156143	0.016694	0.0161517	0.0154296	0.0167493
1482	0.0172094	0.0169895	0.0170168	0.016252	0.0162716	0.0182659	0.0167261	0.0169219	0.0175547	0.0169029	0.0160631	0.0156792	0.0169688	0.0154042	0.016301	0.017488	0.016256	0.0162107	0.0153768	0.0169411	0.0139872	0.0156124	0.0166914	0.0161435	0.015423	0.0167506
1483	0.0172061	0.0169871	0.0170145	0.0162489	0.0162696	0.0182628	0.0167225	0.0169189	0.01755	0.0169014	0.0160651	0.015675	0.0169623	0.015403	0.0162989	0.0174835	0.0162536	0.016206	0.0153765	0.0169387	0.0139852	0.0156105	0.0166888	0.0161352	0.0154164	0.0167519
1484	0.0172028	0.0169848	0.0170121	0.0162458	0.0162676	0.0182596	0.0167188	0.0169159	0.0175453	0.0168999	0.0160672	0.0156709	0.0169558	0.0154019	0.0162968	0.017479	0.0162513	0.0162014	0.0153763	0.0169364	0.0139833	0.0156087	0.0166862	0.016127	0.0154098	0.0167532
1485	0.0171995	0.0169825	0.0170097	0.0162427	0.0162657	0.0182564	0.0167152	0.0169129	0.0175406	0.0168984	0.0160693	0.0156668	0.0169493	0.0154008	0.0162946	0.0174745	0.0162489	0.0161969	0.015376	0.0169341	0.0139813	0.0156068	0.0166836	0.0161186	0.0154032	0.0167544
1486	0.0171963	0.0169801	0.0170073	0.0162396	0.0162638	0.0182532	0.0167115	0.0169099	0.0175358	0.0168968	0.0160715	0.0156627	0.0169427	0.0153997	0.0162924	0.0174701	0.0162466	0.0161924	0.0153758	0.0169318	0.0139794	0.015605	0.0166811	0.0161103	0.0153965	0.0167557
1487	0.017193	0.0169778	0.0170048	0.0162366	0.0162619	0.0182501	0.0167078	0.0169069	0.0175311	0.0168952	0.0160737	0.0156586	0.0169361	0.0153987	0.0162903	0.0174656	0.0162443	0.0161879	0.0153756	0.0169295	0.0139775	0.0156032	0.0166785	0.0161019	0.0153899	0.016757
1488	0.0171898	0.0169755	0.0170024	0.0162336	0.01626	0.0182469	0.0167042	0.0169039	0.0175262	0.0168936	0.0160759	0.0156545	0.0169295	0.0153977	0.0162881	0.0174612	0.016242	0.0161835	0.0153754	0.0169273	0.0139756	0.0156013	0.016676	0.0160934	0.0153832	0.0167583
1489	0.0171866	0.0169731	0.017	0.0162306	0.0162582	0.0182438	0.0167005	0.0169009	0.0175214	0.0168921	0.0160782	0.0156504	0.0169228	0.0153967	0.0162859	0.0174568	0.0162398	0.0161791	0.0153752	0.016925	0.0139738	0.0155995	0.0166735	0.016085	0.0153765	0.0167597
1490	0.0171835	0.0169707	0.0169976	0.0162276	0.0162564	0.0182407	0.0166969	0.016898	0.0175165	0.0168904	0.0160805	0.0156464	0.0169162	0.0153958	0.0162837	0.0174524	0.0162375	0.0161748	0.015375	0.0169227	0.0139719	0.0155977	0.0166711	0.0160765	0.0153698	0.016761
1491	0.0171803	0.0169684	0.0169951	0.0162247	0.0162546	0.0182375	0.0166932	0.016895	0.0175116	0.0168888	0.0160828	0.0156424	0.0169095	0.0153949	0.0162815	0.0174481	0.0162353	0.0161705	0.0153749	0.0169205	0.0139701	0.0155959	0.0166686	0.0160679	0.0153631	0.0167623
1492	0.0171772	0.016966	0.0169927	0.0162217	0.0162528	0.0182344	0.0166896	0.016892	0.0175066	0.0168873	0.0160851	0.0156383	0.0169028	0.015394	0.0162793	0.0174438	0.0162331	0.0161663	0.0153747	0.0169183	0.0139682	0.0155941	0.0166661	0.0160594	0.0153564	0.0167636
1493	0.0171741	0.0169637	0.0169902	0.0162189	0.016251	0.0182313	0.0166859	0.016889	0.0175016	0.0168857	0.0160875	0.0156343	0.016896	0.0153932	0.0162771	0.0174394	0.0162308	0.0161621	0.0153746	0.0169161	0.0139664	0.0155923	0.0166637	0.0160507	0.0153496	0.0167649
1494	0.0171711	0.0169613	0.0169878	0.016216	0.0162492	0.0182282	0.0166823	0.016886	0.0174966	0.0168841	0.0160899	0.0156304	0.0168893	0.0153924	0.0162749	0.0174352	0.0162287	0.016158	0.0153745	0.0169139	0.0139646	0.0155905	0.0166613	0.0160421	0.0153429	0.0167662
1495	0.017168	0.0169589	0.0169853	0.0162133	0.0162475	0.0182251	0.0166787	0.016883	0.0174915	0.0168826	0.0160923	0.0156264	0.0168824	0.0153916	0.0162727	0.0174309	0.0162265	0.0161539	0.0153744	0.0169117	0.0139628	0.0155888	0.0166589	0.0160334	0.0153361	0.0167676
1496	0.017165	0.0169565	0.0169828	0.0162105	0.0162458	0.018222	0.0166751	0.0168801	0.0174864	0.0168811	0.0160948	0.0156224	0.0168756	0.0153909	0.0162705	0.0174267	0.0162243	0.0161499	0.0153743	0.0169095	0.0139611	0.015587	0.0166565	0.0160247	0.0153293	0.0167689
1497	0.017162	0.0169542	0.0169803	0.0162079	0.0162441	0.0182189	0.0166714	0.0168771	0.0174813	0.0168797	0.0160972	0.0156185	0.0168688	0.0153902	0.0162683	0.0174225	0.0162221	0.0161459	0.0153742	0.0169073	0.0139593	0.0155853	0.0166541	0.0160159	0.0153225	0.0167702
1498	0.017159	0.0169518	0.0169778	0.0162053	0.0162424	0.0182158	0.0166678	0.0168741	0.0174761	0.0168782	0.0160997	0.0156146	0.0168619	0.0153895	0.0162662	0.0174183	0.0162199	0.016142	0.0153742	0.0169052	0.0139576	0.0155836	0.0166517	0.0160072	0.0153157	0.0167716
1499	0.0171561	0.0169494	0.0169753	0.0162027	0.0162407	0.0182128	0.0166642	0.0168711	0.0174709	0.0168768	0.0161022	0.0156107	0.016855	0.0153888	0.016264	0.0174141	0.0162178	0.0161381	0.0153742	0.016903	0.0139559	0.0155819	0.0166493	0.0159983	0.0153088	0.0167729
1500	0.0171531	0.016947	0.0169728	0.0162002	0.0162391	0.0182097	0.0166606	0.0168682	0.0174657	0.0168754	0.0161047	0.0156069	0.016848	0.0153882	0.0162619	0.01741	0.0162156	0.0161343	0.0153741	0.0169009	0.0139542	0.0155802	0.016647	0.0159895	0.015302	0.0167743
1501	0.0171502	0.0169446	0.0169703	0.0161977	0.0162374	0.0182066	0.0166571	0.0168652	0.0174604	0.016874	0.0161072	0.015603	0.0168411	0.0153876	0.0162598	0.0174058	0.0162135	0.0161306	0.0153741	0.0168988	0.0139525	0.0155786	0.0166446	0.0159806	0.0152951	0.0167756
1502	0.0171473	0.0169422	0.0169677	0.0161953	0.0162358	0.0182036	0.0166535	0.0168622	0.0174551	0.0168727	0.0161097	0.0155992	0.0168341	0.0153871	0.0162576	0.0174018	0.0162114	0.0161269	0.0153742	0.0168966	0.0139508	0.0155769	0.0166423	0.0159717	0.0152882	0.0167769
1503	0.0171445	0.0169398	0.0169652	0.016193	0.0162342	0.0182005	0.0166499	0.0168593	0.0174498	0.0168713	0.0161123	0.0155954	0.0168271	0.0153865	0.0162555	0.0173977	0.0162092	0.0161233	0.0153742	0.0168945	0.0139491	0.0155753	0.01664	0.0159627	0.0152813	0.0167783
1504	0.0171417	0.0169374	0.0169626	0.0161907	0.0162326	0.0181974	0.0166464	0.0168563	0.0174445	0.01687	0.0161148	0.0155917	0.0168201	0.015386	0.0162534	0.0173937	0.0162071	0.0161197	0.0153742	0.0168925	0.0139475	0.0155737	0.0166377	0.0159537	0.0152744	0.0167797
1505	0.0171389	0.016935	0.0169601	0.0161884	0.016231	0.0181944	0.0166429	0.0168534	0.0174391	0.0168687	0.0161174	0.0155879	0.0168131	0.0153856	0.0162513	0.0173897	0.0162049	0.0161162	0.0153743	0.0168904	0.0139459	0.0155721	0.0166354	0.0159447	0.0152675	0.016781
1506	0.0171361	0.0169325	0.0169575	0.0161862	0.0162294	0.0181913	0.0166393	0.0168505	0.0174338	0.0168674	0.0161199	0.0155842	0.0168061	0.0153851	0.0162492	0.0173857	0.0162028	0.0161127	0.0153744	0.0168883	0.0139443	0.0155705	0.0166331	0.0159356	0.0152606	0.0167824
1507	0.0171333	0.0169301	0.016955	0.0161841	0.0162279	0.0181883	0.0166358	0.0168475	0.0174284	0.0168662	0.0161225	0.0155806	0.016799	0.0153847	0.0162471	0.0173818	0.0162006	0.0161093	0.0153745	0.0168863	0.0139427	0.0155689	0.0166308	0.0159265	0.0152536	0.0167837
1508	0.0171306	0.0169277	0.0169524	0.016182	0.0162263	0.0181852	0.0166323	0.0168446	0.017423	0.0168649	0.0161251	0.0155769	0.016792	0.0153842	0.016245	0.0173779	0.0161985	0.0161059	0.0153746	0.0168842	0.0139411	0.0155673	0.0166284	0.0159173	0.0152466	0.0167851
1509	0.0171279	0.0169253	0.0169499	0.01618	0.0162248	0.0181822	0.0166289	0.0168417	0.0174175	0.0168637	0.0161276	0.0155733	0.0167849	0.0153838	0.0162429	0.017374	0.0161963	0.0161026	0.0153748	0.0168822	0.0139395	0.0155658	0.0166261	0.0159082	0.0152397	0.0167865
1510	0.0171252	0.0169229	0.0169473	0.016178	0.0162233	0.0181791	0.0166254	0.0168388	0.0174121	0.0168624	0.0161302	0.0155697	0.0167779	0.0153835	0.0162408	0.0173702	0.0161941	0.0160994	0.0153749	0.0168802	0.013938	0.0155643	0.0166238	0.015899	0.0152327	0.0167879
1511	0.0171226	0.0169205	0.0169448	0.016176	0.0162218	0.0181761	0.016622	0.0168358	0.0174067	0.0168612	0.0161328	0.0155661	0.0167708	0.0153831	0.0162387	0.0173664	0.016192	0.0160963	0.0153751	0.0168782	0.0139365	0.0155627	0.0166215	0.0158897	0.0152256	0.0167892
1512	0.0171199	0.016918	0.0169422	0.0161741	0.0162203	0.0181731	0.0166185	0.0168329	0.0174012	0.0168601	0.0161353	0.0155626	0.0167638	0.0153828	0.0162366	0.0173627	0.0161898	0.0160932	0.0153753	0.0168762	0.013935	0.0155612	0.0166192	0.0158804	0.0152186	0.0167906
1513	0.0171173	0.0169156	0.0169397	0.0161722	0.0162188	0.01817	0.0166151	0.01683	0.0173958	0.0168589	0.0161379	0.0155591	0.0167567	0.0153825	0.0162346	0.017359	0.0161876	0.0160901	0.0153755	0.0168742	0.0139335	0.0155597	0.0166168	0.0158711	0.0152116	0.016792
1514	0.0171147	0.0169132	0.0169372	0.0161704	0.0162173	0.018167	0.0166117	0.016827	0.0173903	0.0168577	0.0161404	0.0155556	0.0167497	0.0153822	0.0162325	0.0173553	0.0161854	0.0160871	0.0153757	0.0168723	0.013932	0.0155582	0.0166145	0.0158618	0.0152045	0.0167934
1515	0.0171122	0.0169108	0.0169346	0.0161686	0.0162158	0.018164	0.0166084	0.0168241	0.0173848	0.0168566	0.016143	0.0155522	0.0167426	0.0153819	0.0162304	0.0173517	0.0161832	0.0160842	0.015376	0.0168703	0.0139305	0.0155568	0.0166122	0.0158524	0.0151974	0.0167948
1516	0.0171097	0.0169084	0.0169321	0.0161669	0.0162144	0.0181609	0.016605	0.0168211	0.0173793	0.0168555	0.0161455	0.0155487	0.0167356	0.0153816	0.0162284	0.0173482	0.0161809	0.0160813	0.0153762	0.0168684	0.0139291	0.0155553	0.0166098	0.015843	0.0151903	0.0167962
[truncated: 484 more rows]

## Sheet: meanR2rep3_Rom
Distance point*	OAR1	OAR2	OAR3	OAR4	OAR5	OAR6	OAR7	OAR8	OAR9	OAR10	OAR11	OAR12	OAR13	OAR14	OAR15	OAR16	OAR17	OAR18	OAR19	OAR20	OAR21	OAR22	OAR23	OAR24	OAR25	OAR26
[truncated: 2,000 more rows]

[truncated: 19 more sheets: meanR2rep3_Peren, meanR2rep3_Coop, meanR2rep3_CompRCPT, meanR2rep3_Comprcp2, meanR2rep3_CompRCP, meanR2rep2_Texel, meanR2rep2_Rom, meanR2rep2_Peren, meanR2rep2_Coop, meanR2rep2_CompRCPT, meanR2rep2_Comprcp2, meanR2rep1_CompRCPT, meanR2rep1_Comprcp2, meanR2rep1_CompRCP, meanR2rep2_CompRCP, meanR2rep1_Texel, meanR2rep1_Rom, meanR2rep1_Peren, meanR2rep1_Coop]
