# Supplementary material for: Estimation of linkage disequilibrium and effective population size in New Zealand sheep using three different methods to create genetic maps
Source: BMC Genet. 2017 Jul 21;18:68. doi: 10.1186/s12863-017-0534-2 (PMC5521107; doi:10.1186/s12863-017-0534-2)
Supplement: Supplementary file 11 — Mean and variance N e estimated for each chromosome and for 2000 genetic distance points evenly distributed between 0.05 and 50 cM (100 and 1 generations in the past, respectively). The spreadsheets for the mean Ne were coded as: meanNerep1_CompRCPT.xlsx, where 1 indicates method 1 and “CompRCPT” indicates the breed group. The spreadsheets for the Ne variances were coded as: “varNerep1_CompRCPT.xlsx”, for example. (ZIP 24908 kb) [file 12863_2017_534_MOESM11_ESM.zip]

Archive with 2 entries (2 files):
- Additional_file_13.xlsx
- Additional_file_12.xlsx
