# Supplementary material for: Estimation of linkage disequilibrium and effective population size in New Zealand sheep using three different methods to create genetic maps
Source: BMC Genet. 2017 Jul 21;18:68. doi: 10.1186/s12863-017-0534-2 (PMC5521107; doi:10.1186/s12863-017-0534-2)
Supplement: Supplementary file 11 — Mean and variance N e estimated for each chromosome and for 2000 genetic distance points evenly distributed between 0.05 and 50 cM (100 and 1 generations in the past, respectively). The spreadsheets for the mean Ne were coded as: meanNerep1_CompRCPT.xlsx, where 1 indicates method 1 and “CompRCPT” indicates the breed group. The spreadsheets for the Ne variances were coded as: “varNerep1_CompRCPT.xlsx”, for example. (ZIP 24908 kb) [file 12863_2017_534_MOESM11_ESM.zip › Additional_file_13.xlsx]

## Sheet: varNerep2_Rom
Distance point*	OAR1	OAR2	OAR3	OAR4	OAR5	OAR6	OAR7	OAR8	OAR9	OAR10	OAR11	OAR12	OAR13	OAR14	OAR15	OAR16	OAR17	OAR18	OAR19	OAR20	OAR21	OAR22	OAR23	OAR24	OAR25	OAR26
1	2458.08	2576.32	1747.09	891.184	1102.33	718.691	1227.7	1503.14	975.497	558.505	326.362	1186.69	608.513	502.717	782.65	503.889	665.767	971.074	415.974	767.413	725.172	449.57	512.429	509.373	326.132	525.216
2	2237.93	2346.89	1591.71	813.531	1005.89	656.052	1120.65	1372.67	891.831	510.475	297.809	1083.71	555.702	459.323	715.111	460.442	607.782	886.994	380.357	702.772	661.82	411.111	467.978	465.084	297.609	479.445
3	2046.6	2147.45	1456.63	745.964	921.985	601.548	1027.5	1259.12	818.991	468.661	272.965	994.071	509.739	421.552	656.316	422.612	557.319	813.81	349.34	646.45	606.665	377.617	429.281	426.526	272.782	439.593
4	1879.26	1972.96	1338.44	686.797	848.522	553.819	945.917	1159.66	755.17	432.024	251.208	915.557	469.48	388.466	604.806	389.463	513.123	749.701	322.156	597.066	558.339	348.26	395.378	392.743	251.034	404.672
5	1732.03	1819.42	1234.43	634.682	783.823	511.777	874.058	1072.03	698.924	399.737	232.044	846.381	434.009	359.314	559.413	360.245	474.186	693.213	298.193	553.51	515.747	322.38	365.499	362.969	231.87	373.892
6	1601.81	1683.57	1142.41	588.533	726.537	474.546	810.419	994.409	649.089	371.13	215.074	785.106	402.591	333.491	519.197	334.353	439.7	643.174	276.954	514.89	478.008	299.442	339.027	336.588	214.893	346.617
7	1486.06	1562.79	1060.59	547.464	675.563	441.413	753.783	925.317	604.716	345.658	199.971	730.562	374.623	310.503	483.392	311.297	409.005	598.628	258.038	480.479	444.403	279.011	315.456	313.097	199.78	322.327
8	1382.71	1454.92	987.508	510.75	630	411.793	703.149	863.535	565.027	322.875	186.469	681.788	349.615	289.947	451.369	290.671	381.559	558.792	241.114	449.679	414.343	260.731	294.374	292.084	186.263	300.597
9	1290.03	1358.17	921.956	477.79	589.1	385.201	657.69	808.057	529.377	302.41	174.347	637.989	327.157	271.487	422.607	272.142	356.915	523.017	225.907	421.994	387.339	244.307	275.436	273.209	174.123	281.075
10	1206.6	1271.04	862.926	448.085	552.243	361.234	616.716	758.043	497.232	283.957	163.422	598.504	306.912	254.845	396.673	255.431	334.7	490.763	212.191	397.013	362.986	229.491	258.359	256.186	163.178	263.467
11	1131.22	1192.31	809.577	421.216	518.908	339.554	579.651	712.791	468.139	267.255	153.539	562.778	288.594	239.787	373.203	240.305	314.601	461.579	199.774	374.39	340.943	216.078	242.903	240.779	153.272	247.527
12	1062.88	1120.91	761.196	396.829	488.656	319.876	546.007	671.707	441.721	252.088	144.568	530.344	271.964	226.116	351.892	226.567	296.355	435.081	188.494	353.834	320.923	203.895	228.867	226.786	144.278	233.048
13	1000.72	1055.96	717.181	374.624	461.113	301.959	515.371	634.29	417.654	238.27	136.4	500.803	256.817	213.665	332.479	214.05	279.738	410.946	178.215	335.096	302.682	192.792	216.079	214.036	136.084	219.854
14	944.025	996.699	677.019	354.346	435.963	285.595	487.391	600.109	395.665	225.644	128.94	473.818	242.981	202.291	314.742	202.611	264.559	388.897	168.82	317.965	286.012	182.644	204.394	202.385	128.597	207.795
15	892.159	942.474	640.268	335.775	412.932	270.609	461.765	568.798	375.517	214.075	122.108	449.098	230.306	191.872	298.492	192.128	250.655	368.698	160.209	302.26	270.734	173.343	193.686	191.707	121.738	196.741
16	844.587	892.726	606.551	318.723	391.787	256.848	438.232	540.039	357.009	203.446	115.833	426.394	218.664	182.302	283.563	182.496	237.885	350.144	152.295	287.824	256.697	164.796	183.847	181.895	115.436	186.583
17	800.846	846.973	575.54	303.027	372.324	244.18	416.568	513.558	339.963	193.656	110.058	405.488	207.944	173.491	269.815	173.624	226.127	333.06	145.004	274.523	243.766	156.922	174.785	172.858	109.631	177.223
18	760.531	804.794	546.949	288.544	354.369	232.491	396.578	489.118	324.228	184.618	104.728	386.194	198.051	165.36	257.125	165.433	215.275	317.291	138.271	262.238	231.826	149.651	166.418	164.513	104.273	168.58
19	723.292	765.824	520.533	275.152	337.766	221.682	378.091	466.511	309.672	176.255	99.7993	368.348	188.899	157.838	245.385	157.853	205.238	302.704	132.04	250.868	220.778	142.923	158.675	156.79	99.3151	160.58
20	688.821	729.742	496.072	262.742	322.381	211.664	360.957	445.555	296.176	168.501	95.2315	351.805	180.416	150.867	234.5	150.824	195.934	289.183	126.261	240.323	210.532	136.683	151.496	149.629	94.7181	153.159
21	656.848	696.267	473.379	251.219	308.098	202.363	345.047	426.091	283.639	161.296	90.9898	336.441	172.536	144.392	224.39	144.294	187.293	276.623	120.89	230.522	201.013	130.885	144.825	142.974	90.4471	146.262
22	627.136	665.152	452.284	240.499	294.811	193.709	330.244	407.978	271.972	154.59	87.0434	322.144	165.203	138.367	214.98	138.215	179.251	264.935	115.889	221.398	192.15	125.487	138.615	136.779	86.4713	139.84
23	599.475	636.177	432.64	230.508	282.429	185.644	316.447	391.092	261.093	148.336	83.3651	308.817	158.367	132.751	206.206	132.546	171.755	254.039	111.225	212.888	183.886	120.453	132.823	131.001	82.7637	133.849
24	573.679	609.15	414.314	221.181	270.87	178.114	303.565	375.323	250.933	142.494	79.9308	296.371	151.983	127.507	198.012	127.25	164.754	243.863	106.866	204.938	176.165	115.75	127.412	125.602	79.3002	128.25
25	549.582	583.898	397.192	212.46	260.062	171.072	291.518	360.572	241.429	137.027	76.7191	284.73	146.012	122.602	190.346	122.295	158.206	234.344	102.787	197.499	168.94	111.35	122.348	120.55	76.0592	123.01
26	527.037	560.267	381.168	204.291	249.94	164.476	280.233	346.752	232.523	131.904	73.7107	273.825	140.417	118.008	183.164	117.652	152.071	225.426	98.9629	190.528	162.167	107.226	117.603	115.815	73.0219	118.097
27	505.913	538.12	366.15	196.63	240.447	158.289	269.648	333.785	224.167	127.095	70.8887	263.594	135.167	113.698	176.424	113.294	146.314	217.058	95.373	183.986	155.798	103.356	113.148	111.37	70.171	113.484
28	486.091	517.333	352.053	189.433	231.53	152.478	259.703	321.601	216.315	122.575	68.2376	253.981	130.235	109.648	170.091	109.198	140.906	209.196	91.998	177.838	149.793	99.718	108.96	107.192	67.4909	109.148
29	467.466	497.797	338.805	182.664	223.143	147.011	250.349	310.137	208.927	118.321	65.7437	244.938	125.593	105.839	164.131	105.344	135.816	201.798	88.8207	172.053	144.122	96.2946	105.018	103.26	64.9683	105.073
30	449.942	479.413	326.336	176.289	215.245	141.862	241.537	299.335	201.965	114.31	63.3947	236.418	121.22	102.25	158.517	101.712	131.021	194.828	85.8254	166.598	138.764	93.0687	101.302	99.552	62.5929	101.235
31	433.434	462.089	314.587	170.277	207.796	137.006	233.227	289.145	195.398	110.526	61.1792	228.383	117.095	98.8657	153.22	98.2848	126.498	188.254	82.9983	161.441	133.696	90.0237	97.7959	96.0521	60.3546	97.6113
32	417.863	445.746	303.502	164.601	200.764	132.42	225.38	279.521	189.196	106.95	59.0872	220.794	113.198	95.6697	148.217	95.0478	122.225	182.044	80.3267	156.558	128.899	87.143	94.4825	92.7443	58.2413	94.1834
33	403.16	430.309	293.032	159.235	194.118	128.086	217.961	270.421	183.331	103.567	57.1096	213.62	109.514	92.6483	143.486	91.9862	118.185	176.173	77.799	151.924	124.354	84.4107	91.348	89.618	56.2435	90.9387
34	389.26	415.713	283.131	154.158	187.828	123.984	210.94	261.805	177.779	100.364	55.2379	206.83	106.026	89.7887	139.008	89.084	114.36	170.615	75.4048	147.514	120.045	81.8128	88.3795	86.6598	54.3513	87.8634
35	376.105	401.896	273.759	149.348	181.87	120.097	204.288	253.641	172.518	97.326	53.4647	200.396	102.72	87.0795	134.764	86.3268	110.735	165.349	73.1347	143.318	115.953	79.345	85.566	83.8534	52.5569	84.9442
36	363.643	388.804	264.878	144.787	176.22	116.412	197.98	245.895	167.528	94.443	51.7829	194.294	99.5843	84.51	130.738	83.7066	107.297	160.353	70.98	139.328	112.063	77.001	82.8975	81.1813	50.8535	82.1704
37	351.824	376.386	256.453	140.458	170.856	112.913	191.99	238.54	162.789	91.7038	50.1864	188.501	96.6063	82.0707	126.915	81.2137	104.031	155.609	68.9327	135.529	108.361	74.7711	80.3634	78.6419	49.2346	79.5317
38	340.606	364.595	248.455	136.344	165.76	109.588	186.299	231.548	158.285	89.0987	48.6693	182.996	93.7757	79.7528	123.282	78.8397	100.927	151.101	66.9857	131.917	104.836	72.6464	77.9554	76.2265	47.6946	77.019
39	329.947	353.391	240.853	132.432	160.914	106.425	180.886	224.896	154	86.6187	47.2264	177.76	91.0825	77.5481	119.825	76.5778	97.9734	146.812	65.1337	128.476	101.474	70.6217	75.6643	73.9271	46.2283	74.6239
40	319.811	342.733	233.622	128.708	156.301	103.415	175.732	218.561	149.921	84.2558	45.8528	172.775	88.5178	75.4494	116.534	74.4218	95.1607	142.728	63.3705	125.197	98.2648	68.6919	73.481	71.7353	44.8308	72.3386
41	310.164	332.587	226.739	125.16	151.906	100.546	170.822	212.524	146.033	82.0022	44.5441	168.026	86.0734	73.4497	113.398	72.3653	92.4799	138.836	61.6875	122.07	95.1991	66.8508	71.3988	69.6436	43.4977	70.1561
42	300.973	322.919	220.179	121.777	147.715	97.8109	166.139	206.764	142.325	79.8511	43.2961	163.497	83.7416	71.543	110.407	70.4019	89.9225	135.125	60.0794	119.084	92.2676	65.093	69.4108	67.6459	42.225	68.0698
43	292.212	313.701	213.925	118.549	143.716	95.2003	161.671	201.266	138.786	77.7961	42.1052	159.176	81.5155	69.7233	107.552	68.5259	87.4808	131.582	58.5401	116.231	89.4619	63.4132	67.5111	65.7362	41.0088	66.0737
44	283.852	304.903	207.955	115.466	139.897	92.7069	157.402	196.013	135.405	75.8313	40.9679	155.049	79.3887	67.9854	104.825	66.7319	85.1479	128.198	57.0628	113.504	86.7743	61.8067	65.6942	63.9091	39.8457	64.1623
45	275.87	296.501	202.254	112.52	136.247	90.3236	153.323	190.989	132.173	73.9512	39.8808	151.102	77.3551	66.3243	102.218	65.0151	82.9172	124.963	55.6454	110.895	84.1975	60.2691	63.9554	62.1598	38.7326	62.3305
46	268.242	288.471	196.805	109.702	132.756	88.0438	149.42	186.183	129.08	72.1507	38.8411	147.323	75.4092	64.7356	99.7224	63.3709	80.7826	121.868	54.2854	108.396	81.7252	58.7963	62.2898	60.4837	37.6665	60.5734
47	260.949	280.791	191.594	107.005	129.414	85.8616	145.685	181.58	126.12	70.4252	37.8461	143.703	73.5459	63.2149	97.3312	61.7952	78.7385	118.905	52.9792	106.002	79.3511	57.3846	60.6934	58.8764	36.6446	58.8867
48	253.969	273.44	186.605	104.422	126.213	83.7712	142.107	177.17	123.285	68.7707	36.893	140.229	71.7605	61.7584	95.0376	60.2841	76.7798	116.065	51.7259	103.706	77.0696	56.0305	59.162	57.3341	35.6644	57.2664
49	247.286	266.399	181.828	101.946	123.146	81.7675	138.678	172.941	120.566	67.184	35.9797	136.89	70.0487	60.3625	92.8337	58.8339	74.9013	113.341	50.5229	101.504	74.8755	54.7307	57.692	55.8531	34.7236	55.7087
50	240.883	259.652	177.249	99.5722	120.204	79.8457	135.389	168.884	117.959	65.6611	35.1037	133.676	68.4062	59.0237	90.7122	57.4414	73.0982	110.725	49.3674	99.3905	72.764	53.4823	56.2801	54.43	33.82	54.21
51	234.743	253.182	172.858	97.2939	117.38	78.0012	132.232	164.988	115.456	64.2012	34.2629	130.58	66.8292	57.7406	88.6668	56.1034	71.3667	108.21	48.2568	97.36	70.7305	52.2824	54.9229	53.0617	32.9515	52.7672
52	228.853	246.973	168.645	95.1062	114.669	76.2298	129.201	161.246	113.052	62.8017	33.4551	127.596	65.3132	56.5109	86.6946	54.8171	69.7019	105.792	47.1887	95.4086	68.7709	51.1284	53.6177	51.7453	32.1163	51.3772
53	223.199	241.012	164.599	93.0044	112.064	74.5277	126.289	157.648	110.743	61.4591	32.679	124.722	63.8545	55.3304	84.7915	53.5798	68.0991	103.463	46.1607	93.5322	66.8812	50.0179	52.3616	50.4779	31.3126	50.0371
54	217.769	235.285	160.713	90.9838	109.559	72.8911	123.489	154.188	108.522	60.1697	31.9325	121.952	62.4502	54.1972	82.9525	52.3888	66.5552	101.217	45.1708	91.7268	65.0578	48.9486	51.152	49.2571	30.5387	48.7443
55	212.549	229.78	156.977	89.0404	107.15	71.3167	120.796	150.858	106.385	58.931	31.2129	119.281	61.0972	53.1094	81.1788	51.242	65.0679	99.0513	44.217	89.9891	63.2974	47.9185	49.9866	48.0805	29.7932	47.4965
56	207.531	224.485	153.383	87.17	104.832	69.8013	118.204	147.652	104.328	57.7403	30.5198	116.708	59.793	52.064	79.4694	50.1371	63.6326	96.9625	43.2975	88.3157	61.5968	46.9254	48.863	46.9458	29.0747	46.2912
57	202.702	219.39	149.926	85.3691	102.599	68.3418	115.709	144.565	102.345	56.5954	29.8527	114.228	58.5359	51.0577	77.8214	49.0722	62.248	94.9475	42.4104	86.7033	59.953	45.9676	47.7793	45.8511	28.3817	45.1265
58	198.055	214.485	146.597	83.634	100.447	66.9355	113.304	141.589	100.434	55.4923	29.2097	111.835	57.3236	50.0881	76.2316	48.0451	60.9128	93.0031	41.5541	85.1493	58.3634	45.0434	46.7334	44.7943	27.713	44.0002
59	193.579	209.76	143.39	81.9617	98.3736	65.5798	110.987	138.721	98.5945	54.4288	28.5896	109.527	56.1534	49.1533	74.6972	47.0543	59.6251	91.126	40.7272	83.6507	56.8253	44.151	45.7236	43.7736	27.0675	42.9105
60	189.266	205.206	140.299	80.349	96.3736	64.2722	108.753	135.958	96.8232	53.4029	27.9913	107.298	55.0231	48.2513	73.2153	46.098	58.3825	89.3134	39.9281	82.2051	55.3364	43.289	44.748	42.7874	26.4441	41.8556
61	185.108	200.815	137.32	78.7931	94.4438	63.0102	106.597	133.294	95.1128	52.413	27.4138	105.145	53.9305	47.3811	71.7836	45.1747	57.1828	87.5624	39.1556	80.8101	53.8946	42.456	43.805	41.8341	25.8418	40.8341
62	181.098	196.58	134.445	77.2912	92.5808	61.791	104.516	130.721	93.4585	51.4573	26.856	103.065	52.874	46.5419	70.3996	44.2828	56.0237	85.8703	38.4083	79.4634	52.4976	41.6506	42.8932	40.9121	25.2595	39.8442
63	177.228	192.492	131.671	75.8409	90.7816	60.6124	102.504	128.231	91.8586	50.5342	26.3171	101.053	51.8521	45.7323	69.0611	43.4211	54.9029	84.2345	37.6851	78.163	51.1436	40.8716	42.0111	40.0201	24.6964	38.8846
64	173.493	188.545	128.992	74.4398	89.0431	59.4726	100.556	125.82	90.3108	49.6422	25.7962	99.1074	50.8627	44.9509	67.7659	42.5883	53.8187	82.6521	36.9849	76.9069	49.8308	40.1177	41.1574	39.1567	24.1517	37.9539
65	169.886	184.732	126.405	73.0855	87.3627	58.3692	98.6669	123.484	88.8149	48.78	25.2925	97.2242	49.9047	44.1966	66.512	41.783	52.7694	81.1209	36.3065	75.6932	48.5575	39.3879	40.3308	38.3208	23.6246	37.051
66	166.4	181.048	123.904	71.7761	85.7376	57.3003	96.8332	121.223	87.369	47.9461	24.8053	95.4008	48.9766	43.4681	65.2976	41.0043	51.7533	79.6385	35.6491	74.5202	47.3221	38.6811	39.5301	37.5112	23.1143	36.1746
67	163.031	177.486	121.487	70.5094	84.1655	56.2641	95.0514	119.034	85.9715	47.1394	24.3337	93.6346	48.0776	42.7643	64.1209	40.2511	50.7691	78.2026	35.0116	73.3863	46.1232	37.9963	38.7542	36.7268	22.6201	35.3236
68	159.774	174.041	119.149	69.2836	82.6439	55.2591	93.3195	116.912	84.6198	46.3587	23.8772	91.9229	47.2065	42.0841	62.9802	39.5223	49.8152	76.8113	34.3931	72.29	44.9594	37.3326	38.0021	35.9665	22.1415	34.497
69	156.622	170.708	116.887	68.097	81.1705	54.2836	91.6368	114.856	83.3117	45.6028	23.4351	90.2635	46.3618	41.4266	61.874	38.8171	48.8904	75.4625	33.7929	71.2298	43.8296	36.6892	37.2728	35.2296	21.6776	33.6939
70	153.573	167.481	114.698	66.9478	79.7423	53.3363	90.0023	112.862	82.0455	44.8708	23.0067	88.654	45.5426	40.7908	60.8007	38.1346	47.9933	74.1545	33.2101	70.2045	42.7324	36.0652	36.5653	34.5149	21.2281	32.9133
71	150.62	164.357	112.578	65.8343	78.3578	52.4165	88.4149	110.928	80.8195	44.1615	22.5916	87.0923	44.7477	40.1758	59.7589	37.4739	47.1228	72.8854	32.644	69.2126	41.6669	35.4598	35.8788	33.8218	20.7923	32.1545
72	147.761	161.331	110.524	64.7546	77.0156	51.5244	86.874	109.052	79.6318	43.4741	22.1892	85.5764	43.9761	39.5808	58.7472	36.8343	46.2777	71.6536	32.0938	68.2532	40.6315	34.8723	35.2124	33.1494	20.3698	31.4167
73	144.991	158.399	108.535	63.7067	75.7138	50.6596	85.3775	107.23	78.4811	42.8076	21.7989	84.1043	43.2267	39.005	57.7645	36.2151	45.4571	70.4577	31.5589	67.325	39.62	34.302	34.5653	32.497	19.9601	30.6991
74	142.306	155.557	106.606	62.6894	74.4502	49.8221	83.924	105.46	77.3657	42.1613	21.4203	82.6743	42.4987	38.4476	56.8095	35.6156	44.6597	69.2959	31.0387	66.427	38.63	33.7483	33.9369	31.8639	19.5627	30.001
75	139.703	152.8	104.736	61.7015	73.2217	49.0106	82.5118	103.741	76.2842	41.5343	21.0529	81.2846	41.7912	37.9079	55.8811	35.0352	43.8848	68.1671	30.5326	65.5583	37.6654	33.2105	33.3264	31.2495	19.1772	29.322
76	137.179	150.127	102.922	60.7416	72.0268	48.224	81.1392	102.07	75.2353	40.9258	20.6964	79.9336	41.1033	37.3852	54.9781	34.4734	43.1313	67.0698	30.0399	64.718	36.7335	32.6882	32.7332	30.6531	18.8035	28.6601
77	134.73	147.533	101.162	59.8087	70.8642	47.4596	79.8048	100.446	74.2178	40.3352	20.3502	78.6197	40.4343	36.8789	54.0995	33.9295	42.3985	66.0027	29.5601	63.9053	35.8366	32.1807	32.1566	30.0742	18.4412	28.0127
78	132.354	145.015	99.4538	58.901	69.7331	46.717	78.5069	98.8664	73.2303	39.7617	20.014	77.3415	39.7833	36.3884	53.2445	33.4031	41.6855	64.9647	29.0928	63.1193	34.9717	31.6875	31.5961	29.5123	18.0892	27.3789
79	130.047	142.57	97.7952	58.0176	68.6326	45.9954	77.2441	97.3294	72.2718	39.2047	19.6874	76.0975	39.1496	35.9131	52.4119	32.8938	40.9914	63.9546	28.6374	62.3598	34.1353	31.2082	31.0511	28.9668	17.7471	26.7576
80	127.806	140.195	96.1844	57.1579	67.5622	45.2936	76.015	95.8336	71.3412	38.6636	19.3702	74.8865	38.5327	35.4525	51.6011	32.401	40.3156	62.9713	28.1935	61.6292	33.327	30.7424	30.5212	28.4374	17.413	26.1483
81	125.63	137.888	94.6194	56.3224	66.5208	44.6111	74.8184	94.3774	70.4373	38.1378	19.0619	73.7071	37.9317	35.006	50.811	31.9244	39.6574	62.0138	27.7606	60.927	32.545	30.2895	30.0057	27.9235	17.0862	25.5509
82	123.516	135.646	93.0986	55.511	65.5071	43.947	73.6529	92.9591	69.5593	37.6267	18.7622	72.5581	37.3461	34.5731	50.041	31.4637	39.016	61.0811	27.3382	60.2524	31.7888	29.8492	29.5043	27.4248	16.7677	24.9659
83	121.46	133.466	91.6203	54.7221	64.5195	43.3007	72.5173	91.5775	68.7061	37.1299	18.4709	71.4385	36.7754	34.1534	49.2902	31.0185	38.3909	60.1722	26.9262	59.6045	31.0578	29.4216	29.0166	26.9412	16.4574	24.3952
84	119.462	131.347	90.1828	53.9542	63.5574	42.6716	71.4107	90.2312	67.8769	36.6467	18.1876	70.3471	36.2188	33.7465	48.5579	30.5885	37.7814	59.2863	26.5239	58.9849	30.3514	29.0069	28.5421	26.4723	16.1551	23.8415
85	117.519	129.285	88.7847	53.2067	62.6198	42.059	70.3317	88.9188	67.0708	36.1767	17.9122	69.2829	35.676	33.3518	47.8435	30.1735	37.187	58.4225	26.1311	58.3935	29.6692	28.6048	28.0805	26.0168	15.8621	23.305
86	115.629	127.279	87.4246	52.4788	61.7059	41.4623	69.2795	87.639	66.2869	35.7194	17.6443	68.2449	35.1464	32.969	47.1463	29.7731	36.607	57.58	25.7474	57.8275	29.0106	28.2181	27.6313	25.5773	15.5789	22.786
87	113.79	125.327	86.1009	51.77	60.8153	40.8809	68.253	86.3908	65.5246	35.2745	17.3837	67.2321	34.6294	32.5977	46.4656	29.3873	36.041	56.758	25.3725	57.2813	28.3753	27.8478	27.1944	25.1531	15.3054	22.2843
88	112	123.426	84.8124	51.0794	59.9472	40.3142	67.2513	85.173	64.783	34.8415	17.1302	66.2437	34.1246	32.2376	45.8009	29.0157	35.4884	55.9558	25.0062	56.7513	27.7629	27.4942	26.7693	24.7409	15.0413	21.8005
89	110.257	121.576	83.5579	50.4065	59.1007	39.7619	66.2736	83.9844	64.0614	34.42	16.8835	65.2788	33.6317	31.8883	45.1516	28.6583	34.9489	55.1726	24.648	56.2348	27.1731	27.1542	26.3562	24.3402	14.7865	21.3343
90	108.56	119.774	82.3362	49.7506	58.2751	39.2233	65.3188	82.8242	63.3592	34.0096	16.6435	64.3366	33.1501	31.5494	44.5172	28.3152	34.4218	54.4079	24.2978	55.7336	26.6057	26.8239	25.9551	23.951	14.5406	20.8854
91	106.907	118.018	81.146	49.1112	57.4696	38.6979	64.3863	81.6911	62.6757	33.6099	16.41	63.4162	32.6794	31.2207	43.897	27.9853	33.9068	53.6609	23.9552	55.2445	26.0606	26.5029	25.5661	23.573	14.3036	20.4535
92	105.296	116.307	79.9863	48.4877	56.6836	38.1854	63.4752	80.5845	62.0103	33.2207	16.1828	62.5171	32.2193	30.9018	43.2907	27.6676	33.4035	52.931	23.62	54.7667	25.5374	26.1907	25.1894	23.2062	14.0753	20.0382
93	103.726	114.639	78.8561	47.8795	55.9163	37.6853	62.5848	79.5032	61.3624	32.8415	15.9616	61.6383	31.7693	30.5925	42.6977	27.3605	32.9114	52.2177	23.292	54.3012	25.0363	25.889	24.8247	22.8515	13.8555	19.6394
94	102.197	113.013	77.7543	47.2862	55.1671	37.1972	61.7143	78.4465	60.7313	32.4721	15.7464	60.7794	31.3292	30.2925	42.1177	27.0639	32.4301	51.5203	22.9709	53.8479	24.5571	25.5984	24.4736	22.5085	13.6441	19.2567
95	100.705	111.427	76.68	46.7071	54.4354	36.7206	60.8632	77.4136	60.1167	32.1122	15.537	59.9396	30.8986	30.0015	41.5501	26.7783	31.9594	50.8384	22.6566	53.4085	24.0998	25.3181	24.1354	22.1776	13.4408	18.89
96	99.2503	109.881	75.6322	46.142	53.7206	36.2552	60.0306	76.4036	59.5179	31.7615	15.3333	59.1183	30.4771	29.7193	40.9946	26.5048	31.4989	50.1715	22.3488	52.9835	23.6646	25.0457	23.8092	21.8589	13.2458	18.5391
97	97.8314	108.372	74.6101	45.5902	53.0221	35.8006	59.216	75.4158	58.9345	31.4196	15.1351	58.3149	30.0644	29.4457	40.4508	26.2424	31.0481	49.5189	22.0473	52.5745	23.2515	24.7809	23.4965	21.5523	13.0587	18.2038
98	96.4471	106.899	73.6129	45.0515	52.3394	35.3564	58.4188	74.4495	58.366	31.0865	14.9422	57.5289	29.6602	29.1804	39.9182	25.9906	30.6069	48.8804	21.752	52.1815	22.8609	24.5236	23.1965	21.2575	12.8796	17.884
99	95.0962	105.462	72.6396	44.5253	51.672	34.9224	57.6385	73.5039	57.8118	30.7617	14.7546	56.7597	29.2643	28.9232	39.3966	25.7499	30.1749	48.2553	21.4626	51.8047	22.4928	24.2735	22.9056	20.9746	12.7084	17.5796
100	93.7777	104.059	71.6896	44.0112	51.0193	34.4982	56.8743	72.5785	57.2717	30.445	14.5721	56.0069	28.8764	28.6739	38.8856	25.5215	29.7517	47.6433	21.1791	51.4443	22.1478	24.0307	22.6228	20.7035	12.5451	17.2906
101	92.4904	102.689	70.7621	43.5089	50.3809	34.0835	56.1259	71.6726	56.7451	30.1363	14.3947	55.2698	28.4962	28.4323	38.3848	25.306	29.3372	47.044	20.9013	51.1005	21.8262	23.795	22.3482	20.444	12.3896	17.017
102	91.2334	101.351	69.8564	43.018	49.7563	33.678	55.3926	70.7855	56.2317	29.8353	14.2222	54.5481	28.1234	28.1983	37.894	25.1033	28.931	46.457	20.629	50.7735	21.5284	23.5663	22.0816	20.1963	12.2419	16.7587
103	90.0058	100.044	68.9717	42.5382	49.1451	33.2814	54.6741	69.9167	55.731	29.5418	14.0545	53.8414	27.7578	27.9717	37.4129	24.9135	28.5329	45.8818	20.3621	50.4638	21.255	23.3447	21.8229	19.9601	12.1019	16.5158
104	88.8065	98.7671	68.1075	42.0691	48.5469	32.8935	53.9698	69.0656	55.2428	29.2557	13.8916	53.1491	27.3991	27.7522	36.9411	24.7368	28.1427	45.3182	20.1001	50.1716	21.0068	23.1301	21.5719	19.7356	11.9698	16.2883
105	87.6348	97.5191	67.2631	41.6103	47.9611	32.5139	53.2793	68.2317	54.7666	28.9766	13.7334	52.471	27.0472	27.5398	36.4784	24.5734	27.7601	44.7657	19.8427	49.8974	20.7844	22.9225	21.3285	19.5228	11.8456	16.0765
106	86.4897	96.2993	66.4378	41.1617	47.3876	32.1424	52.6021	67.4145	54.3021	28.7045	13.5797	51.8065	26.7019	27.3343	36.0246	24.4233	27.3849	44.2241	19.5898	49.6417	20.5886	22.7218	21.0927	19.3216	11.7292	15.8804
107	85.3705	95.1067	65.6312	40.7228	46.8258	31.7788	51.9379	66.6135	53.849	28.4391	13.4306	51.1554	26.3628	27.1355	35.5794	24.2868	27.0169	43.693	19.3403	49.4051	20.4205	22.5281	20.8645	19.1323	11.6208	15.7002
108	84.2763	93.9406	64.8426	40.2934	46.2753	31.4229	51.2862	65.8282	53.4069	28.1803	13.2859	50.5173	26.0299	26.9434	35.1425	24.1642	26.6558	43.1721	19.0942	49.1881	20.281	22.3415	20.6436	18.9549	11.5205	15.5361
109	83.2064	92.8001	64.0715	39.8732	45.736	31.0744	50.6466	65.0581	52.9756	27.928	13.1456	49.8919	25.7028	26.7577	34.7138	24.0556	26.3015	42.6612	18.8495	48.9914	20.1714	22.1618	20.4302	18.7895	11.4283	15.3885
110	82.1601	91.6845	63.3174	39.4619	45.2073	30.7331	50.0188	64.3028	52.5548	27.682	13.0097	49.2788	25.3815	26.5784	34.2931	23.9614	25.9538	42.1599	18.6063	48.8158	20.0928	21.9894	20.2241	18.6363	11.3445	15.2577
111	81.1367	90.5931	62.5797	39.0593	44.6891	30.3989	49.4024	63.5619	52.1442	27.4421	12.8781	48.6779	25.0658	26.4054	33.8801	23.8819	25.6125	41.668	18.3657	48.6621	20.0469	21.8241	20.0254	18.4954	11.2691	15.144
112	80.1354	89.5251	61.8581	38.6651	44.1809	30.0714	48.7971	62.8351	51.7435	27.2082	12.7507	48.0896	24.7555	26.2386	33.4747	23.8175	25.2774	41.1852	18.1286	48.5312	20.0351	21.6661	19.8341	18.367	11.2023	15.0478
113	79.1557	88.4799	61.1519	38.2791	43.6825	29.7505	48.2025	62.1218	51.3524	26.9803	12.6275	47.5141	24.4503	26.0778	33.0766	23.7684	24.9484	40.7113	17.8958	48.4242	20.0593	21.5155	19.6501	18.2515	11.1444	14.9697
114	78.1968	87.4568	60.4609	37.9011	43.1935	29.4361	47.6184	61.4218	50.9708	26.758	12.5086	46.9512	24.1503	25.9229	32.6856	23.7352	24.6253	40.246	17.6681	48.3422	20.1212	21.3725	19.4736	18.1489	11.0955	14.9102
115	77.2583	86.4551	59.7845	37.5308	42.7138	29.128	47.0443	60.7347	50.5984	26.5415	12.3938	46.4006	23.8551	25.774	32.3014	23.7182	24.308	39.7892	17.4455	48.2863	20.2232	21.2372	19.3045	18.0597	11.056	14.8699
116	76.3395	85.4742	59.1223	37.168	42.243	28.8259	46.4801	60.0601	50.235	26.3303	12.2831	45.8626	23.5648	25.6308	31.9241	23.718	23.9964	39.3406	17.228	48.2578	20.3674	21.1099	19.1429	17.9842	11.026	14.8495
117	75.4399	84.5136	58.4739	36.8126	41.7808	28.5297	45.9255	59.3978	49.8803	26.1239	12.1765	45.337	23.279	25.4934	31.5547	23.7351	23.6902	38.8998	17.0155	48.2583	20.5565	20.9906	18.989	17.9227	11.0059	14.8496
118	74.5589	83.5727	57.839	36.4643	41.3271	28.2393	45.3801	58.7474	49.5341	25.922	12.074	44.8235	22.9978	25.3616	31.194	23.7701	23.3893	38.4661	16.808	48.2891	20.7932	20.8797	18.8428	17.8756	10.9961	14.8713
119	73.696	82.6509	57.2172	36.1228	40.8815	27.9546	44.8437	58.1086	49.1962	25.7246	11.9749	44.3219	22.7209	25.2354	30.8424	23.8236	23.0938	38.0388	16.6056	48.3521	21.0806	20.7775	18.7044	17.8435	10.9969	14.9153
120	72.8506	81.7477	56.6081	35.7882	40.4439	27.6753	44.3161	57.4812	48.8666	25.5318	11.8799	43.8318	22.4483	25.1147	30.4997	23.8961	22.8033	37.617	16.4082	48.4491	21.4221	20.6841	18.574	17.8267	11.0087	14.9827
121	72.0224	80.8626	56.0113	35.4601	40.014	27.4013	43.797	56.8648	48.5448	25.343	11.789	43.3517	22.1798	24.9994	30.166	23.9886	22.5179	37.2009	16.2158	48.5819	21.821	20.5999	18.4517	17.8258	11.032	15.0746
122	71.2109	79.9951	55.4266	35.1384	39.5915	27.1326	43.2862	56.2592	48.2309	25.1577	11.7018	42.88	21.9154	24.8896	29.8423	24.1016	22.2374	36.7897	16.0285	48.7529	22.2655	20.5253	18.3378	17.8414	11.0674	15.1922
123	70.4155	79.1447	54.8535	34.8229	39.1764	26.8689	42.7835	55.6642	47.9245	24.976	11.618	42.4177	21.6548	24.7845	29.5289	24.2361	21.9619	36.3852	15.8463	48.9643	22.7332	20.4607	18.2323	17.8742	11.1153	15.3368
124	69.6358	78.311	54.2919	34.5135	38.7683	26.6101	42.2887	55.0795	47.6257	24.7965	11.5368	41.967	21.398	24.6833	29.2248	24.3929	21.6908	35.9882	15.6692	49.2186	23.2377	20.4065	18.1356	17.9248	11.1761	15.5084
125	68.8715	77.4934	53.7413	34.21	38.3671	26.3562	41.8014	54.505	47.3341	24.6187	11.458	41.5286	21.145	24.586	28.9298	24.573	21.4229	35.5982	15.4973	49.5186	23.7939	20.363	18.0479	17.994	11.2456	15.7057
126	68.1221	76.6916	53.2015	33.9123	37.9726	26.107	41.3217	53.9403	47.0496	24.4438	11.3816	41.1015	20.8955	24.4923	28.6431	24.7774	21.1576	35.2149	15.3306	49.8673	24.4049	20.3309	17.9695	18.0826	11.3215	15.9302
127	67.3873	75.9052	52.6723	33.6202	37.5845	25.8624	40.8492	53.3853	46.7722	24.2723	11.3077	40.6827	20.6496	24.4025	28.3638	25.0071	20.8951	34.8386	15.1693	50.2679	25.0652	20.3107	17.9006	18.1915	11.4012	16.1833
128	66.6666	75.1337	52.1533	33.3336	37.2028	25.6223	40.3838	52.8398	46.5016	24.1029	11.2367	40.2709	20.4071	24.3166	28.0909	25.2634	20.6372	34.4694	15.0134	50.7239	25.7702	20.303	17.8416	18.3217	11.4828	16.4584
129	65.9596	74.3768	51.6442	33.0523	36.8273	25.3866	39.9253	52.3036	46.2378	23.9353	11.1688	39.8668	20.1679	24.2344	27.8227	25.5474	20.384	34.1075	14.8629	51.239	26.5189	20.3084	17.7929	18.4742	11.5637	16.7555
130	65.2661	73.6341	51.1449	32.7763	36.4577	25.1552	39.4736	51.7765	45.9805	23.7701	11.104	39.4707	19.9319	24.156	27.5591	25.8606	20.1359	33.7527	14.7181	51.8175	27.3033	20.3276	17.7548	18.6501	11.6352	17.0811
131	64.5856	72.9052	50.6551	32.5053	36.0939	24.928	39.0284	51.2584	45.7298	23.608	11.0427	39.0823	19.6983	24.0819	27.2998	26.2043	19.8929	33.4042	14.5789	52.4636	28.1155	20.3613	17.7278	18.8508	11.6893	17.435
132	63.9179	72.1897	50.1745	32.2393	35.7358	24.7049	38.5897	50.7491	45.4855	23.4489	10.9856	38.7018	19.4675	24.013	27.0448	26.58	19.6548	33.062	14.4456	53.1824	28.9527	20.4105	17.7124	19.0774	11.7337	17.8278
133	63.2626	71.4874	49.7029	31.9782	35.3832	24.4859	38.1573	50.2484	45.2474	23.2931	10.9326	38.329	19.2395	23.9498	26.7938	26.9896	19.4218	32.7259	14.3183	53.9782	29.8141	20.4759	17.7089	19.3279	11.7785	18.2684
134	62.6194	70.7979	49.24	31.7219	35.036	24.2708	37.731	49.7558	45.0148	23.1406	10.8837	37.9639	19.0143	23.8912	26.5469	27.4346	19.1935	32.3957	14.1971	54.8417	30.6987	20.5585	17.7181	19.6013	11.8221	18.7596
135	61.9879	70.1208	48.7858	31.4702	34.694	24.0595	37.3108	49.2709	44.7868	22.9916	10.8391	37.6066	18.7922	23.8373	26.304	27.917	18.9693	32.0712	14.0821	55.7681	31.6047	20.6595	17.7404	19.9015	11.8726	19.3127
136	61.368	69.4559	48.3398	31.223	34.3571	23.8521	36.8964	48.7931	44.5636	22.8465	10.7988	37.257	18.5733	23.7885	26.0652	28.4388	18.7495	31.7523	13.9737	56.7464	32.5308	20.7813	17.7765	20.2336	11.9337	19.9263
137	60.7594	68.8029	47.9017	30.9802	34.0251	23.6484	36.4878	48.3225	44.3451	22.7055	10.7628	36.9152	18.3575	23.7447	25.8306	29.0022	18.5341	31.4389	13.8719	57.745	33.4758	20.9247	17.8271	20.5996	12.0102	20.5952
138	60.1616	68.1614	47.4713	30.7418	33.6979	23.4483	36.0849	47.8606	44.1315	22.5684	10.7312	36.5811	18.1448	23.706	25.6001	29.6096	18.323	31.1309	13.777	58.7367	34.4388	21.084	17.8929	21.0021	12.0985	21.311
139	59.5745	67.5313	47.0484	30.5076	33.3754	23.2519	35.6876	47.407	43.9225	22.4352	10.704	36.2549	17.9345	23.6717	25.3738	30.2634	18.1162	30.8283	13.6892	59.7158	35.4191	21.2586	17.9747	21.4403	12.198	22.0581
140	58.9979	66.9121	46.6327	30.2776	33.0575	23.0589	35.2957	46.9608	43.7175	22.306	10.6814	35.9367	17.727	23.6418	25.1518	30.9663	17.9136	30.5311	13.6088	60.6669	36.4164	21.4499	18.0733	21.9127	12.3078	22.8337
141	58.4314	66.3037	46.2242	30.0517	32.7441	22.8694	34.9092	46.5216	43.5168	22.1808	10.6634	35.6264	17.5231	23.6163	24.9341	31.7212	17.7152	30.2392	13.536	61.5701	37.4306	21.6626	18.1897	22.4195	12.4273	23.635
142	57.8749	65.7058	45.8225	29.8297	32.435	22.6834	34.528	46.0894	43.3217	22.0595	10.6502	35.3241	17.3232	23.5953	24.7208	32.5313	17.5209	29.9526	13.4712	62.4169	38.4621	21.9003	18.3249	22.9613	12.5561	24.4595
143	57.328	65.1181	45.4277	29.6117	32.1301	22.5006	34.1519	45.6627	43.1322	21.9421	10.6417	35.0301	17.1267	23.5788	24.512	33.3999	17.3309	29.6712	13.4146	63.1638	39.5116	22.16	18.4798	23.5071	12.6934	25.3049
144	56.7906	64.5405	45.0394	29.3974	31.8294	22.3212	33.781	45.2416	42.9471	21.8288	10.6381	34.7444	16.9333	23.5668	24.3078	34.3306	17.145	29.395	13.3665	63.8415	40.5801	22.4245	18.6557	24.0365	12.8388	26.1688
145	56.2624	63.9725	44.6574	29.1869	31.5326	22.1451	33.4152	44.826	42.767	21.7194	10.6396	34.4671	16.7429	23.5594	24.1082	35.3273	16.9633	29.124	13.3274	64.4833	41.6691	22.6729	18.8541	24.5619	12.9919	27.0494
146	55.7433	63.4142	44.2814	28.9801	31.2398	21.9722	33.0543	44.4165	42.5923	21.6141	10.6462	34.1984	16.5553	23.5565	23.9135	36.3911	16.7858	28.8583	13.2977	65.0878	42.7806	22.9004	19.0778	25.0957	13.1522	27.9449
147	55.2329	62.8651	43.9113	28.7769	30.9508	21.8024	32.6978	44.0141	42.423	21.5128	10.6581	33.9385	16.3698	23.5583	23.7237	37.5201	16.6124	28.5976	13.2776	65.6488	43.917	23.1102	19.3266	25.641	13.3195	28.8538
148	54.7312	62.3252	43.5468	28.5772	30.6655	21.6358	32.3457	43.6192	42.2589	21.4156	10.6753	33.6876	16.1868	23.5647	23.539	38.6891	16.4433	28.3422	13.2678	66.17	45.0812	23.3085	19.6004	26.1964	13.4935	29.7749
149	54.2379	61.7941	43.1879	28.3809	30.3839	21.4723	31.999	43.2313	42.1003	21.3225	10.6982	33.4459	16.0062	23.5759	23.3595	39.8667	16.2783	28.092	13.2686	66.6596	46.2768	23.5126	19.8972	26.7635	13.674	30.7074
150	53.7528	61.2718	42.8343	28.1881	30.1058	21.3118	31.6581	42.8502	41.9475	21.2336	10.7267	33.2136	15.8281	23.5918	23.1854	41.0277	16.1175	27.847	13.2806	67.1381	47.5078	23.7296	20.2128	27.3446	13.861	31.6505
151	53.2757	60.758	42.4859	27.9986	29.8312	21.1544	31.3226	42.476	41.8004	21.1489	10.7611	32.991	15.6524	23.6126	23.017	42.1858	15.961	27.6072	13.3043	67.6331	48.7791	23.958	20.5327	27.9388	14.0543	32.6042
152	52.8065	60.2526	42.1425	27.8125	29.5599	20.9999	30.9924	42.1086	41.6589	21.0684	10.8015	32.7784	15.4792	23.6383	22.8544	43.3286	15.8087	27.3726	13.3403	68.1561	50.096	24.1977	20.8535	28.5447	14.2541	33.5685
153	52.345	59.7553	41.804	27.6295	29.2919	20.8485	30.6677	41.7481	41.523	20.9923	10.8482	32.576	15.3084	23.6691	22.6978	44.4579	15.6608	27.1434	13.3893	68.7137	51.4648	24.4484	21.1778	29.1609	14.4604	34.544
154	51.891	59.2658	41.4704	27.4497	29.0272	20.7004	30.3483	41.3943	41.3926	20.9205	10.9013	32.3843	15.14	23.7049	22.5474	45.5887	15.5173	26.9195	13.4519	69.308	52.8925	24.7098	21.5131	29.7863	14.6735	35.5314
155	51.4443	58.7842	41.142	27.2731	28.7656	20.5558	30.0337	41.0475	41.2667	20.8532	10.9611	32.2035	14.9741	23.7458	22.4036	46.725	15.3781	26.701	13.5288	69.94	54.3869	24.982	21.8541	30.4196	14.8938	36.5322
156	51.0048	58.3104	40.8189	27.0995	28.5071	20.4147	29.7224	40.7074	41.1452	20.7905	11.0277	32.0341	14.8106	23.792	22.2666	47.882	15.2434	26.4879	13.6209	70.6114	55.9569	25.2647	22.1977	31.0601	15.1214	37.5479
157	50.5724	57.8442	40.5007	26.9289	28.2515	20.2771	29.4146	40.3743	41.028	20.7323	11.1015	31.8765	14.6496	23.8436	22.1368	49.0675	15.1133	26.2804	13.7289	71.3237	57.6126	25.558	22.5463	31.7069	15.3571	38.5809
158	50.1468	57.3855	40.1872	26.7614	27.9989	20.1429	29.1109	40.0482	40.915	20.6788	11.1826	31.7312	14.4911	23.9007	22.0143	50.2806	14.9877	26.0784	13.8538	72.0792	59.3649	25.8619	22.9015	32.3593	15.6012	39.6336
159	49.7279	56.9343	39.8783	26.5967	27.7492	20.0121	28.8118	39.729	40.8063	20.6301	11.2714	31.5986	14.335	23.9633	21.8996	51.5207	14.8669	25.8822	13.9965	72.8803	61.2264	26.1766	23.2633	33.017	15.8546	40.7092
160	49.3156	56.4904	39.5739	26.435	27.5022	19.8842	28.5174	39.4168	40.7018	20.5863	11.3681	31.4792	14.1815	24.0317	21.793	52.7873	14.7508	25.6917	14.1581	73.7301	63.211	26.5024	23.635	33.6796	16.1179	41.8112
161	48.9098	56.0536	39.2741	26.2761	27.258	19.7587	28.2275	39.1118	40.6016	20.5475	11.473	31.3737	14.0305	24.1059	21.695	54.0799	14.6395	25.5071	14.3396	74.632	65.334	26.8395	24.0184	34.3471	16.392	42.9438
162	48.5103	55.6239	38.9788	26.1201	27.0165	19.6355	27.9419	38.814	40.5056	20.5138	11.5865	31.2825	13.8821	24.186	21.6059	55.3981	14.5332	25.3285	14.5422	75.5898	67.6128	27.1883	24.4135	35.0197	16.678	44.1116
163	48.1169	55.2008	38.6878	25.9668	26.7776	19.5146	27.6609	38.5234	40.4138	20.4853	11.7089	31.2065	13.7363	24.2723	21.5262	56.7418	14.432	25.1561	14.7672	76.6083	70.0667	27.5494	24.8201	35.6976	16.9769	45.3197
164	47.7296	54.7842	38.4011	25.8163	26.5413	19.3964	27.3846	38.2402	40.3262	20.4622	11.8405	31.1462	13.5931	24.3649	21.4564	58.1109	14.336	24.9899	15.0177	77.6924	72.7171	27.9233	25.2382	36.3815	17.2899	46.5741
165	47.3482	54.374	38.1186	25.6685	26.3074	19.2804	27.1131	37.9644	40.2429	20.4446	11.9818	31.1024	13.4527	24.4639	21.397	59.5056	14.2453	24.8301	15.2995	78.8481	75.5882	28.3109	25.668	37.0721	17.6184	47.881
166	46.9726	53.9699	37.8403	25.5234	26.0761	19.1667	26.8462	37.6963	40.1638	20.4326	12.1332	31.076	13.315	24.5695	21.3485	60.9262	14.16	24.6769	15.6102	80.0817	78.7069	28.7129	26.1096	37.7706	17.9638	49.2476
167	46.6026	53.5717	37.5661	25.381	25.8471	19.0555	26.5842	37.4358	40.089	20.4265	12.295	31.0677	13.1802	24.6819	21.3115	62.3733	14.0804	24.5305	15.922	81.4007	82.1033	29.1304	26.5631	38.4783	18.3278	50.6816
168	46.2382	53.1795	37.296	25.2412	25.6205	18.9468	26.3269	37.1831	40.0185	20.4262	12.4679	31.0785	13.0483	24.8013	21.2866	63.8476	14.0064	24.3909	16.2106	82.8132	85.8114	29.5646	27.0289	39.1967	18.7121	52.1916
169	45.8793	52.7932	37.0299	25.1039	25.3962	18.8403	26.0744	36.9385	39.9522	20.4321	12.6522	31.1093	12.9193	24.928	21.2746	65.3501	13.9385	24.2586	16.4703	84.3282	89.7729	30.0167	27.5073	39.9279	19.1186	53.7869
170	45.5257	52.4125	36.7677	24.9693	25.1739	18.7356	25.8268	36.7019	39.8904	20.4444	12.8484	31.1613	12.7935	25.062	21.2761	66.8821	13.8766	24.1335	16.6997	85.956	93.9297	30.4881	27.9988	40.6739	19.5494	55.4778
171	45.1773	52.0374	36.5094	24.8373	24.9536	18.6324	25.5842	36.4737	39.8328	20.4631	13.0572	31.2354	12.6707	25.2037	21.2919	68.4452	13.821	24.0161	16.9002	87.7076	98.3154	30.9807	28.504	41.4373	20.0069	57.2753
172	44.8341	51.6676	36.2548	24.7077	24.7354	18.5308	25.3464	36.254	39.7797	20.4885	13.2791	31.333	12.5512	25.3532	21.3227	70.0411	13.7719	23.9065	17.07	89.5955	102.706	31.496	29.0234	42.221	20.4935	59.1917
173	44.4958	51.3029	36.0039	24.5807	24.5189	18.4312	25.1137	36.0429	39.7311	20.5209	13.5147	31.4553	12.4351	25.511	21.3695	71.6722	13.7296	23.8049	17.2128	91.6334	106.591	32.0363	29.558	43.0281	21.0119	61.2403
174	44.1624	50.9436	35.7567	24.4565	24.3044	18.3337	24.8861	35.8407	39.687	20.5604	13.7648	31.6037	12.3224	25.6771	21.4332	73.3407	13.6942	23.7118	17.3358	93.8366	109.794	32.6037	30.1086	43.8624	21.5652	63.4358
175	43.8338	50.5894	35.513	24.3346	24.0919	18.2388	24.6636	35.6476	39.6474	20.6073	14.03	31.7796	12.2133	25.8519	21.5147	75.0498	13.6661	23.6273	17.4532	96.2219	112.317	33.2008	30.6763	44.7278	22.1565	65.7942
176	43.5097	50.2404	35.2728	24.2133	23.882	18.1462	24.4463	35.4639	39.6124	20.6618	14.311	31.9846	12.108	26.0357	21.6151	76.8025	13.6454	23.5518	17.5906	98.8078	114.077	33.8302	31.2621	45.6287	22.7895	68.333
177	43.1899	49.8963	35.0359	24.0927	23.6752	18.0561	24.2344	35.2897	39.5821	20.7242	14.6087	32.2198	12.0065	26.2289	21.7355	78.6027	13.6325	23.4856	17.7467	101.615	115.158	34.495	31.8675	46.5701	23.47	71.0668
178	42.8742	49.557	34.8025	23.9725	23.4713	17.9686	24.0279	35.1254	39.5566	20.7948	14.9239	32.48	11.9091	26.4316	21.8771	80.4544	13.6276	23.4292	17.9272	104.666	115.874	35.1984	32.4939	47.5574	24.2026	73.9717
179	42.5625	49.2226	34.5723	23.8523	23.2704	17.8836	23.8269	34.9713	39.5359	20.8739	15.2575	32.7639	11.8158	26.6444	22.0412	82.3622	13.6312	23.3828	18.1325	107.986	116.314	35.9441	33.1429	48.5967	24.9352	77.0512
180	42.2546	48.8929	34.3453	23.7323	23.0724	17.8012	23.6316	34.8276	39.5202	20.9618	15.6105	33.0715	11.7269	26.8675	22.2291	84.3314	13.6434	23.347	18.362	111.603	116.445	36.736	33.8163	49.6944	25.5973	80.312
181	41.9504	48.5677	34.1215	23.6132	22.8769	17.7214	23.442	34.6947	39.5094	21.0587	15.9839	33.403	11.6426	27.1014	22.4423	86.3675	13.6648	23.3221	18.6151	115.548	116.422	37.5785	34.5162	50.8579	26.1589	83.7549
182	41.6499	48.2471	33.9008	23.4949	22.6838	17.6443	23.2583	34.573	39.5038	21.1652	16.3789	33.7588	11.563	27.3464	22.6823	88.4769	13.6957	23.3086	18.891	119.855	116.366	38.4763	35.2447	52.0952	26.6522	87.168
183	41.3531	47.9309	33.6831	23.3778	22.4918	17.5699	23.0806	34.4627	39.5034	21.2814	16.7965	34.1391	11.4884	27.603	22.9449	90.6666	13.7364	23.307	19.1891	124.562	116.331	39.4346	36.0044	53.415	27.0797	90.4386
184	41.06	47.6191	33.4684	23.2619	22.3006	17.4982	22.9091	34.3642	39.5084	21.4079	17.2379	34.5444	11.4191	27.8717	23.2255	92.9441	13.7875	23.3179	19.5086	129.712	116.315	40.4592	36.7977	54.827	27.4821	93.5791
185	40.7705	47.3115	33.2566	23.1483	22.1101	17.4293	22.744	34.2781	39.5188	21.5449	17.6995	34.9719	11.3552	28.1528	23.5246	95.3178	13.8494	23.3417	19.8488	135.352	116.253	41.5563	37.6278	56.3418	27.8877	96.4221
186	40.4847	47.0081	33.0476	23.0371	21.9206	17.3633	22.5855	34.2047	39.5348	21.693	18.1766	35.4159	11.297	28.447	23.8433	97.7971	13.9225	23.3792	20.209	141.534	116.118	42.7327	38.4976	57.9711	28.3429	98.7864
187	40.2025	46.7088	32.8415	22.9282	21.7325	17.3002	22.4336	34.1444	39.5566	21.8525	18.6676	35.8747	11.2449	28.7548	24.1804	100.392	14.0075	23.4309	20.5885	148.317	115.899	43.996	39.4107	59.7279	28.8849	100.676
188	39.924	46.4135	32.6382	22.8214	21.5463	17.24	22.2887	34.0978	39.5842	22.0225	19.1728	36.3476	11.199	29.0766	24.5291	103.113	14.1049	23.4976	20.9865	155.768	115.583	45.3544	40.3709	61.6265	29.5079	102.137
189	39.6492	46.1222	32.4376	22.7167	21.3619	17.1829	22.1509	34.0653	39.6179	22.202	19.6905	36.8344	11.1598	29.4132	24.8841	105.974	14.2152	23.5777	21.4025	163.957	115.16	46.817	41.3824	63.6827	30.141	103.297
190	39.3782	45.8348	32.2396	22.614	21.1793	17.1289	22.0205	34.0475	39.6578	22.3917	20.2211	37.3349	11.1276	29.7651	25.2456	108.986	14.3391	23.6659	21.8359	172.334	114.619	48.3986	42.4495	65.9154	30.7853	104.208
191	39.1107	45.5512	32.0442	22.5134	20.9986	17.0781	21.8976	34.0451	39.7042	22.592	20.7668	37.8495	11.1028	30.1329	25.6103	112.166	14.4773	23.7625	22.286	180.242	113.953	50.1266	43.5772	68.3569	31.4503	104.988
192	38.847	45.2713	31.8515	22.4149	20.8196	17.0305	21.7827	34.0585	39.7571	22.8036	21.325	38.3754	11.0857	30.5175	25.9776	115.528	14.6304	23.8605	22.7523	187.55	113.151	52.0144	44.7709	71.0283	32.1209	105.611
193	38.5868	44.9951	31.6612	22.3184	20.6424	16.9863	21.6759	34.0884	39.8168	23.0292	21.8839	38.9111	11.0767	30.9194	26.3559	119.091	14.7993	23.9553	23.2345	194.167	112.209	54.0766	46.0363	73.9153	32.7829	106.017
194	38.3303	44.7225	31.4734	22.224	20.467	16.9455	21.5776	34.1355	39.8836	23.271	22.4336	39.4555	11.0764	31.3395	26.7519	122.875	14.9848	24.0466	23.7321	199.603	111.12	56.2563	47.3798	76.9348	33.4231	106.188
195	38.0771	44.4535	31.288	22.1317	20.2934	16.9082	21.488	34.2005	39.9576	23.5303	22.9633	40.0015	11.0851	31.7786	27.1805	126.899	15.1876	24.1407	24.2448	203.276	109.881	58.3101	48.8083	79.8885	34.0294	106.111
196	37.8273	44.1879	31.1051	22.0415	20.1215	16.8745	21.4074	34.2843	40.0391	23.8016	23.475	40.5391	11.1035	32.2376	27.6351	131.189	15.4064	24.2324	24.7725	204.986	108.489	60.1282	50.3294	82.6339	34.5913	105.778
197	37.5808	43.9258	30.9244	21.9534	19.9514	16.8446	21.3364	34.3875	40.1284	24.0678	23.9706	41.0707	11.1319	32.7173	28.1066	135.771	15.6388	24.3183	25.3151	204.708	106.943	61.7259	51.9512	85.0619	35.0997	105.186
198	37.3375	43.667	30.7461	21.8675	19.783	16.8185	21.2751	34.511	40.2257	24.3216	24.4522	41.5828	11.1711	33.2187	28.5964	140.672	15.8778	24.3992	25.8726	202.858	105.245	63.0679	53.6827	86.9476	35.5469	104.338
199	37.0973	43.4115	30.57	21.7837	19.6163	16.7964	21.224	34.6557	40.3314	24.5645	24.926	42.0721	11.2216	33.7429	29.1036	145.925	16.1179	24.4849	26.4453	199.798	103.397	64.0552	55.5338	88.2604	35.9268	103.24
200	36.8603	43.1592	30.3962	21.7021	19.4514	16.7783	21.1835	34.8227	40.4457	24.7975	25.4013	42.5492	11.2841	34.2908	29.6232	151.566	16.3571	24.58	27.0334	195.879	101.403	64.616	57.5153	89.1249	36.235	101.905
201	36.6263	42.9102	30.2245	21.6227	19.2882	16.7645	21.1541	35.0128	40.569	25.0067	25.8734	43.0234	11.3592	34.8604	30.1603	157.603	16.5958	24.6851	27.6374	191.383	99.2694	64.8339	59.6387	89.6477	36.4683	100.346
202	36.3952	42.6642	30.055	21.5455	19.1268	16.7551	21.1363	35.2271	40.7016	25.1906	26.3422	43.5033	11.4478	35.4473	30.715	164.039	16.8302	24.8037	28.258	186.45	97.0024	64.796	61.9122	90.0325	36.6251	98.5834
203	36.167	42.4214	29.8876	21.4705	18.967	16.7501	21.1304	35.4669	40.8439	25.355	26.8164	43.9892	11.5505	36.045	31.2874	170.912	17.0572	24.9369	28.8961	181.305	94.6113	64.4957	64.3144	90.3907	36.7054	96.6374
204	35.9417	42.1815	29.7223	21.3978	18.809	16.7499	21.1371	35.7332	40.9963	25.5049	27.3046	44.4809	11.6683	36.6414	31.8789	178.029	17.2715	25.0849	29.5525	176.101	92.1064	63.9482	66.8461	90.7621	36.71	94.5317
205	35.7192	41.9447	29.559	21.3274	18.6528	16.7545	21.157	36.0273	41.1592	25.641	27.8071	44.9785	11.8021	37.2297	32.4917	184.983	17.4712	25.2498	30.2287	171.045	89.4994	63.184	69.4338	91.1598	36.6413	92.2917
206	35.4995	41.7107	29.3977	21.2594	18.4983	16.7641	21.1905	36.3506	41.3331	25.7661	28.3239	45.4888	11.9527	37.8062	33.1259	191.663	17.662	25.4325	30.9261	166.432	86.8033	62.3101	71.9914	91.5393	36.5024	89.9438
207	35.2824	41.4796	29.2384	21.1937	18.3456	16.7789	21.2384	36.7045	41.5184	25.8831	28.8548	46.0271	12.1211	38.3705	33.7818	198.076	17.846	25.6322	31.6463	162.34	84.0328	61.4312	74.4097	91.8876	36.2977	87.5155
208	35.068	41.2514	29.0811	21.1304	18.1947	16.7991	21.3012	37.0904	41.7156	25.9928	29.3999	46.5944	12.3064	38.9209	34.4599	203.793	18.0315	25.8483	32.3915	158.874	81.2038	60.5758	76.5641	92.1951	36.0321	85.0343
209	34.8562	41.0259	28.9256	21.0696	18.0456	16.8249	21.3798	37.5101	41.9252	26.0932	29.9594	47.1915	12.5093	39.457	35.1604	208.735	18.2227	26.0805	33.1638	156.13	78.3338	59.7653	78.3922	92.4518	35.7112	82.528
210	34.647	40.8031	28.772	21.0113	17.8982	16.8565	21.4748	37.9651	42.1478	26.1887	30.5332	47.8192	12.7307	39.9732	35.8838	212.971	18.419	26.3286	33.9658	154.043	75.4416	59.0221	79.8562	92.6483	35.3415	80.0237
211	34.4404	40.583	28.6202	20.9555	17.7528	16.8942	21.587	38.4572	42.3839	26.284	31.1215	48.4785	12.9719	40.4659	36.6308	216.663	18.6196	26.5921	34.8006	152.541	72.5481	58.3469	80.9614	92.7751	34.9296	77.5481
212	34.2362	40.3655	28.4703	20.9023	17.6091	16.9381	21.7173	38.9885	42.6343	26.3862	31.7245	49.1703	13.234	40.938	37.4021	219.637	18.8241	26.871	35.6712	151.545	69.6756	57.7311	81.7804	92.8232	34.4827	75.127
213	34.0344	40.1507	28.3221	20.8518	17.4674	16.9887	21.8665	39.5561	42.8968	26.4968	32.3425	49.8957	13.5136	41.3906	38.1982	221.828	19.0347	27.1648	36.5815	150.971	66.8488	57.1673	82.3075	92.784	34.0082	72.7852
214	33.8351	39.9384	28.1757	20.8039	17.3275	17.046	22.0357	40.1449	43.1651	26.6182	32.9757	50.6559	13.8056	41.8309	39.0203	223.249	19.257	27.4734	37.5354	150.731	64.0946	56.6481	82.5739	92.6499	33.5138	70.5467
215	33.6381	39.7286	28.031	20.7588	17.1896	17.1104	22.2257	40.7478	43.4333	26.7511	33.6246	51.4523	14.1077	42.2626	39.8692	223.921	19.491	27.7965	38.5375	150.74	61.4427	56.1665	82.6754	92.4137	33.0074	68.4342
216	33.4435	39.5212	27.888	20.7165	17.0537	17.1822	22.4377	41.3567	43.7005	26.8953	34.2895	52.2863	14.415	42.6877	40.7461	223.904	19.7366	28.134	39.5927	150.911	58.9262	55.7159	82.6782	92.0694	32.4969	66.4693
217	33.2511	39.3163	27.7466	20.6772	16.9197	17.2617	22.6727	41.9691	43.9672	27.0507	34.971	53.1593	14.7241	43.1062	41.6522	223.202	19.9935	28.4854	40.7067	151.163	56.5818	55.2903	82.6235	91.6121	31.9906	64.6731
218	33.0611	39.1137	27.6069	20.6407	16.7879	17.3493	22.932	42.585	44.237	27.2171	35.6697	54.0733	15.0257	43.5197	42.5889	221.981	20.2615	28.8508	41.8854	151.419	54.4512	54.8841	82.5217	91.0377	31.4967	63.0656
219	32.8732	38.9136	27.4689	20.6073	16.658	17.4452	23.2168	43.2107	44.5094	27.3946	36.3863	55.0299	15.3137	43.9279	43.5578	220.338	20.5403	29.2299	43.1357	151.61	52.5812	54.4929	82.384	90.3435	31.0237	61.6662
220	32.6875	38.7157	27.3324	20.5771	16.5304	17.55	23.5284	43.8381	44.776	27.583	37.1215	56.0313	15.5918	44.3304	44.5606	218.285	20.8299	29.6226	44.4649	151.671	51.0274	54.1126	82.2084	89.5279	30.5804	60.4943
221	32.504	38.5201	27.1974	20.55	16.4049	17.6638	23.8683	44.4697	45.0334	27.7823	37.8763	57.0798	15.8604	44.7293	45.5992	215.838	21.1301	30.0288	45.8812	151.548	49.9089	53.7403	81.9892	88.5907	30.1756	59.569
222	32.3225	38.3267	27.064	20.5262	16.2816	17.7872	24.2379	45.0915	45.2781	27.9927	38.6516	58.1776	16.1178	45.1317	46.6757	213.014	21.4408	30.4485	47.3936	151.194	49.3417	53.3737	81.7208	87.5326	29.8187	58.9099
223	32.1432	38.1355	26.9322	20.5057	16.1606	17.9206	24.6389	45.6974	45.5076	28.2142	39.4485	59.3274	16.3654	45.5386	47.7924	209.837	21.762	30.8815	49.012	150.573	49.2305	53.0115	81.3985	86.3558	29.5195	58.5373
224	31.9659	37.9465	26.8018	20.4887	16.042	18.0645	25.073	46.2825	45.7233	28.4469	40.2684	60.5322	16.6037	45.9501	48.9517	206.332	22.0937	31.3279	50.7472	149.654	49.416	52.6532	81.0181	85.0637	29.2885	58.4726
225	31.7906	37.7596	26.6728	20.4753	15.9258	18.2192	25.5419	46.858	45.938	28.691	41.1125	61.7948	16.8322	46.3664	50.1564	202.525	22.4358	31.7878	52.6141	148.419	49.7792	52.2992	80.576	83.6607	29.1367	58.739
226	31.6173	37.5748	26.5453	20.4656	15.8121	18.3854	26.0476	47.4392	46.1559	28.9467	41.9823	63.1188	17.0555	46.7877	51.4095	198.446	22.7886	32.2611	54.7015	146.856	50.1539	51.9506	80.0696	82.1524	29.0765	59.3621
227	31.4459	37.3921	26.4193	20.4597	15.7009	18.5635	26.5921	48.0334	46.3812	29.2143	42.8797	64.5078	17.2808	47.2143	52.7142	194.124	23.1521	32.7482	57.0615	144.961	50.4057	51.6095	79.4971	80.5456	29.1213	60.3702
228	31.2765	37.2114	26.2946	20.4576	15.5923	18.7542	27.1775	48.6447	46.6237	29.4941	43.8064	65.9656	17.5094	47.6466	54.074	189.59	23.5266	33.2492	59.7165	142.741	50.5447	51.2786	78.8575	78.8482	29.3092	61.7957
229	31.109	37.0327	26.1713	20.4596	15.4865	18.958	27.8062	49.2818	46.8859	29.7864	44.7644	67.4965	17.7433	48.085	55.4927	184.876	23.9123	33.7644	62.6925	140.206	50.5829	50.9615	78.1506	77.0688	29.6951	63.6754
230	30.9433	36.8559	26.0494	20.4657	15.3835	19.1755	28.4807	49.9444	47.1683	30.0918	45.7559	69.1052	17.9836	48.5299	56.9744	180.011	24.3094	34.294	65.9856	137.376	50.4709	50.6623	77.3774	75.2174	30.2643	66.0519
231	30.7795	36.6811	25.9288	20.4762	15.2833	19.4075	29.2035	50.6322	47.466	30.4106	46.7835	70.7966	18.2373	48.9818	58.5235	175.026	24.7185	34.8384	69.4746	134.275	50.2161	50.3861	76.5395	73.3048	31.0129	68.9608
232	30.6175	36.5082	25.8095	20.491	15.1861	19.6545	29.9773	51.3527	47.7723	30.7435	47.8496	72.5761	18.5088	49.4413	60.145	169.95	25.1399	35.3983	72.9517	130.935	49.8087	50.1385	75.6395	71.3427	31.9152	72.3161
233	30.4572	36.3372	25.6915	20.5105	15.0921	19.9174	30.803	52.1094	48.0827	31.091	48.9573	74.4495	18.7979	49.909	61.844	164.811	25.5742	35.9739	76.1652	127.391	49.248	49.9259	74.6807	69.3441	32.8801	76.0082
234	30.2987	36.168	25.5748	20.5347	15.0012	20.1969	31.6715	52.9024	48.3955	31.4538	50.1095	76.4231	19.1049	50.3856	63.6261	159.637	26.0219	36.5661	79.1006	123.685	48.6302	49.7553	73.6675	67.3228	33.8456	79.6405
235	30.142	36.0007	25.4593	20.5638	14.9137	20.4938	32.5802	53.7318	48.7101	31.8325	51.3099	78.5038	19.4296	50.8719	65.4973	154.453	26.4838	37.1755	81.8312	119.863	48.1126	49.6348	72.6048	65.2938	34.7608	83.0766
236	29.9869	35.8351	25.3451	20.598	14.8296	20.8091	33.5271	54.5978	49.026	32.2281	52.5619	80.6988	19.7721	51.3686	67.4644	149.282	26.9607	37.8029	84.3975	115.978	47.625	49.5728	71.4983	63.2734	35.7309	86.2073
237	29.8336	35.6713	25.2321	20.6375	14.749	21.1436	34.5124	55.5006	49.3459	32.6414	53.8698	83.0163	20.1325	51.8767	69.5342	144.147	27.4533	38.4492	86.8664	112.084	47.1187	49.5792	70.3546	61.2792	36.7096	88.5969
238	29.6818	35.5092	25.1203	20.6824	14.6722	21.4983	35.5368	56.4403	49.6726	33.0732	55.2379	85.4648	20.5108	52.3972	71.7145	139.068	27.9627	39.1155	89.274	108.243	46.5978	49.6644	69.1805	59.3304	37.5289	90.1893
239	29.5317	35.3489	25.0097	20.7329	14.5993	21.8743	36.6015	57.4171	50.0061	33.5246	56.6708	88.0536	20.9071	52.931	74.0135	134.065	28.4899	39.8028	91.5265	104.522	46.0659	49.8402	67.9839	57.448	38.1626	91.0401
240	29.3832	35.1902	24.9002	20.7894	14.5303	22.2726	37.7065	58.4314	50.3459	33.9967	58.1739	90.7929	21.3216	53.4795	76.4402	129.154	29.0361	40.5124	93.6025	100.994	45.5268	50.1196	66.7729	55.6551	38.6427	91.1644
241	29.2363	35.0332	24.7919	20.8519	14.4656	22.6944	38.8218	59.4834	50.6921	34.4906	59.7526	93.6936	21.7545	54.0436	79.004	124.352	29.6025	41.2457	95.6765	97.7398	44.9839	50.5171	65.5562	53.9772	39.0242	90.6771
242	29.091	34.8778	24.6847	20.9207	14.4052	23.1397	39.9373	60.5734	51.0444	35.0076	61.4132	96.7676	22.206	54.6248	81.7154	119.673	30.1906	42.0041	97.8877	94.8482	44.4404	51.0489	64.3431	52.4429	39.3127	89.5399
243	28.9471	34.7241	24.5786	20.9962	14.3493	23.605	41.0656	61.7019	51.4026	35.549	63.1621	100.028	22.6763	55.2245	84.5857	115.13	30.8019	42.7895	100.213	92.4223	43.8992	51.7332	63.1434	51.084	39.5229	87.9259
244	28.8048	34.5719	24.4737	21.0784	14.2981	24.0884	42.2182	62.8694	51.7668	36.1161	65.0066	103.488	23.1657	55.8442	87.6269	110.738	31.438	43.6035	102.717	90.6952	43.3633	52.5906	61.9673	49.9367	39.7029	85.9294
245	28.664	34.4213	24.3698	21.1677	14.2519	24.5868	43.3955	64.0764	52.1367	36.7105	66.9545	107.164	23.6746	56.4854	90.8522	106.506	32.1007	44.4481	105.408	89.8035	42.8348	53.6443	60.8255	49.042	39.8569	83.764
246	28.5247	34.2722	24.267	21.2644	14.2107	25.1006	44.5861	65.3234	52.5123	37.3338	69.0143	111.071	24.2035	57.15	94.2758	102.446	32.792	45.3257	108.239	89.6006	42.3162	54.9208	59.7293	48.4288	39.9857	81.5704
247	28.3868	34.1246	24.1652	21.3687	14.175	25.6303	45.785	66.6112	52.8937	37.9876	71.1952	115.228	24.7527	57.8396	97.9131	98.5688	33.5141	46.2385	111.165	89.8503	41.8092	56.4503	58.6905	48.0947	40.0904	79.3597
248	28.2503	33.9785	24.0645	21.4811	14.1449	26.1766	46.9911	67.9406	53.2809	38.6737	73.5074	119.655	25.3228	58.5562	101.781	94.8855	34.2691	47.1891	114.135	90.5739	41.3155	58.1961	57.7215	48.0196	40.1719	77.1427
249	28.1152	33.8339	23.9648	21.6017	14.1206	26.7386	48.2096	69.3124	53.6738	39.3942	75.9617	124.371	25.9146	59.302	105.897	91.4068	35.0596	48.1804	117.104	91.7783	40.8366	60.0558	56.8354	48.1759	40.2313	74.93
250	27.9815	33.6908	23.8661	21.731	14.1024	27.3131	49.4393	70.7275	54.0727	40.1509	78.5701	129.402	26.5285	60.0791	110.282	88.144	35.8883	49.2154	120.025	93.3174	40.3737	62.0163	56.0463	48.4679	40.2699	72.7321
251	27.8492	33.5491	23.7684	21.8692	14.0906	27.8998	50.6784	72.1872	54.4776	40.9461	81.3457	134.771	27.1656	60.8899	114.956	85.1095	36.7581	50.2975	122.852	94.876	39.9277	64.0702	55.369	48.9408	40.2889	70.5589
252	27.7183	33.4087	23.6716	22.0169	14.0855	28.4946	51.9269	73.6925	54.8888	41.7819	84.3028	140.507	27.8266	61.7368	119.943	82.3166	37.672	51.4302	125.543	96.2774	39.4996	66.0709	54.8194	49.5605	40.2894	68.42
253	27.5886	33.2698	23.5759	22.1743	14.0875	29.0867	53.1953	75.2447	55.3065	42.661	87.457	146.64	28.5125	62.6226	125.269	79.7802	38.6334	52.6177	128.059	97.4195	39.0901	67.811	54.4148	50.2301	40.2727	66.3243
254	27.4603	33.1323	23.4811	22.3419	14.0967	29.6759	54.4851	76.8455	55.7309	43.5857	90.8247	153.202	29.2244	63.55	130.96	77.5174	39.6461	53.8641	130.362	98.2929	38.7	69.2114	54.1739	50.8508	40.2401	64.2803
255	27.3333	32.996	23.3872	22.5202	14.1136	30.2603	55.7957	78.4962	56.1626	44.5589	94.3436	160.112	29.9635	64.522	137.048	75.5475	40.7139	55.1741	132.421	98.9881	38.3298	70.2593	54.1172	51.2387	40.1928	62.2957
256	27.2076	32.8612	23.2943	22.7095	14.1386	30.8357	57.1289	80.1987	56.6017	45.5834	97.9629	167.257	30.7312	65.5419	143.493	73.893	41.8411	56.5528	134.206	99.5913	37.9804	70.8958	54.2671	51.4418	40.132	60.3775
257	27.0831	32.7276	23.2022	22.9104	14.172	31.3986	58.4971	81.955	57.0489	46.6624	101.615	174.268	31.5289	66.6131	150.058	72.58	43.0322	58.0058	135.693	100.042	37.6525	71.1027	54.6487	51.476	40.0589	58.5323
258	26.9598	32.5953	23.1111	23.1234	14.2143	31.9451	59.9022	83.767	57.5047	47.7991	105.199	180.918	32.3581	67.7391	156.683	71.639	44.2923	59.524	136.862	100.166	37.3472	71.0521	55.2897	51.3224	39.9748	56.7657
259	26.8378	32.4643	23.0209	23.349	14.2658	32.4739	61.3438	85.6371	57.9697	48.9971	108.704	187.159	33.2208	68.924	163.37	71.0982	45.6266	61.0927	137.697	99.8907	37.0656	70.8688	56.2108	51.0759	39.8807	55.0826
260	26.717	32.3345	22.9315	23.5878	14.327	32.9822	62.8219	87.5679	58.4445	50.2601	112.103	192.95	34.1187	70.1717	170.109	70.9547	47.0411	62.7168	138.187	99.2651	36.8093	70.6169	57.3554	50.8127	39.7777	53.4873
261	26.5974	32.206	22.843	23.8404	14.3985	33.4689	64.3363	89.5618	58.93	51.592	115.396	198.255	35.0541	71.4866	176.785	71.2166	48.542	64.4032	138.325	98.3365	36.5801	70.3602	58.7136	50.5433	39.6671	51.9835
262	26.4789	32.0787	22.7554	24.1073	14.4806	33.9408	65.8868	91.6221	59.4269	52.9973	118.592	203.05	36.029	72.8736	183.382	71.9022	50.1362	66.16	138.108	97.2588	36.3804	70.0196	60.2967	50.2819	39.5497	50.5741
263	26.3617	31.9526	22.6686	24.3894	14.574	34.4013	67.4734	93.7516	59.9362	54.4803	121.574	207.234	37.0461	74.3376	189.977	72.9541	51.8311	67.971	137.538	96.0818	36.2132	69.6404	62.1264	50.0361	39.4266	49.2615
264	26.2455	31.8276	22.5826	24.6871	14.6792	34.8519	69.0962	95.9541	60.4589	56.0461	124.387	210.706	38.108	75.8841	196.473	74.2025	53.6347	69.7704	136.618	94.9367	36.0821	69.2337	64.2143	49.8107	39.2989	48.0475
265	26.1305	31.7039	22.4974	25.0013	14.7969	35.2932	70.7552	98.233	60.9961	57.6999	126.979	213.38	39.2176	77.5186	202.492	75.5464	55.5558	71.5372	135.358	93.8366	35.9916	68.8019	66.4642	49.6102	39.1675	46.9336
266	26.0166	31.5813	22.4131	25.3328	14.9275	35.7304	72.4506	100.592	61.549	59.4499	129.225	215.26	40.3781	79.2475	207.91	76.8078	57.5977	73.2598	133.767	92.781	35.947	68.3474	68.7194	49.4383	39.0334	45.9205
267	25.9038	31.4598	22.3296	25.6822	15.072	36.1686	74.1826	103.037	62.1189	61.3365	130.994	216.478	41.5929	81.0773	212.674	78.0548	59.7132	74.9278	131.861	91.7691	35.9548	67.8725	70.7706	49.2985	38.8976	45.009
268	25.7921	31.3394	22.2468	26.0463	15.2286	36.6139	75.9515	105.571	62.7073	63.3778	132.179	217.055	42.8658	83.0152	216.838	79.263	61.9022	76.508	129.656	90.7993	36.0227	67.3795	72.4866	49.1933	38.7611	44.1993
269	25.6815	31.2202	22.1649	26.4191	15.3963	37.07	77.7576	108.199	63.3157	65.5815	132.79	216.82	44.2006	85.0687	220.299	80.2999	64.1967	78.0157	127.17	89.8695	36.1598	66.8707	73.8899	49.1251	38.625	43.4915
270	25.5719	31.102	22.0837	26.7964	15.5758	37.5415	79.6017	110.928	63.9458	67.9514	132.845	215.737	45.6018	87.2461	222.994	81.0386	66.6169	79.4703	124.424	88.977	36.3641	66.3483	74.9453	49.0953	38.4903	42.8858
271	25.4634	30.9849	22.0032	27.178	15.7679	38.029	81.4841	113.762	64.5994	70.4619	132.501	213.955	47.0741	89.5561	224.779	81.4224	69.1875	80.9399	121.439	88.1186	36.6165	65.8143	75.7028	49.1049	38.3583	42.382
272	25.3559	30.8689	21.9235	27.5635	15.9712	38.533	83.4059	116.709	65.2783	73.0381	131.878	211.603	48.6225	92.0084	225.645	81.3978	71.8974	82.516	118.239	87.2908	36.928	65.2709	76.093	49.1543	38.2301	41.9805
273	25.2494	30.7539	21.8446	27.9525	16.1842	39.0502	85.3677	119.775	65.9848	75.5921	131.065	208.753	50.2526	94.6132	225.598	81.1151	74.6382	84.2485	114.848	86.4898	37.2963	64.72	76.118	49.2431	38.1073	41.6814
274	25.1439	30.6399	21.7663	28.3449	16.407	39.5798	87.3707	122.966	66.7211	78.0511	130.173	205.388	51.9701	97.3816	224.684	80.6699	77.259	86.0456	111.29	85.7112	37.7004	64.1634	75.839	49.3705	37.9913	41.4856
275	25.0394	30.527	21.6888	28.7389	16.6394	40.1266	89.416	126.292	67.4895	80.3468	129.231	201.618	53.7816	100.326	223.087	80.0805	79.5831	87.9179	107.592	84.9509	38.1201	63.603	75.3277	49.5353	37.884	41.3941
276	24.9359	30.415	21.6121	29.1312	16.8826	40.695	91.505	129.761	68.2927	82.4774	128.26	197.513	55.694	103.453	221.231	79.4038	81.5325	89.9015	103.778	84.2041	38.5497	63.0404	74.661	49.7353	37.7874	41.4086
277	24.8334	30.304	21.536	29.5179	17.1372	41.285	93.6393	133.381	69.1335	84.4458	127.282	193.18	57.7148	106.692	219.264	78.7338	83.0891	92.0354	99.8747	83.4663	38.9253	62.4774	73.9039	49.9683	37.7036	41.5316
278	24.7318	30.194	21.4606	29.8885	17.4074	41.8968	95.8206	137.163	70.0149	86.2109	126.361	188.835	59.852	109.95	217.195	78.0812	84.2963	94.3958	95.9085	82.7328	39.2266	61.9154	73.1143	50.2315	37.6353	41.7664
279	24.6311	30.085	21.3859	30.24	17.7009	42.5305	98.0508	141.117	70.9401	87.6891	125.501	184.582	62.1146	113.211	215.026	77.4458	85.1882	97.0059	91.9056	81.999	39.4866	61.3558	72.2993	50.5214	37.5855	42.1172
280	24.5314	29.9769	21.3119	30.5718	18.0207	43.1862	100.332	145.254	71.9126	88.8195	124.7	180.41	64.5119	116.434	212.758	76.8275	85.848	99.7289	87.8923	81.2605	39.6848	60.8002	71.4638	50.8346	37.5645	42.5898
281	24.4327	29.8698	21.2385	30.8877	18.3657	43.8641	102.667	149.588	72.9361	89.6068	123.952	176.329	67.0543	119.504	210.394	76.2256	86.331	102.477	83.895	80.5129	39.7816	60.2499	70.6128	51.167	37.6087	43.1911
282	24.3348	29.7635	21.1659	31.1946	18.7335	44.5644	105.058	154.13	74.0146	90.1324	123.253	172.346	69.7529	122.208	207.936	75.6393	86.6011	105.222	79.9403	79.7522	39.782	59.7061	69.7508	51.5144	37.7412	43.9297
283	24.2378	29.6582	21.0938	31.4903	19.1124	45.2873	107.507	158.896	75.1525	90.4945	122.597	168.467	72.6199	124.575	205.385	75.0674	86.6717	107.937	76.055	78.9745	39.7216	59.1702	68.8825	51.8724	37.9787	44.8164
284	24.1417	29.5538	21.0225	31.774	19.4976	46.0332	110.02	163.901	76.3542	90.7535	121.978	164.694	75.6685	126.597	202.743	74.5086	86.5726	110.596	72.2663	78.1765	39.6072	58.6435	68.0121	52.2364	38.3056	45.8619
285	24.0465	29.4502	20.9517	32.042	19.8863	46.8023	112.597	169.161	77.6249	90.953	121.388	161.03	78.9128	128.218	200.011	73.9615	86.3651	113.175	68.6018	77.3553	39.4681	58.1272	67.1439	52.6016	38.6889	47.0656
286	23.9521	29.3475	20.8816	32.3017	20.2755	47.595	115.244	174.696	78.9699	91.1344	120.821	157.475	82.3686	129.426	197.193	73.4242	86.1092	115.649	65.0899	76.5081	39.3474	57.6226	66.2817	52.9633	39.1106	48.3913
287	23.8586	29.2457	20.8121	32.5591	20.666	48.4117	117.965	180.524	80.3948	91.3049	120.269	154.029	86.0527	130.186	194.291	72.8949	85.8324	117.997	61.76	75.6332	39.2683	57.1311	65.4292	53.3166	39.5725	49.8114
288	23.766	29.1448	20.7433	32.8203	21.0638	49.2529	120.764	186.666	81.906	91.4798	119.726	150.688	89.9834	130.493	191.306	72.3716	85.5309	120.199	58.6429	74.729	39.208	56.6541	64.5898	53.6567	40.0877	51.1631
289	23.6742	29.0446	20.6751	33.0879	21.4692	50.1192	123.646	193.146	83.51	91.6632	119.183	147.451	94.1783	130.344	188.243	71.8522	85.2012	122.237	55.7708	73.7949	39.1335	56.1931	63.7668	53.9791	40.6401	52.3518
290	23.5832	28.9453	20.6074	33.3632	21.8815	51.011	126.616	199.989	85.2142	91.8501	118.633	144.312	98.6133	129.742	185.103	71.3346	84.8398	124.095	53.1783	72.8307	39.0612	55.7497	62.963	54.2791	41.1805	53.3811
291	23.493	28.8468	20.5404	33.6462	22.3022	51.9291	129.68	207.222	87.0262	92.0358	118.072	141.266	103.286	128.7	181.891	70.8165	84.4435	125.76	50.9025	71.8373	38.9934	55.3258	62.1812	54.5525	41.657	54.1925
292	23.4036	28.7491	20.4739	33.937	22.733	52.8743	132.845	214.874	88.9545	92.2155	117.49	138.309	108.209	127.272	178.609	70.2958	84.0094	127.22	48.9876	70.8162	38.9306	54.9232	61.4238	54.7952	42.0507	54.8518
293	23.3151	28.6523	20.4081	34.2357	23.1754	53.8473	136.116	222.852	91.0081	92.3845	116.884	135.435	113.4	125.506	175.263	69.7702	83.5351	128.466	47.5584	69.7699	38.8734	54.5441	60.693	55.0036	42.3623	55.3647
294	23.2273	28.5561	20.3428	34.5425	23.6305	54.8491	139.502	230.805	93.1969	92.5382	116.248	132.637	118.848	123.476	171.857	69.2378	83.0184	129.493	46.5837	68.702	38.8224	54.1909	59.9909	55.1741	42.6072	55.7061
295	23.1403	28.4608	20.2781	34.8574	24.098	55.8806	143.009	238.62	95.5315	92.6723	115.577	129.91	124.379	121.201	168.396	68.6963	82.4574	130.295	46.0425	67.6171	38.7783	53.8663	59.3192	55.304	42.8068	55.8715
296	23.054	28.3662	20.214	35.1806	24.5778	56.9431	146.647	246.261	98.0234	92.7827	114.868	127.247	129.96	118.7	164.884	68.1439	81.8506	130.87	46.0214	66.5209	38.7419	53.5733	58.6795	55.3908	42.9646	55.9337
297	22.9686	28.2724	20.1504	35.5122	25.0697	58.0377	150.425	253.663	100.681	92.8657	114.117	124.643	135.556	115.999	161.329	67.5788	81.197	131.218	46.5404	65.4207	38.7139	53.3154	58.0734	55.4327	43.0817	55.9361
298	22.8838	28.1793	20.0874	35.8524	25.5736	59.1657	154.352	260.763	103.442	92.9177	113.321	122.091	140.996	113.194	157.737	66.9993	80.4957	131.342	47.5887	64.3249	38.6952	53.0964	57.5021	55.4285	43.1596	55.8852
299	22.7999	28.087	20.025	36.2013	26.0893	60.3287	158.438	267.576	106.202	92.9355	112.48	119.588	146.254	110.328	154.114	66.404	79.7464	131.244	49.0431	63.2482	38.6867	52.9205	56.967	55.3778	43.2002	55.8271
300	22.7166	27.9954	19.9631	36.5593	26.6167	61.5282	162.697	274.08	108.939	92.9165	111.592	117.127	151.286	107.42	150.468	65.7916	78.9489	130.931	50.8571	62.2459	38.6893	52.7928	56.469	55.2809	43.2052	55.7734
301	22.6341	27.9045	19.9017	36.9264	27.1556	62.7661	167.139	280.349	111.629	92.8582	110.657	114.706	156.083	104.485	146.808	65.161	78.1034	130.409	52.9132	61.3371	38.7039	52.7187	56.0095	55.1393	43.1766	55.7253
302	22.5523	27.8143	19.8409	37.3031	27.706	64.0441	171.778	286.449	114.166	92.7587	109.676	112.321	160.718	101.543	143.141	64.5115	77.2106	129.686	54.9535	60.5305	38.7315	52.7045	55.5893	54.9552	43.1167	55.6839
303	22.4712	27.7248	19.7806	37.6894	28.2677	65.3643	176.628	292.254	116.508	92.6163	108.649	109.969	165.135	98.6554	139.477	63.8427	76.2712	128.773	56.8946	59.8359	38.7731	52.7571	55.2096	54.7325	43.0274	55.6505
304	22.3908	27.6359	19.7209	38.0859	28.8408	66.7291	181.705	297.629	118.559	92.43	107.58	107.647	169.331	95.8569	135.827	63.1544	75.2864	127.679	58.7571	59.2323	38.8296	52.8847	54.8716	54.501	42.9113	55.6264
305	22.3112	27.5478	19.6616	38.4927	29.425	68.1408	187.026	302.552	120.263	92.1989	106.471	105.355	173.158	93.1519	132.199	62.4468	74.2576	126.416	60.5159	58.7446	38.9022	53.0961	54.5765	54.3079	42.7704	55.6127
306	22.2322	27.4603	19.6029	38.9102	30.0204	69.602	192.608	306.951	121.651	91.9227	105.326	103.093	176.35	90.5438	128.606	61.7203	73.1862	124.996	62.0343	58.4208	38.9918	53.413	54.3256	54.1558	42.6072	55.6108
307	22.1539	27.3735	19.5447	39.3389	30.6271	71.1157	198.472	310.875	122.732	91.6014	104.148	100.861	178.95	88.0354	125.058	60.9762	72.0741	123.432	63.0966	58.2842	39.0995	53.8618	54.1204	54.0634	42.424	55.6219
308	22.0762	27.2873	19.487	39.7791	31.2448	72.6848	204.637	314.402	123.584	91.2356	102.943	98.6598	181.016	85.6285	121.569	60.2156	70.9234	121.738	63.6788	58.4147	39.2266	54.3492	53.9627	54.0857	42.2231	55.6473
309	21.9993	27.2018	19.4298	40.2313	31.8739	74.3126	211.128	317.487	124.321	90.8259	101.717	96.492	182.527	83.3241	118.151	59.4406	69.7363	119.926	63.8388	58.769	39.3742	54.8399	53.8544	54.2154	42.0067	55.6881
310	21.9229	27.1169	19.3731	40.696	32.5142	76.0028	217.969	320.001	124.993	90.3735	100.474	94.3608	183.454	81.1226	114.818	58.6536	68.515	118.01	63.5633	59.3216	39.5436	55.2825	53.7978	54.4216	41.777	55.7454
311	21.8473	27.0327	19.317	41.1738	33.166	77.7592	225.186	321.973	125.593	89.88	99.2226	92.2702	183.8	79.0234	111.584	57.8576	67.262	116.003	62.973	60.0462	39.7363	55.6778	53.7956	54.6717	41.5361	55.8205
312	21.7723	26.949	19.2613	41.6651	33.8293	79.5858	232.809	323.614	126.066	89.3471	97.9697	90.2252	183.565	77.0255	108.467	57.0564	65.9801	113.92	62.2208	60.9213	39.9538	56.0171	53.8508	54.9511	41.2861	55.9143
313	21.6979	26.866	19.2061	42.1706	34.5044	81.4873	240.87	324.952	126.344	88.7768	96.7234	88.232	182.813	75.1272	105.48	56.2543	64.6718	111.774	61.3533	61.7874	40.1977	56.2951	53.967	55.2469	41.0288	56.0279
314	21.6242	26.7836	19.1514	42.691	35.1914	83.4682	249.403	326.033	126.518	88.1716	95.4923	86.2975	181.7	73.3263	102.644	55.4565	63.34	109.578	60.4669	62.5849	40.47	56.4861	54.1481	55.5465	40.7661	56.1621
315	21.5511	26.7018	19.0972	43.2269	35.8906	85.5339	258.446	327.05	126.642	87.5341	94.2859	84.43	180.322	71.6202	99.975	54.6692	61.9877	107.345	59.5863	63.2239	40.7726	56.6041	54.3988	55.8646	40.4997	56.3179
316	21.4786	26.6205	19.0434	43.779	36.6024	87.6898	268.038	327.996	126.735	86.867	93.1142	82.6389	178.698	70.0058	97.4948	53.8993	60.6178	105.088	58.7127	63.6535	41.1079	56.6466	54.7246	56.2239	40.2313	56.4961
317	21.4067	26.5399	18.9902	44.3483	37.327	89.9418	278.226	328.846	126.824	86.1734	91.9881	80.9347	176.977	68.48	95.2246	53.1551	59.2334	102.82	57.8468	63.8657	41.4786	56.5512	55.1316	56.6284	39.9621	56.6975
318	21.3354	26.4598	18.9375	44.9354	38.065	92.2964	289.057	329.573	126.935	85.4565	90.9193	79.3294	175.31	67.0391	93.1878	52.4585	57.8376	100.553	56.9895	63.8861	41.8875	56.3268	55.6268	57.0599	39.6937	56.9228
319	21.2648	26.3803	18.8851	45.5412	38.8167	94.7605	300.501	330.154	127.065	84.7196	89.9204	77.8362	173.705	65.6795	91.4097	51.851	56.4335	98.298	56.1412	63.7548	42.3381	56.0235	56.2156	57.4684	39.4272	57.1728
320	21.1947	26.3013	18.833	46.1668	39.5827	97.3413	312.429	330.565	127.212	83.9663	89.005	76.4702	172.152	64.3974	89.9179	51.341	55.0245	96.0675	55.3026	63.5109	42.8342	55.6647	56.8663	57.8429	39.1637	57.448
321	21.1252	26.2229	18.781	46.8131	40.3635	100.047	324.86	330.784	127.374	83.2001	88.1878	75.248	170.641	63.1891	88.7424	50.9488	53.6138	93.8725	54.474	63.2	43.38	55.2592	57.5667	58.1839	38.9043	57.7493
322	21.0563	26.1451	18.7291	47.4811	41.1598	102.886	337.825	330.791	127.555	82.425	87.4847	74.1882	169.16	62.0508	87.9162	50.6895	52.2048	91.724	53.6558	62.8439	43.9754	54.8196	58.3169	58.492	38.6497	58.0773
323	20.988	26.0678	18.6773	48.1721	41.9723	105.867	351.341	330.568	127.805	81.6446	86.9132	73.3114	167.7	60.9789	87.4756	50.5299	50.801	89.6327	52.8481	62.4535	44.5989	54.3495	59.1167	58.7678	38.4009	58.4328
324	20.9203	25.991	18.6257	48.887	42.8018	109	364.941	330.099	128.147	80.8629	86.4922	72.6409	166.248	59.97	87.4605	50.4536	49.406	87.6095	52.0511	62.0453	45.2462	53.8522	59.9532	59.012	38.1584	58.8164
325	20.8531	25.9147	18.5743	49.6274	43.6492	112.297	378.325	329.372	128.567	80.0841	86.2426	72.2025	164.793	59.0207	87.9153	50.478	48.0233	85.6648	51.2648	61.6218	45.9009	53.3309	60.8223	59.2254	37.9229	59.229
326	20.7865	25.839	18.5231	50.3943	44.5152	115.767	391.407	328.374	129.051	79.3122	86.1871	72.0249	163.324	58.1282	88.8896	50.6197	46.6568	83.809	50.4891	61.1848	46.5625	52.7888	61.7237	59.4088	37.695	59.6716
327	20.7205	25.7638	18.472	51.1893	45.4011	119.424	404.09	327.099	129.586	78.5513	86.3511	72.1408	161.831	57.2895	90.4385	50.7818	45.3103	82.0528	49.7241	60.7364	47.1958	52.2292	62.6508	59.563	37.4752	60.1451
328	20.655	25.6891	18.4213	52.0137	46.3078	123.281	416.172	325.54	130.159	77.8059	86.7627	72.5863	160.302	56.5025	92.5685	50.8983	43.9879	80.4069	48.9696	60.2784	47.7347	51.655	63.5866	59.6889	37.2639	60.6507
329	20.59	25.6149	18.371	52.8693	47.2365	127.352	427.722	323.694	130.756	77.0802	87.4458	73.4023	158.727	55.7651	95.0843	50.9651	42.6939	78.8823	48.2254	59.8128	48.223	51.0692	64.4344	59.7874	37.0617	61.1897
330	20.5256	25.5411	18.3211	53.7576	48.1886	131.652	438.619	321.56	131.364	76.3788	88.3927	74.5607	157.098	55.0756	97.9356	50.9741	41.4328	77.4902	47.4913	59.3415	48.6507	50.4748	65.1542	59.8595	36.869	61.7637
331	20.4618	25.4679	18.2716	54.6803	49.1653	136.198	448.629	319.142	131.97	75.7061	89.6109	75.9909	155.407	54.4331	101.117	50.9292	40.2092	76.2425	46.7673	58.8665	49.0094	49.8746	65.7115	59.906	36.6864	62.3744
332	20.3984	25.3952	18.2225	55.6393	50.1683	141.007	457.424	316.442	132.562	75.0669	91.0627	77.6748	153.644	53.8367	104.633	50.8426	39.0283	75.1535	46.0531	58.3896	49.2826	49.2711	66.0998	59.928	36.5145	63.0239
333	20.3356	25.3229	18.1737	56.6365	51.199	146.1	465.174	313.467	133.127	74.466	92.6327	79.4803	151.804	53.2862	108.508	50.7248	37.8955	74.2434	45.3485	57.9125	49.4107	48.6668	66.3638	59.9263	36.3614	63.7145
334	20.2734	25.2511	18.1252	57.6739	52.2593	151.496	472.003	310.225	133.654	73.9084	94.3097	81.4052	149.88	52.7821	112.758	50.6115	36.8167	73.5182	44.6536	57.4371	49.3834	48.0642	66.5357	59.9018	36.2391	64.449
335	20.2116	25.1798	18.0769	58.7538	53.3509	157.219	477.886	306.728	134.133	73.3991	96.0857	83.4757	147.868	52.325	117.287	50.547	35.798	72.9838	43.9682	56.9648	49.2352	47.4655	66.6282	59.8555	36.1692	65.2305
336	20.1504	25.109	18.0293	59.8784	54.4757	163.289	482.954	302.986	134.554	72.9436	97.9574	85.6747	145.764	51.9165	121.886	50.5211	34.8465	72.6492	43.2924	56.4973	49.0074	46.8726	66.626	59.7882	36.1604	66.0645
337	20.0897	25.0387	17.9824	61.05	55.636	169.581	487.066	299.014	134.907	72.5475	99.8652	87.8992	143.565	51.5585	126.492	50.4846	33.9697	72.5475	42.6265	56.036	48.7251	46.2875	66.5524	59.7008	36.2077	66.9822
338	20.0294	24.969	17.9363	62.2712	56.8339	176.018	490.056	294.826	135.185	72.2165	101.699	90.0766	141.269	51.2536	131.09	50.4379	33.1758	72.6949	41.9705	55.5821	48.3919	45.7119	66.422	59.5942	36.3152	67.9963
339	19.9697	24.8998	17.891	63.5447	58.0719	182.602	491.93	290.439	135.38	71.9569	103.448	92.1494	138.877	51.0051	135.517	50.3819	32.4739	73.0983	41.3251	55.137	48.0145	45.1473	66.2266	59.469	36.4966	69.0941
340	19.9105	24.8312	17.8464	64.8733	59.3524	189.339	492.882	285.868	135.485	71.7752	105.102	94.1249	136.388	50.8169	139.525	50.3162	31.8743	73.7254	40.6907	54.7018	47.6096	44.5952	65.9727	59.3261	36.7532	70.1462
341	19.8518	24.7632	17.8026	66.26	60.6783	196.202	492.949	281.131	135.495	71.6785	106.585	96.0417	133.805	50.6936	142.919	50.2407	31.389	74.4604	40.068	54.2775	47.1763	44.0568	65.6631	59.1663	37.0252	71.1085
342	19.7936	24.6956	17.7595	67.708	62.0525	203.18	492.118	276.247	135.406	71.674	107.765	97.8432	131.129	50.6406	145.595	50.1553	31.0413	75.2094	39.4582	53.8649	46.7255	43.5332	65.3122	58.9902	37.2937	71.9728
343	19.7359	24.6286	17.7169	69.2204	63.478	210.29	490.385	271.234	135.213	71.77	108.631	99.4833	128.366	50.6642	147.519	50.0601	30.8409	75.9712	38.8622	53.465	46.2649	43.0254	64.9338	58.7986	37.5598	72.7571
344	19.6786	24.5622	17.6748	70.801	64.9582	217.48	487.838	266.11	134.914	71.9749	109.135	100.799	125.519	50.7712	148.729	49.955	30.8035	76.8371	38.2817	53.0785	45.7962	42.5342	64.53	58.5921	37.8121	73.4622
345	19.6219	24.4962	17.6331	72.4533	66.4966	224.66	484.687	260.894	134.507	72.2981	109.232	101.663	122.594	50.9697	149.292	49.8402	30.9683	77.7739	37.7183	52.7061	45.3208	42.0602	64.1034	58.3713	38.0249	74.0462
346	19.5656	24.4307	17.592	74.1814	68.097	231.469	480.945	255.604	133.991	72.7555	109.034	102.084	119.598	51.2686	149.163	49.7157	31.3404	78.664	37.1741	52.3482	44.8404	41.6041	63.6565	58.1369	38.1876	74.4825
347	19.5098	24.3655	17.5513	75.9894	69.7633	237.588	476.622	250.258	133.365	73.3769	108.603	102.026	116.539	51.6779	148.355	49.5817	31.8766	79.492	36.6515	52.0056	44.3564	41.1664	63.1917	57.8894	38.3225	74.7409
348	19.4545	24.3005	17.5111	77.8817	71.4999	242.86	471.73	244.875	132.629	74.1818	107.976	101.453	113.424	52.2088	147.05	49.4383	32.5376	80.2187	36.1533	51.6786	43.8704	40.7473	62.7117	57.6295	38.4323	74.8312
349	19.3996	24.2356	17.4713	79.8631	73.3113	247.191	466.285	239.473	131.786	75.1759	107.228	100.41	110.263	52.8738	145.427	49.2858	33.3566	80.8103	35.6828	51.3676	43.384	40.3472	62.2191	57.3578	38.5112	74.8176
350	19.3452	24.1707	17.4321	81.9384	75.2023	250.501	460.308	234.067	130.837	76.3527	106.381	99.0588	107.065	53.6867	143.595	49.1244	34.2969	81.2805	35.2436	51.0732	42.8987	39.9664	61.7165	57.0747	38.5594	74.733
351	19.2913	24.1058	17.3932	84.1129	77.1781	252.817	453.824	228.676	129.784	77.689	105.456	97.5045	103.842	54.6631	141.598	48.9542	35.3136	81.6347	34.84	50.7956	42.416	39.6049	61.2066	56.7811	38.5783	74.5808
352	19.2378	24.0409	17.3546	86.3923	79.2443	254.246	446.86	223.314	128.631	78.9752	104.489	95.7535	100.603	55.82	139.504	48.7757	36.3401	81.9019	34.4769	50.5353	41.9373	39.2629	60.692	56.4773	38.5688	74.3517
353	19.1848	23.9758	17.3164	88.7825	81.4067	254.88	439.447	217.998	127.382	80.1647	103.533	93.8179	97.362	57.1766	137.322	48.5889	37.2489	82.114	34.1596	50.2926	41.4641	38.9406	60.1753	56.1642	38.5324	74.0748
354	19.1322	23.9108	17.2786	91.2898	83.6715	254.831	431.619	212.743	126.04	81.3026	102.596	91.749	94.1299	58.7544	135.056	48.3943	37.9586	82.282	33.8943	50.0681	40.9979	38.638	59.659	55.8423	38.4702	73.7696
355	19.0801	23.8456	17.2411	93.9209	86.0456	254.157	423.411	207.564	124.611	82.3338	101.665	89.6707	90.92	60.5046	132.712	48.192	38.4805	82.4084	33.6879	49.8623	40.5399	38.3552	59.1458	55.5124	38.3837	73.4395
356	19.0284	23.7803	17.204	96.683	88.5359	252.919	414.86	202.473	123.1	83.1473	100.744	87.6386	87.7456	62.3065	130.353	47.9825	38.8395	82.4968	33.5484	49.6785	40.0916	38.0925	58.6382	55.1753	38.2744	73.0871
357	18.9772	23.7149	17.1672	99.5836	91.1503	251.169	406.004	197.485	121.512	83.7808	99.8315	85.665	84.6209	64.0939	128.056	47.7661	39.0404	82.5492	33.4843	49.5265	39.6543	37.8499	58.1384	54.8318	38.1436	72.7151
358	18.9264	23.6495	17.1308	102.631	93.8967	248.974	396.885	192.613	119.854	84.2924	98.9301	83.7427	81.5605	65.8144	125.825	47.5431	39.1098	82.5643	33.5045	49.4064	39.2294	37.6279	57.6491	54.483	37.9929	72.3265
359	18.8761	23.5843	17.0948	105.834	96.7841	246.446	387.54	187.87	118.131	84.6891	98.04	81.8702	78.5795	67.4682	123.658	47.3139	39.0709	82.5425	33.6039	49.3176	38.8181	37.4267	57.1723	54.1299	37.8237	71.9241
360	18.8262	23.5191	17.0591	109.201	99.8216	243.649	378.011	183.268	116.35	84.9669	97.1617	80.051	75.6938	69.0564	121.557	47.0789	38.9052	82.4845	33.7648	49.2598	38.4219	37.2469	56.7105	53.7736	37.6377	71.5108
361	18.7767	23.4542	17.0238	112.743	103.019	240.654	368.336	178.819	114.519	85.1251	96.2952	78.2879	72.9199	70.5921	119.522	46.8384	38.6684	82.3907	34.0033	49.2339	38.0422	37.0891	56.2656	53.4156	37.4363	71.0894
362	18.7277	23.3894	16.9889	116.469	106.388	237.527	358.555	174.536	112.644	85.1456	95.4404	76.5832	70.2752	72.0103	117.552	46.5929	38.3825	82.2617	34.3158	49.2448	37.6802	36.9541	55.8399	53.0663	37.221	70.663
363	18.6791	23.3249	16.9544	120.392	109.939	234.267	348.704	170.431	110.732	85.0334	94.5971	74.9389	67.7777	73.1384	115.645	46.3428	38.0592	82.0982	34.707	49.2833	37.3373	36.843	55.4353	52.7338	36.9934	70.2343
364	18.631	23.2609	16.9202	124.524	113.685	231.126	338.82	166.516	108.792	84.8086	93.7648	73.3567	65.4465	73.9814	113.802	46.0886	37.7163	81.9008	35.1891	49.3593	37.0152	36.7611	55.0537	52.4232	36.7548	69.806
365	18.5832	23.1973	16.8864	128.876	117.639	228.248	328.938	162.804	106.832	84.4878	92.9428	71.8377	63.3019	74.6045	112.02	45.8308	37.3817	81.6703	35.7384	49.4942	36.7152	36.7358	54.697	52.1547	36.5068	69.3809
366	18.5359	23.1341	16.853	133.464	121.815	225.677	319.089	159.308	104.858	84.0999	92.1302	70.3826	61.3653	75.012	110.297	45.5698	37.057	81.4075	36.3232	49.6719	36.439	36.782	54.367	51.9407	36.2507	68.9615
367	18.489	23.0712	16.82	138.302	126.228	223.435	309.305	156.041	102.881	83.6544	91.3261	68.9917	59.6594	75.2163	108.633	45.3062	36.7421	81.1131	36.9239	49.8907	36.1884	36.8788	54.0652	51.7867	35.9879	68.5503
368	18.4426	23.0086	16.7874	143.386	130.895	221.543	299.613	153.019	100.907	83.1546	90.5294	67.6651	58.2087	75.2073	107.025	45.0406	36.4365	80.7878	37.5068	50.1494	35.9651	36.9973	53.7934	51.6934	35.7197	68.1495
369	18.3965	22.9463	16.7552	148.572	135.834	220.023	290.04	150.255	98.9464	82.6039	89.7389	66.4023	57.0394	75.0017	105.47	44.7737	36.1401	80.4327	38.0633	50.4226	35.771	37.1002	53.5531	51.6718	35.4475	67.7615
370	18.3509	22.8843	16.7234	153.828	141.069	218.868	280.608	147.766	97.0081	82.0055	88.9534	65.2028	56.18	74.627	103.968	44.5059	35.8523	80.0484	38.5835	50.6832	35.6084	37.1805	53.3457	51.6718	35.1725	67.3882
371	18.3057	22.8227	16.692	159.156	146.656	218.059	271.34	145.571	95.1013	81.3628	88.1715	64.0656	55.6613	74.0884	102.514	44.2382	35.5727	79.6358	39.0362	50.9005	35.4795	37.2456	53.1728	51.6694	34.8958	67.0315
372	18.261	22.7614	16.6611	164.558	152.615	217.574	262.253	143.688	93.236	80.6793	87.3921	62.9893	55.5168	73.3868	101.108	43.9711	35.3007	79.1959	39.4083	51.0792	35.3869	37.2939	53.0356	51.6818	34.6186	66.6931
373	18.2166	22.7005	16.6305	169.964	158.76	217.386	253.364	142.139	91.4223	79.9582	86.6137	61.9726	55.7795	72.5354	99.7472	43.7056	35.0358	78.7296	39.7073	51.1955	35.3333	37.3286	52.9356	51.7207	34.3421	66.3745
374	18.1726	22.6398	16.6004	175.16	164.842	217.467	244.687	140.947	89.6709	79.203	85.8351	61.0137	56.433	71.5486	98.4292	43.4425	34.7772	78.2377	39.9241	51.2466	35.3218	37.3361	52.874	51.7842	34.0673	66.0772
375	18.1291	22.5796	16.5708	180.094	170.779	217.788	236.234	140.139	87.9932	78.4171	85.0551	60.1108	57.3463	70.4308	97.1521	43.1828	34.5241	77.7211	40.0502	51.2511	35.3503	37.3289	52.8522	51.8735	33.7953	65.8024
376	18.086	22.5196	16.5415	184.771	176.547	218.314	228.015	139.791	86.401	77.6036	84.2724	59.2618	58.4611	69.2366	95.9141	42.9275	34.2759	77.1809	40.0859	51.1936	35.3922	37.3008	52.8715	51.9823	33.5269	65.551
377	18.0433	22.46	16.5127	189.174	182.129	219.015	220.037	139.919	84.9069	76.7657	83.4859	58.4646	59.7282	68.0087	94.7133	42.6778	34.0318	76.6179	40.0354	51.0784	35.4263	37.2514	52.9332	52.0888	33.2632	65.324
378	18.001	22.4007	16.4844	193.263	187.517	219.854	212.307	140.347	83.5244	75.9067	82.6947	57.7169	61.0478	66.7538	93.5482	42.4349	33.7909	76.0331	39.8856	50.9178	35.4486	37.1833	53.0385	52.1878	33.0052	65.1221
379	17.9591	22.3417	16.4566	196.991	192.709	220.797	204.829	141.047	82.2679	75.0296	81.8977	57.0164	62.3635	65.4814	92.4175	42.2001	33.5523	75.4275	39.6354	50.7238	35.4575	37.1042	53.189	52.2813	32.7537	64.9459
380	17.9178	22.2831	16.4292	200.236	197.697	221.809	197.606	141.99	81.1529	74.1373	81.0943	56.3607	63.6379	64.2133	91.32	41.9757	33.3153	74.802	39.3173	50.5036	35.4562	37.0161	53.3859	52.3659	32.5095	64.7959
381	17.8769	22.2248	16.4022	202.964	202.365	222.856	190.639	143.142	80.1962	73.2326	80.2839	55.7475	64.8442	62.9562	90.255	41.7833	33.0789	74.1577	38.9675	50.2594	35.4527	36.9142	53.6309	52.4189	32.2737	64.6723
382	17.8368	22.1668	16.3758	205.206	206.647	223.905	183.929	144.476	79.416	72.3184	79.4659	55.1745	65.9671	61.7133	89.2218	41.6338	32.8423	73.4954	38.5881	49.9929	35.4349	36.7981	53.9255	52.4382	32.047	64.5753
383	17.7974	22.1091	16.3499	206.834	210.574	224.922	177.474	145.952	78.8323	71.3972	78.6402	54.6393	67.0441	60.4872	88.2202	41.5275	32.6047	72.8163	38.1904	49.7063	35.3807	36.6651	54.2713	52.4248	31.8303	64.5051
384	17.7586	22.0518	16.3244	207.825	214.191	225.877	171.274	147.505	78.4701	70.4714	77.8065	54.1398	68.1043	59.2805	87.2502	41.4583	32.3652	72.1214	37.7967	49.4082	35.2777	36.5161	54.6676	52.3801	31.6246	64.4616
385	17.7203	21.9948	16.2995	208.226	217.597	226.741	165.324	149.101	78.3314	69.5436	76.9651	53.6739	69.1555	58.0957	86.3123	41.4248	32.1231	71.4117	37.4083	49.1025	35.1129	36.3522	55.0993	52.3052	31.4308	64.4447
386	17.6824	21.9382	16.2751	208.119	220.828	227.486	159.623	150.706	78.3645	68.6158	76.1162	53.2395	70.151	56.935	85.4074	41.4365	31.8775	70.6883	37.0257	48.7904	34.8994	36.1747	55.5444	52.2015	31.2536	64.4543
387	17.6448	21.8819	16.2513	207.542	223.773	228.088	154.167	152.25	78.5317	67.6903	75.2604	52.835	70.9297	55.8004	84.5365	41.4694	31.6277	69.9523	36.6493	48.4733	34.6452	35.9848	55.9793	52.0705	31.0997	64.4902
388	17.6076	21.8259	16.2279	206.498	226.4	228.522	148.951	153.699	78.8635	66.7689	74.3987	52.4587	71.4339	54.6939	83.7014	41.4831	31.3731	69.2048	36.2796	48.1525	34.3382	35.7835	56.4011	51.9136	30.973	64.5522
389	17.5705	21.7703	16.2052	205.017	228.716	228.77	143.972	154.921	79.3153	65.8535	73.5319	52.1091	71.6701	53.6171	82.9041	41.4568	31.1129	68.447	35.9169	47.8294	33.9948	35.5722	56.7898	51.7322	30.8733	64.64
390	17.5335	21.7149	16.183	203.169	230.749	228.812	139.225	155.776	79.7998	64.9458	72.6617	51.7852	71.6249	52.5716	82.1472	41.3872	30.8467	67.6799	35.5616	47.505	33.6346	35.3518	57.129	51.5278	30.8	64.7535
391	17.4966	21.66	16.1613	200.994	232.551	228.635	134.706	156.222	80.3468	64.0473	71.7895	51.4861	71.3011	51.5588	81.4338	41.2959	30.5739	66.905	35.2141	47.1807	33.2662	35.1234	57.4225	51.302	30.7635	64.8989
392	17.4597	21.6053	16.1403	198.543	234.128	228.225	130.411	156.442	80.9749	63.1595	70.9174	51.2111	70.7222	50.5797	80.7675	41.2036	30.2941	66.1233	34.8746	46.8574	32.8705	34.888	57.6717	51.0563	30.767	65.0991
393	17.4229	21.551	16.1199	195.907	235.475	227.572	126.336	156.527	81.7465	62.2838	70.0478	50.96	69.9263	49.6354	80.1525	41.114	30.0068	65.3362	34.5434	46.5364	32.449	34.6467	57.8618	50.7923	30.8149	65.3506
394	17.3861	21.4971	16.1	193.116	236.581	226.669	122.476	156.47	82.604	61.4212	69.1832	50.7327	68.9639	48.7268	79.5936	41.0402	29.7119	64.5452	34.2207	46.2185	32.0115	34.4003	57.9603	50.5115	30.9049	65.6253
395	17.3494	21.4435	16.0808	190.201	237.439	225.511	118.83	156.197	83.3787	60.5729	68.327	50.5299	67.8568	47.8546	79.0964	40.9944	29.409	63.7515	33.9067	45.9047	31.5652	34.1497	57.9573	50.2154	31.018	65.9185
396	17.3129	21.3902	16.0623	187.315	238.044	224.096	115.393	155.648	84.0299	59.7398	67.4824	50.3523	66.6493	47.0193	78.6671	40.9728	29.098	62.9567	33.6017	45.5959	31.1122	33.8958	57.8608	49.9054	31.1493	66.2177
397	17.2765	21.3373	16.0444	184.581	238.391	222.422	112.165	154.861	84.5359	58.9228	66.6535	50.2012	65.3443	46.2213	78.3125	40.9689	28.7789	62.1624	33.3057	45.293	30.6546	33.6393	57.6704	49.5832	31.2761	66.459
398	17.2402	21.2848	16.0271	182.036	238.478	220.494	109.143	153.919	84.8796	58.1226	65.8448	50.0784	63.93	45.461	78.0405	40.9614	28.4518	61.3702	33.0188	44.9965	30.1945	33.381	57.3844	49.2501	31.3923	66.6509
399	17.204	21.2326	16.0106	179.681	238.307	218.313	106.327	152.829	85.1052	57.34	65.0611	49.986	62.4623	44.7384	77.8598	40.951	28.1169	60.5819	32.7411	44.7073	29.7336	33.1215	57.0158	48.9075	31.4987	66.7926
400	17.1679	21.1807	15.9947	177.512	237.878	215.887	103.718	151.592	85.2243	56.5754	64.3081	49.9271	60.9795	44.0537	77.7801	40.9325	27.7743	59.7993	32.4728	44.426	29.2738	32.8615	56.5754	48.5568	31.5854	66.8879
401	17.132	21.1292	15.9796	175.526	237.196	213.222	101.315	150.214	85.2452	55.8293	63.5917	49.9048	59.5469	43.4068	77.8058	40.9006	27.4246	59.0244	32.2139	44.153	28.8168	32.6015	56.0843	48.1994	31.647	66.9365
402	17.0964	21.0781	15.9652	173.719	236.269	210.329	99.1219	148.699	85.1955	55.1022	62.887	49.9234	58.1722	42.7976	77.9209	40.8563	27.0681	58.2593	31.9643	43.8889	28.3642	32.3421	55.5474	47.8365	31.6891	66.9133
403	17.0612	21.0273	15.9515	172.083	235.106	207.217	97.1417	147.097	85.0776	54.3945	62.1715	49.9874	56.8653	42.2258	78.1279	40.8003	26.7055	57.5061	31.7243	43.634	27.9174	32.0837	54.9659	47.4693	31.7244	66.8078
404	17.0263	20.9769	15.9386	170.611	233.716	203.898	95.3791	145.434	84.8494	53.7064	61.4441	50.1023	55.6372	41.6913	78.4325	40.7336	26.3377	56.7674	31.4936	43.3888	27.478	31.8268	54.3428	47.0991	31.752	66.602
405	16.9917	20.9269	15.9265	169.293	232.114	200.386	93.8404	143.716	84.4948	53.0382	60.7045	50.2745	54.488	41.1937	78.8422	40.6571	25.9654	56.0458	31.2725	43.1536	27.0469	31.5716	53.6838	46.7269	31.7685	66.2995
406	16.9575	20.8772	15.9152	168.12	230.314	196.695	92.5334	141.945	84.0474	52.3901	59.953	50.5111	53.4166	40.7326	79.3501	40.5717	25.5897	55.3439	31.0608	42.9285	26.6255	31.3186	53.0089	46.3539	31.7579	65.9164
407	16.9237	20.8279	15.9047	167.082	228.337	192.839	91.4675	140.126	83.5429	51.7623	59.1908	50.8177	52.4213	40.3077	79.9346	40.4786	25.2118	54.6751	30.8587	42.7138	26.2147	31.0681	52.3275	45.9809	31.7147	65.5038
408	16.8903	20.779	15.8951	166.165	226.258	188.834	90.6543	138.264	83.0173	51.1548	58.4238	51.1491	51.5002	39.9185	80.585	40.3786	24.833	54.052	30.6661	42.5096	25.8154	30.8202	51.6425	45.6089	31.6493	65.0747
409	16.8573	20.7305	15.8863	165.358	224.103	184.696	90.1076	136.362	82.4737	50.568	57.658	51.463	50.6511	39.5646	81.2827	40.2729	24.4549	53.4757	30.4832	42.316	25.4283	30.5753	50.9559	45.239	31.5657	64.6271
410	16.8246	20.6824	15.8784	164.648	221.876	180.442	89.8435	134.424	81.9138	50.0019	56.9046	51.751	49.8713	39.2457	81.9552	40.1623	24.0792	52.948	30.3099	42.1332	25.054	30.3334	50.2696	44.8717	31.4651	64.1602
411	16.7922	20.6346	15.8714	164.022	219.58	176.088	89.871	132.454	81.3393	49.4566	56.1678	52.0154	49.1578	38.9614	82.5805	40.0479	23.7077	52.471	30.1464	41.9611	24.6932	30.0948	49.5855	44.508	31.3485	63.6765
412	16.7602	20.5873	15.8654	163.467	217.219	171.651	90.1897	130.456	80.7517	48.9324	55.4702	52.279	48.5075	38.7113	83.1519	39.9307	23.3425	52.0474	29.9928	41.7997	24.3463	29.8595	48.9057	44.1485	31.2171	63.1791
413	16.7286	20.5404	15.8603	162.97	214.794	167.15	90.8531	128.434	80.1527	48.4294	54.8368	52.5396	47.917	38.4951	83.6688	39.8115	22.986	51.6803	29.8492	41.6491	24.0136	29.6278	48.2317	43.7938	31.072	62.6711
414	16.6973	20.4938	15.8561	162.517	212.311	162.602	91.8685	126.391	79.5439	47.9478	54.2719	52.781	47.3827	38.3126	84.1204	39.6914	22.6407	51.3734	29.7159	41.5119	23.6953	29.3996	47.5655	43.4446	30.9145	62.1555
415	16.6664	20.4477	15.853	162.096	209.77	158.024	93.2302	124.331	78.9269	47.488	53.7754	52.998	46.9009	38.1636	84.479	39.5712	22.3095	51.1182	29.5931	41.3903	23.3918	29.1752	46.9086	43.1015	30.7457	61.6353
416	16.6358	20.402	15.8509	161.694	207.176	153.434	94.9728	122.257	78.3031	47.0503	53.3491	53.1832	46.4676	38.0481	84.6981	39.4517	21.9953	50.8942	29.4812	41.2837	23.1029	28.9545	46.2627	42.7648	30.5668	61.1135
417	16.6057	20.3568	15.8499	161.298	204.53	148.849	97.0294	120.173	77.6741	46.635	52.9898	53.3304	46.0788	37.9662	84.7452	39.3338	21.7016	50.7281	29.3804	41.1916	22.829	28.7377	45.6292	42.435	30.379	60.5928
418	16.576	20.3119	15.85	160.898	201.836	144.289	99.1225	118.081	77.0413	46.243	52.6361	53.4367	45.7307	37.9178	84.6187	39.2182	21.4321	50.6528	29.2912	41.1135	22.5699	28.5249	45.0095	42.1126	30.1835	60.0761
419	16.5466	20.2675	15.8512	160.482	199.096	139.77	101.189	115.986	76.4061	45.875	52.2653	53.5181	45.419	37.9035	84.364	39.1056	21.1842	50.6393	29.2141	41.049	22.3256	28.3162	44.405	41.7979	29.9814	59.5658
420	16.5176	20.2236	15.8535	160.039	196.311	135.31	103.108	113.889	75.7699	45.5308	51.8809	53.5518	45.1397	37.9235	84.1002	38.9966	20.9553	50.6714	29.1498	40.9973	22.0962	28.1118	43.8169	41.4913	29.7738	59.0646
421	16.4891	20.1801	15.857	159.56	193.485	130.927	104.799	111.793	75.134	45.2102	51.5299	53.514	44.8888	37.9784	83.8408	38.8919	20.7464	50.737	29.0989	40.9576	21.8817	27.9119	43.2463	41.193	29.5619	58.5746
422	16.4609	20.137	15.8617	159.036	190.619	126.639	106.241	109.702	74.4995	44.9137	51.2312	53.3975	44.6622	38.0692	83.5796	38.792	20.5632	50.7866	29.0622	40.9261	21.6819	27.7169	42.6942	40.9039	29.3467	58.0982
423	16.4331	20.0944	15.8676	158.458	187.715	122.465	107.387	107.617	73.8677	44.6456	50.984	53.2082	44.4559	38.1967	83.301	38.6974	20.4406	50.7903	29.0406	40.9015	21.497	27.5378	42.1617	40.6158	29.1292	57.6372
424	16.4058	20.0523	15.8748	157.82	184.775	118.422	108.232	105.541	73.2397	44.4067	50.7714	52.9599	44.266	38.3621	82.979	38.6085	20.3976	50.7607	29.0339	40.8837	21.3271	27.3865	41.6494	40.3235	28.9104	57.1936
425	16.3788	20.0106	15.8834	157.115	181.8	114.531	108.751	103.476	72.6165	44.1973	50.5667	52.6812	44.0888	38.5669	82.6157	38.5257	20.4456	50.7152	29.0361	40.875	21.1722	27.2619	41.1582	40.036	28.6913	56.769
426	16.3522	19.9695	15.8932	156.337	178.792	110.808	108.955	101.423	71.9992	44.0181	50.3642	52.4132	43.9207	38.8129	82.1968	38.4494	20.5722	50.6572	29.0464	40.8752	21.0327	27.163	40.6888	39.7569	28.4728	56.3649
427	16.3261	19.9288	15.9045	155.481	175.753	107.276	108.853	99.3858	71.3887	43.8689	50.157	52.1614	43.758	39.1019	81.6667	38.3797	20.7444	50.5962	29.0687	40.8783	20.9089	27.0904	40.2416	39.4826	28.2557	55.9825
428	16.3004	19.8886	15.9171	154.543	172.684	103.953	108.563	97.3648	70.7858	43.7354	49.9531	51.9126	43.5975	39.4364	81.0413	38.3169	20.9477	50.5335	29.1089	40.8788	20.8014	27.0453	39.8172	39.2093	28.0407	55.6231
429	16.2751	19.849	15.9312	153.522	169.587	100.861	108.144	95.362	70.1913	43.6225	49.7564	51.6479	43.4359	39.8189	80.3666	38.2612	21.1817	50.4847	29.1686	40.8831	20.7118	27.0195	39.4159	38.9438	27.8288	55.2875
430	16.2502	19.8098	15.9468	152.413	166.463	98.023	107.628	93.3789	69.6061	43.5423	49.5695	51.3603	43.2702	40.2499	79.6615	38.2127	21.4324	50.445	29.2524	40.8828	20.6389	27.007	39.0381	38.6922	27.6205	54.9765
431	16.2257	19.7712	15.964	151.215	163.313	95.4613	107.033	91.4168	69.0309	43.5015	49.3944	51.0672	43.0975	40.7251	78.9432	38.1715	21.6713	50.3933	29.3633	40.8657	20.5761	26.994	38.6839	38.4385	27.4165	54.6906
432	16.2017	19.7331	15.9827	149.928	160.139	93.2013	106.363	89.4771	68.4662	43.5004	49.2338	50.7835	42.9152	41.2461	78.213	38.1375	21.8949	50.3267	29.4969	40.8447	20.5183	26.9742	38.3536	38.1788	27.2175	54.4302
433	16.1781	19.6956	16.0031	148.553	156.943	91.2693	105.625	87.5609	67.9128	43.522	49.0908	50.5048	42.7209	41.8135	77.4718	38.1108	22.1083	50.2396	29.6437	40.8058	20.46	26.9526	38.0471	37.9137	27.0239	54.1955
434	16.1549	19.6586	16.0251	147.088	153.726	89.6881	104.824	85.6692	67.371	43.5478	48.9511	50.232	42.5122	42.428	76.7208	38.0913	22.3069	50.1246	29.794	40.7483	20.404	26.9304	37.7646	37.6583	26.8363	53.9864
435	16.1322	19.6222	16.0489	145.536	150.49	88.4563	103.974	83.8031	66.8416	43.5776	48.8004	49.9732	42.2873	43.0652	75.9609	38.0789	22.4885	49.9829	29.9438	40.6739	20.3404	26.9128	37.5058	37.4218	26.6551	53.8029
436	16.1099	19.5863	16.0744	143.899	147.237	87.5848	103.087	81.9636	66.3248	43.6133	48.6381	49.7279	42.0444	43.715	75.1933	38.0735	22.6523	49.8154	30.0877	40.5825	20.2673	26.8927	37.2708	37.2081	26.4807	53.6446
437	16.088	19.5511	16.1017	142.178	143.969	87.0841	102.166	80.1513	65.8213	43.6569	48.4641	49.4953	41.7818	44.3356	74.4189	38.0751	22.7873	49.6234	30.2197	40.4797	20.1887	26.8709	37.0594	37.0189	26.3136	53.511
438	16.0667	19.5164	16.1309	140.378	140.688	86.9651	101.214	78.3673	65.3313	43.7023	48.2783	49.2747	41.4982	44.907	73.6387	38.0834	22.8827	49.408	30.3388	40.371	20.0964	26.8534	36.8714	36.8484	26.1541	53.4015
439	16.0457	19.4824	16.162	138.501	137.396	87.2664	100.234	76.6121	64.8552	43.7361	48.0804	49.0653	41.1927	45.4158	72.8537	38.0984	22.9402	49.1704	30.4363	40.2501	19.9844	26.8411	36.7065	36.6871	26.0023	53.3152
440	16.0253	19.449	16.1952	136.552	134.096	87.9946	99.2297	74.8866	64.3935	43.7546	47.8707	48.8663	40.8643	45.8381	72.0649	38.1197	22.962	48.9119	30.5106	40.1149	19.8541	26.8265	36.5645	36.5303	25.8587	53.2514
441	16.0053	19.4162	16.2303	134.534	130.791	89.1571	98.2026	73.1915	63.9463	43.7591	47.6488	48.6768	40.5126	46.195	71.2731	38.1474	22.9522	48.6336	30.5595	39.9668	19.7246	26.8105	36.4451	36.3797	25.7235	53.209
442	15.9857	19.384	16.2676	132.453	127.483	90.6857	97.1557	71.5273	63.5142	43.7497	47.4149	48.4961	40.1371	46.4868	70.4794	38.1819	22.9141	48.3369	30.5808	39.808	19.6083	26.7894	36.3481	36.235	25.5968	53.1868
443	15.9667	19.3525	16.307	130.314	124.175	92.4583	96.0916	69.8948	63.0972	43.724	47.1689	48.3233	39.7378	46.7184	69.6846	38.2233	22.8568	48.023	30.5808	39.64	19.5064	26.7544	36.273	36.0716	25.4789	53.1836
444	15.9481	19.3217	16.3486	128.121	120.871	94.3981	95.0129	68.2946	62.6959	43.6784	46.9107	48.1575	39.315	46.8854	68.8895	38.2715	22.788	47.6931	30.5704	39.4636	19.418	26.7058	36.2196	35.8817	25.3707	53.198
445	15.93	19.2916	16.3925	125.881	117.574	96.413	93.922	66.7276	62.3105	43.6149	46.6405	47.998	38.8692	46.9693	68.095	38.3261	22.7211	47.3485	30.5488	39.2796	19.3443	26.6444	36.1877	35.6666	25.2741	53.2287
446	15.9124	19.2622	16.4387	123.599	114.288	98.4563	92.8211	65.1943	61.9412	43.534	46.3581	47.8437	38.401	46.9993	67.302	38.3794	22.6597	46.9905	30.5093	39.0887	19.2867	26.5711	36.177	35.4275	25.1874	53.2743
447	15.8953	19.2335	16.4874	121.281	111.017	100.397	91.7125	63.6955	61.5885	43.4365	46.0637	47.6939	37.9116	46.9791	66.5113	38.4214	22.6033	46.6202	30.4531	38.8918	19.2434	26.4867	36.1873	35.1659	25.1132	53.3348
448	15.8787	19.2055	16.5386	118.934	107.766	102.116	90.5981	62.2321	61.2528	43.324	45.7573	47.5478	37.4025	46.9096	65.7236	38.4641	22.5517	46.239	30.3769	38.6895	19.2104	26.3919	36.2183	34.883	25.0574	53.4172
449	15.8626	19.1783	16.5923	116.564	104.538	103.565	89.4802	60.805	60.9343	43.1979	45.4389	47.4046	36.8751	46.8009	64.9397	38.5029	22.5046	45.848	30.277	38.4826	19.1885	26.2877	36.27	34.5805	25.0129	53.5211
450	15.847	19.1518	16.6487	114.177	101.339	104.755	88.3603	59.4151	60.6336	43.0592	45.1086	47.2634	36.3317	46.65	64.1604	38.5383	22.4617	45.4483	30.1554	38.2719	19.178	26.1749	36.3421	34.2597	24.9712	53.6451
451	15.832	19.1261	16.7078	111.781	98.1734	105.697	87.2404	58.0635	60.3512	42.9084	44.7665	47.1235	35.7744	46.4618	63.3865	38.568	22.4227	45.0411	30.0153	38.0579	19.1795	26.0543	36.4327	33.9221	24.9281	53.7876
452	15.8175	19.1012	16.7697	109.382	95.0474	106.445	86.1221	56.7514	60.0874	42.7465	44.4126	46.9842	35.2062	46.2483	62.6187	38.5952	22.3874	44.6275	29.8637	37.8414	19.1935	25.9267	36.539	33.5694	24.8826	53.9402
453	15.8035	19.0772	16.8345	106.987	91.9665	106.956	85.0068	55.48	59.8431	42.5742	44.0471	46.8447	34.63	46.0119	61.8577	38.6089	22.3555	44.2087	29.7027	37.623	19.2204	25.7929	36.6553	33.203	24.8369	54.0911
454	15.79	19.0539	16.9022	104.603	88.9368	107.201	83.8959	54.2508	59.6187	42.3923	43.6701	46.7044	34.0495	45.7576	61.1044	38.6035	22.3267	43.7855	29.5331	37.4032	19.2606	25.6538	36.7745	32.8244	24.7888	54.2306
455	15.7771	19.0315	16.973	102.238	85.9651	107.177	82.7909	53.0654	59.4151	42.2016	43.2817	46.5627	33.4685	45.4912	60.3593	38.5845	22.3007	43.3591	29.3557	37.1827	19.3144	25.5101	36.8969	32.4352	24.7366	54.3396
456	15.7648	19.01	17.047	99.8988	83.0583	106.899	81.6927	51.939	59.233	42.003	42.8821	46.4188	32.8937	45.2162	59.6234	38.5582	22.2773	42.9304	29.1711	36.962	19.382	25.3624	37.004	32.0369	24.6807	54.4245
457	15.753	18.9894	17.1242	97.5931	80.2238	106.351	80.6025	50.8827	59.0734	41.7971	42.4714	46.2724	32.3374	44.9337	58.8973	38.5381	22.2563	42.5002	28.9803	36.7415	19.4638	25.2116	37.0676	31.631	24.6174	54.4861
458	15.7418	18.9697	17.2048	95.3286	77.4696	105.518	79.5213	49.8962	58.9373	41.5847	42.0499	46.1228	31.8181	44.6444	58.1819	38.5209	22.2373	42.0696	28.7839	36.5217	19.5598	25.0583	37.0843	31.219	24.5461	54.5223
459	15.7312	18.9509	17.2888	93.1132	74.8042	104.401	78.45	48.9797	58.8259	41.3667	41.6178	45.9697	31.3383	44.3505	57.4779	38.5056	22.2202	41.6393	28.5826	36.3031	19.67	24.9032	37.0452	30.8023	24.4631	54.5208
460	15.7211	18.933	17.3764	90.9549	72.2367	103.009	77.3893	48.133	58.7405	41.1437	41.1752	45.8126	30.8979	44.0605	56.7862	38.4925	22.2048	41.2102	28.3773	36.086	19.7945	24.7469	36.9547	30.3824	24.3649	54.4746
461	15.7117	18.9162	17.4676	88.8622	69.7766	101.397	76.3398	47.346	58.6824	40.9165	40.7225	45.6512	30.4972	43.7766	56.1076	38.4813	22.1908	40.7829	28.1686	35.8707	19.9332	24.5899	36.8168	29.9605	24.2529	54.402
462	15.7028	18.9003	17.5626	86.8436	67.4344	99.6487	75.3023	46.6134	58.6534	40.6858	40.2598	45.4852	30.1372	43.4988	55.4432	38.4724	22.1781	40.3582	27.9572	35.6576	20.0859	24.4328	36.632	29.538	24.1278	54.325
463	15.6946	18.8854	17.6615	84.908	65.2213	97.8305	74.2772	45.9337	58.6551	40.4523	39.7876	45.3144	29.8195	43.2274	54.7937	38.4666	22.1664	39.9367	27.7439	35.447	20.2523	24.2761	36.4083	29.1163	23.9949	54.2515
464	15.687	18.8716	17.7644	83.0647	63.1493	95.9567	73.265	45.3058	58.6894	40.2166	39.3062	45.1385	29.5463	42.9626	54.1603	38.4653	22.1556	39.5192	27.5294	35.2391	20.4322	24.1202	36.151	28.6965	23.8589	54.176
465	15.68	18.8589	17.8715	81.3233	61.2312	94.0521	72.2661	44.7278	58.7587	39.9795	38.8159	44.9576	29.3329	42.7046	53.5439	38.468	22.1456	39.1061	27.3143	35.034	20.6252	23.9656	35.8652	28.2799	23.7147	54.1
466	15.6736	18.8473	17.9828	79.6939	59.481	92.1233	71.2808	44.1975	58.8644	39.7414	38.317	44.7715	29.2044	42.4536	52.9458	38.4731	22.1361	38.6979	27.0992	34.832	20.8307	23.8126	35.5511	27.8675	23.5615	54.0231
467	15.6679	18.8367	18.0984	78.187	57.9138	90.1773	70.3093	43.7133	59.0038	39.5031	37.8102	44.5803	29.1548	42.2095	52.3671	38.481	22.127	38.2953	26.8847	34.6333	21.0483	23.6616	35.2207	27.4605	23.4002	53.9405
468	15.6629	18.8274	18.2187	76.8139	56.546	88.2271	69.352	43.2783	59.1542	39.2651	37.2957	44.3841	29.1869	41.9724	51.8091	38.4922	22.1183	37.8987	26.6715	34.4378	21.2774	23.5129	34.8802	27.0599	23.2318	53.8464
469	15.6585	18.8192	18.3436	75.5865	55.4061	86.2971	68.4089	42.896	59.3102	39.028	36.7742	44.1831	29.2977	41.7425	51.2733	38.5072	22.1099	37.5084	26.4602	34.2457	21.5172	23.3667	34.5304	26.6668	23.0573	53.7421
470	15.6548	18.8122	18.4733	74.5171	54.5321	84.3921	67.4803	42.5695	59.4625	38.7921	36.2462	43.9775	29.486	41.5197	50.7612	38.5264	22.1015	37.1249	26.2511	34.057	21.767	23.2233	34.1715	26.282	22.8776	53.6289
471	15.6518	18.8064	18.608	73.6193	53.9382	82.5147	66.5662	42.2849	59.607	38.5581	35.7124	43.7676	29.734	41.3039	50.2742	38.5502	22.0933	36.7486	26.0449	33.8718	22.0261	23.0828	33.8074	25.9064	22.6937	53.5081
472	15.6494	18.8019	18.7478	72.8555	53.6351	80.6674	65.6668	42.032	59.7444	38.3264	35.1733	43.554	29.9945	41.0952	49.8143	38.5789	22.0851	36.3797	25.842	33.69	22.2935	22.9455	33.4392	25.5409	22.5065	53.381
473	15.6478	18.7987	18.8929	72.1877	53.6204	78.8526	64.782	41.8018	59.8648	38.0974	34.6296	43.337	30.2526	40.8936	49.3833	38.613	22.0769	36.0187	25.6429	33.5117	22.5683	22.8113	33.0678	25.1863	22.3168	53.2489
474	15.6469	18.7968	19.0434	71.6172	53.8803	77.0722	63.9121	41.6039	59.9722	37.8715	34.0823	43.1172	30.4976	40.6988	48.9766	38.6527	22.0687	35.6657	25.448	33.3368	22.8496	22.6805	32.6941	24.8434	22.1256	53.1128
475	15.6468	18.7963	19.1996	71.1469	54.3236	75.3282	63.0569	41.4619	60.0676	37.649	33.5321	42.8954	30.7242	40.5108	48.5887	38.6983	22.0605	35.3211	25.2576	33.1653	23.1363	22.5531	32.319	24.5128	21.9337	52.9741
476	15.6474	18.7971	19.3616	70.7843	54.8981	73.622	62.2166	41.3508	60.1529	37.4304	32.98	42.6723	30.9334	40.3296	48.22	38.7501	22.0524	34.985	25.0722	32.997	23.4274	22.429	31.9435	24.1953	21.7418	52.8336
477	15.6487	18.7994	19.5296	70.5336	55.607	71.9552	61.3912	41.2372	60.2287	37.2158	32.4269	42.4488	31.1208	40.1549	47.8709	38.8082	22.0444	34.6578	24.8919	32.8335	23.7218	22.3084	31.5683	23.8915	21.5507	52.6924
478	15.6508	18.8032	19.7037	70.3421	56.4683	70.3288	60.5807	41.1219	60.2735	37.0056	31.8762	42.2258	31.2679	39.9867	47.5422	38.8729	22.0365	34.3396	24.7172	32.6767	24.0183	22.1912	31.1943	23.602	21.3612	52.5515
479	15.6537	18.8085	19.8843	70.1962	57.4685	68.7438	59.7853	41.0045	60.2836	36.8	31.3408	42.0045	31.3661	39.8247	47.2346	38.9442	22.029	34.0306	24.5482	32.5264	24.3159	22.0774	30.8223	23.3274	21.1739	52.4116
480	15.6574	18.8153	20.0714	70.0862	58.5835	67.2009	59.0051	40.8837	60.2417	36.5991	30.8236	41.786	31.4094	39.6689	46.9493	39.0223	22.0219	33.7311	24.3852	32.3823	24.6134	21.967	30.4531	23.0683	20.9895	52.2737
481	15.6619	18.8236	20.2653	70.0051	59.7989	65.7007	58.2401	40.7529	60.1557	36.4033	30.3257	41.5717	31.4012	39.5191	46.6876	39.1071	22.0154	33.4412	24.2283	32.2438	24.9097	21.8599	30.0873	22.8253	20.8086	52.1384
482	15.6672	18.8336	20.4663	69.9543	61.1069	64.2435	57.4905	40.6097	60.0644	36.2126	29.8513	41.3629	31.3485	39.375	46.4495	39.1987	22.0097	33.1616	24.0778	32.108	25.2035	21.7564	29.7257	22.5985	20.6316	52.0063
483	15.6734	18.8453	20.6745	69.9561	62.4594	62.8296	56.7565	40.4375	59.9606	36.0271	29.402	41.1613	31.2587	39.2366	46.2302	39.2971	22.005	32.9014	23.9337	31.9741	25.4939	21.6579	29.3689	22.3778	20.4592	51.8781
484	15.6804	18.8586	20.8902	70.016	63.7739	61.459	56.0384	40.2384	59.8483	35.8469	28.9813	40.9686	31.1299	39.1036	46.0298	39.4021	22.0016	32.6637	23.7962	31.842	25.7818	21.5667	29.0175	22.1556	20.2917	51.7543
485	15.6882	18.8737	21.1136	70.13	65.0048	60.1315	55.3363	40.0206	59.7222	35.6722	28.5929	40.7866	30.9595	38.9759	45.8387	39.5138	21.9997	32.4486	23.6654	31.7113	26.0642	21.4829	28.6721	21.9289	20.1296	51.6353
486	15.697	18.8906	21.345	70.2881	66.117	58.8468	54.6507	39.7939	59.583	35.5029	28.2373	40.6149	30.7651	38.8534	45.6544	39.6318	21.9997	32.2561	23.5412	31.5819	26.3313	21.4026	28.3332	21.6998	19.9733	51.5214
487	15.7066	18.9093	21.5846	70.4859	67.1066	57.6045	53.9818	39.5597	59.4361	35.339	27.9169	40.4475	30.561	38.7359	45.4759	39.7561	22.0019	32.0863	23.4237	31.4533	26.5782	21.3244	28.0013	21.4663	19.823	51.413
488	15.7172	18.9299	21.8321	70.6773	67.9537	56.404	53.3303	39.3134	59.2825	35.1806	27.6393	40.2854	30.3486	38.6233	45.2957	39.8864	22.0068	31.9391	23.3129	31.3243	26.8053	21.2496	27.6767	21.2324	19.679	51.3104
489	15.7287	18.9524	22.0874	70.8367	68.6351	55.2448	52.6964	39.052	59.1127	35.0276	27.4058	40.1306	30.1283	38.5154	45.1078	40.0225	22.0148	31.8149	23.2088	31.194	27.0136	21.1767	27.36	20.9985	19.5416	51.2136
490	15.7411	18.977	22.3506	70.9611	69.132	54.1261	52.081	38.7803	58.9212	34.8799	27.2182	39.9819	29.901	38.4122	44.9109	40.164	22.0263	31.7137	23.1114	31.0611	27.1978	21.0992	27.0514	20.7645	19.4109	51.1229
491	15.7545	19.0035	22.622	71.0652	69.4302	53.0469	51.4845	38.5024	58.7075	34.7375	27.0588	39.8392	29.6689	38.3136	44.7026	40.3107	22.042	31.6357	23.0205	30.9252	27.3524	21.0156	26.7512	20.533	19.2871	51.0381
492	15.7688	19.0321	22.9011	71.1764	69.5213	52.0065	50.9079	38.219	58.4726	34.6004	26.9173	39.7009	29.4332	38.2195	44.4923	40.4623	22.0623	31.5821	22.9361	30.7872	27.4763	20.925	26.4598	20.3013	19.1702	50.9594
493	15.7842	19.0629	23.1857	71.2891	69.4251	51.0038	50.3518	37.9305	58.2172	34.4683	26.7928	39.5669	29.1939	38.1299	44.2919	40.6182	22.088	31.5521	22.8582	30.6494	27.5614	20.8321	26.1773	20.0674	19.0604	50.8867
494	15.8005	19.0959	23.4752	71.3824	69.1627	50.0377	49.8173	37.6374	57.9314	34.3412	26.6851	39.4399	28.9514	38.0448	44.0965	40.7783	22.1197	31.5441	22.7865	30.5127	27.6068	20.7364	25.9039	19.8374	18.9577	50.8197
495	15.8179	19.1311	23.7687	71.4332	68.7375	49.1073	49.3055	37.3402	57.6163	34.2189	26.5938	39.3248	28.7056	37.9643	43.9141	40.942	22.1574	31.5546	22.7206	30.3748	27.6181	20.6379	25.6398	19.6163	18.862	50.7585
496	15.8364	19.1687	24.065	71.4244	68.1913	48.2115	48.8174	37.0395	57.283	34.1014	26.5132	39.2057	28.457	37.8883	43.7406	41.1089	22.2011	31.5854	22.6602	30.2338	27.5984	20.5397	25.3852	19.4023	18.7734	50.7027
497	15.8559	19.2086	24.3635	71.3265	67.5613	47.349	48.3545	36.7356	56.9409	33.9882	26.4414	39.0615	28.2056	37.817	43.5713	41.2785	22.2553	31.6347	22.6082	30.0879	27.5571	20.4447	25.14	19.1919	18.692	50.6521
498	15.8765	19.251	24.6617	71.1402	66.8456	46.5188	47.9182	36.4292	56.5906	33.8786	26.3677	38.8995	27.9516	37.7506	43.4133	41.4505	22.3259	31.7065	22.5644	29.9329	27.5023	20.3539	24.9044	18.9865	18.6192	50.6065
499	15.8982	19.2959	24.9586	70.867	66.0781	45.7199	47.51	36.1206	56.2324	33.772	26.2926	38.7205	27.6953	37.6892	43.2657	41.6242	22.4126	31.7842	22.5281	29.7706	27.438	20.2681	24.6784	18.783	18.5549	50.5654
500	15.9211	19.3434	25.2537	70.5065	65.2855	44.951	47.1316	35.8102	55.8668	33.6682	26.2234	38.5349	27.4369	37.6331	43.1234	41.7994	22.5191	31.8636	22.4985	29.6024	27.3652	20.1863	24.462	18.5699	18.4987	50.5286
501	15.9451	19.3935	25.5439	70.0607	64.4665	44.2112	46.7844	35.4985	55.4944	33.567	26.1667	38.3482	27.1764	37.5825	42.9808	41.9754	22.6482	31.9413	22.4766	29.427	27.2843	20.1062	24.2552	18.3527	18.4506	50.4956
502	15.9703	19.4463	25.8278	69.537	63.6208	43.4993	46.4578	35.186	55.1155	33.4723	26.1233	38.1638	26.9142	37.5379	42.8252	42.1517	22.8	32.0133	22.4621	29.2432	27.2031	20.0239	24.0579	18.1417	18.4111	50.4662
503	15.9967	19.5019	26.1046	68.97	62.7597	42.8145	46.1472	34.8729	54.7309	33.3856	26.0949	37.9768	26.6504	37.4996	42.6381	42.328	22.9781	32.0753	22.455	29.0505	27.1241	19.9387	23.8702	17.9404	18.3801	50.4398
504	16.0243	19.5604	26.3718	68.3872	61.8935	42.1558	45.8529	34.5596	54.3409	33.3066	26.0768	37.7887	26.3852	37.4681	42.4208	42.5037	23.187	32.1208	22.4552	28.8505	27.0492	19.8486	23.6919	17.7497	18.3576	50.4162
505	16.0531	19.6219	26.6285	67.7901	61.0214	41.5223	45.5753	34.2465	53.9463	33.2367	26.0635	37.6037	26.1187	37.4439	42.1777	42.6783	23.4168	32.1522	22.4625	28.644	26.9808	19.7534	23.5231	17.5694	18.3434	50.3948
506	16.0832	19.6863	26.8749	67.1817	60.1426	40.9133	45.3274	33.9339	53.5474	33.1732	26.0528	37.4228	25.8512	37.4276	41.917	42.8515	23.6524	32.1742	22.4762	28.4318	26.9197	19.6498	23.3636	17.3898	18.3374	50.3753
507	16.1146	19.7539	27.1108	66.5794	59.2568	40.328	45.1424	33.6222	53.145	33.1133	26.0411	37.2418	25.5828	37.4197	41.6445	43.0227	23.8883	32.1881	22.4939	28.2144	26.8656	19.5377	23.2134	17.2088	18.3356	50.3578
508	16.1473	19.8247	27.3362	65.9884	58.3638	39.7659	45.0136	33.3116	52.7396	33.0595	26.028	37.0638	25.3137	37.4192	41.3622	43.1917	24.119	32.1961	22.515	27.9926	26.8156	19.4181	23.0724	17.0269	18.3363	50.3429
509	16.1814	19.8987	27.5509	65.4087	57.464	39.2265	44.9241	33.0024	52.3319	33.0141	26.0093	36.8995	25.044	37.4261	41.0707	43.3593	24.3411	32.2023	22.5376	27.7671	26.7704	19.2915	22.9406	16.8446	18.3384	50.3264
510	16.2169	19.9762	27.7558	64.8403	56.5581	38.7093	44.8678	32.6948	51.9223	32.9788	25.9844	36.7532	24.774	37.4414	40.7709	43.5242	24.5554	32.2037	22.5573	27.5385	26.731	19.1587	22.818	16.6624	18.3408	50.3018
511	16.2537	20.0571	27.9504	64.2832	55.6469	38.2142	44.84	32.3892	51.5115	32.9572	25.9513	36.6227	24.5038	37.466	40.4638	43.6866	24.7592	32.1962	22.5712	27.3075	26.6985	19.0204	22.7053	16.4808	18.3418	50.2761
512	16.292	20.1416	28.135	63.7373	54.7321	37.7409	44.8358	32.0856	51.1002	32.9515	25.9098	36.508	24.2335	37.4999	40.1511	43.8494	24.9455	32.1788	22.5845	27.0747	26.6738	18.8773	22.6048	16.3002	18.3361	50.2506
513	16.3317	20.2297	28.3108	63.2025	53.8153	37.2894	44.8334	31.7844	50.6889	32.9526	25.8602	36.4104	23.9633	37.5433	39.835	44.0119	25.1053	32.1509	22.5985	26.8407	26.658	18.73	22.519	16.121	18.3227	50.2279
514	16.3729	20.3216	28.4777	62.6787	52.899	36.86	44.8054	31.4857	50.2782	32.9526	25.8025	36.3259	23.6933	37.5937	39.5158	44.1719	25.238	32.1129	22.6146	26.6061	26.6518	18.5794	22.4486	15.9436	18.3006	50.2092
515	16.4156	20.4174	28.6354	62.1656	51.9972	36.4529	44.7532	31.1897	49.8687	32.9515	25.737	36.24	23.4238	37.6363	39.1943	44.3181	25.3434	32.0654	22.6356	26.3714	26.656	18.4259	22.3944	15.7685	18.2702	50.1972
516	16.4599	20.5171	28.7837	61.6632	51.1276	36.0685	44.6856	30.8965	49.461	32.9521	25.664	36.1509	23.1548	37.6554	38.8708	44.4169	25.4212	32.0089	22.6617	26.1372	26.6715	18.2703	22.3542	15.5959	18.2303	50.1935
517	16.5057	20.621	28.9225	61.171	50.2896	35.7075	44.6154	30.6063	49.0558	32.9523	25.5835	36.0587	22.8865	37.6492	38.546	44.4648	25.4724	31.9445	22.6863	25.904	26.699	18.1131	22.3265	15.4262	18.1824	50.1802
518	16.5532	20.7291	29.053	60.689	49.4828	35.3708	44.5453	30.3192	48.6535	32.9527	25.496	35.9635	22.619	37.6267	38.2204	44.4693	25.5032	31.8745	22.7068	25.6722	26.7389	17.955	22.3114	15.2597	18.1276	50.1496
519	16.6023	20.8415	29.1765	60.2167	48.7063	35.0593	44.4742	30.0354	48.2548	32.9529	25.4015	35.8656	22.3526	37.592	37.8945	44.4521	25.5151	31.7994	22.723	25.4424	26.7919	17.7964	22.309	15.0966	18.0681	50.1099
520	16.653	20.9577	29.2969	59.7539	47.9595	34.7743	44.3872	29.7549	47.8602	32.95	25.3003	35.765	22.0872	37.5439	37.5689	44.414	25.511	31.72	22.7359	25.2149	26.8584	17.6378	22.3195	14.9372	18.0048	50.0667
521	16.7055	21.077	29.4157	59.3003	47.2415	34.5172	44.2889	29.4779	47.4704	32.945	25.1927	35.6619	21.8232	37.4812	37.2441	44.354	25.5029	31.6368	22.7454	24.9901	26.9388	17.4799	22.3342	14.7818	17.9377	50.0221
522	16.7597	21.1994	29.5339	58.8556	46.5514	34.2897	44.1784	29.2045	47.0858	32.9383	25.0789	35.5566	21.5605	37.4055	36.9205	44.2742	25.491	31.5505	22.7516	24.7684	27.0334	17.3229	22.3425	14.6305	17.8661	49.9794
523	16.8157	21.3249	29.6533	58.4192	45.8882	34.0938	44.0561	28.9346	46.7069	32.9303	24.9591	35.449	21.2994	37.3171	36.5988	44.1764	25.4755	31.4615	22.7551	24.5501	27.1423	17.1674	22.3423	14.4834	17.7909	49.9383
524	16.8736	21.4536	29.7739	57.991	45.2511	33.9316	43.9226	28.6685	46.3344	32.9216	24.8336	35.3392	21.0401	37.2167	36.2793	44.0629	25.4571	31.3705	22.7562	24.3354	27.2657	17.0138	22.3263	14.3408	17.7134	49.8945
525	16.9332	21.5856	29.8963	57.5706	44.6388	33.8055	43.7816	28.4062	45.9688	32.9122	24.7027	35.2275	20.7825	37.1063	35.9625	43.9345	25.4369	31.278	22.7553	24.1247	27.4036	16.8624	22.2913	14.2027	17.6346	49.8426
526	16.9948	21.721	30.0207	57.1575	44.0504	33.7187	43.6419	28.1477	45.6105	32.8961	24.5665	35.1139	20.527	36.9877	35.6489	43.7921	25.4154	31.1845	22.7527	23.9182	27.556	16.7136	22.2415	14.0692	17.5555	49.7823
527	17.0583	21.8602	30.1472	56.7514	43.4848	33.6762	43.5048	27.8931	45.26	32.8717	24.4252	34.9985	20.2736	36.8533	35.3389	43.6364	25.3928	31.0907	22.7487	23.7161	27.7227	16.5677	22.1814	13.9405	17.4773	49.7092
528	17.1238	22.0034	30.2774	56.3518	42.9408	33.6806	43.366	27.6425	44.9178	32.8395	24.2792	34.8813	20.0226	36.7024	35.033	43.4683	25.3694	30.997	22.7438	23.5185	27.9035	16.4248	22.1113	13.8165	17.4008	49.6189
529	17.1913	22.1505	30.4115	55.9585	42.4173	33.7313	43.2213	27.396	44.5845	32.8001	24.1287	34.7624	19.774	36.5372	34.7315	43.2902	25.3453	30.9039	22.7384	23.3256	28.098	16.2854	22.0337	13.6973	17.3271	49.5123
530	17.2609	22.3008	30.5496	55.571	41.9131	33.8281	43.0716	27.1537	44.2604	32.7544	23.9738	34.6418	19.528	36.3603	34.4349	43.1064	25.3206	30.8119	22.7327	23.1375	28.306	16.1495	21.9517	13.583	17.257	49.3905
531	17.3326	22.4541	30.6918	55.1889	41.4272	33.9709	42.9142	26.9155	43.946	32.7028	23.8149	34.5197	19.2849	36.1815	34.1435	42.9179	25.2956	30.7215	22.7273	22.9542	28.5268	16.0174	21.8663	13.4735	17.1916	49.2545
532	17.4065	22.6104	30.8381	54.8119	40.9583	34.1603	42.7472	26.6817	43.6418	32.6459	23.652	34.396	19.0448	36.0085	33.8576	42.7257	25.2705	30.6331	22.7225	22.7759	28.7601	15.8892	21.7786	13.3688	17.1315	49.1053
533	17.4825	22.7699	30.9886	54.4396	40.5054	34.397	42.5709	26.4523	43.3481	32.584	23.4855	34.2708	18.8078	35.8415	33.5777	42.5307	25.2453	30.5472	22.7185	22.6024	29.0052	15.7651	21.6892	13.269	17.0775	48.9439
534	17.5608	22.9326	31.1432	54.0717	40.0672	34.6805	42.3857	26.2273	43.0655	32.5176	23.3154	34.144	18.5742	35.6743	33.304	42.3331	25.2203	30.4641	22.7157	22.4339	29.2615	15.6451	21.598	13.1741	17.0304	48.7714
535	17.6414	23.0982	31.302	53.7077	39.6428	34.9952	42.192	26.007	42.7942	32.4471	23.1421	34.0157	18.3442	35.5052	33.0369	42.1339	25.1955	30.3842	22.7144	22.2702	29.5282	15.5292	21.5054	13.0839	16.9907	48.5887
536	17.7243	23.2666	31.4651	53.3474	39.2309	35.3374	41.99	25.7915	42.5347	32.3731	22.9657	33.8859	18.118	35.3311	32.7766	41.9336	25.1712	30.3079	22.7149	22.1114	29.8045	15.4177	21.4118	12.9986	16.9591	48.3968
537	17.8096	23.436	31.6325	52.9905	38.8305	35.7114	41.7803	25.5809	42.2873	32.2959	22.7864	33.7545	17.8959	35.149	32.5234	41.7332	25.1475	30.2355	22.7174	21.9573	30.0898	15.3104	21.3159	12.9181	16.936	48.1966
538	17.8974	23.6058	31.8042	52.6366	38.4407	36.1267	41.5632	25.3754	42.0525	32.216	22.6044	33.6215	17.678	34.9595	32.2776	41.5332	25.1244	30.1674	22.7221	21.808	30.383	15.2074	21.2195	12.8424	16.9219	47.9892
539	17.9877	23.7738	31.9804	52.2855	38.0603	36.5863	41.339	25.1752	41.8307	32.1338	22.4198	33.487	17.4647	34.7631	32.0394	41.3343	25.1021	30.1038	22.7294	21.6644	30.6834	15.1087	21.125	12.7714	16.9171	47.7754
540	18.0805	23.9395	32.161	51.9369	37.6884	37.0792	41.1081	24.9805	41.6221	32.0498	22.2328	33.3508	17.2561	34.5604	31.8091	41.1372	25.0807	30.0449	22.7393	21.5267	30.99	15.0142	21.0329	12.7054	16.922	47.556
541	18.176	24.1028	32.3461	51.5905	37.3241	37.593	40.871	24.7916	41.4271	31.9643	22.0436	33.2129	17.0527	34.3521	31.5869	40.9424	25.0603	29.991	22.752	21.3948	31.3029	14.924	20.9435	12.6441	16.9366	47.332
542	18.2741	24.2648	32.5357	51.2462	36.9666	38.1056	40.6281	24.6056	41.2461	31.8779	21.8524	33.0733	16.8547	34.1388	31.373	40.7504	25.041	29.9423	22.7677	21.2683	31.6221	14.838	20.8574	12.5879	16.9612	47.1041
543	18.3749	24.426	32.7299	50.9037	36.6149	38.5932	40.3797	24.4172	41.0794	31.7908	21.6592	32.9319	16.6624	33.921	31.1675	40.5617	25.0228	29.899	22.7864	21.1464	31.9464	14.756	20.7749	12.5367	16.9957	46.8732
544	18.4786	24.5864	32.9288	50.5628	36.2684	39.0544	40.1264	24.226	40.9275	31.7035	21.4642	32.7887	16.4762	33.6995	30.9707	40.3767	25.0058	29.8613	22.8083	21.0289	32.2754	14.6782	20.6965	12.4906	17.0402	46.6399
545	18.5851	24.7464	33.1324	50.2235	35.9262	39.4733	39.8684	24.0316	40.7905	31.6163	21.2676	32.6437	16.2965	33.4753	30.7828	40.1959	24.9902	29.8293	22.8334	20.9155	32.6084	14.6044	20.6225	12.4499	17.0946	46.405
546	18.6946	24.906	33.3408	49.8855	35.5878	39.8395	39.6062	23.8361	40.669	31.5297	21.0695	32.4967	16.1235	33.2511	30.6038	40.0194	24.9758	29.803	22.8616	20.8048	32.9344	14.5347	20.5533	12.4144	17.1586	46.1691
547	18.807	25.065	33.554	49.5488	35.2524	40.1472	39.3402	23.6463	40.5631	31.4439	20.8701	32.3477	15.9572	33.0276	30.434	39.8477	24.9629	29.7826	22.8931	20.6957	33.25	14.4673	20.4892	12.3839	17.2321	45.933
548	18.9225	25.2238	33.7721	49.2133	34.9197	40.39	39.0709	23.4621	40.4734	31.3593	20.6694	32.1967	15.7975	32.805	30.2736	39.6808	24.9514	29.7682	22.9277	20.5878	33.5519	14.3998	20.4305	12.3546	17.3147	45.6971
549	19.0411	25.3813	33.9952	48.879	34.589	40.5683	38.7986	23.2832	40.4001	31.2761	20.4676	32.0435	15.6447	32.5836	30.1226	39.5191	24.9413	29.7598	22.9653	20.4811	33.8356	14.3309	20.3775	12.329	17.406	45.462
550	19.1629	25.5371	34.2233	48.5458	34.2601	40.6789	38.5237	23.1112	40.3436	31.1948	20.2648	31.8883	15.4988	32.3636	29.9812	39.3627	24.9327	29.7574	23.006	20.3753	34.1016	14.2602	20.3305	12.3077	17.5056	45.2282
551	19.288	25.6904	34.4564	48.2138	33.9324	40.7297	38.2466	22.954	40.3042	31.1156	20.0611	31.7308	15.361	32.1452	29.8496	39.2115	24.9256	29.761	23.0496	20.2697	34.3494	14.1881	20.2896	12.2934	17.613	44.9963
552	19.4164	25.8405	34.6948	47.8831	33.6059	40.7341	37.9678	22.816	40.2825	31.0386	19.8567	31.5711	15.2324	31.9286	29.7279	39.0658	24.92	29.7706	23.0959	20.1619	34.5789	14.1145	20.2552	12.2915	17.7277	44.7666
553	19.5482	25.9872	34.9384	47.5536	33.2802	40.6968	37.6875	22.6962	40.2788	30.9643	19.6517	31.4092	15.1115	31.714	29.6162	38.9255	24.9159	29.7861	23.1447	20.05	34.79	14.0394	20.2273	12.3021	17.8496	44.5395
554	19.6835	26.1322	35.1873	47.2257	32.9553	40.6228	37.4063	22.5915	40.2934	30.8928	19.4462	31.245	14.997	31.5014	29.5119	38.7906	24.9132	29.8075	23.1959	19.9324	34.9838	13.9617	20.2061	12.3254	17.9778	44.3154
555	19.8225	26.2758	35.4416	46.8993	32.6311	40.5221	37.1244	22.5009	40.3247	30.8243	19.2403	31.0785	14.8902	31.291	29.4136	38.6609	24.9121	29.8348	23.2492	19.8094	35.1634	13.8788	20.1918	12.3583	18.1117	44.0946
556	19.9651	26.4179	35.7014	46.5748	32.3076	40.3995	36.8423	22.4236	40.3642	30.7591	19.0362	30.9097	14.794	31.083	29.3214	38.5364	24.9125	29.8678	23.3043	19.6815	35.3263	13.7924	20.1843	12.3994	18.2504	43.8774
557	20.1114	26.5587	35.9668	46.2523	31.9851	40.2556	36.5602	22.3548	40.4094	30.6972	18.8364	30.7386	14.7109	30.8772	29.235	38.417	24.9143	29.9065	23.361	19.5495	35.4769	13.707	20.1837	12.449	18.393	43.6639
558	20.2616	26.6982	36.2379	45.9321	31.6636	40.0962	36.2786	22.2942	40.4602	30.6388	18.641	30.5652	14.6413	30.6739	29.1542	38.3024	24.9175	29.9507	23.419	19.4143	35.6173	13.627	20.1902	12.5067	18.5385	43.4545
559	20.4157	26.8343	36.5148	45.6146	31.3435	39.9257	35.9979	22.2452	40.5135	30.5842	18.45	30.3897	14.5793	30.473	29.0787	38.1925	24.9222	30.0002	23.4779	19.2771	35.7477	13.5527	20.2035	12.5728	18.683	43.2492
560	20.5738	26.9657	36.7975	45.3001	31.0252	39.745	35.7182	22.2106	40.5623	30.5333	18.2633	30.2119	14.5251	30.2746	29.0086	38.0869	24.9282	30.0551	23.5374	19.1367	35.8678	13.4837	20.2237	12.6484	18.8253	43.0482
561	20.736	27.093	37.0863	44.989	30.7092	39.5543	35.44	22.1915	40.606	30.4864	18.08	30.0322	14.4829	30.0786	28.9443	37.9855	24.9357	30.115	23.5972	18.9917	35.9776	13.4191	20.2508	12.7322	18.9648	42.8516
562	20.9025	27.218	37.3811	44.6818	30.3961	39.3459	35.1636	22.1834	40.6426	30.4434	17.9003	29.8504	14.4531	29.885	28.8854	37.888	24.9444	30.18	23.6568	18.8418	36.0773	13.3585	20.2845	12.8207	19.1007	42.6596
563	21.0732	27.3422	37.6821	44.3789	30.0865	39.1188	34.8893	22.1769	40.6695	30.4044	17.7242	29.6668	14.4332	29.6939	28.8317	37.7939	24.9545	30.2512	23.7158	18.6875	36.1672	13.3022	20.3248	12.9043	19.2335	42.472
564	21.2484	27.4661	37.9895	44.081	29.7812	38.8801	34.6174	22.1698	40.6879	30.3696	17.5566	29.4816	14.42	29.5051	28.7781	37.7031	24.9659	30.3291	23.7739	18.5304	36.2476	13.2505	20.3715	12.9827	19.3664	42.289
565	21.4281	27.5901	38.3034	43.7886	29.4811	38.6437	34.3482	22.1613	40.7027	30.3389	17.4	29.2951	14.4125	29.3186	28.72	37.6151	24.9785	30.4135	23.8305	18.371	36.3207	13.2019	20.4244	13.0586	19.4971	42.1106
566	21.6124	27.7167	38.6238	43.5024	29.1873	38.4101	34.0819	22.1515	40.7151	30.3122	17.254	29.1104	14.4108	29.1343	28.6574	37.5295	24.9924	30.5042	23.8854	18.2099	36.3875	13.1525	20.4832	13.1352	19.622	41.9366
567	21.8015	27.8484	38.951	43.2231	28.9009	38.1798	33.8189	22.1456	40.7208	30.2898	17.1177	28.9303	14.4137	28.9522	28.5896	37.4461	25.0075	30.601	23.9379	18.0476	36.448	13.1025	20.5477	13.2129	19.7379	41.7671
568	21.9954	27.9858	39.285	42.9515	28.6231	37.9533	33.5594	22.1448	40.7069	30.2714	16.9912	28.7568	14.4176	28.7721	28.515	37.3644	25.0239	30.7038	23.9899	17.8848	36.5025	13.0534	20.6177	13.2927	19.8407	41.6019
569	22.1943	28.1291	39.6261	42.6885	28.3553	37.7311	33.3037	22.1498	40.6657	30.2571	16.8745	28.5927	14.421	28.5939	28.4304	37.2841	25.0414	30.8131	24.0446	17.7226	36.5565	13.0029	20.6928	13.3789	19.9302	41.4409
570	22.3983	28.2781	39.9744	42.4348	28.099	37.5129	33.052	22.1621	40.593	30.2468	16.7711	28.4389	14.4198	28.4175	28.3348	37.2047	25.0602	30.9305	24.0986	17.5614	36.6181	12.9505	20.7727	13.4722	20.0095	41.2838
571	22.6075	28.4329	40.3301	42.1917	27.8559	37.2955	32.8045	22.1816	40.4929	30.2404	16.6831	28.2947	14.4101	28.2429	28.2275	37.1277	25.0802	31.0558	24.1521	17.4019	36.6874	12.8967	20.857	13.5727	20.0777	41.1279
572	22.822	28.5933	40.6932	41.96	27.6278	37.0785	32.5615	22.2074	40.3665	30.2379	16.6087	28.1595	14.3883	28.0698	28.1125	37.0563	25.1014	31.1889	24.206	17.2445	36.7648	12.8419	20.9455	13.6806	20.1345	40.9708
573	23.042	28.7594	41.0641	41.7409	27.4168	36.8618	32.3232	22.237	40.2152	30.2392	16.5467	28.0342	14.3548	27.8982	27.9885	36.9907	25.124	31.3235	24.2621	17.0894	36.8505	12.7864	21.0376	13.796	20.1784	40.8126
574	23.2677	28.9311	41.4429	41.5356	27.224	36.6456	32.0897	22.2656	40.0385	30.2442	16.4969	27.9192	14.3122	27.7279	27.8549	36.9344	25.1478	31.45	24.3214	16.9373	36.9448	12.7306	21.1331	13.9189	20.2115	40.6569
575	23.499	29.1084	41.8298	41.3455	27.0506	36.4298	31.8614	22.2934	39.8373	30.2528	16.4594	27.8157	14.264	27.5588	27.7139	36.8876	25.1724	31.5641	24.3836	16.7883	37.0478	12.675	21.2314	14.0492	20.2367	40.505
576	23.7363	29.2912	42.2249	41.1718	26.8976	36.2145	31.6384	22.3216	39.6154	30.2648	16.4347	27.7289	14.2125	27.3908	27.5679	36.8485	25.1991	31.6656	24.4482	16.6429	37.1595	12.6198	21.3322	14.1871	20.2554	40.3521
577	23.9796	29.4794	42.6286	41.0163	26.7623	35.9999	31.4209	22.3505	39.373	30.2801	16.421	27.6598	14.1581	27.2237	27.4207	36.8174	25.2296	31.7586	24.5145	16.5015	37.2802	12.5655	21.435	14.3323	20.2682	40.1961
578	24.229	29.6731	43.041	40.8803	26.6427	35.7859	31.2091	22.3797	39.1108	30.2986	16.4119	27.5984	14.1021	27.0574	27.2708	36.7935	25.2654	31.8411	24.5812	16.3642	37.4096	12.5123	21.5393	14.4847	20.2756	40.0369
579	24.4848	29.8721	43.4623	40.7612	26.5379	35.5726	31.0031	22.4076	38.8301	30.3201	16.3984	27.5394	14.0447	26.8917	27.1166	36.7726	25.3083	31.9047	24.6479	16.2313	37.5479	12.4605	21.6448	14.6443	20.2779	39.8763
580	24.747	30.0765	43.8929	40.6552	26.4348	35.3601	30.8031	22.434	38.536	30.3445	16.379	27.4854	13.9858	26.7266	26.9582	36.7422	25.36	31.9514	24.7139	16.1032	37.695	12.4105	21.7511	14.8109	20.2764	39.7144
581	25.0151	30.2862	44.3328	40.5632	26.3402	35.1486	30.6094	22.4591	38.2297	30.3716	16.357	27.4378	13.9258	26.562	26.7959	36.6991	25.42	31.9805	24.7798	15.9801	37.8506	12.3625	21.8592	14.984	20.2724	39.5513
582	25.2892	30.501	44.7825	40.4958	26.2556	34.9381	30.422	22.4829	37.9127	30.4013	16.3337	27.3953	13.8648	26.3977	26.6329	36.6411	25.4868	31.9916	24.8472	15.862	38.0146	12.3169	21.9693	15.1637	20.2665	39.3861
583	25.5695	30.721	45.2422	40.4572	26.1801	34.7287	30.241	22.5054	37.5901	30.4334	16.3097	27.3561	13.8031	26.2337	26.4705	36.5689	25.5589	31.9863	24.9167	15.7492	38.1867	12.2737	22.0809	15.3494	20.2591	39.2179
584	25.8558	30.9461	45.7121	40.4447	26.1247	34.5206	30.0668	22.5268	37.2634	30.4677	16.2854	27.3218	13.741	26.0698	26.3066	36.4847	25.6351	31.9672	24.9874	15.6419	38.3667	12.2333	22.1949	15.5408	20.2508	39.0472
585	26.1477	31.1762	46.1926	40.4571	26.0941	34.3138	29.8994	22.547	36.9318	30.5039	16.2614	27.2947	13.6787	25.906	26.1395	36.3836	25.7164	31.939	25.0591	15.54	38.5542	12.1958	22.314	15.7377	20.2422	38.8751
586	26.4451	31.4113	46.684	40.4887	26.0837	34.1085	29.7389	22.5661	36.5958	30.5413	16.2361	27.2691	13.6164	25.7423	25.9698	36.2576	25.8049	31.9017	25.131	15.4438	38.7488	12.1614	22.437	15.9395	20.2336	38.7024
587	26.7481	31.6514	47.1865	40.5381	26.0921	33.9048	29.5855	22.5843	36.2559	30.5792	16.2093	27.2439	13.5544	25.5786	25.7982	36.1084	25.9011	31.8556	25.1996	15.3532	38.9501	12.1303	22.5603	16.1458	20.2255	38.5299
588	27.0569	31.8962	47.7005	40.6046	26.118	33.7029	29.4394	22.6015	35.9128	30.6128	16.1803	27.2226	13.4929	25.4149	25.6253	35.9406	26.0036	31.8011	25.2648	15.2683	39.1576	12.1025	22.6835	16.3561	20.2184	38.3531
589	27.3717	32.1459	48.2264	40.6878	26.157	33.5029	29.3007	22.6178	35.567	30.6417	16.1471	27.2059	13.4322	25.2512	25.4516	35.7557	26.1107	31.7386	25.3271	15.189	39.3707	12.0781	22.8037	16.5699	20.2127	38.167
590	27.6925	32.4004	48.7644	40.7911	26.2061	33.3049	29.1696	22.6333	35.2192	30.6666	16.11	27.1937	13.3723	25.0875	25.2775	35.5559	26.2147	31.6693	25.3876	15.1154	39.589	12.0573	22.9187	16.7866	20.2088	37.9724
591	28.0178	32.6595	49.3151	40.9076	26.2593	33.1092	29.0462	22.6481	34.8697	30.6878	16.0693	27.185	13.3136	24.9254	25.1032	35.343	26.3067	31.5934	25.4449	15.0473	39.8117	12.0401	23.0289	17.0058	20.2071	37.7701
592	28.3456	32.9232	49.8787	41.0317	26.3013	32.9159	28.9306	22.6621	34.5193	30.7049	16.0254	27.1796	13.2563	24.7655	24.9293	35.1178	26.389	31.5109	25.4978	14.9847	40.0384	12.0264	23.1346	17.2267	20.2078	37.5609
593	28.6756	33.1915	50.4557	41.1467	26.3284	32.7251	28.8231	22.6756	34.1684	30.7175	15.9786	27.1756	13.2005	24.6077	24.756	34.8815	26.4643	31.4221	25.5463	14.9274	40.2682	12.0163	23.2362	17.4488	20.2113	37.3455
594	29.0049	33.4643	51.0465	41.2453	26.3316	32.5371	28.7237	22.6884	33.8175	30.7199	15.9287	27.1715	13.1464	24.4519	24.5837	34.6348	26.5347	31.3275	25.5906	14.8754	40.5005	12.0098	23.3359	17.6714	20.2178	37.1248
595	29.3313	33.7416	51.6515	41.329	26.3073	32.352	28.6328	22.7007	33.4672	30.7137	15.8761	27.1658	13.0942	24.2981	24.4127	34.3791	26.5983	31.2264	25.6308	14.8284	40.7346	12.0068	23.4356	17.8938	20.2276	36.8994
596	29.6535	34.0232	52.2711	41.3973	26.2548	32.1699	28.5501	22.7125	33.118	30.6961	15.8209	27.1553	13.044	24.1492	24.2435	34.1154	26.654	31.118	25.667	14.7863	40.9702	12.0072	23.537	18.1154	20.2408	36.6701
597	29.971	34.3092	52.906	41.4549	26.1736	31.9912	28.4712	22.7239	32.7703	30.6667	15.7637	27.1398	12.996	24.0091	24.0762	33.8446	26.7031	31.0026	25.6991	14.7488	41.2082	12.0109	23.6389	18.3355	20.2576	36.4376
598	30.2824	34.5994	53.5564	41.5026	26.0702	31.816	28.396	22.7349	32.4246	30.6251	15.7046	27.1196	12.9504	23.8772	23.9113	33.5678	26.7458	30.8808	25.7268	14.7158	41.448	12.0179	23.7417	18.5534	20.2781	36.2026
599	30.5876	34.8939	54.223	41.5431	25.9576	31.6445	28.3188	22.7455	32.0813	30.5711	15.6439	27.0948	12.9072	23.7535	23.7491	33.2857	26.782	30.753	25.7501	14.6868	41.6889	12.0279	23.8464	18.7682	20.3024	35.9658
600	30.8861	35.1925	54.9062	41.5783	25.843	31.4769	28.2376	22.7558	31.7409	30.5076	15.5819	27.0658	12.8666	23.6392	23.5898	32.9994	26.8117	30.62	25.7691	14.6618	41.9299	12.0407	23.9514	18.9794	20.3306	35.7277
601	31.1778	35.4952	55.6067	41.6077	25.7279	31.3134	28.1507	22.7659	31.4038	30.4353	15.5189	27.0329	12.8287	23.5386	23.4337	32.7095	26.835	30.4837	25.7837	14.6404	42.1698	12.0564	24.0564	19.1862	20.3625	35.4889
602	31.4624	35.802	56.3249	41.6308	25.6123	31.1543	28.057	22.7757	31.0704	30.3546	15.4551	26.9962	12.7936	23.45	23.281	32.4164	26.8518	30.3449	25.7942	14.6222	42.4044	12.0745	24.1613	19.3878	20.3982	35.2502
603	31.7397	36.1129	57.0615	41.6479	25.4957	30.9997	27.9562	22.7853	30.741	30.2659	15.3909	26.956	12.7614	23.3747	23.1321	32.1205	26.863	30.2042	25.8005	14.6071	42.6296	12.0949	24.266	19.5836	20.4376	35.0119
604	32.0097	36.4277	57.8171	41.6578	25.3737	30.85	27.8485	22.7946	30.416	30.1696	15.3264	26.9127	12.7321	23.3131	22.9871	31.8228	26.8729	30.0619	25.8027	14.5948	42.8365	12.1174	24.3713	19.7727	20.4805	34.7747
605	32.2727	36.7464	58.5923	41.65	25.2454	30.7054	27.7355	22.8039	30.0958	30.0669	15.2618	26.8663	12.7059	23.2635	22.8463	31.524	26.8824	29.9186	25.801	14.5849	43.0215	12.1417	24.4779	19.9545	20.5268	34.5389
606	32.5286	37.069	59.3877	41.6264	25.1107	30.5661	27.6193	22.8129	29.7807	29.9582	15.1974	26.8173	12.6826	23.2256	22.7098	31.2247	26.89	29.7747	25.7953	14.5771	43.1853	12.1675	24.5887	20.1283	20.5764	34.3052
607	32.7787	37.3955	60.2042	41.5907	24.9698	30.4324	27.5012	22.8219	29.4709	29.8439	15.1334	26.7659	12.6625	23.1996	22.5779	30.9258	26.8948	29.6305	25.7857	14.571	43.3287	12.1947	24.7041	20.2933	20.629	34.0738
608	33.0236	37.7257	61.0423	41.5421	24.823	30.3046	27.3816	22.8307	29.1667	29.7243	15.0699	26.7122	12.6455	23.1879	22.4507	30.6278	26.8972	29.4866	25.7724	14.5663	43.454	12.2228	24.8241	20.4489	20.6842	33.8452
609	33.2624	38.0598	61.9029	41.4772	24.6706	30.1829	27.2626	22.8394	28.8685	29.5996	15.0071	26.6565	12.6317	23.1929	22.3283	30.3315	26.8976	29.3433	25.7554	14.5624	43.5617	12.2514	24.9486	20.5946	20.742	33.6197
610	33.4947	38.3976	62.7866	41.3971	24.5128	30.0676	27.1439	22.8479	28.5764	29.4722	14.9452	26.599	12.621	23.211	22.2109	30.0374	26.8961	29.2009	25.7348	14.5591	43.6503	12.2799	25.0777	20.7315	20.8018	33.3977
611	33.7201	38.7391	63.6944	41.3034	24.3495	29.9591	27.0291	22.8564	28.2906	29.3442	14.8843	26.54	12.6134	23.2416	22.0986	29.7461	26.8929	29.0599	25.7105	14.5559	43.7194	12.3069	25.2111	20.8599	20.8633	33.1795
612	33.9386	39.0844	64.6269	41.1964	24.1807	29.8575	26.9229	22.8648	28.0115	29.2159	14.8245	26.4796	12.609	23.2862	21.9915	29.4581	26.8881	28.9206	25.6827	14.5517	43.7707	12.3326	25.3489	20.9792	20.9263	32.9653
613	34.1506	39.4333	65.5852	41.077	24.0066	29.7634	26.8234	22.873	27.7391	29.0878	14.766	26.4181	12.6077	23.3385	21.8897	29.1739	26.8816	28.7832	25.6515	14.5448	43.8036	12.3569	25.4909	21.0887	20.9902	32.7553
614	34.3565	39.7859	66.57	40.9455	23.8272	29.6769	26.7279	22.8812	27.4736	28.9603	14.7087	26.3555	12.6094	23.3943	21.7932	28.894	26.8738	28.6482	25.6169	14.5348	43.8167	12.3796	25.637	21.1888	21.0545	32.5498
615	34.5564	40.1421	67.5824	40.8028	23.6427	29.5985	26.6366	22.8892	27.2151	28.8336	14.6529	26.2922	12.6141	23.4511	21.702	28.6188	26.8646	28.5157	25.5789	14.5221	43.8092	12.4007	25.787	21.2818	21.1155	32.349
616	34.7514	40.502	68.6233	40.6555	23.4533	29.5284	26.5488	22.8971	26.9639	28.7053	14.5985	26.2282	12.6219	23.5071	21.6163	28.3487	26.8541	28.3861	25.5376	14.5071	43.7774	12.4202	25.9409	21.3758	21.1713	32.1529
617	34.9416	40.8655	69.6937	40.5049	23.2592	29.4671	26.4638	22.9049	26.72	28.5746	14.5457	26.1637	12.6325	23.5618	21.5359	28.084	26.8425	28.2595	25.493	14.4892	43.7214	12.4377	26.0984	21.4739	21.2215	31.9618
618	35.127	41.2327	70.7946	40.3512	23.0607	29.4149	26.3817	22.9125	26.4834	28.4421	14.4944	26.0989	12.6459	23.6142	21.461	27.825	26.8298	28.1363	25.4453	14.4713	43.643	12.4532	26.2594	21.5759	21.2664	31.7756
619	35.3076	41.6035	71.9272	40.1945	22.8581	29.3722	26.3027	22.9199	26.2544	28.3081	14.4446	26.0339	12.662	23.6637	21.3914	27.5721	26.8162	28.0166	25.3944	14.4523	43.5436	12.4667	26.4237	21.6822	21.3061	31.5945
620	35.4835	41.978	73.0925	40.035	22.6532	29.3395	26.2265	22.9271	26.0329	28.1731	14.3964	25.9688	12.6809	23.7062	21.3272	27.3254	26.8017	27.9006	25.3403	14.4327	43.424	12.4797	26.591	21.7932	21.3416	31.4185
621	35.6548	42.3561	74.2918	39.8728	22.4508	29.3172	26.1494	22.9342	25.819	28.0375	14.3497	25.9037	12.7022	23.7415	21.2683	27.0851	26.7864	27.7884	25.2832	14.413	43.285	12.4944	26.7612	21.9087	21.373	31.2477
622	35.8226	42.738	75.5263	39.708	22.2514	29.3058	26.0682	22.941	25.6128	27.9018	14.3046	25.8387	12.726	23.7697	21.2146	26.8514	26.7703	27.6803	25.223	14.3931	43.1271	12.5087	26.934	22.0285	21.3973	31.082
623	35.9881	43.1236	76.7972	39.5407	22.055	29.3057	25.9827	22.9476	25.4142	27.7662	14.2609	25.7739	12.7522	23.7912	21.166	26.6245	26.7537	27.5764	25.1598	14.3733	42.9512	12.5205	27.1092	22.1523	21.4139	30.9214
624	36.1514	43.513	78.1059	39.3711	21.8616	29.3171	25.8931	22.954	25.2233	27.6312	14.2187	25.7093	12.7805	23.8063	21.1225	26.4044	26.7364	27.4767	25.0936	14.3543	42.7578	12.5295	27.2863	22.276	21.4249	30.766
625	36.3123	43.9062	79.4538	39.1993	21.6714	29.3401	25.7996	22.96	25.0401	27.4973	14.1779	25.6451	12.811	23.8154	21.0839	26.1912	26.7187	27.3813	25.0244	14.3356	42.5499	12.5359	27.4653	22.3968	21.4303	30.6156
626	36.471	44.3032	80.8423	39.0255	21.4843	29.3749	25.7024	22.9658	24.8645	27.3647	14.1383	25.5813	12.8434	23.8198	21.0501	25.9849	26.7005	27.2904	24.9523	14.317	42.3322	12.5394	27.6456	22.5147	21.4292	30.4704
627	36.6273	44.7041	82.2729	38.8496	21.3003	29.4214	25.6018	22.9713	24.6966	27.2338	14.1	25.518	12.8776	23.8207	21.021	25.7856	26.682	27.204	24.8772	14.2985	42.1056	12.54	27.8271	22.6281	21.4218	30.3316
628	36.7812	45.109	83.7471	38.672	21.1195	29.4779	25.4979	22.9766	24.5363	27.1049	14.0628	25.455	12.9136	23.8182	20.9965	25.5931	26.6632	27.1222	24.7993	14.2805	41.8714	12.5381	28.0093	22.737	21.4077	30.1958
629	36.9328	45.5179	85.2666	38.4926	20.9419	29.5443	25.391	22.9814	24.3836	26.9785	14.0266	25.3926	12.9511	23.8128	20.9763	25.4075	26.6441	27.0449	24.7185	14.2632	41.6304	12.5333	28.1919	22.8415	21.3851	30.0611
630	37.0821	45.9309	86.833	38.3117	20.7675	29.6208	25.2813	22.986	24.2384	26.8547	13.9913	25.3307	12.99	23.8046	20.9603	25.2287	26.6248	26.9721	24.6348	14.2469	41.3838	12.5236	28.3746	22.942	21.3531	29.9283
631	37.231	46.348	88.4482	38.1293	20.5963	29.7074	25.169	22.9902	24.1007	26.7338	13.9568	25.2692	13.0301	23.7939	20.9477	25.0566	26.6054	26.904	24.5482	14.2324	41.1323	12.509	28.5568	23.0394	21.3109	29.7974
632	37.382	46.7695	90.1139	37.9455	20.4283	29.8027	25.0544	22.9941	23.9704	26.6163	13.9229	25.2082	13.0714	23.781	20.9367	24.891	26.5858	26.8404	24.4589	14.221	40.8771	12.4916	28.7383	23.1349	21.2588	29.6688
633	37.5351	47.1953	91.8321	37.7604	20.2634	29.9002	24.9377	22.9974	23.8475	26.5022	13.8896	25.1477	13.1136	23.7661	20.9271	24.7318	26.5662	26.7812	24.3667	14.2129	40.6188	12.4715	28.9185	23.2288	21.1969	29.5431
634	37.6904	47.6255	93.6047	37.5743	20.1017	29.9993	24.8191	22.9961	23.7319	26.3919	13.8566	25.0876	13.1567	23.7495	20.9186	24.5789	26.5465	26.7266	24.2718	14.2074	40.3584	12.4491	29.0971	23.3212	21.1239	29.4207
635	37.8479	48.0603	95.4338	37.3871	19.9431	30.0999	24.6988	22.9884	23.6235	26.2856	13.8238	25.0279	13.2004	23.7313	20.9111	24.432	26.5268	26.6764	24.1741	14.2042	40.0965	12.4256	29.2735	23.4124	21.0401	29.302
636	38.0077	48.4998	97.3217	37.199	19.7877	30.2034	24.577	22.9744	23.5223	26.1835	13.7912	24.9685	13.2447	23.7119	20.9044	24.2909	26.5071	26.6304	24.0737	14.2037	39.834	12.4016	29.4474	23.5023	20.9492	29.1846
637	38.1699	48.9442	99.2704	37.01	19.6353	30.3118	24.454	22.9558	23.4282	26.0857	13.7584	24.9095	13.2893	23.6914	20.8989	24.1555	26.4874	26.5888	23.9706	14.2061	39.5715	12.3776	29.6182	23.5907	20.8521	29.0638
638	38.3345	49.3934	101.282	36.8204	19.486	30.4269	24.33	22.9338	23.3411	25.9925	13.7256	24.8507	13.3342	23.6701	20.8947	24.0255	26.4678	26.5513	23.8648	14.2117	39.3097	12.3537	29.7855	23.6776	20.7497	28.9385
639	38.5015	49.8478	103.36	36.6301	19.3397	30.5472	24.2051	22.9095	23.2595	25.904	13.6935	24.792	13.3798	23.6481	20.8914	23.9006	26.4482	26.5179	23.7568	14.2208	39.0492	12.3303	29.9487	23.7632	20.6426	28.8086
640	38.6712	50.3074	105.506	36.4393	19.1964	30.6723	24.0797	22.8832	23.1815	25.8204	13.6618	24.7335	13.4266	23.6257	20.8891	23.7811	26.4287	26.4885	23.6476	14.2336	38.7904	12.3077	30.1074	23.8475	20.5315	28.6742
641	38.8437	50.7724	107.724	36.2481	19.056	30.7988	23.9538	22.8571	23.1069	25.7417	13.6309	24.675	13.4743	23.603	20.8871	23.6681	26.4092	26.4629	23.5376	14.2503	38.5341	12.2861	30.2611	23.9307	20.4171	28.5356
642	39.019	51.243	110.015	36.0565	18.9186	30.9256	23.8277	22.8324	23.0356	25.6681	13.6008	24.6165	13.523	23.5802	20.8831	23.5609	26.3899	26.441	23.4283	14.2712	38.2805	12.2658	30.4092	24.0129	20.2999	28.3936
643	39.1971	51.7193	112.382	35.8647	18.7839	31.0513	23.7016	22.8111	22.9672	25.5997	13.5715	24.558	13.5725	23.5574	20.8764	23.4593	26.3706	26.4227	23.3175	14.2964	38.0301	12.2471	30.5512	24.0942	20.1808	28.2501
644	39.3782	52.2016	114.83	35.6727	18.6522	31.1754	23.5757	22.7945	22.9018	25.5364	13.5427	24.4999	13.6226	23.5348	20.867	23.3636	26.3514	26.408	23.206	14.3261	37.7834	12.2301	30.6874	24.1749	20.0602	28.1061
645	39.562	52.6901	117.36	35.4807	18.5231	31.2866	23.4501	22.783	22.8392	25.4785	13.5139	24.4442	13.6718	23.5125	20.8549	23.2724	26.3322	26.3967	23.0959	14.3604	37.5406	12.2151	30.8175	24.2552	19.9387	27.9611
646	39.7487	53.1849	119.977	35.2887	18.3968	31.3789	23.325	22.7764	22.7827	25.4258	13.4848	24.3926	13.7206	23.4906	20.8394	23.1842	26.3132	26.3887	22.9877	14.3994	37.302	12.2022	30.9408	24.335	19.8171	27.8133
647	39.9383	53.6863	122.683	35.0968	18.2732	31.449	23.2006	22.7741	22.7344	25.3784	13.4554	24.3448	13.7688	23.4693	20.8187	23.0983	26.2941	26.384	22.8818	14.4432	37.0679	12.1917	31.057	24.4143	19.6957	27.6631
648	40.1306	54.1945	125.483	34.905	18.1521	31.4955	23.0771	22.7756	22.6937	25.3363	13.4268	24.3008	13.8167	23.4487	20.793	23.0139	26.2751	26.3824	22.7782	14.4919	36.8386	12.1837	31.1655	24.4934	19.5752	27.5108
649	40.3257	54.7098	128.381	34.7135	18.0337	31.5211	22.9546	22.7804	22.6605	25.2995	13.3992	24.2606	13.8641	23.4288	20.7625	22.9292	26.2561	26.3837	22.6774	14.5454	36.6141	12.1784	31.2657	24.5721	19.456	27.3558
650	40.5237	55.2325	131.379	34.5223	17.9178	31.5258	22.8333	22.7883	22.6342	25.268	13.3725	24.2239	13.9119	23.4097	20.7268	22.8394	26.2371	26.3881	22.5796	14.6038	36.3948	12.1758	31.3582	24.6504	19.3386	27.1989
651	40.7244	55.7627	134.483	34.3316	17.8043	31.5095	22.7133	22.798	22.6133	25.2416	13.3465	24.1902	13.9604	23.3915	20.6865	22.744	26.2181	26.3955	22.4848	14.6671	36.1806	12.1761	31.4403	24.7284	19.2234	27.0406
652	40.9279	56.3009	137.697	34.1413	17.6933	31.4721	22.5948	22.8081	22.597	25.2203	13.3213	24.162	14.0094	23.3742	20.6408	22.6426	26.1991	26.4059	22.393	14.7352	35.9718	12.1794	31.5104	24.8061	19.1109	26.8816
653	41.1342	56.8472	141.026	33.9516	17.5847	31.4137	22.4779	22.8175	22.5839	25.2041	13.2977	24.1412	14.0591	23.3578	20.5872	22.5354	26.1803	26.4192	22.3042	14.808	35.7683	12.1857	31.5683	24.8833	19.0015	26.7225
654	41.3433	57.402	144.474	33.7624	17.4785	31.3347	22.3627	22.8242	22.5725	25.1928	13.2768	24.1281	14.1095	23.3424	20.5255	22.423	26.1619	26.4349	22.2187	14.8854	35.5708	12.1951	31.6142	24.9601	18.8954	26.5637
655	41.5551	57.9656	148.046	33.574	17.3746	31.2359	22.2493	22.8278	22.5616	25.1863	13.2588	24.1227	14.1611	23.3281	20.4555	22.3052	26.144	26.4482	22.1368	14.9673	35.3817	12.2075	31.6481	25.0363	18.793	26.4059
656	41.7697	58.5383	151.748	33.3863	17.273	31.1176	22.1379	22.8281	22.55	25.1845	13.2435	24.1251	14.214	23.3147	20.3774	22.1811	26.1267	26.4574	22.0587	15.0536	35.2011	12.2231	31.6723	25.1118	18.6945	26.2496
657	41.9871	59.1206	155.585	33.1995	17.1736	30.9802	22.0285	22.8259	22.5317	25.1873	13.2307	24.135	14.2683	23.3023	20.292	22.0506	26.1101	26.4619	21.9848	15.144	35.0292	12.2418	31.6871	25.1866	18.6003	26.0952
658	42.2072	59.7127	159.564	33.0135	17.0765	30.8254	21.9214	22.8211	22.5047	25.1945	13.2211	24.1519	14.3235	23.2909	20.203	21.9123	26.0941	26.4617	21.9129	15.2383	34.866	12.2635	31.6904	25.2605	18.5105	25.9432
659	42.43	60.315	163.689	32.8285	16.9816	30.6573	21.8165	22.8119	22.47	25.2059	13.2143	24.1759	14.3778	23.2804	20.1102	21.7662	26.0786	26.4576	21.8392	15.3363	34.7114	12.2883	31.6811	25.3333	18.4254	25.7941
660	42.6557	60.928	167.965	32.6445	16.8889	30.4765	21.7139	22.7981	22.4303	25.2215	13.2091	24.2086	14.4299	23.2708	20.0149	21.613	26.063	26.4503	21.7629	15.4378	34.5653	12.316	31.6588	25.405	18.345	25.6481
661	42.884	61.552	172.313	32.4616	16.7983	30.2838	21.6138	22.7815	22.3841	25.241	13.204	24.249	14.48	23.2621	19.9175	21.4531	26.0461	26.4393	21.6832	15.5423	34.4255	12.3466	31.6224	25.4752	18.2695	25.5058
662	43.1151	62.1875	176.7	32.2799	16.71	30.0801	21.5161	22.7643	22.3304	25.2642	13.1992	24.2951	14.5297	23.2541	19.8178	21.2874	26.0278	26.4255	21.6004	15.6497	34.2857	12.3799	31.5741	25.5439	18.1989	25.3673
663	43.349	62.8349	181.123	32.0993	16.6239	29.8666	21.4211	22.7486	22.2696	25.2909	13.1948	24.3461	14.5808	23.2469	19.7154	21.1162	26.008	26.409	21.5137	15.7595	34.1405	12.4159	31.5214	25.6108	18.1334	25.2331
664	43.5856	63.4946	185.58	31.9201	16.54	29.6454	21.3286	22.7334	22.2012	25.321	13.191	24.3997	14.6336	23.2402	19.611	20.94	25.9867	26.3908	21.4198	15.8714	33.9901	12.4545	31.4645	25.6756	18.073	25.1032
665	43.825	64.1672	190.071	31.7422	16.4583	29.4183	21.2389	22.7186	22.1233	25.3542	13.188	24.4551	14.6878	23.2341	19.5059	20.7596	25.9637	26.3685	21.319	15.9851	33.8345	12.4954	31.4025	25.7382	18.0176	24.9781
666	44.0672	64.8532	194.594	31.5657	16.3788	29.1857	21.1519	22.7031	22.0373	25.3904	13.1855	24.5112	14.7425	23.2285	19.4001	20.5755	25.9386	26.3416	21.2114	16.1001	33.6744	12.5385	31.3355	25.7983	17.9673	24.8577
667	44.3121	65.553	199.149	31.3907	16.3016	28.9482	21.0676	22.686	21.9453	25.4295	13.1837	24.5666	14.7975	23.2232	19.2939	20.3891	25.911	26.31	21.0976	16.216	33.5128	12.5837	31.2632	25.8556	17.922	24.7423
668	44.5599	66.2671	203.737	31.2173	16.2267	28.7074	20.9862	22.6674	21.8497	25.4714	13.1827	24.6175	14.8532	23.2181	19.1876	20.2014	25.8799	26.2727	20.9778	16.3323	33.3502	12.6308	31.1833	25.9099	17.8817	24.632
669	44.8104	66.9963	208.327	31.0454	16.1542	28.4641	20.9075	22.6474	21.754	25.5161	13.1829	24.6628	14.9098	23.2131	19.0812	20.0129	25.8452	26.2305	20.8527	16.4486	33.1854	12.6796	31.0959	25.9608	17.8461	24.5267
670	45.0637	67.7409	212.803	30.8753	16.0842	28.2185	20.8318	22.6263	21.658	25.5639	13.1835	24.702	14.9674	23.2081	18.9751	19.8241	25.8079	26.1842	20.7223	16.5644	33.0151	12.731	31.0013	26.0081	17.8153	24.4266
671	45.3199	68.5016	217.15	30.7069	16.0166	27.9709	20.7589	22.604	21.5617	25.6145	13.1844	24.7353	15.0261	23.2029	18.8693	19.6356	25.768	26.1348	20.5867	16.6793	32.8379	12.7852	30.8997	26.0515	17.7891	24.3316
672	45.5789	69.2791	221.36	30.5404	15.9516	27.7219	20.6889	22.579	21.4655	25.6658	13.1857	24.7634	15.0858	23.1974	18.7642	19.448	25.7268	26.0812	20.4459	16.7927	32.6545	12.8417	30.7926	26.0906	17.7673	24.2417
673	45.8408	70.0739	225.428	30.3759	15.8893	27.4715	20.6218	22.551	21.3695	25.7116	13.1875	24.787	15.1461	23.1915	18.6598	19.2618	25.6846	26.0236	20.3003	16.904	32.4653	12.9005	30.6821	26.1252	17.7499	24.1566
674	46.1056	70.8867	229.353	30.2133	15.8298	27.2202	20.5577	22.5202	21.2744	25.7512	13.19	24.8061	15.2069	23.185	18.5563	19.0774	25.6408	25.962	20.1504	17.0129	32.2708	12.9616	30.5685	26.1549	17.7365	24.0765
675	46.3733	71.7183	233.131	30.0528	15.7732	26.9683	20.4964	22.4866	21.1802	25.7846	13.1932	24.8197	15.2684	23.1778	18.454	18.8954	25.5935	25.8964	19.9967	17.1187	32.0714	13.0244	30.4522	26.1793	17.7264	24.0009
676	46.644	72.5693	236.76	29.8945	15.7197	26.7161	20.438	22.4504	21.0869	25.8108	13.1973	24.8275	15.3307	23.1696	18.3529	18.7162	25.5418	25.8257	19.8396	17.221	31.8678	13.0883	30.3334	26.1983	17.7159	23.9299
677	46.9176	73.4404	240.238	29.7384	15.669	26.4639	20.3825	22.4118	20.9929	25.828	13.2025	24.8298	15.3937	23.1603	18.2533	18.5401	25.485	25.7499	19.6796	17.3192	31.661	13.1532	30.2125	26.211	17.7042	23.863
678	47.1942	74.3324	243.558	29.5848	15.6185	26.2119	20.3298	22.3707	20.8984	25.8364	13.2087	24.8267	15.4575	23.1486	18.1552	18.3677	25.423	25.6685	19.5171	17.4125	31.4516	13.2191	30.0898	26.2169	17.6912	23.8002
679	47.4738	75.2462	246.659	29.4336	15.5676	25.9604	20.28	22.3274	20.8034	25.8365	13.2162	24.8183	15.5221	23.1343	18.0589	18.1993	25.3561	25.5813	19.3525	17.5002	31.2404	13.2857	29.9656	26.2158	17.6767	23.741
680	47.7566	76.1825	249.519	29.2849	15.5165	25.7099	20.233	22.2819	20.7081	25.8286	13.225	24.8048	15.5876	23.1186	17.9645	18.0352	25.2843	25.4887	19.1864	17.5815	31.0282	13.3531	29.8401	26.2067	17.6605	23.6851
681	48.0424	77.1421	252.142	29.139	15.465	25.4604	20.1888	22.2345	20.6126	25.8127	13.2352	24.7864	15.6541	23.1032	17.872	17.8757	25.2079	25.3909	19.0191	17.6561	30.8157	13.421	29.7137	26.1897	17.642	23.6323
682	48.3314	78.1261	254.532	28.9958	15.4127	25.2122	20.1474	22.1851	20.5171	25.7888	13.2468	24.7636	15.7214	23.0897	17.7817	17.7212	25.1269	25.2882	18.851	17.7242	30.6036	13.4894	29.5866	26.1653	17.6215	23.5821
683	48.6236	79.1352	256.689	28.8555	15.3596	24.9657	20.1087	22.1339	20.4215	25.7567	13.2598	24.7379	15.7898	23.0783	17.6937	17.5719	25.0416	25.1809	18.6825	17.7867	30.3926	13.5579	29.459	26.1331	17.6028	23.5342
684	48.9191	80.1703	258.583	28.7183	15.3054	24.7211	20.0727	22.081	20.3261	25.7168	13.2744	24.7096	15.8591	23.0688	17.608	17.4281	24.9519	25.0694	18.5141	17.8442	30.1833	13.6267	29.3313	26.0925	17.5871	23.4881
685	49.2179	81.2326	260.168	28.5851	15.2503	24.4785	20.0394	22.0266	20.2309	25.6698	13.2905	24.6789	15.9295	23.0622	17.5248	17.2899	24.8569	24.954	18.3461	17.8965	29.9764	13.6955	29.2035	26.0443	17.5738	23.4434
686	49.5201	82.323	261.408	28.4578	15.1943	24.2383	20.0087	21.9708	20.1361	25.6159	13.3083	24.6459	16.0009	23.0586	17.4441	17.1575	24.7569	24.835	18.1788	17.9435	29.7724	13.7646	29.0761	25.9885	17.5627	23.3997
687	49.8257	83.4426	262.291	28.3362	15.1383	24.0007	19.9809	21.9136	20.0417	25.5562	13.3278	24.6107	16.0733	23.058	17.3661	17.0311	24.6522	24.7127	18.0128	17.9848	29.572	13.8326	28.9491	25.9254	17.5538	23.3565
688	50.1348	84.5924	262.801	28.219	15.0827	23.7658	19.9564	21.8552	19.9478	25.4915	13.3491	24.5736	16.1468	23.0612	17.2909	16.9109	24.5432	24.5875	17.8481	18.0203	29.3756	13.8972	28.8227	25.8549	17.5455	23.3134
689	50.4475	85.7735	262.937	28.1062	15.0291	23.5339	19.935	21.7957	19.8545	25.4213	13.3721	24.5347	16.2214	23.0689	17.2185	16.7969	24.4304	24.4597	17.6853	18.0511	29.1812	13.9575	28.6971	25.7777	17.5347	23.27
690	50.7638	86.9872	262.702	27.9963	14.9788	23.3051	19.9166	21.7352	19.7619	25.3459	13.3968	24.494	16.2969	23.081	17.1489	16.6891	24.3138	24.3297	17.5245	18.079	28.9852	14.0131	28.5724	25.6951	17.5212	23.2257
691	51.0838	88.2347	262.108	27.889	14.9341	23.0797	19.9013	21.6737	19.67	25.2657	13.4234	24.4518	16.3736	23.0975	17.0823	16.5877	24.1938	24.1976	17.3662	18.1038	28.7881	14.0647	28.4489	25.6064	17.5051	23.1805
692	51.4077	89.5172	261.2	27.7845	14.8971	22.8578	19.889	21.6115	19.579	25.1809	13.4517	24.4081	16.4513	23.1181	17.0188	16.4927	24.0706	24.0638	17.2105	18.126	28.5904	14.1124	28.3266	25.5115	17.4854	23.1357
693	51.7354	90.836	260.009	27.683	14.8674	22.6397	19.8792	21.5485	19.4888	25.092	13.4818	24.3631	16.53	23.1425	16.9583	16.4041	23.9443	23.9287	17.0576	18.1465	28.3926	14.1557	28.2055	25.4105	17.4608	23.0909
694	52.0672	92.1925	258.533	27.5862	14.8433	22.4254	19.869	21.485	19.3996	24.9994	13.5137	24.317	16.6096	23.1708	16.9009	16.3217	23.8153	23.7925	16.908	18.1666	28.195	14.1948	28.0859	25.3039	17.4305	23.0458
695	52.403	93.588	256.77	27.4979	14.825	22.2151	19.8555	21.4209	19.3113	24.9042	13.5473	24.2697	16.6903	23.2012	16.8466	16.2457	23.6836	23.6555	16.7616	18.1869	27.9982	14.2296	27.9678	25.1924	17.3945	23.0004
696	52.743	95.0241	254.726	27.4195	14.8131	22.0089	19.8386	21.3564	19.2241	24.8066	13.5826	24.2215	16.7719	23.2329	16.7955	16.1758	23.5497	23.5179	16.6188	18.2074	27.8024	14.2603	27.8511	25.0761	17.3536	22.9551
697	53.0873	96.5023	252.41	27.3511	14.8076	21.8071	19.8169	21.2915	19.1379	24.707	13.6196	24.1725	16.8544	23.2665	16.7476	16.1121	23.4136	23.3801	16.4797	18.2282	27.608	14.2869	27.7361	24.9546	17.3086	22.9104
698	53.436	98.0241	249.832	27.2898	14.8086	21.6096	19.7895	21.2264	19.0528	24.6058	13.6581	24.1226	16.9378	23.3022	16.7029	16.0543	23.2757	23.2424	16.3445	18.2494	27.4152	14.3095	27.6226	24.8283	17.2603	22.8666
699	53.7892	99.5912	247.009	27.2285	14.8181	21.4168	19.7573	21.1611	18.9689	24.5034	13.6982	24.0721	17.022	23.3401	16.6614	16.0024	23.136	23.1049	16.2133	18.2711	27.2243	14.3287	27.5107	24.6973	17.2091	22.8237
700	54.147	101.205	243.97	27.1646	14.8369	21.2285	19.7199	21.0957	18.8861	24.4001	13.7397	24.0209	17.107	23.3797	16.6231	15.9563	22.9948	22.9679	16.0862	18.2936	27.0354	14.3456	27.4003	24.5622	17.1554	22.7814
701	54.5097	102.868	240.729	27.097	14.8659	21.0451	19.6771	21.0303	18.8044	24.296	13.7826	23.9693	17.1928	23.4185	16.588	15.9156	22.8524	22.8317	15.9634	18.3173	26.8488	14.3618	27.2916	24.4233	17.0997	22.7393
702	54.8772	104.581	237.298	27.0254	14.9011	20.8665	19.6287	20.965	18.7239	24.1915	13.8268	23.9171	17.2792	23.4556	16.5562	15.8803	22.7088	22.6964	15.8449	18.3423	26.6645	14.3776	27.1843	24.2812	17.0424	22.6982
703	55.2498	106.347	233.688	26.9488	14.9378	20.6929	19.5762	20.8997	18.6446	24.087	13.8722	23.8646	17.3661	23.4892	16.5275	15.8502	22.5644	22.5623	15.7307	18.3675	26.4827	14.3931	27.0785	24.1363	16.9837	22.6599
704	55.6276	108.167	229.926	26.8674	14.9728	20.5243	19.5201	20.8347	18.5664	23.9828	13.9186	23.8118	17.4537	23.5177	16.502	15.8249	22.4192	22.4297	15.621	18.3926	26.3033	14.4086	26.9741	23.9891	16.924	22.6248
705	56.0108	110.044	226.047	26.7824	15.0051	20.3609	19.4608	20.7699	18.4894	23.8792	13.9661	23.7586	17.5417	23.5414	16.4797	15.8044	22.2735	22.2985	15.5158	18.4179	26.1264	14.424	26.871	23.8399	16.8638	22.5926
706	56.3995	111.979	222.086	26.6943	15.0348	20.2026	19.3989	20.7055	18.4135	23.7767	14.0143	23.7053	17.63	23.5602	16.4605	15.7877	22.1274	22.1692	15.415	18.4435	25.952	14.4396	26.7691	23.6893	16.8034	22.5636
707	56.7938	113.976	218.071	26.6033	15.0621	20.0496	19.3351	20.6414	18.3388	23.6754	14.0633	23.6517	17.7187	23.5745	16.4443	15.7731	21.9812	22.0418	15.3187	18.4694	25.7799	14.4553	26.6683	23.5377	16.743	22.5375
708	57.194	116.035	214.019	26.5088	15.0869	19.902	19.2686	20.5778	18.2652	23.5757	14.1129	23.5979	17.8076	23.5844	16.4313	15.7606	21.8349	21.9164	15.2269	18.4959	25.6102	14.4713	26.5685	23.3854	16.683	22.5136
709	57.6002	118.16	209.981	26.4108	15.109	19.7598	19.1969	20.5147	18.1926	23.4779	14.1629	23.544	17.8967	23.5901	16.4212	15.7498	21.6888	21.7933	15.1394	18.5231	25.4427	14.4877	26.4696	23.2329	16.6237	22.4908
710	58.0127	120.353	205.972	26.3095	15.1286	19.623	19.1201	20.4521	18.1212	23.3822	14.2132	23.49	17.9858	23.5918	16.4129	15.7405	21.5429	21.6725	15.0564	18.551	25.2773	14.5045	26.3714	23.0803	16.5653	22.4688
711	58.4316	122.617	201.999	26.2049	15.1459	19.4917	19.0383	20.3901	18.0507	23.289	14.2636	23.4358	18.0748	23.5896	16.4054	15.7325	21.3975	21.5541	14.9776	18.5798	25.1139	14.5217	26.2739	22.9276	16.5082	22.449
712	58.8571	124.954	198.098	26.0974	15.161	19.3659	18.9515	20.3288	17.9813	23.1984	14.3141	23.3815	18.1637	23.5839	16.3987	15.7259	21.2527	21.4384	14.9031	18.6095	24.9521	14.5395	26.177	22.7754	16.4525	22.4324
713	59.2894	127.368	194.287	25.9885	15.174	19.2458	18.8599	20.2682	17.9128	23.1107	14.3643	23.3271	18.2523	23.5749	16.3927	15.72	21.1086	21.3253	14.8327	18.6403	24.7919	14.5578	26.0806	22.6238	16.3985	22.4184
714	59.7288	129.861	190.569	25.8786	15.1849	19.1313	18.7635	20.2083	17.8452	23.0261	14.4141	23.2726	18.3406	23.5627	16.3874	15.7145	20.9653	21.215	14.7663	18.6722	24.6333	14.5767	25.9847	22.4733	16.3463	22.4057
715	60.1755	132.436	186.947	25.7677	15.1938	19.0224	18.6625	20.1493	17.7784	22.9449	14.4634	23.218	18.4284	23.5477	16.3826	15.7111	20.823	21.1075	14.7039	18.7053	24.4763	14.5962	25.8889	22.3242	16.2961	22.3945
716	60.6298	135.097	183.422	25.6556	15.2009	18.9192	18.5583	20.0911	17.7126	22.8671	14.512	23.1633	18.5156	23.5299	16.3782	15.7112	20.6817	21.0029	14.6444	18.7396	24.3209	14.6163	25.7931	22.1766	16.2481	22.3848
717	61.0917	137.846	179.996	25.5389	15.2073	18.8218	18.4514	20.0338	17.6474	22.793	14.5597	23.1083	18.6021	23.5095	16.3743	15.7147	20.5417	20.9012	14.5871	18.7752	24.1675	14.637	25.6972	22.031	16.2024	22.3767
718	61.5618	140.677	176.669	25.4176	15.2129	18.7302	18.3417	19.9774	17.583	22.7228	14.6063	23.0533	18.6878	23.4868	16.3706	15.7195	20.403	20.8024	14.5315	18.8121	24.0167	14.6583	25.6008	21.8875	16.1591	22.3704
719	62.0401	143.557	173.444	25.2924	15.2178	18.6443	18.2297	19.922	17.5193	22.6566	14.6516	22.998	18.7726	23.4619	16.3672	15.7248	20.2656	20.7067	14.4776	18.8502	23.8687	14.6801	25.5038	21.7465	16.1182	22.3658
720	62.527	146.479	170.32	25.1636	15.2226	18.5643	18.1156	19.8675	17.4562	22.5945	14.6955	22.9425	18.8563	23.4349	16.364	15.73	20.1297	20.6139	14.4252	18.8898	23.7232	14.7024	25.4062	21.608	16.0798	22.3632
721	63.0227	149.441	167.296	25.0314	15.228	18.4901	17.9996	19.8142	17.3937	22.5366	14.7378	22.8867	18.9388	23.4061	16.3611	15.7354	19.9954	20.5242	14.3744	18.9306	23.5809	14.7252	25.3082	21.4724	16.044	22.3624
722	63.5276	152.444	164.374	24.8957	15.2341	18.4218	17.8819	19.762	17.3317	22.4831	14.7793	22.8306	19.02	23.3755	16.3594	15.7413	19.8628	20.4374	14.3253	18.9726	23.4398	14.7483	25.2099	21.3398	16.0108	22.3637
723	64.0419	155.488	161.551	24.7569	15.241	18.3595	17.7626	19.7108	17.2702	22.4339	14.8203	22.7745	19.0997	23.3434	16.3583	15.7473	19.7318	20.3535	14.278	19.016	23.2975	14.7719	25.1089	21.2103	15.98	22.3669
724	64.566	158.572	158.828	24.616	15.2486	18.3031	17.6418	19.6609	17.209	22.3893	14.8605	22.7183	19.1779	23.3099	16.357	15.7531	19.6027	20.2727	14.2323	19.0605	23.1545	14.7956	25.0055	21.0842	15.9517	22.3721
725	65.1002	161.654	156.202	24.4733	15.2569	18.2526	17.5202	19.6122	17.1483	22.3492	14.8998	22.6619	19.2544	23.2752	16.3555	15.7585	19.4753	20.1947	14.1882	19.1062	23.0114	14.8196	24.901	20.9616	15.9258	22.3793
726	65.6449	164.719	153.672	24.3289	15.2661	18.2083	17.3978	19.5648	17.0879	22.3136	14.9383	22.6068	19.3291	23.2394	16.3537	15.7636	19.3499	20.1195	14.1456	19.1529	22.8685	14.8436	24.7949	20.8425	15.9023	22.3884
727	66.2003	167.765	151.237	24.1831	15.2762	18.1698	17.275	19.5179	17.0277	22.2827	14.9756	22.5535	19.4018	23.2026	16.3518	15.7676	19.2265	20.0471	14.1044	19.2007	22.7258	14.8677	24.6888	20.727	15.881	22.3994
728	66.7669	170.791	148.894	24.0359	15.2872	18.1371	17.1518	19.4684	16.9678	22.2563	15.0113	22.5023	19.4724	23.1651	16.3491	15.7694	19.105	19.9775	14.0644	19.2493	22.583	14.8916	24.5816	20.6153	15.8617	22.4122
729	67.345	173.798	146.64	23.8875	15.299	18.1101	17.0283	19.4162	16.9081	22.2345	15.0453	22.4528	19.5409	23.1268	16.3437	15.7694	18.9857	19.9105	14.0256	19.2987	22.44	14.9152	24.4683	20.5075	15.8444	22.4267
730	67.935	176.791	144.474	23.738	15.3118	18.0888	16.9048	19.3617	16.8485	22.2173	15.0773	22.4047	19.6073	23.0879	16.336	15.768	18.8684	19.846	13.9881	19.3488	22.2958	14.9385	24.3487	20.4034	15.8289	22.4429
731	68.5373	179.759	142.392	23.5877	15.3256	18.0724	16.7814	19.3055	16.7892	22.2046	15.1072	22.3579	19.6715	23.0486	16.3265	15.7653	18.7534	19.784	13.9523	19.3995	22.1511	14.9612	24.2207	20.3032	15.815	22.4605
732	69.1524	182.697	140.393	23.4366	15.3404	18.0605	16.6582	19.2487	16.7308	22.1964	15.1349	22.3136	19.7334	23.0089	16.3155	15.7615	18.6406	19.7244	13.9186	19.4505	22.0068	14.9834	24.0828	20.2069	15.8025	22.4795
733	69.7806	185.604	138.472	23.2848	15.3562	18.053	16.5353	19.1927	16.6732	22.1926	15.1598	22.2723	19.7929	22.969	16.3018	15.7567	18.5301	19.6671	13.8874	19.5018	21.8634	15.0047	23.9347	20.1145	15.7912	22.4997
734	70.4224	188.428	136.627	23.1326	15.3731	18.0498	16.4129	19.1375	16.6162	22.1932	15.1812	22.2348	19.8506	22.929	16.284	15.7511	18.4218	19.612	13.856	19.5532	21.7215	15.0251	23.7749	20.0259	15.7808	22.5208
735	71.0782	191.145	134.854	22.9801	15.3911	18.05	16.2911	19.0835	16.5594	22.1979	15.1998	22.2013	19.9065	22.8889	16.2615	15.7446	18.3156	19.5589	13.823	19.6045	21.5813	15.0445	23.6041	19.9411	15.7711	22.5428
736	71.7486	193.761	133.151	22.8273	15.4101	18.0532	16.1701	19.0309	16.5025	22.2068	15.2157	22.1717	19.9604	22.8488	16.2345	15.7375	18.2115	19.5078	13.7889	19.6555	21.4434	15.0626	23.4251	19.8601	15.762	22.5652
737	72.434	196.271	131.513	22.6744	15.4303	18.0593	16.0499	18.9796	16.4455	22.2198	15.2291	22.1465	20.0122	22.8088	16.2032	15.7298	18.1096	19.4584	13.7538	19.7062	21.3082	15.0793	23.2392	19.7828	15.753	22.5881
738	73.1349	198.676	129.938	22.5216	15.4516	18.0686	15.9307	18.9299	16.3898	22.2366	15.2402	22.1269	20.0619	22.769	16.1697	15.7217	18.0099	19.4107	13.7175	19.7561	21.1759	15.0959	23.0466	19.7091	15.744	22.6109
739	73.8518	200.979	128.422	22.3689	15.474	18.081	15.8125	18.882	16.3368	22.2572	15.2488	22.1128	20.1091	22.7295	16.1351	15.7144	17.9124	19.3644	13.6803	19.8054	21.0468	15.1134	22.8478	19.639	15.7341	22.6336
740	74.5853	203.178	126.962	22.2165	15.4976	18.0955	15.6956	18.8361	16.2873	22.2814	15.2547	22.1042	20.154	22.6902	16.1	15.7084	17.8171	19.3195	13.6419	19.8539	20.9213	15.1318	22.6436	19.5723	15.7237	22.6558
741	75.336	205.265	125.554	22.0644	15.5224	18.1107	15.58	18.7928	16.2407	22.309	15.2576	22.1012	20.1963	22.6512	16.0638	15.7039	17.724	19.2759	13.6024	19.9013	20.7998	15.1508	22.4346	19.509	15.7145	22.6771
742	76.1043	207.219	124.195	21.9129	15.5484	18.127	15.4657	18.7524	16.1968	22.3399	15.2566	22.1037	20.2359	22.6127	16.026	15.7011	17.6331	19.2335	13.5617	19.9475	20.6823	15.1703	22.2214	19.4489	15.7086	22.6973
743	76.891	209.042	122.881	21.7619	15.5756	18.1431	15.3529	18.7141	16.1556	22.374	15.2518	22.1118	20.2728	22.5745	15.9869	15.7	17.5443	19.1923	13.5201	19.9921	20.5693	15.1902	22.0045	19.3918	15.7058	22.7161
744	77.6965	210.735	121.61	21.6116	15.604	18.1587	15.2417	18.6746	16.1171	22.4109	15.2432	22.1247	20.3069	22.5368	15.9466	15.7008	17.4577	19.152	13.4775	20.0352	20.461	15.2105	21.7845	19.3366	15.7061	22.733
745	78.5216	212.297	120.378	21.4621	15.6336	18.1717	15.1321	18.6336	16.0812	22.4505	15.2307	22.141	20.3379	22.4996	15.9053	15.7036	17.3733	19.1125	13.4342	20.0762	20.3576	15.2314	21.5618	19.2827	15.7091	22.7478
746	79.3669	213.728	119.181	21.3135	15.6644	18.1817	15.0243	18.5904	16.0484	22.4927	15.2145	22.157	20.3652	22.4628	15.8631	15.7085	17.2906	19.0738	13.3902	20.1152	20.2594	15.2529	21.3371	19.23	15.7146	22.7601
747	80.233	215.007	118.018	21.1659	15.6965	18.1876	14.9183	18.5449	16.0193	22.5372	15.1944	22.1724	20.3886	22.4266	15.8199	15.7157	17.2089	19.0352	13.3455	20.1512	20.1663	15.2745	21.1108	19.1784	15.7222	22.7694
748	81.1207	216.118	116.883	21.0193	15.7298	18.1886	14.8141	18.4973	15.9933	22.5839	15.1704	22.1884	20.408	22.3908	15.776	15.7251	17.1263	18.9949	13.3004	20.184	20.076	15.2958	20.8834	19.127	15.732	22.7754
749	82.0307	217.062	115.776	20.8738	15.7643	18.1854	14.7119	18.4484	15.9682	22.6324	15.1431	22.2047	20.4237	22.3555	15.7317	15.7368	17.0429	18.9537	13.2548	20.213	19.9876	15.3166	20.6555	19.0743	15.7437	22.7777
750	82.9637	217.844	114.693	20.7295	15.8	18.1789	14.6117	18.3985	15.9437	22.6826	15.1129	22.2203	20.436	22.3207	15.6872	15.7509	16.9585	18.9116	13.21	20.238	19.9014	15.3367	20.4274	19.019	15.7565	22.7759
751	83.9205	218.47	113.631	20.5865	15.8369	18.1683	14.5135	18.3482	15.9197	22.7343	15.0799	22.233	20.4445	22.2864	15.6425	15.7674	16.8731	18.8685	13.1669	20.2589	19.8174	15.3549	20.1997	18.9583	15.7678	22.7697
752	84.9018	218.94	112.588	20.4449	15.875	18.1516	14.4174	18.2974	15.8955	22.7872	15.0443	22.2401	20.4489	22.2526	15.5979	15.7863	16.7862	18.8244	13.1255	20.2758	19.7358	15.3712	19.9727	18.8914	15.7767	22.7585
753	85.9086	219.254	111.56	20.3046	15.9144	18.1293	14.3234	18.246	15.8712	22.8411	15.0063	22.2392	20.45	22.2191	15.5535	15.8077	16.6967	18.7796	13.086	20.2885	19.6567	15.3855	19.7469	18.8177	15.7817	22.7418
754	86.9415	219.422	110.547	20.1658	15.9549	18.1013	14.2316	18.1941	15.8465	22.8959	14.966	22.2311	20.4488	22.1861	15.5095	15.8314	16.6045	18.7336	13.0484	20.2973	19.5802	15.3978	19.5226	18.7363	15.7818	22.7177
755	88.0016	219.457	109.546	20.0285	15.9966	18.0674	14.142	18.1419	15.8217	22.9511	14.9236	22.2171	20.4455	22.1534	15.466	15.8575	16.5095	18.682	13.0129	20.3012	19.5062	15.4074	19.3002	18.6469	15.7764	22.6856
756	89.0897	219.376	108.553	19.8928	16.0395	18.0277	14.0547	18.0882	15.7942	23.0069	14.8796	22.1972	20.4401	22.121	15.4231	15.8859	16.412	18.6236	12.9795	20.2995	19.4349	15.4136	19.0801	18.5508	15.7678	22.6453
757	90.2067	219.186	107.569	19.7586	16.0835	17.9823	13.9696	18.0315	15.7641	23.0613	14.8343	22.1723	20.4328	22.0889	15.381	15.9166	16.3119	18.5587	12.9483	20.2923	19.3662	15.4162	18.8626	18.4488	15.7573	22.5973
758	91.3536	218.928	106.59	19.6261	16.1287	17.9313	13.8868	17.9724	15.7324	23.113	14.788	22.1429	20.4237	22.0571	15.3398	15.9494	16.2097	18.4874	12.9194	20.2791	19.3001	15.4141	18.6479	18.3418	15.7436	22.5435
759	92.5314	218.62	105.615	19.4953	16.175	17.8749	13.8063	17.9114	15.6991	23.1624	14.7408	22.109	20.4129	22.0254	15.2996	15.9844	16.1054	18.4097	12.8929	20.2599	19.2366	15.4068	18.4364	18.23	15.7257	22.4844
760	93.7411	218.266	104.643	19.3662	16.2224	17.813	13.7282	17.8482	15.6654	23.2096	14.6928	22.0708	20.4007	21.9938	15.2605	16.0213	15.9993	18.3256	12.8686	20.2354	19.1756	15.3958	18.2283	18.1141	15.7054	22.4209
761	94.9838	217.875	103.671	19.2388	16.2709	17.746	13.6523	17.7829	15.6323	23.2545	14.6444	22.0281	20.3869	21.9619	15.2227	16.0601	15.8915	18.2355	12.8468	20.2057	19.1171	15.3815	18.0239	17.9948	15.6827	22.3535
762	96.2606	217.463	102.699	19.1132	16.3205	17.6749	13.5787	17.7156	15.601	23.2961	14.5956	21.9804	20.3713	21.9287	15.1862	16.1006	15.7818	18.1401	12.8275	20.1724	19.0609	15.3637	17.8233	17.8723	15.6576	22.2823
763	97.5725	217.038	101.726	18.9894	16.3711	17.6003	13.5075	17.6465	15.5715	23.3346	14.5466	21.9276	20.3539	21.8941	15.1511	16.1427	15.6704	18.0401	12.8105	20.1361	19.007	15.3428	17.6267	17.7473	15.6305	22.2082
764	98.9209	216.607	100.749	18.8673	16.4227	17.5239	13.4386	17.5759	15.5441	23.37	14.4976	21.8704	20.3347	21.8579	15.1175	16.1862	15.5576	17.9356	12.7961	20.0975	18.9551	15.3186	17.4344	17.6204	15.6016	22.131
765	100.307	216.18	99.7692	18.7471	16.4754	17.4467	13.372	17.5037	15.5188	23.4023	14.4486	21.8097	20.3139	21.82	15.0855	16.2311	15.4435	17.827	12.7841	20.0563	18.9051	15.2897	17.2465	17.4919	15.5712	22.05
766	101.732	215.758	98.7845	18.6286	16.529	17.369	13.3077	17.4302	15.4956	23.4312	14.3999	21.7458	20.2912	21.7802	15.0551	16.2769	15.3282	17.7145	12.7746	20.012	18.8569	15.2553	17.0631	17.3623	15.5394	21.9654
767	103.196	215.339	97.7943	18.512	16.5836	17.291	13.2456	17.3556	15.4747	23.4568	14.3515	21.679	20.2659	21.7387	15.0265	16.3237	15.212	17.5983	12.7675	19.965	18.8103	15.2158	16.8842	17.232	15.5062	21.8777
768	104.703	214.922	96.7981	18.3972	16.6392	17.2127	13.1858	17.2799	15.4561	23.4781	14.3037	21.6093	20.238	21.6955	14.9997	16.3712	15.095	17.4791	12.7629	19.9155	18.765	15.1714	16.7101	17.1012	15.4719	21.7872
769	106.252	214.506	95.7952	18.2842	16.6956	17.1338	13.1282	17.2034	15.4397	23.4951	14.2564	21.537	20.2078	21.6503	14.9746	16.4191	14.9772	17.3573	12.7606	19.8636	18.7208	15.1225	16.5407	16.9704	15.4365	21.6933
770	107.846	214.089	94.7853	18.1729	16.7529	17.0546	13.0729	17.1262	15.4257	23.5083	14.2099	21.4623	20.1754	21.6028	14.9515	16.4673	14.8582	17.2335	12.7607	19.8096	18.6769	15.0693	16.3761	16.8397	15.4001	21.5958
771	109.485	213.67	93.7678	18.0635	16.8111	16.9751	13.0197	17.0483	15.4141	23.5179	14.1643	21.3853	20.1409	21.5532	14.9303	16.5155	14.738	17.1079	12.763	19.7539	18.6322	15.012	16.2163	16.7095	15.363	21.495
772	111.172	213.247	92.7426	17.9558	16.8702	16.8955	12.9686	16.9701	15.405	23.5241	14.1196	21.3062	20.1043	21.5013	14.9109	16.5635	14.6168	16.9808	12.7676	19.6967	18.5867	14.951	16.0614	16.5802	15.3252	21.3911
773	112.907	212.818	91.7095	17.8499	16.93	16.8159	12.9197	16.8915	15.3984	23.5267	14.0759	21.2252	20.0657	21.447	14.8936	16.6111	14.4947	16.8525	12.7744	19.638	18.5402	14.8865	15.9113	16.4519	15.2868	21.2837
774	114.693	212.382	90.6683	17.7457	16.9906	16.7365	12.8728	16.8127	15.3943	23.5255	14.0334	21.1425	20.0252	21.3909	14.8782	16.658	14.3719	16.7233	12.7833	19.5774	18.4924	14.8186	15.766	16.3251	15.2479	21.174
775	116.531	211.937	89.619	17.6433	17.052	16.6573	12.8279	16.7339	15.3905	23.5202	13.9921	21.0581	19.9829	21.3329	14.8648	16.7039	14.2487	16.5933	12.7941	19.5152	18.4431	14.7478	15.6254	16.1999	15.2087	21.0623
776	118.424	211.481	88.5616	17.5425	17.1142	16.5785	12.785	16.6551	15.385	23.5111	13.9522	20.9723	19.9388	21.2744	14.8534	16.7484	14.1252	16.4628	12.8069	19.4514	18.3917	14.6747	15.4896	16.0767	15.1691	20.9488
777	120.372	211.014	87.4962	17.4433	17.177	16.5004	12.744	16.5765	15.3778	23.4982	13.9136	20.8853	19.8931	21.2171	14.8439	16.7905	14.0016	16.3322	12.8215	19.3864	18.3382	14.5997	15.3583	15.9557	15.1294	20.8332
778	122.378	210.533	86.423	17.3458	17.2405	16.4229	12.705	16.4982	15.369	23.4818	13.8764	20.797	19.8458	21.161	14.8364	16.8294	13.878	16.2015	12.8377	19.3203	18.2825	14.523	15.2317	15.8371	15.0895	20.7158
779	124.444	210.036	85.3422	17.2498	17.3047	16.3462	12.6677	16.4204	15.3584	23.4619	13.8408	20.7078	19.797	21.1059	14.8308	16.8646	13.7547	16.0711	12.8556	19.2534	18.2255	14.445	15.1094	15.7211	15.0495	20.5968
780	126.571	209.523	84.2542	17.1553	17.3696	16.2704	12.6323	16.343	15.3462	23.4388	13.8067	20.6177	19.7467	21.0524	14.8272	16.896	13.6317	15.9412	12.8749	19.1858	18.1673	14.3656	14.9916	15.6081	15.0095	20.4766
781	128.762	208.992	83.1591	17.0624	17.435	16.1956	12.5986	16.2662	15.3322	23.4125	13.7742	20.5269	19.6951	21.0008	14.8254	16.9247	13.5092	15.812	12.8956	19.1177	18.1081	14.2852	14.8779	15.4981	14.9695	20.3552
782	131.002	208.44	82.0574	16.9709	17.5011	16.1217	12.5666	16.1901	15.3166	23.3833	13.7433	20.4355	19.6422	20.9501	14.8255	16.9509	13.3874	15.6836	12.9175	19.0493	18.0472	14.204	14.7683	15.3913	14.9295	20.2326
783	133.278	207.868	80.9496	16.8808	17.5678	16.049	12.5362	16.1147	15.2992	23.3512	13.7141	20.3435	19.588	20.8996	14.8273	16.9741	13.2663	15.5563	12.9404	18.9809	17.9839	14.1221	14.6626	15.2879	14.8896	20.1093
784	135.591	207.272	79.836	16.792	17.635	15.9775	12.5074	16.0403	15.2801	23.316	13.6865	20.2512	19.5328	20.8496	14.8309	16.9942	13.1463	15.4303	12.9642	18.9124	17.9185	14.0397	14.5609	15.188	14.8498	19.9856
785	137.941	206.653	78.7172	16.7046	17.7023	15.9073	12.48	15.9667	15.2592	23.2778	13.6606	20.1586	19.4764	20.8007	14.8362	17.0111	13.0273	15.3058	12.9888	18.8442	17.8506	13.957	14.4628	15.0916	14.81	19.8616
786	140.328	206.007	77.5938	16.6184	17.769	15.8384	12.4534	15.8942	15.2367	23.2375	13.6364	20.0658	19.4191	20.753	14.8432	17.025	12.9095	15.1829	13.014	18.7762	17.7795	13.8741	14.3682	14.9989	14.7703	19.7377
787	142.754	205.335	76.4663	16.5334	17.8351	15.771	12.4272	15.8227	15.2124	23.1952	13.6139	19.9729	19.3608	20.7065	14.8517	17.0357	12.793	15.0618	13.0396	18.7088	17.7054	13.7912	14.2768	14.9099	14.7306	19.6142
788	145.219	204.636	75.3352	16.4496	17.9005	15.705	12.4015	15.7524	15.1863	23.1512	13.5931	19.88	19.3016	20.6597	14.8616	17.0433	12.6779	14.9426	13.0655	18.642	17.628	13.7083	14.1886	14.8248	14.6909	19.4912
789	147.723	203.906	74.2013	16.3668	17.9652	15.6405	12.3763	15.6833	15.1586	23.1057	13.5739	19.7872	19.2416	20.6105	14.873	17.048	12.5644	14.8254	13.0916	18.5759	17.5475	13.6258	14.1033	14.7435	14.6512	19.369
790	150.269	203.147	73.0651	16.285	18.0288	15.5776	12.3514	15.6154	15.1291	23.0588	13.5564	19.6945	19.1808	20.5591	14.8858	17.0505	12.4525	14.7105	13.1175	18.5106	17.4633	13.5436	14.0198	14.6662	14.6114	19.2479
791	152.857	202.357	71.9273	16.2042	18.091	15.5164	12.3269	15.5487	15.0979	23.0107	13.5404	19.6021	19.1194	20.5064	14.8998	17.0512	12.3423	14.5979	13.1433	18.4462	17.3743	13.4618	13.9384	14.5929	14.5715	19.128
792	155.49	201.534	70.7887	16.1242	18.1517	15.4569	12.3028	15.4834	15.065	22.9615	13.5261	19.5099	19.0573	20.4526	14.9149	17.0514	12.234	14.4878	13.1687	18.3829	17.2811	13.3807	13.8587	14.5235	14.5313	19.0095
793	158.167	200.679	69.6498	16.045	18.211	15.3991	12.2792	15.4195	15.0304	22.9115	13.5132	19.4181	18.9947	20.398	14.9312	17.052	12.1275	14.3801	13.1935	18.3206	17.1853	13.3001	13.7814	14.458	14.4908	18.8926
794	160.892	199.79	68.5115	15.9666	18.2687	15.3431	12.2559	15.3569	14.994	22.8609	13.5018	19.3268	18.9315	20.3416	14.9484	17.0528	12.023	14.2752	13.2176	18.2595	17.0873	13.2204	13.706	14.3965	14.45	18.7775
795	163.666	198.866	67.3744	15.8889	18.3246	15.2889	12.2314	15.2958	14.956	22.8097	13.4918	19.2358	18.8678	20.2813	14.9666	17.0538	11.9205	14.1729	13.2406	18.1995	16.9874	13.1414	13.6297	14.3389	14.4087	18.6642
796	166.492	197.908	66.2393	15.8119	18.3789	15.2366	12.2056	15.236	14.9162	22.7581	13.4832	19.1454	18.8037	20.217	14.9855	17.0549	11.82	14.0734	13.2625	18.1408	16.8866	13.0633	13.5509	14.2852	14.3668	18.5529
797	169.371	196.914	65.107	15.7355	18.4313	15.1862	12.1787	15.1777	14.8748	22.7064	13.4758	19.0554	18.7392	20.1489	15.005	17.056	11.7218	13.9767	13.283	18.0834	16.7864	12.9861	13.4688	14.2352	14.3243	18.4437
798	172.307	195.884	63.9781	15.6598	18.482	15.1377	12.1508	15.1209	14.8316	22.6546	13.4697	18.9661	18.6744	20.0773	15.0248	17.0572	11.6256	13.8829	13.3018	18.0273	16.6871	12.9099	13.3819	14.1888	14.281	18.3367
799	175.302	194.818	62.8535	15.5848	18.5316	15.0911	12.1218	15.0655	14.7868	22.603	13.4646	18.8773	18.6093	20.0022	15.0446	17.0585	11.5317	13.7921	13.3187	17.9724	16.5889	12.8347	13.2902	14.1461	14.2373	18.2319
800	178.36	193.715	61.7339	15.5106	18.5796	15.0465	12.0918	15.0115	14.7403	22.5515	13.4606	18.7892	18.544	19.9239	15.0644	17.0601	11.4401	13.7042	13.3338	17.9189	16.4921	12.7605	13.1942	14.1068	14.1947	18.1295
801	181.483	192.575	60.6201	15.4377	18.6247	15.0039	12.061	14.959	14.6921	22.5005	13.4575	18.7017	18.4785	19.8426	15.084	17.0621	11.3507	13.6193	13.3469	17.8667	16.3971	12.6873	13.0939	14.0708	14.1531	18.0294
802	184.675	191.399	59.5129	15.3666	18.6678	14.9633	12.0296	14.9079	14.6422	22.45	13.4552	18.6148	18.4127	19.7584	15.1034	17.0645	11.2636	13.5374	13.3579	17.8158	16.304	12.6152	12.9893	14.038	14.1124	17.9317
803	187.94	190.186	58.4131	15.2972	18.7099	14.9247	11.9975	14.8582	14.5907	22.4002	13.4533	18.5287	18.3469	19.6716	15.1225	17.0675	11.1787	13.4585	13.3667	17.7661	16.2132	12.5441	12.881	14.0082	14.0734	17.8364
804	191.28	188.936	57.3214	15.2295	18.7508	14.8881	11.9646	14.81	14.5375	22.3512	13.4519	18.4432	18.281	19.5823	15.1413	17.0711	11.0962	13.3826	13.3732	17.7177	16.1248	12.4741	12.7701	13.9813	14.0363	17.7435
805	194.654	187.65	56.2386	15.1634	18.7918	14.8536	11.9301	14.7631	14.4826	22.3031	13.4507	18.3584	18.215	19.4908	15.1598	17.0755	11.016	13.3096	13.3774	17.6704	16.039	12.405	12.6572	13.9571	14.001	17.6529
806	197.993	186.327	55.1657	15.1003	18.8338	14.821	11.894	14.7175	14.4262	22.256	13.4497	18.2742	18.1489	19.3971	15.1778	17.0806	10.938	13.2396	13.3802	17.6243	15.956	12.337	12.5427	13.9354	13.9672	17.5648
807	201.282	184.968	54.1032	15.0406	18.8767	14.7905	11.8562	14.6733	14.368	22.21	13.4487	18.1908	18.0829	19.3015	15.1951	17.0867	10.8624	13.1725	13.3818	17.5792	15.876	12.27	12.4266	13.916	13.9352	17.4789
808	204.484	183.574	53.0521	14.9841	18.9208	14.762	11.8163	14.6303	14.3083	22.1653	13.4479	18.1081	18.0169	19.2041	15.2117	17.0936	10.7889	13.1082	13.3822	17.5352	15.7992	12.204	12.3097	13.8986	13.9052	17.3952
809	207.585	182.144	52.0132	14.9305	18.9651	14.7355	11.7741	14.5886	14.247	22.1219	13.4472	18.026	17.9509	19.1051	15.2275	17.1016	10.7177	13.0468	13.3803	17.492	15.7256	12.1391	12.1922	13.8832	13.877	17.3137
810	210.562	180.68	50.9872	14.8797	19.0078	14.711	11.7294	14.5481	14.184	22.0799	13.4468	17.9447	17.8851	19.0048	15.2427	17.1106	10.6487	12.9881	13.3754	17.4494	15.6547	12.0753	12.0737	13.8694	13.8498	17.2344
811	213.366	179.182	49.9751	14.8315	19.0473	14.6885	11.6824	14.5087	14.1195	22.0394	13.4465	17.864	17.8193	18.9031	15.2575	17.1202	10.5818	12.9321	13.3673	17.4073	15.5864	12.0127	11.9535	13.8571	13.8226	17.157
812	215.988	177.651	48.9775	14.786	19.0831	14.6679	11.6335	14.4704	14.0534	22.0006	13.4462	17.7848	17.7536	18.8004	15.2725	17.1289	10.517	12.8787	13.3563	17.3656	15.5208	11.9514	11.8322	13.846	13.7951	17.0815
813	218.421	176.087	47.9955	14.7429	19.1149	14.6493	11.5825	14.4332	13.9857	21.9634	13.4458	17.7074	17.6881	18.6968	15.2885	17.137	10.4543	12.8278	13.3428	17.3244	15.4578	11.8913	11.7101	13.8361	13.7659	17.0078
814	220.662	174.491	47.0297	14.6997	19.1428	14.6326	11.5291	14.397	13.9165	21.9279	13.4452	17.6318	17.6227	18.5923	15.3057	17.1444	10.3935	12.7794	13.3276	17.2834	15.3976	11.8326	11.5875	13.827	13.7333	16.9358
815	222.706	172.864	46.081	14.6561	19.1665	14.6178	11.4734	14.3618	13.8457	21.8942	13.4443	17.558	17.5575	18.4873	15.3239	17.1513	10.3347	12.7334	13.3105	17.2426	15.3401	11.7752	11.465	13.8185	13.6987	16.8654
816	224.552	171.208	45.1504	14.612	19.1861	14.6049	11.4155	14.3274	13.7735	21.8624	13.4428	17.4861	17.4925	18.3818	15.343	17.1577	10.2776	12.6895	13.2916	17.2021	15.2854	11.7192	11.3418	13.8104	13.6639	16.7964
817	226.195	169.522	44.2387	14.5676	19.2007	14.5938	11.356	14.2939	13.6997	21.8325	13.4403	17.4161	17.4277	18.2759	15.3629	17.1636	10.2223	12.6478	13.2711	17.1616	15.2333	11.6645	11.218	13.8023	13.6256	16.7289
818	227.625	167.808	43.3467	14.5229	19.2106	14.5846	11.2954	14.2612	13.6244	21.8045	13.4361	17.3481	17.3632	18.1698	15.384	17.1692	10.1686	12.6082	13.2489	17.1211	15.1839	11.6112	11.094	13.794	13.5832	16.6631
819	228.842	166.067	42.4754	14.4779	19.2182	14.5771	11.2339	14.2292	13.5477	21.7785	13.4307	17.282	17.2988	18.0636	15.4055	17.1745	10.1164	12.5705	13.2251	17.0805	15.1371	11.5593	10.9701	13.7851	13.5359	16.5987
820	229.844	164.3	41.6257	14.4328	19.224	14.5713	11.1718	14.1978	13.4701	21.7545	13.4233	17.2179	17.2348	17.9574	15.4278	17.1795	10.0658	12.5345	13.2	17.0397	15.0927	11.5087	10.8467	13.7757	13.4836	16.5351
821	230.635	162.508	40.7985	14.3875	19.228	14.5673	11.1091	14.167	13.3926	21.7325	13.4133	17.1558	17.1709	17.8515	15.4511	17.1843	10.0166	12.5003	13.1736	16.9985	15.0507	11.4594	10.7242	13.7657	13.4281	16.469
822	231.225	160.692	39.9947	14.3421	19.2306	14.5649	11.0461	14.1368	13.3152	21.7126	13.4005	17.0961	17.1074	17.7457	15.4755	17.1888	9.96871	12.4676	13.146	16.9566	15.0109	11.4113	10.6028	13.7517	13.3702	16.4
823	231.618	158.854	39.2155	14.2967	19.2318	14.5641	10.9829	14.107	13.238	21.6948	13.3849	17.0387	17.0441	17.6404	15.5013	17.1932	9.9221	12.4363	13.1173	16.9137	14.9731	11.3634	10.4828	13.7312	13.3094	16.328
824	231.817	156.995	38.4617	14.2513	19.2316	14.5649	10.9195	14.0779	13.1611	21.679	13.3668	16.9838	16.9812	17.5355	15.5283	17.1974	9.87666	12.4063	13.0877	16.8697	14.9372	11.3154	10.3646	13.7043	13.2458	16.2529
825	231.821	155.115	37.7344	14.206	19.2301	14.5672	10.8562	14.0499	13.0843	21.6654	13.3465	16.9314	16.9185	17.4312	15.5567	17.2014	9.83229	12.3775	13.0572	16.8249	14.9029	11.2674	10.2483	13.671	13.1794	16.1747
826	231.607	153.216	37.0346	14.1601	19.2274	14.571	10.7932	14.023	13.0075	21.6538	13.3246	16.8815	16.8562	17.3276	15.5855	17.2052	9.78892	12.3502	13.0257	16.7788	14.8701	11.2189	10.1343	13.6315	13.1096	16.0936
827	231.138	151.3	36.3635	14.1132	19.2233	14.5763	10.7304	13.9972	12.9307	21.6442	13.3012	16.8328	16.7942	17.2247	15.6144	17.2089	9.74647	12.3248	12.9934	16.7307	14.8385	11.1704	10.0228	13.5855	13.0359	16.0088
828	230.423	149.368	35.7222	14.0653	19.2184	14.5829	10.6682	13.9724	12.8537	21.6368	13.2761	16.7846	16.7324	17.1226	15.6436	17.2124	9.70501	12.3012	12.9601	16.6809	14.8079	11.1225	9.91402	13.5332	12.9588	15.9202
829	229.459	147.42	35.1119	14.0166	19.213	14.5909	10.6065	13.9485	12.7769	21.6314	13.2495	16.7368	16.6709	17.0214	15.6731	17.2158	9.66526	12.2794	12.9261	16.6298	14.778	11.0755	9.80813	13.4756	12.8783	15.8276
830	228.254	145.458	34.5337	13.9671	19.2072	14.6002	10.5455	13.9252	12.7003	21.628	13.221	16.6893	16.6096	16.9212	15.7029	17.2188	9.62735	12.2594	12.8914	16.5774	14.7485	11.0286	9.70533	13.4121	12.7948	15.7307
831	226.812	143.484	33.989	13.917	19.2011	14.6108	10.4853	13.9025	12.624	21.6266	13.1905	16.6413	16.5488	16.822	15.7331	17.2216	9.59121	12.2416	12.8562	16.524	14.7191	10.9806	9.6058	13.343	12.7085	15.6298
832	225.149	141.499	33.4791	13.8664	19.1946	14.6225	10.426	13.8805	12.5481	21.6271	13.1581	16.5925	16.4886	16.724	15.7635	17.2242	9.55675	12.2266	12.8205	16.4692	14.6895	10.9313	9.50967	13.269	12.6196	15.5247
833	223.287	139.504	33.0052	13.8156	19.1878	14.6354	10.3677	13.8596	12.4731	21.6296	13.1246	16.5426	16.4291	16.627	15.7943	17.2263	9.52391	12.2144	12.7844	16.4117	14.6595	10.8809	9.41708	13.1908	12.5284	15.4156
834	221.232	137.5	32.5689	13.7645	19.1807	14.6494	10.3106	13.8396	12.3994	21.634	13.0901	16.4917	16.3704	16.5312	15.8254	17.2281	9.49261	12.2047	12.7476	16.3517	14.6287	10.8286	9.32813	13.1091	12.4351	15.3031
835	218.988	135.488	32.1716	13.7133	19.1735	14.6644	10.2546	13.8206	12.3268	21.6403	13.0546	16.4399	16.3125	16.4367	15.8569	17.2294	9.46279	12.1979	12.7103	16.2895	14.5968	10.7739	9.24292	13.024	12.3399	15.1879
836	216.558	133.471	31.815	13.6618	19.166	14.6803	10.2	13.8025	12.2556	21.6483	13.0181	16.3872	16.2554	16.3434	15.8889	17.2301	9.43438	12.1938	12.6724	16.2248	14.5629	10.7169	9.16151	12.9371	12.2431	15.0691
837	213.949	131.448	31.5005	13.6102	19.1584	14.6969	10.1468	13.786	12.1858	21.6582	12.9808	16.3333	16.1992	16.2514	15.9214	17.2303	9.4063	12.1924	12.634	16.157	14.527	10.6578	9.08397	12.8488	12.1448	14.9469
838	211.168	129.422	31.23	13.5585	19.1506	14.7141	10.095	13.7715	12.117	21.6697	12.9429	16.2781	16.1439	16.1607	15.9545	17.2298	9.377	12.1931	12.5954	16.0855	14.4917	10.5969	9.01033	12.7589	12.0454	14.8214
839	208.246	127.393	31.0053	13.5067	19.1428	14.732	10.0448	13.7593	12.0494	21.6829	12.9044	16.2216	16.0893	16.0714	15.9882	17.2285	9.34584	12.1957	12.5565	16.0102	14.4569	10.5339	8.9406	12.6679	11.9448	14.6924
840	205.197	125.363	30.8282	13.455	19.1349	14.7502	9.99624	13.7497	11.9829	21.6975	12.8655	16.1639	16.0349	15.9834	16.0226	17.2265	9.31271	12.1993	12.5174	15.9316	14.422	10.469	8.87479	12.5759	11.8435	14.5605
841	202.029	123.332	30.7007	13.4034	19.127	14.7685	9.94935	13.7423	11.9177	21.7135	12.8263	16.1051	15.9792	15.8968	16.0577	17.2235	9.27764	12.2016	12.4783	15.8499	14.3879	10.4025	8.81287	12.4834	11.7415	14.4261
842	198.751	121.303	30.6244	13.352	19.119	14.7867	9.90423	13.7368	11.8544	21.7308	12.787	16.045	15.9209	15.8115	16.0935	17.2195	9.24071	12.2027	12.4392	15.7655	14.3549	10.3344	8.75482	12.3903	11.639	14.2894
843	195.377	119.276	30.5936	13.3007	19.1112	14.8048	9.86092	13.7325	11.7927	21.7493	12.7478	15.9831	15.8595	15.7277	16.1302	17.2144	9.202	12.2027	12.4002	15.6787	14.3235	10.2653	8.70058	12.2971	11.5362	14.1505
844	191.935	117.252	30.6038	13.2498	19.1034	14.8229	9.81949	13.7293	11.7318	21.768	12.7088	15.9194	15.795	15.6452	16.1677	17.2081	9.16176	12.2013	12.3614	15.5899	14.2939	10.1954	8.65008	12.2039	11.4333	14.0098
845	188.437	115.233	30.6528	13.1992	19.0956	14.8407	9.77998	13.7271	11.6723	21.785	12.6702	15.8542	15.7272	15.5642	16.2061	17.2005	9.12049	12.1975	12.3227	15.4993	14.2656	10.1248	8.60324	12.1108	11.3303	13.8675
846	184.892	113.219	30.7395	13.149	19.088	14.858	9.74243	13.7255	11.6147	21.7999	12.632	15.7875	15.6562	15.4845	16.2453	17.1915	9.07869	12.1913	12.2843	15.4072	14.238	10.0537	8.55997	12.0181	11.2275	13.7242
847	181.312	111.211	30.8625	13.0993	19.0806	14.8756	9.70689	13.7246	11.5598	21.8129	12.5943	15.7196	15.5822	15.4062	16.2855	17.1811	9.03648	12.1828	12.2463	15.3138	14.21	9.98238	8.52014	11.926	11.125	13.5801
848	177.714	109.211	31.021	13.0501	19.0734	14.8934	9.67338	13.7243	11.5076	21.8235	12.5574	15.6508	15.5052	15.3296	16.3266	17.1692	8.9939	12.1721	12.2085	15.2194	14.1817	9.91098	8.48363	11.8346	11.0229	13.4357
849	174.117	107.219	31.2141	13.0014	19.0663	14.9113	9.64194	13.724	11.4576	21.8312	12.5214	15.581	15.4253	15.2548	16.3687	17.1565	8.95103	12.1594	12.1712	15.1243	14.1534	9.83967	8.4503	11.7442	10.9212	13.2913
850	170.532	105.237	31.4409	12.9533	19.0595	14.9278	9.61259	13.7231	11.4096	21.8357	12.4862	15.5105	15.3426	15.1816	16.4117	17.142	8.90794	12.1445	12.1343	15.0289	14.1251	9.76862	8.42	11.6548	10.8202	13.1475
851	166.97	103.265	31.7011	12.9059	19.0529	14.942	9.58534	13.7208	11.3635	21.8362	12.452	15.4395	15.2572	15.1101	16.4557	17.1252	8.86455	12.1277	12.0978	14.9332	14.0968	9.698	8.39256	11.5666	10.7199	13.0045
852	163.442	101.304	31.9942	12.8591	19.0466	14.9527	9.56022	13.7172	11.3189	21.8327	12.419	15.3681	15.1693	15.0402	16.5007	17.1061	8.82073	12.1091	12.0617	14.8377	14.068	9.62795	8.36781	11.4798	10.6204	12.8628
853	159.978	99.3556	32.32	12.8131	19.0406	14.9598	9.53722	13.7124	11.276	21.8256	12.3871	15.2966	15.0789	14.9721	16.5467	17.0852	8.77672	12.089	12.0261	14.7426	14.039	9.55864	8.34556	11.3945	10.5218	12.7226
854	156.596	97.4197	32.6795	12.7678	19.0349	14.9639	9.51636	13.7069	11.2333	21.8153	12.3565	15.2251	14.9861	14.9055	16.5936	17.0629	8.7325	12.0681	11.991	14.648	14.0096	9.49018	8.32562	11.3108	10.4242	12.5843
855	153.305	95.4976	33.0743	12.7234	19.0296	14.9652	9.49763	13.7007	11.1905	21.8014	12.3272	15.1539	14.891	14.8394	16.6415	17.0393	8.68815	12.0464	11.9563	14.5544	13.9799	9.42272	8.30777	11.2288	10.3275	12.4481
856	150.111	93.59	33.4933	12.6797	19.0246	14.9638	9.48103	13.6941	11.1477	21.7837	12.2994	15.0831	14.7937	14.7738	16.6903	17.0144	8.64375	12.0243	11.9221	14.4618	13.9498	9.35637	8.29181	11.1488	10.2319	12.3143
857	147.017	91.6975	33.9273	12.637	19.02	14.9595	9.46653	13.6871	11.1047	21.7627	12.273	15.0128	14.6945	14.7075	16.7401	16.988	8.59907	12.0019	11.8882	14.3705	13.919	9.29125	8.27751	11.0707	10.1374	12.183
858	144.037	89.821	34.3742	12.5951	19.0158	14.9522	9.45414	13.6798	11.0615	21.7372	12.2481	14.9434	14.5935	14.64	16.7908	16.9602	8.55423	11.9789	11.8548	14.2807	13.8878	9.22746	8.26465	10.9948	10.0441	12.0547
859	141.189	87.9612	34.8402	12.5541	19.0119	14.9419	9.44382	13.6722	11.0187	21.7069	12.2248	14.8748	14.4908	14.5711	16.8423	16.9309	8.50938	11.9553	11.8217	14.1925	13.8568	9.16508	8.25301	10.9209	9.95188	11.9294
860	138.474	86.1186	35.3224	12.5141	19.0085	14.929	9.43555	13.6644	10.9765	21.6721	12.2031	14.8074	14.3866	14.5002	16.8947	16.9003	8.46461	11.931	11.789	14.1062	13.8263	9.10421	8.24235	10.8492	9.86092	11.8074
861	135.891	84.2939	35.8102	12.4751	19.0056	14.9138	9.4293	13.6564	10.9352	21.6332	12.183	14.7412	14.28	14.4274	16.9479	16.8681	8.41999	11.9064	11.7566	14.0218	13.7966	9.04491	8.23241	10.7796	9.77117	11.6888
862	133.438	82.4877	36.2994	12.4371	19.003	14.8964	9.42504	13.6485	10.8947	21.5905	12.1646	14.6764	14.1708	14.3529	17.0018	16.8337	8.37562	11.8815	11.7244	13.9396	13.7679	8.98726	8.22305	10.7123	9.68266	11.5737
863	131.115	80.7006	36.7866	12.4	19.0009	14.8774	9.42273	13.6406	10.8552	21.544	12.1479	14.6131	14.0592	14.2768	17.0565	16.7969	8.33158	11.8565	11.6924	13.8596	13.7406	8.93131	8.21407	10.6471	9.5954	11.4624
864	128.92	78.9331	37.2688	12.364	18.9993	14.8568	9.42232	13.6327	10.8165	21.4939	12.1329	14.5515	13.9455	14.1996	17.1118	16.7569	8.28795	11.8316	11.6606	13.7819	13.7148	8.8771	8.20516	10.5842	9.50951	11.3549
865	126.851	77.1858	37.7434	12.329	18.9981	14.8347	9.42378	13.6251	10.7785	21.4406	12.1196	14.4918	13.8296	14.1216	17.1677	16.7139	8.24481	11.8068	11.6288	13.7067	13.6908	8.82466	8.19622	10.5234	9.42498	11.2514
866	124.905	75.4591	38.2081	12.295	18.9974	14.8113	9.42704	13.6176	10.741	21.3845	12.108	14.4339	13.712	14.0425	17.2242	16.6677	8.20222	11.7824	11.5971	13.634	13.6687	8.77404	8.18753	10.4648	9.34224	11.1518
867	123.081	73.7536	38.662	12.2621	18.9972	14.7867	9.43205	13.6105	10.7042	21.3256	12.0982	14.3781	13.5926	13.9623	17.2811	16.6185	8.16027	11.7585	11.5652	13.5639	13.6489	8.72523	8.17914	10.4085	9.26167	11.0563
868	121.375	72.0696	39.1036	12.2303	18.9975	14.7611	9.43876	13.6037	10.668	21.264	12.09	14.3244	13.4716	13.8808	17.3384	16.5666	8.11902	11.7351	11.5333	13.4964	13.6315	8.67826	8.1709	10.3542	9.18323	10.9649
869	119.786	70.4075	39.5311	12.1995	18.9982	14.7351	9.4471	13.5973	10.6326	21.1995	12.0835	14.273	13.3493	13.7982	17.3961	16.5115	8.07854	11.7125	11.5012	13.4316	13.6166	8.63312	8.1623	10.3022	9.10689	10.8776
870	118.309	68.7679	39.9388	12.1698	18.9994	14.7091	9.45701	13.5913	10.598	21.1322	12.0787	14.2239	13.2257	13.7147	17.454	16.4533	8.03888	11.6907	11.4688	13.3695	13.6045	8.58979	8.15259	10.2522	9.03261	10.7944
871	116.943	67.151	40.3265	12.1411	19.0011	14.6832	9.46841	13.5859	10.5642	21.0624	12.0754	14.1772	13.1011	13.6304	17.5121	16.3921	8.00011	11.6699	11.436	13.31	13.595	8.54828	8.14158	10.2043	8.96034	10.7154
872	115.684	65.5573	40.6843	12.1135	19.0033	14.6572	9.48124	13.581	10.5306	20.9902	12.0738	14.133	12.9755	13.5454	17.5702	16.3282	7.96228	11.6501	11.4028	13.2532	13.5885	8.50854	8.12969	10.1584	8.88995	10.6404
873	114.527	63.9871	41.0041	12.0869	19.006	14.6312	9.49543	13.5767	10.4963	20.9154	12.0737	14.0914	12.8492	13.4597	17.6284	16.2619	7.92544	11.6315	11.3691	13.1991	13.5849	8.47054	8.11734	10.1144	8.8215	10.5695
874	113.47	62.4406	41.2784	12.0614	19.0091	14.6052	9.51089	13.573	10.4614	20.8382	12.075	14.0524	12.7222	13.3733	17.6865	16.1935	7.88963	11.6141	11.3348	13.1475	13.5842	8.43425	8.10457	10.0724	8.75543	10.5026
875	112.51	60.9182	41.5082	12.0369	19.0127	14.5792	9.52754	13.57	10.4258	20.7588	12.0778	14.016	12.5948	13.2864	17.7443	16.1234	7.8549	11.598	11.2996	13.0985	13.5865	8.3996	8.09144	10.0323	8.6915	10.4397
876	111.641	59.4202	41.7036	12.0134	19.0168	14.5535	9.54531	13.5677	10.3897	20.6775	12.082	13.9824	12.467	13.199	17.8019	16.0518	7.82129	11.5834	11.2635	13.052	13.5918	8.36656	8.07811	9.99404	8.62885	10.3805
877	110.861	57.9468	41.8644	11.9909	19.0213	14.528	9.5641	13.5662	10.353	20.5944	12.0874	13.9515	12.339	13.1114	17.859	15.9789	7.78884	11.5702	11.2266	13.0079	13.6	8.33504	8.06559	9.9575	8.56552	10.3252
878	110.165	56.4984	41.9895	11.9694	19.0263	14.5029	9.58383	13.5653	10.3159	20.5097	12.0941	13.9234	12.211	13.0237	17.9157	15.9046	7.75757	11.5585	11.1891	12.9661	13.611	8.305	8.05489	9.92266	8.5016	10.2734
879	109.549	55.075	42.0773	11.9488	19.0318	14.4781	9.60441	13.5653	10.2783	20.4237	12.1019	13.898	12.083	12.9361	17.9717	15.8289	7.72751	11.5484	11.1517	12.9266	13.6249	8.27634	8.0459	9.88946	8.43773	10.2253
880	109.009	53.6771	42.1248	11.9292	19.0376	14.4537	9.62575	13.5661	10.2404	20.3366	12.1107	13.8755	11.9552	12.8488	18.027	15.7521	7.69869	11.5399	11.1147	12.8891	13.6414	8.24899	8.03801	9.85784	8.3731	10.1805
881	108.541	52.3048	42.131	11.9105	19.0439	14.4297	9.64776	13.5677	10.2021	20.2485	12.1206	13.8557	11.8277	12.7619	18.0814	15.6743	7.67113	11.533	11.0778	12.8536	13.6604	8.22286	8.03131	9.82772	8.30566	10.1389
882	108.141	50.9582	42.0952	11.8927	19.0506	14.4063	9.67034	13.5701	10.1636	20.1596	12.1313	13.8388	11.7006	12.6754	18.1349	15.596	7.64483	11.5279	11.041	12.8199	13.6819	8.19788	8.02588	9.79906	8.23654	10.1004
883	107.804	49.6377	42.0182	11.8758	19.0577	14.3833	9.69339	13.5733	10.1247	20.0702	12.1428	13.8246	11.574	12.5876	18.1873	15.5172	7.61982	11.5244	11.0043	12.7879	13.7055	8.17393	8.0218	9.77177	8.16649	10.0645
884	107.527	48.3433	41.9084	11.8597	19.0652	14.3606	9.71683	13.5774	10.0857	19.9803	12.1549	13.8131	11.4481	12.4976	18.2385	15.4382	7.59609	11.5227	10.9678	12.7573	13.7312	8.15075	8.01919	9.74581	8.09642	10.0312
885	107.305	47.0753	41.7652	11.8444	19.0731	14.3385	9.74056	13.5824	10.0465	19.8903	12.1677	13.8044	11.3229	12.4062	18.2883	15.3593	7.57366	11.5227	10.9315	12.7277	13.7586	8.12775	8.01756	9.72111	8.02705	10.0004
886	107.135	45.8338	41.5875	11.8298	19.0813	14.3168	9.76449	13.5882	10.0071	19.8002	12.1809	13.7983	11.1986	12.3134	18.3369	15.2806	7.55251	11.5244	10.8952	12.6989	13.7876	8.10484	8.01618	9.69738	7.95872	9.97156
887	107.011	44.6191	41.3776	11.816	19.0899	14.2956	9.7887	13.5948	9.9676	19.7102	12.1944	13.7949	11.0753	12.2196	18.384	15.2024	7.53266	11.5278	10.8589	12.6708	13.8179	8.08194	8.01518	9.67373	7.89101	9.94456
888	106.93	43.4312	41.1354	11.803	19.0988	14.275	9.81315	13.6023	9.92799	19.6205	12.2079	13.7941	10.9529	12.1248	18.4294	15.1249	7.51408	11.5328	10.8218	12.6431	13.8491	8.05898	8.01469	9.65001	7.82338	9.91808
889	106.889	42.2703	40.8609	11.7905	19.108	14.255	9.83775	13.6105	9.88831	19.5313	12.2214	13.7957	10.8317	12.0292	18.4727	15.0481	7.49676	11.5395	10.7839	12.6158	13.881	8.03589	8.01458	9.62566	7.75519	9.89136
890	106.882	41.1367	40.5598	11.7787	19.1175	14.2357	9.8624	13.6196	9.84857	19.4426	12.2347	13.7998	10.7118	11.9328	18.5139	14.9724	7.4807	11.5479	10.7454	12.5887	13.9133	8.01262	8.01473	9.60057	7.6866	9.86411
891	106.906	40.0304	40.242	11.7675	19.1272	14.217	9.887	13.6294	9.8088	19.3546	12.2477	13.8063	10.593	11.8354	18.5527	14.8978	7.46587	11.5578	10.706	12.5619	13.9456	7.9891	8.01527	9.57466	7.61665	9.83626
892	106.958	38.9516	39.911	11.7568	19.1373	14.199	9.91147	13.64	9.76901	19.2676	12.2604	13.8151	10.4757	11.737	18.5891	14.8246	7.45224	11.5692	10.6653	12.5351	13.9775	7.96514	8.01632	9.5479	7.54513	9.80791
893	107.033	37.9006	39.5712	11.7467	19.1475	14.1817	9.93585	13.6513	9.72921	19.1815	12.2726	13.8261	10.3598	11.6379	18.6229	14.7528	7.43979	11.5821	10.6231	12.5082	14.0087	7.94034	8.01798	9.52034	7.47189	9.77914
894	107.129	36.8773	39.2259	11.7369	19.158	14.1652	9.96053	13.6634	9.68943	19.0965	12.2845	13.8391	10.2454	11.5382	18.6542	14.6825	7.42849	11.5964	10.5791	12.481	14.0389	7.91456	8.02037	9.49247	7.3972	9.74992
895	107.24	35.8821	38.8754	11.7276	19.1687	14.1494	9.98545	13.676	9.64967	19.0127	12.2958	13.8542	10.1325	11.438	18.6828	14.614	7.4183	11.6121	10.5337	12.4545	14.0675	7.88763	8.02356	9.46418	7.32134	9.72008
896	107.365	34.9151	38.5199	11.7186	19.1795	14.1345	10.0105	13.6893	9.60993	18.9303	12.3066	13.8711	10.0212	11.3375	18.7085	14.5472	7.40919	11.6289	10.4872	12.4288	14.0943	7.85831	8.02767	9.4353	7.2446	9.69005
897	107.5	33.9764	38.1598	11.71	19.1904	14.1203	10.0358	13.7032	9.57023	18.8493	12.3165	13.8895	9.91162	11.2367	18.7314	14.4823	7.40111	11.6469	10.4397	12.404	14.1187	7.8268	8.03276	9.40611	7.16726	9.65929
898	107.641	33.0663	37.797	11.7016	19.201	14.107	10.0609	13.7177	9.53057	18.7699	12.3248	13.9095	9.80372	11.1359	18.752	14.4194	7.39379	11.666	10.3915	12.3809	14.1404	7.79428	8.03893	9.37483	7.08957	9.62758
899	107.786	32.185	37.4339	11.6934	19.2115	14.0946	10.086	13.7326	9.49094	18.692	12.3314	13.9309	9.69757	11.0352	18.7705	14.3584	7.38712	11.6861	10.3424	12.3603	14.1587	7.76113	8.04623	9.3404	7.01181	9.59464
900	107.931	31.3326	37.0706	11.6854	19.2218	14.083	10.1105	13.748	9.45136	18.6159	12.3361	13.9535	9.59321	10.9346	18.7869	14.2996	7.38105	11.707	10.2925	12.3418	14.1731	7.7274	8.05474	9.3018	6.93422	9.55988
901	108.074	30.5094	36.7073	11.6775	19.2319	14.0723	10.1338	13.7638	9.41181	18.5415	12.3389	13.9773	9.49067	10.8343	18.8011	14.2429	7.37555	11.7287	10.2419	12.3251	14.1831	7.69321	8.06451	9.25978	6.85705	9.52311
902	108.212	29.7156	36.3442	11.6697	19.2417	14.0625	10.1558	13.7799	9.37229	18.4689	12.3395	14.002	9.38998	10.7344	18.8137	14.1883	7.37055	11.751	10.1906	12.3107	14.1883	7.65917	8.07558	9.21543	6.78052	9.48429
903	108.343	28.9515	35.9814	11.6618	19.2511	14.0535	10.1767	13.7963	9.33279	18.3982	12.3376	14.0267	9.29116	10.6351	18.825	14.1358	7.36602	11.7739	10.139	12.2984	14.1906	7.62539	8.08799	9.16886	6.70485	9.4435
904	108.464	28.2174	35.6192	11.6539	19.2603	14.0455	10.1967	13.8129	9.29331	18.3295	12.3329	14.0512	9.19424	10.5363	18.8355	14.0856	7.3619	11.7971	10.087	12.288	14.193	7.59173	8.10179	9.11993	6.63025	9.40084
905	108.573	27.5134	35.2576	11.6459	19.2687	14.0384	10.2158	13.8297	9.25384	18.2627	12.325	14.0754	9.09924	10.4382	18.8453	14.0375	7.35815	11.8206	10.0348	12.2792	14.1952	7.55818	8.11698	9.0687	6.55692	9.35664
906	108.667	26.84	34.897	11.6377	19.2749	14.0322	10.2337	13.8465	9.21436	18.1979	12.3135	14.0993	9.00616	10.3408	18.8549	13.9915	7.35463	11.8442	9.98251	12.272	14.1965	7.52424	8.13359	9.016	6.48503	9.31112
907	108.745	26.1974	34.5373	11.6293	19.2786	14.0269	10.2497	13.8634	9.17486	18.1352	12.2983	14.1226	8.91502	10.2444	18.8645	13.9477	7.35125	11.8678	9.93029	12.2663	14.1964	7.48999	8.15162	8.96241	6.41476	9.26433
908	108.805	25.586	34.1789	11.6207	19.2799	14.0225	10.2631	13.8802	9.13533	18.0745	12.2794	14.1453	8.82584	10.1488	18.8734	13.9059	7.34797	11.8912	9.87824	12.2624	14.1945	7.45544	8.17107	8.90804	6.34625	9.21627
909	108.844	25.0062	33.8217	11.6116	19.2788	14.0191	10.2738	13.8969	9.09574	18.0159	12.257	14.1672	8.7386	10.0543	18.881	13.8662	7.34472	11.9143	9.82648	12.2596	14.1904	7.42054	8.19194	8.85184	6.27966	9.16703
910	108.863	24.4583	33.466	11.602	19.2751	14.0165	10.2817	13.9134	9.05609	17.9593	12.232	14.1882	8.6533	9.96077	18.8868	13.8284	7.34145	11.9371	9.77511	12.2572	14.1834	7.38558	8.21419	8.79426	6.2151	9.11684
911	108.858	23.9427	33.112	11.5916	19.2689	14.0149	10.287	13.9297	9.01634	17.9049	12.2047	14.208	8.56996	9.8684	18.8905	13.7926	7.3381	11.9597	9.72398	12.2556	14.1732	7.35077	8.23781	8.73525	6.15269	9.06662
912	108.828	23.4601	32.7596	11.5808	19.2604	14.0141	10.29	13.9456	8.97649	17.8525	12.1752	14.2267	8.48856	9.7772	18.8925	13.7585	7.3346	11.9823	9.67252	12.2545	14.1599	7.31605	8.26277	8.67503	6.09252	9.01665
913	108.773	23.0107	32.4092	11.5696	19.2496	14.0142	10.2906	13.961	8.93657	17.8022	12.1434	14.244	8.40909	9.68721	18.8931	13.7262	7.33105	12.0046	9.62082	12.254	14.1426	7.28123	8.28901	8.61389	6.03467	8.96707
914	108.691	22.5951	32.0607	11.5581	19.2365	14.0152	10.2894	13.9759	8.8966	17.754	12.1094	14.2591	8.33153	9.59847	18.8921	13.6955	7.32756	12.0265	9.569	12.2542	14.1211	7.2464	8.31649	8.55226	5.97921	8.91798
915	108.581	22.214	31.7144	11.5462	19.2209	14.017	10.2865	13.9903	8.85656	17.7078	12.0731	14.2709	8.25589	9.51102	18.8895	13.6664	7.32454	12.0475	9.5172	12.2552	14.0954	7.21171	8.34514	8.49047	5.9262	8.86952
916	108.442	21.8681	31.3703	11.5338	19.202	14.0197	10.282	14.0039	8.81644	17.6635	12.0347	14.2801	8.18213	9.42489	18.8855	13.6387	7.32205	12.067	9.46552	12.2571	14.0657	7.17728	8.37491	8.42876	5.87567	8.82172
917	108.273	21.5587	31.0286	11.5209	19.1798	14.0232	10.2758	14.0168	8.77622	17.6213	11.9944	14.2865	8.11025	9.34011	18.8807	13.6123	7.31992	12.085	9.41409	12.26	14.0332	7.14323	8.40572	8.36733	5.82764	8.77467
918	108.075	21.2859	30.6894	11.5073	19.1536	14.0274	10.2681	14.0288	8.73588	17.581	11.9526	14.2899	8.04022	9.25668	18.8752	13.5871	7.31779	12.102	9.363	12.2641	13.9985	7.10968	8.43748	8.3064	5.78212	8.72845
919	107.845	21.0497	30.3527	11.493	19.123	14.0325	10.2587	14.0399	8.6954	17.5426	11.9092	14.2903	7.97209	9.17463	18.8688	13.5629	7.31558	12.1187	9.31238	12.2694	13.9616	7.07675	8.47011	8.24618	5.7391	8.68317
920	107.585	20.8502	30.0186	11.478	19.0882	14.0383	10.2478	14.05	8.65479	17.506	11.8644	14.2875	7.90587	9.09396	18.8619	13.5397	7.3133	12.1349	9.2623	12.2761	13.9225	7.04454	8.50351	8.18686	5.69856	8.6389
921	107.293	20.6877	29.6874	11.4623	19.0502	14.0448	10.2359	14.059	8.61404	17.4713	11.8183	14.2819	7.84152	9.01468	18.8546	13.5173	7.31092	12.1507	9.21286	12.2841	13.881	7.01316	8.53758	8.12864	5.66047	8.59572
922	106.969	20.5624	29.359	11.4459	19.0103	14.0521	10.2235	14.0671	8.57317	17.4382	11.771	14.2741	7.77903	8.93679	18.8468	13.4958	7.30844	12.1659	9.16415	12.2936	13.8364	6.9827	8.57221	8.0717	5.62477	8.55368
923	106.613	20.4748	29.0335	11.4294	18.9688	14.06	10.2106	14.0743	8.53214	17.4069	11.7227	14.2646	7.71835	8.86028	18.8388	13.4749	7.3059	12.1804	9.11624	12.3046	13.7892	6.95327	8.60728	8.0162	5.59141	8.51286
924	106.224	20.4266	28.7111	11.4129	18.9259	14.0686	10.1973	14.0804	8.49097	17.3772	11.6734	14.2536	7.65956	8.78514	18.8305	13.4522	7.3032	12.1944	9.0692	12.3172	13.7398	6.92494	8.64268	7.96232	5.56032	8.47331
925	105.804	20.4135	28.3917	11.3963	18.8817	14.0777	10.1837	14.0854	8.44964	17.3491	11.6234	14.2417	7.6027	8.71137	18.822	13.4267	7.29966	12.2087	9.0231	12.3315	13.6885	6.89779	8.67828	7.91018	5.53139	8.43505
926	105.352	20.4234	28.0755	11.3794	18.8365	14.0875	10.1698	14.089	8.40814	17.3225	11.5725	14.2287	7.54775	8.63893	18.8134	13.3983	7.29512	12.2234	8.978	12.3474	13.6355	6.8719	8.71395	7.85985	5.50455	8.39814
927	104.868	20.4546	27.7625	11.3623	18.7904	14.0978	10.1556	14.0912	8.36646	17.2974	11.5209	14.2148	7.49467	8.56782	18.8047	13.3668	7.28927	12.2384	8.93395	12.3652	13.5811	6.84733	8.74955	7.81144	5.47967	8.36259
928	104.353	20.5057	27.4528	11.345	18.7433	14.1086	10.1413	14.0923	8.32482	17.2737	11.4686	14.1997	7.44314	8.49801	18.796	13.3329	7.28159	12.2536	8.89098	12.3848	13.5255	6.82414	8.78494	7.76505	5.45664	8.32843
929	103.806	20.5765	27.1465	11.3276	18.6948	14.1199	10.1268	14.0923	8.28426	17.2516	11.4158	14.1836	7.393	8.42947	18.7874	13.2978	7.27254	12.2688	8.84915	12.4063	13.4689	6.80239	8.81999	7.72077	5.43533	8.29566
930	103.228	20.6663	26.8436	11.3101	18.644	14.1316	10.1122	14.091	8.24492	17.2313	11.3626	14.1663	7.34426	8.36218	18.7788	13.2614	7.26217	12.2839	8.80847	12.4297	13.4116	6.78211	8.85454	7.67866	5.4156	8.26429
931	102.62	20.77	26.5442	11.2926	18.5909	14.1437	10.0976	14.0885	8.20682	17.2126	11.3091	14.1481	7.29697	8.29609	18.7704	13.2236	7.25052	12.2986	8.76897	12.4551	13.3545	6.76335	8.88846	7.6388	5.3973	8.23432
932	101.981	20.8856	26.2482	11.2751	18.5356	14.1562	10.083	14.0845	8.16998	17.1934	11.2554	14.1299	7.2512	8.23118	18.7622	13.1849	7.23727	12.3131	8.73067	12.4824	13.2982	6.74612	8.92177	7.60123	5.38028	8.20574
933	101.314	21.011	25.9558	11.2575	18.4782	14.169	10.0685	14.0792	8.1344	17.1731	11.2016	14.1117	7.20694	8.1674	18.7542	13.1453	7.22259	12.3273	8.69358	12.5117	13.2428	6.73046	8.95442	7.56599	5.36437	8.17852
934	100.617	21.1402	25.667	11.2399	18.4189	14.1821	10.0541	14.0721	8.10012	17.1516	11.1477	14.0936	7.16421	8.10476	18.7465	13.1056	7.20691	12.3411	8.65769	12.5429	13.1886	6.71638	8.98631	7.5331	5.34941	8.15265
935	99.8922	21.2797	25.3817	11.2224	18.3579	14.1954	10.0399	14.0635	8.06738	17.1282	11.094	14.0756	7.12283	8.04353	18.7391	13.066	7.19026	12.3543	8.62301	12.576	13.1359	6.70388	9.01731	7.50259	5.3352	8.12809
936	99.1398	21.4299	25.1002	11.2046	18.2952	14.2089	10.0258	14.0534	8.03673	17.1028	11.0404	14.0582	7.08198	7.98414	18.7321	13.0258	7.17272	12.3674	8.58951	12.6111	13.0847	6.69295	9.04728	7.47445	5.32157	8.10479
937	98.3606	21.5872	24.8223	11.1863	18.231	14.2225	10.012	14.0422	8.00825	17.0753	10.9871	14.0415	7.04158	7.92668	18.7255	12.9845	7.15433	12.3803	8.55719	12.648	13.0353	6.6836	9.07605	7.44867	5.30838	8.08273
938	97.5553	21.7482	24.5481	11.1674	18.1654	14.2363	9.99841	14.0306	7.98197	17.0456	10.9341	14.0256	7.00162	7.87113	18.7194	12.9419	7.13513	12.3931	8.52602	12.6868	12.9878	6.67579	9.10329	7.42524	5.29545	8.06183
939	96.7247	21.91	24.2776	11.148	18.0983	14.2501	9.98515	14.0197	7.9577	17.0141	10.8815	14.0105	6.96213	7.81748	18.7137	12.8986	7.11522	12.4055	8.49596	12.7274	12.9425	6.66951	9.12884	7.40413	5.28265	8.04206
940	95.8695	22.0684	24.0108	11.1282	18.0301	14.264	9.97223	14.0094	7.93517	16.9809	10.8294	13.9963	6.92307	7.76569	18.7084	12.8552	7.09483	12.4174	8.46699	12.7697	12.8993	6.66473	9.15265	7.38529	5.26995	8.02335
941	94.9907	22.2234	23.7478	11.108	17.9606	14.2778	9.95968	13.9996	7.91439	16.9458	10.7779	13.983	6.88446	7.7157	18.7037	12.8117	7.07404	12.4287	8.43904	12.8136	12.8585	6.6614	9.17466	7.36868	5.25724	8.00562
942	94.0892	22.3701	23.4886	11.0875	17.8899	14.2917	9.94753	13.99	7.89538	16.9083	10.727	13.9707	6.84563	7.66711	18.6995	12.7684	7.05284	12.4395	8.41209	12.8592	12.8201	6.65947	9.1949	7.35424	5.24425	7.98882
943	93.1657	22.506	23.233	11.0667	17.8182	14.3057	9.93581	13.9807	7.87828	16.8681	10.6768	13.9595	6.80615	7.61991	18.6959	12.7257	7.03127	12.4501	8.38606	12.9062	12.7842	6.65889	9.21261	7.34189	5.23091	7.97286
944	92.2211	22.6303	22.9813	11.0457	17.7455	14.3199	9.92456	13.9711	7.86319	16.8252	10.6274	13.9494	6.76615	7.57411	18.6928	12.6836	7.00938	12.4614	8.36091	12.9547	12.7509	6.65959	9.22755	7.33156	5.2171	7.95766
945	91.2565	22.7387	22.7333	11.0243	17.672	14.3341	9.91379	13.961	7.84965	16.779	10.5787	13.9404	6.72569	7.52912	18.6903	12.6423	6.98721	12.4733	8.33656	13.0045	12.7203	6.66152	9.23926	7.32316	5.20268	7.94314
946	90.2727	22.8326	22.4891	11.0028	17.5976	14.3483	9.90353	13.9504	7.83753	16.7294	10.531	13.9327	6.68482	7.48457	18.6883	12.6019	6.96498	12.4859	8.31294	13.0554	12.6924	6.66459	9.24773	7.31659	5.18709	7.92922
947	89.2707	22.9126	22.2486	10.981	17.5226	14.3625	9.89381	13.9393	7.82683	16.6761	10.4841	13.9262	6.6436	7.44046	18.6869	12.5622	6.94289	12.4992	8.28998	13.1075	12.6672	6.66873	9.25414	7.31175	5.17025	7.91581
948	88.2513	22.9775	22.0119	10.959	17.447	14.3765	9.88465	13.9271	7.8176	16.6192	10.4381	13.921	6.6021	7.39676	18.6861	12.5229	6.92097	12.5125	8.2676	13.1604	12.6447	6.67383	9.25824	7.30854	5.15224	7.90281
949	87.2157	23.0264	21.7789	10.9369	17.3709	14.3902	9.87607	13.9139	7.8099	16.559	10.3932	13.9171	6.56038	7.35347	18.6859	12.4842	6.89929	12.5253	8.24572	13.2142	12.6249	6.67983	9.25938	7.30683	5.13287	7.89014
950	86.1646	23.0601	21.5496	10.9148	17.2943	14.4028	9.86808	13.8997	7.80394	16.4956	10.3492	13.9146	6.51833	7.31062	18.6862	12.4463	6.87788	12.5376	8.22424	13.2687	12.6078	6.6866	9.25812	7.30651	5.11186	7.87771
951	85.0991	23.0799	21.324	10.8927	17.2174	14.4147	9.86071	13.8845	7.79972	16.4293	10.3063	13.9136	6.4757	7.26845	18.6871	12.4097	6.8568	12.5495	8.20307	13.3237	12.5934	6.69406	9.25479	7.30744	5.08937	7.86547
952	84.0201	23.085	21.1021	10.8707	17.1401	14.4259	9.85396	13.8686	7.797	16.3606	10.2645	13.914	6.43255	7.22714	18.6885	12.3743	6.83607	12.5611	8.18213	13.379	12.5815	6.70203	9.24981	7.30949	5.06569	7.85335
953	82.9286	23.0742	20.8838	10.8486	17.0626	14.4363	9.84786	13.8519	7.79497	16.2895	10.2237	13.9158	6.38897	7.18617	18.6904	12.3402	6.81574	12.5723	8.16131	13.4345	12.5721	6.71038	9.24383	7.31253	5.04093	7.84125
954	81.8256	23.048	20.6692	10.8266	16.985	14.446	9.8424	13.8344	7.7936	16.2165	10.1841	13.9192	6.3451	7.14532	18.6928	12.3076	6.79585	12.5833	8.14052	13.4901	12.565	6.71899	9.23642	7.31641	5.01513	7.82885
955	80.7119	23.0135	20.4583	10.8046	16.9072	14.4551	9.83761	13.8164	7.7929	16.1416	10.1455	13.9241	6.30111	7.10465	18.6957	12.2765	6.77644	12.5942	8.11966	13.5455	12.5603	6.72773	9.22747	7.321	4.98862	7.81604
956	79.5886	22.9716	20.2509	10.7827	16.8293	14.4636	9.83348	13.7977	7.79284	16.065	10.1081	13.9305	6.25685	7.0642	18.699	12.2469	6.75754	12.6049	8.09862	13.6006	12.5578	6.73642	9.21709	7.32614	4.96147	7.80284
957	78.4566	22.9216	20.047	10.7609	16.7515	14.4714	9.83003	13.7785	7.79326	15.9869	10.0718	13.9385	6.2123	7.02396	18.7027	12.219	6.73919	12.6155	8.07729	13.6551	12.5573	6.74484	9.20537	7.3317	4.93384	7.78924
958	77.3168	22.8629	19.8467	10.7393	16.6737	14.4785	9.82726	13.7589	7.79415	15.9072	10.0366	13.9481	6.16757	6.98402	18.7068	12.1928	6.7214	12.6262	8.05555	13.709	12.5586	6.75283	9.19244	7.33751	4.90624	7.77524
959	76.1701	22.7943	19.6499	10.7177	16.596	14.485	9.82517	13.7389	7.79556	15.8261	10.0026	13.9592	6.12274	6.94447	18.7112	12.1684	6.70422	12.6368	8.0335	13.7619	12.5617	6.76036	9.17845	7.34344	4.87907	7.7611
960	75.0175	22.7162	19.4566	10.6964	16.5185	14.4908	9.82376	13.7185	7.79753	15.7437	9.96964	13.972	6.07793	6.90531	18.7159	12.1457	6.68767	12.6475	8.0116	13.8137	12.5664	6.76753	9.16352	7.3493	4.85247	7.74724
961	73.8598	22.6287	19.2667	10.6753	16.4413	14.4958	9.82303	13.6978	7.8001	15.6601	9.93781	13.9863	6.03324	6.86656	18.7208	12.1248	6.67178	12.6583	7.99014	13.8642	12.5724	6.7745	9.14775	7.35486	4.82652	7.73381
962	72.698	22.5313	19.0802	10.6544	16.3644	14.5	9.82298	13.677	7.80331	15.5756	9.90707	14.0023	5.98875	6.82832	18.726	12.1058	6.65656	12.6692	7.9696	13.9132	12.5796	6.78115	9.13125	7.35983	4.80133	7.72092
963	71.5329	22.4238	18.8971	10.6338	16.2878	14.503	9.8236	13.656	7.80709	15.4901	9.8774	14.0198	5.94453	6.79072	18.7312	12.0887	6.64204	12.6803	7.94985	13.9605	12.5877	6.78734	9.11413	7.36217	4.77698	7.70783
964	70.3655	22.3059	18.7173	10.6135	16.2116	14.5047	9.82489	13.6348	7.81148	15.4037	9.84878	14.0389	5.90069	6.75379	18.7366	12.0734	6.62823	12.6916	7.93099	14.0058	12.5967	6.79296	9.09649	7.36146	4.75359	7.6941
965	69.1965	22.1775	18.5408	10.5935	16.1358	14.5055	9.82684	13.6137	7.81651	15.3165	9.8212	14.0596	5.85728	6.71748	18.742	12.06	6.61515	12.7032	7.91296	14.049	12.6061	6.7979	9.07844	7.35794	4.73122	7.67889
966	68.0268	22.0384	18.3675	10.5738	16.0606	14.5057	9.82944	13.5925	7.8222	15.2287	9.79461	14.0818	5.81439	6.6818	18.7473	12.0485	6.60281	12.715	7.89571	14.0898	12.6157	6.80208	9.06007	7.35204	4.70998	7.66222
967	66.8573	21.8899	18.1975	10.5545	15.9859	14.5052	9.83267	13.5714	7.82859	15.1405	9.769	14.1056	5.77209	6.64671	18.7526	12.0389	6.59123	12.7271	7.87939	14.1276	12.6246	6.80565	9.04149	7.34368	4.68993	7.64417
968	65.6888	21.735	18.0306	10.5356	15.9118	14.504	9.83653	13.5503	7.8357	15.0519	9.74433	14.1309	5.73045	6.61226	18.7577	12.0311	6.58041	12.7395	7.86419	14.1624	12.6323	6.80852	9.02277	7.33288	4.67116	7.62485
969	64.5221	21.5738	17.8669	10.517	15.8383	14.5021	9.841	13.5295	7.84355	14.9631	9.72057	14.1576	5.68954	6.57855	18.7626	12.0251	6.57037	12.7523	7.85006	14.1939	12.6388	6.81062	9.00402	7.32067	4.65374	7.60426
970	63.3579	21.4063	17.7062	10.4988	15.7655	14.4995	9.84606	13.5088	7.85218	14.8742	9.69768	14.1859	5.64942	6.54562	18.7672	12.0209	6.56109	12.7653	7.83647	14.2219	12.6443	6.81179	8.98532	7.30817	4.63774	7.58228
971	62.1972	21.2327	17.5486	10.4811	15.6934	14.4962	9.8517	13.4884	7.86159	14.7855	9.67561	14.2155	5.61015	6.51323	18.7714	12.0185	6.5526	12.7788	7.82329	14.2462	12.6473	6.81163	8.96676	7.29554	4.62323	7.55901
972	61.0406	21.0531	17.394	10.4638	15.6221	14.4923	9.8579	13.4683	7.87181	14.697	9.65434	14.2465	5.57179	6.48107	18.7752	12.0177	6.54488	12.7926	7.81024	14.2672	12.6466	6.80982	8.94841	7.28289	4.61025	7.53463
973	59.8889	20.8685	17.2424	10.447	15.5516	14.4877	9.86463	13.4485	7.88286	14.6088	9.63381	14.2789	5.5344	6.4492	18.7785	12.0186	6.53794	12.8067	7.79705	14.2848	12.6414	6.80614	8.93035	7.27022	4.59886	7.50917
974	58.7428	20.6811	17.0937	10.4306	15.4819	14.4825	9.87188	13.4291	7.89479	14.5212	9.61407	14.3126	5.49802	6.4177	18.7812	12.021	6.53177	12.8212	7.78356	14.2988	12.6316	6.80077	8.91266	7.25789	4.58911	7.4827
975	57.6032	20.4912	16.9479	10.4146	15.4131	14.4774	9.87963	13.4101	7.90761	14.4341	9.59539	14.3475	5.46271	6.38663	18.7833	12.025	6.52637	12.8361	7.76969	14.3097	12.6173	6.79387	8.8954	7.24615	4.58104	7.45517
976	56.4706	20.3013	16.8049	10.3992	15.3451	14.4727	9.88784	13.3915	7.92135	14.3477	9.57776	14.3836	5.42851	6.35594	18.7847	12.0303	6.52173	12.8513	7.75526	14.3176	12.598	6.7855	8.87863	7.23453	4.57468	7.42633
977	55.3459	20.1119	16.6648	10.3842	15.2781	14.4681	9.89649	13.3734	7.93605	14.2621	9.56115	14.4209	5.39545	6.32534	18.7852	12.037	6.51784	12.8669	7.74021	14.3225	12.5733	6.77572	8.86242	7.22285	4.57007	7.39621
978	54.2297	19.9233	16.5274	10.3698	15.212	14.4639	9.90555	13.3558	7.95172	14.1775	9.54544	14.4593	5.36359	6.29489	18.785	12.0449	6.51468	12.8829	7.72445	14.3243	12.5428	6.76457	8.84681	7.21135	4.56721	7.36474
979	53.1228	19.7354	16.3927	10.3558	15.1469	14.4601	9.91501	13.3388	7.96839	14.0939	9.53036	14.4988	5.33295	6.26465	18.784	12.054	6.51225	12.8991	7.70791	14.3232	12.5071	6.75256	8.83187	7.19988	4.56614	7.33208
980	52.0257	19.5484	16.2607	10.3423	15.0828	14.4567	9.92482	13.3223	7.98606	14.0114	9.51565	14.5392	5.30357	6.23467	18.782	12.0641	6.51053	12.9157	7.69062	14.3191	12.466	6.73993	8.81762	7.18887	4.56685	7.29841
981	50.9392	19.3621	16.1313	10.3293	15.0198	14.4536	9.93496	13.3064	8.00477	13.9302	9.50104	14.5805	5.27547	6.20501	18.7791	12.0751	6.5095	12.9326	7.67232	14.3114	12.4192	6.72679	8.80412	7.17842	4.56935	7.26388
982	49.864	19.1768	16.0046	10.3169	14.9578	14.4508	9.94539	13.2911	8.0245	13.8502	9.48628	14.6226	5.24868	6.17572	18.7752	12.087	6.50915	12.9497	7.65294	14.3006	12.3668	6.71327	8.7914	7.16877	4.57364	7.22864
983	48.8006	18.9925	15.8804	10.3049	14.8968	14.4482	9.95609	13.2765	8.04529	13.7717	9.47131	14.6655	5.22321	6.14685	18.7704	12.0995	6.50945	12.9671	7.63256	14.2874	12.309	6.6995	8.77949	7.16004	4.5797	7.1928
984	47.7497	18.8091	15.7587	10.2935	14.8369	14.4458	9.96701	13.2625	8.06712	13.6946	9.45603	14.7092	5.1991	6.11846	18.7645	12.1126	6.51038	12.9847	7.61127	14.272	12.2464	6.6856	8.76841	7.15173	4.58752	7.15648
985	46.7121	18.6268	15.6395	10.2825	14.7782	14.4434	9.97813	13.2491	8.09001	13.619	9.44042	14.7534	5.17634	6.09058	18.7575	12.1262	6.51193	13.0025	7.58915	14.254	12.179	6.67168	8.75818	7.14336	4.59707	7.11984
986	45.6882	18.4456	15.5228	10.2721	14.7205	14.4413	9.98941	13.2365	8.11394	13.5451	9.42442	14.7982	5.15496	6.06326	18.7494	12.14	6.51406	13.0205	7.56628	14.2333	12.1068	6.65786	8.74882	7.13503	4.60832	7.08302
987	44.6788	18.2656	15.4086	10.2621	14.664	14.4394	10.0008	13.2245	8.13893	13.4728	9.40794	14.8435	5.13496	6.03654	18.74	12.154	6.51676	13.0386	7.54274	14.2098	12.03	6.64425	8.74034	7.12682	4.62123	7.04618
988	43.6844	18.0867	15.2967	10.2527	14.6086	14.4378	10.0123	13.2132	8.16495	13.4022	9.39091	14.8891	5.11634	6.01045	18.7293	12.168	6.51999	13.0567	7.51863	14.1835	11.9481	6.63094	8.73274	7.11873	4.63577	7.00944
989	42.7057	17.909	15.1872	10.2437	14.5543	14.4363	10.0238	13.2027	8.192	13.3333	9.37342	14.9347	5.09912	5.98504	18.717	12.1819	6.52375	13.0749	7.49406	14.1546	11.8611	6.61804	8.72603	7.11092	4.65187	6.97294
990	41.7433	17.7326	15.08	10.2351	14.5012	14.4352	10.0354	13.1928	8.22007	13.2663	9.35546	14.9804	5.08327	5.96033	18.7029	12.1955	6.52802	13.0931	7.46933	14.1234	11.7703	6.60565	8.7202	7.1035	4.66949	6.93681
991	40.7978	17.5575	14.9751	10.2271	14.4493	14.4343	10.0469	13.1837	8.24914	13.2011	9.33698	15.0259	5.06881	5.93635	18.6865	12.2087	6.53277	13.1113	7.44454	14.0901	11.6763	6.59384	8.71524	7.09662	4.68855	6.90117
992	39.8698	17.3837	14.8725	10.2195	14.3985	14.4337	10.0583	13.1752	8.27919	13.1378	9.31782	15.0711	5.05572	5.91312	18.6673	12.2213	6.53798	13.1294	7.41978	14.0551	11.5794	6.58271	8.71113	7.09038	4.70899	6.86613
993	38.9599	17.2113	14.7722	10.2123	14.3489	14.4335	10.0696	13.1675	8.3102	13.0764	9.29773	15.1161	5.04398	5.89067	18.645	12.2332	6.54363	13.1473	7.39516	14.019	11.4799	6.57234	8.70786	7.08486	4.73074	6.83179
994	38.0689	17.0403	14.6741	10.2056	14.3005	14.4335	10.0807	13.1605	8.34214	13.0169	9.27653	15.1604	5.0336	5.86902	18.6197	12.2444	6.54993	13.1651	7.37075	13.9819	11.3788	6.56279	8.7054	7.08014	4.75371	6.79828
995	37.1971	16.8708	14.5782	10.1993	14.2533	14.434	10.0917	13.1542	8.37498	12.9594	9.25442	15.2037	5.02454	5.84818	18.5915	12.2556	6.55692	13.1826	7.34663	13.944	11.2768	6.55414	8.70373	7.0763	4.77782	6.76567
996	36.3454	16.7026	14.4845	10.1934	14.2072	14.4348	10.1024	13.1485	8.40869	12.9038	9.23159	15.2463	5.0168	5.82817	18.5606	12.2666	6.56456	13.1999	7.32288	13.9054	11.1744	6.54645	8.70281	7.0734	4.80297	6.73406
997	35.5143	16.536	14.393	10.1878	14.1622	14.436	10.1129	13.1436	8.44323	12.8502	9.20811	15.2878	5.01034	5.80899	18.5269	12.2774	6.57283	13.2168	7.29957	13.8664	11.0717	6.53977	8.70261	7.07151	4.82907	6.70353
998	34.7045	16.3709	14.3036	10.1827	14.1185	14.4376	10.1238	13.1393	8.47857	12.7985	9.18397	15.3284	5.00514	5.79066	18.4905	12.2877	6.5817	13.2334	7.27679	13.8271	10.969	6.53415	8.70308	7.07069	4.85602	6.67416
999	33.9165	16.2074	14.2164	10.1778	14.0759	14.4396	10.135	13.1356	8.51467	12.7488	9.15886	15.3679	5.00118	5.77317	18.4516	12.2974	6.59113	13.2495	7.25458	13.7876	10.8666	6.52963	8.7042	7.071	4.88374	6.64601
1000	33.1511	16.0454	14.1313	10.1733	14.0344	14.4421	10.1461	13.1326	8.55147	12.701	9.13275	15.4063	4.99841	5.75652	18.4102	12.3063	6.60112	13.2652	7.23303	13.7482	10.7647	6.52625	8.70589	7.07247	4.91218	6.61914
1001	32.4089	15.885	14.0483	10.1691	13.9941	14.445	10.1569	13.1301	8.58895	12.6552	9.10559	15.4434	4.99682	5.74072	18.3663	12.3131	6.6114	13.2807	7.21218	13.7089	10.6636	6.52403	8.70813	7.07515	4.94124	6.59361
1002	31.6906	15.7262	13.9675	10.1653	13.9549	14.4484	10.1675	13.1283	8.62703	12.6113	9.07741	15.4791	4.99636	5.72576	18.3191	12.3171	6.62195	13.2959	7.19209	13.67	10.5634	6.523	8.71085	7.07908	4.97079	6.56946
1003	30.9968	15.569	13.8887	10.1616	13.9169	14.4522	10.1779	13.127	8.66568	12.5693	9.04815	15.5135	4.997	5.71162	18.2681	12.3184	6.63295	13.3106	7.1728	13.6316	10.4644	6.52317	8.71399	7.08428	5.00064	6.54674
1004	30.3283	15.4135	13.8121	10.1582	13.88	14.4565	10.1878	13.1262	8.70484	12.5291	9.01787	15.5463	4.99869	5.6983	18.2129	12.3168	6.64437	13.3251	7.15437	13.5939	10.3667	6.52455	8.71751	7.09078	5.03025	6.52546
1005	29.6858	15.2597	13.7376	10.1551	13.8441	14.4612	10.1971	13.126	8.74445	12.4908	8.9866	15.5773	5.00139	5.68579	18.1537	12.3123	6.65597	13.3392	7.13684	13.557	10.2706	6.52713	8.72135	7.0986	5.05945	6.50565
1006	29.07	15.1075	13.6652	10.1521	13.8094	14.4665	10.2059	13.1262	8.78444	12.4543	8.95441	15.6065	5.00506	5.67405	18.0906	12.3042	6.66767	13.3529	7.12023	13.521	10.1761	6.53091	8.72548	7.10774	5.08814	6.48734
1007	28.4816	14.9571	13.595	10.1493	13.7757	14.4723	10.2142	13.1268	8.82477	12.4195	8.92078	15.6337	5.00966	5.66309	18.0236	12.2926	6.6795	13.3661	7.10458	13.486	10.0835	6.53587	8.72938	7.1182	5.11621	6.47052
1008	27.9215	14.8083	13.5269	10.1466	13.7431	14.4785	10.2217	13.1279	8.86536	12.3865	8.88544	15.6584	5.01513	5.65286	17.953	12.278	6.69116	13.3787	7.08992	13.4523	9.99285	6.542	8.7329	7.12999	5.14354	6.45519
1009	27.3904	14.6613	13.4609	10.1441	13.7115	14.4853	10.2284	13.1293	8.90614	12.3551	8.84855	15.6802	5.02142	5.64334	17.8789	12.2608	6.70255	13.3908	7.07626	13.4198	9.90431	6.54926	8.73596	7.1431	5.17005	6.44136
1010	26.8892	14.516	13.3971	10.1417	13.681	14.4926	10.234	13.1311	8.94705	12.3253	8.81029	15.699	5.02849	5.63452	17.8015	12.2411	6.71365	13.4022	7.06362	13.3887	9.81797	6.55761	8.7385	7.1575	5.19571	6.42901
1011	26.4182	14.3724	13.3354	10.1393	13.6514	14.5003	10.2386	13.1332	8.98802	12.2971	8.77122	15.7148	5.03628	5.62634	17.7207	12.2192	6.72451	13.4128	7.052	13.3591	9.73393	6.56702	8.74044	7.17318	5.22089	6.41812
1012	25.9758	14.2306	13.276	10.137	13.6229	14.5086	10.2419	13.1355	9.02897	12.2704	8.73137	15.7274	5.04473	5.61879	17.6369	12.1954	6.73526	13.4225	7.04142	13.3309	9.65228	6.57743	8.74168	7.19012	5.24571	6.40866
1013	25.562	14.0906	13.2188	10.1346	13.5953	14.5174	10.2438	13.138	9.06973	12.2452	8.69084	15.7368	5.05379	5.61182	17.55	12.17	6.74584	13.4312	7.03186	13.3043	9.57307	6.58879	8.74216	7.20827	5.26998	6.40059
1014	25.177	13.9523	13.1639	10.1323	13.5687	14.5266	10.2442	13.1407	9.11018	12.2214	8.6497	15.743	5.06341	5.6054	17.4604	12.1434	6.75622	13.4397	7.02334	13.2793	9.49636	6.60103	8.7418	7.22759	5.29356	6.39389
1015	24.8244	13.8158	13.1112	10.1299	13.5431	14.5364	10.2433	13.1435	9.15024	12.1988	8.60804	15.746	5.07353	5.59949	17.369	12.1161	6.7664	13.4483	7.01583	13.256	9.42219	6.61409	8.74044	7.24805	5.31619	6.38851
1016	24.5076	13.6811	13.0609	10.1274	13.5179	14.5466	10.2412	13.1465	9.18985	12.1776	8.56596	15.7455	5.08408	5.59404	17.2761	12.0883	6.77639	13.4569	7.00931	13.2345	9.35059	6.62789	8.73786	7.26958	5.33725	6.38438
1017	24.2234	13.5481	13.013	10.1248	13.4922	14.5574	10.2382	13.1494	9.22893	12.1575	8.52353	15.7417	5.09502	5.589	17.1819	12.0602	6.78603	13.4651	7.00377	13.2149	9.28158	6.64235	8.734	7.29213	5.35614	6.38147
1018	23.9679	13.4169	12.9675	10.1221	13.4658	14.5686	10.2344	13.1523	9.26782	12.1386	8.48084	15.7345	5.10627	5.58434	17.0865	12.0318	6.79467	13.4736	6.99919	13.1971	9.21514	6.65738	8.72884	7.31564	5.37279	6.37971
1019	23.7405	13.2875	12.9244	10.1192	13.4387	14.5802	10.2299	13.1552	9.30669	12.1207	8.43796	15.7242	5.11779	5.58001	16.99	12.0033	6.80223	13.4823	6.99552	13.1812	9.15128	6.67289	8.72217	7.34003	5.38715	6.37903
1020	23.5406	13.1599	12.8838	10.116	13.4109	14.5923	10.2246	13.158	9.34548	12.1038	8.39497	15.7111	5.1295	5.57595	16.8928	11.9747	6.80889	13.4909	6.99274	13.1673	9.08997	6.68878	8.71379	7.36524	5.39879	6.37937
1021	23.3668	13.034	12.8458	10.1127	13.3824	14.6049	10.2186	13.1606	9.38411	12.0878	8.35195	15.6952	5.14136	5.57211	16.7948	11.9464	6.81491	13.4996	6.9908	13.1554	9.03118	6.70496	8.7037	7.39119	5.40755	6.38065
1022	23.2139	12.9099	12.8105	10.1091	13.353	14.6178	10.212	13.163	9.42253	12.0725	8.30898	15.6766	5.15329	5.56845	16.6962	11.9182	6.82076	13.5082	6.98965	13.1456	8.97486	6.72131	8.69191	7.41779	5.41344	6.38279
1023	23.08	12.7876	12.7778	10.105	13.3229	14.6312	10.2049	13.1649	9.46064	12.0574	8.26611	15.6553	5.16526	5.5649	16.5972	11.8904	6.82648	13.5156	6.98926	13.1377	8.92095	6.73773	8.67843	7.44495	5.41645	6.38572
1024	22.9645	12.6671	12.748	10.1006	13.2921	14.6449	10.1972	13.1659	9.49839	12.0425	8.22343	15.6315	5.17719	5.56139	16.4978	11.863	6.83216	13.5203	6.98956	13.1319	8.8694	6.75409	8.66312	7.47259	5.41652	6.38936
1025	22.8665	12.5482	12.7209	10.0957	13.2604	14.6591	10.189	13.1656	9.5356	12.0277	8.18099	15.6061	5.18929	5.5579	16.3983	11.836	6.83805	13.522	6.99049	13.1281	8.82013	6.7703	8.64591	7.5006	5.41416	6.39364
1026	22.7853	12.4312	12.6968	10.0904	13.2278	14.6735	10.1805	13.1642	9.57198	12.013	8.13886	15.5794	5.20172	5.55452	16.2988	11.8096	6.84419	13.5215	6.992	13.1263	8.77305	6.78622	8.6262	7.52889	5.40994	6.39862
1027	22.7198	12.3159	12.6753	10.0842	13.1939	14.6883	10.1715	13.1618	9.60745	11.9975	8.09709	15.5512	5.21475	5.55117	16.1993	11.7837	6.85059	13.5192	6.99401	13.1266	8.72807	6.80156	8.60334	7.55736	5.40398	6.40405
1028	22.6693	12.2023	12.6565	10.0772	13.1586	14.7035	10.1623	13.1583	9.64194	11.9808	8.05575	15.5219	5.22835	5.54783	16.1001	11.7585	6.85686	13.5153	6.99646	13.1289	8.6851	6.81608	8.57666	7.5859	5.39636	6.40986
1029	22.6331	12.0905	12.6403	10.0692	13.122	14.7189	10.1529	13.1537	9.67538	11.9632	8.01489	15.4919	5.24248	5.54445	16.0012	11.7339	6.86296	13.5096	6.99927	13.1331	8.64403	6.82969	8.54674	7.6144	5.38717	6.41572
1030	22.6106	11.9804	12.6267	10.0605	13.0841	14.7345	10.1434	13.1481	9.70777	11.9449	7.97456	15.4613	5.25706	5.54098	15.9027	11.71	6.8689	13.5017	7.00236	13.1393	8.60475	6.84275	8.51382	7.64276	5.3767	6.42157
1031	22.6014	11.872	12.6158	10.051	13.0444	14.7504	10.1339	13.1414	9.73908	11.9262	7.93481	15.4298	5.27204	5.53738	15.8048	11.6865	6.87473	13.4916	7.00566	13.1474	8.56714	6.85533	8.47812	7.67085	5.36557	6.42742
1032	22.6067	11.7652	12.6075	10.0409	13.003	14.7665	10.1243	13.1336	9.76931	11.9075	7.89569	15.3979	5.28755	5.53361	15.7075	11.6631	6.88045	13.4796	7.00907	13.1573	8.53108	6.86736	8.43978	7.69857	5.3539	6.43328
1033	22.6297	11.6602	12.602	10.03	12.9599	14.7828	10.1148	13.1247	9.7984	11.8877	7.85723	15.3656	5.3037	5.52963	15.6109	11.64	6.88602	13.466	7.01253	13.169	8.49645	6.87897	8.39865	7.72579	5.34181	6.43916
1034	22.6695	11.5569	12.5992	10.0182	12.9153	14.7992	10.1053	13.1147	9.82636	11.865	7.81947	15.3331	5.32037	5.52539	15.5152	11.617	6.89147	13.451	7.01592	13.1825	8.46312	6.89047	8.3549	7.75241	5.32938	6.44499
1035	22.7242	11.4552	12.5992	10.0052	12.8692	14.8157	10.096	13.1037	9.85337	11.8389	7.78246	15.3003	5.33733	5.52087	15.4205	11.5944	6.89684	13.4344	7.01918	13.1977	8.43097	6.90184	8.30872	7.7783	5.31674	6.44985
1036	22.7919	11.3552	12.6019	9.99125	12.8214	14.8324	10.0869	13.0914	9.87936	11.8087	7.74623	15.2674	5.3546	5.51603	15.3267	11.5722	6.90214	13.4155	7.02219	13.2145	8.39986	6.91319	8.26062	7.80335	5.30396	6.45373
1037	22.8644	11.2568	12.6066	9.97629	12.7719	14.849	10.0781	13.0776	9.90427	11.7741	7.71081	15.2343	5.37218	5.51088	15.2341	11.5504	6.90739	13.3941	7.02487	13.2329	8.36967	6.9247	8.21105	7.82749	5.29116	6.45684
1038	22.9373	11.16	12.612	9.96021	12.721	14.8657	10.0696	13.0622	9.92805	11.7354	7.67622	15.2012	5.39005	5.50544	15.1426	11.529	6.91262	13.3704	7.02712	13.2527	8.34029	6.93656	8.1602	7.85085	5.27842	6.45933
1039	23.0091	11.0649	12.6182	9.94293	12.6685	14.8824	10.0615	13.0453	9.95075	11.6925	7.64249	15.168	5.40819	5.49967	15.0524	11.5082	6.91786	13.345	7.02884	13.2739	8.3119	6.94828	8.10828	7.87345	5.26584	6.46119
1040	23.0784	10.9713	12.6251	9.92452	12.6144	14.899	10.0539	13.0272	9.97243	11.6458	7.60964	15.1348	5.42659	5.49354	14.9635	11.4879	6.92314	13.318	7.02994	13.2965	8.28473	6.95985	8.05545	7.89519	5.25349	6.46228
1041	23.1439	10.8793	12.6329	9.9048	12.5591	14.9156	10.0468	13.0081	9.99306	11.5966	7.57768	15.1016	5.44525	5.48699	14.876	11.4682	6.92849	13.2893	7.03031	13.3202	8.25817	6.97135	8.00185	7.91597	5.24147	6.46258
1042	23.2057	10.7889	12.6419	9.88382	12.5026	14.932	10.0402	12.9885	10.0129	11.5452	7.54665	15.0685	5.46415	5.47951	14.7899	11.4491	6.93394	13.2592	7.02986	13.3451	8.23229	6.98257	7.94764	7.93569	5.22986	6.46222
1043	23.2644	10.7001	12.6514	9.86146	12.4452	14.9482	10.0342	12.9682	10.0323	11.4917	7.51654	15.0355	5.48336	5.47119	14.7053	11.4307	6.93952	13.2276	7.02851	13.3711	8.2071	6.99337	7.89303	7.95407	5.21873	6.4613
1044	23.319	10.6127	12.6611	9.83768	12.387	14.9643	10.0288	12.9473	10.0512	11.4362	7.48737	15.0026	5.50291	5.46209	14.6222	11.4129	6.94526	13.1946	7.02626	13.3979	8.18266	7.00363	7.83818	7.97064	5.20815	6.46013
1045	23.37	10.5269	12.6703	9.81252	12.3276	14.98	10.0241	12.9257	10.0695	11.3792	7.45914	14.9698	5.52272	5.45223	14.5407	11.3959	6.95117	13.1602	7.02286	13.4257	8.15844	7.01293	7.78329	7.98503	5.19818	6.4592
1046	23.4168	10.4426	12.6788	9.78609	12.267	14.9956	10.02	12.9034	10.0869	11.3211	7.43186	14.9373	5.54254	5.44169	14.4608	11.3796	6.95729	13.1247	7.01789	13.4538	8.13344	7.02122	7.72852	7.99699	5.18889	6.45841
1047	23.4592	10.3598	12.6863	9.75863	12.2048	15.011	10.0166	12.8806	10.1033	11.262	7.40554	14.905	5.56231	5.43098	14.3826	11.3639	6.96363	13.0879	7.01098	13.4823	8.10768	7.02835	7.67405	8.00632	5.18034	6.45783
1048	23.4965	10.2784	12.6929	9.7302	12.1413	15.0261	10.014	12.8571	10.1191	11.2019	7.38016	14.8729	5.58198	5.42025	14.3061	11.349	6.97021	13.0501	7.00198	13.5109	8.08116	7.03409	7.62003	8.01298	5.17257	6.45755
1049	23.5277	10.1985	12.6986	9.70082	12.0769	15.041	10.0121	12.8332	10.134	11.1412	7.35572	14.8411	5.60144	5.40958	14.2312	11.3349	6.97705	13.0112	6.99114	13.5396	8.05371	7.03834	7.56663	8.01697	5.16563	6.45761
1050	23.552	10.1201	12.704	9.67056	12.0118	15.0557	10.011	12.8087	10.1484	11.0801	7.33223	14.8096	5.62059	5.39903	14.1581	11.3214	6.98417	12.9713	6.97885	13.5681	8.02505	7.04108	7.51399	8.01822	5.15956	6.45776
1051	23.5694	10.043	12.7097	9.63946	11.946	15.0699	10.0106	12.7836	10.1622	11.0184	7.30966	14.7783	5.63941	5.3886	14.0867	11.3087	6.99157	12.9305	6.96542	13.5965	7.99512	7.04237	7.46226	8.01674	5.1544	6.45815
1052	23.5798	9.96737	12.7151	9.60766	11.8796	15.0838	10.0111	12.7582	10.1754	10.9564	7.28802	14.7474	5.65791	5.37827	14.017	11.2967	6.99927	12.8888	6.95083	13.6246	7.96405	7.04243	7.41157	8.01226	5.15018	6.45899
1053	23.5825	9.89311	12.7193	9.57527	11.8126	15.0972	10.0124	12.7326	10.188	10.8939	7.26728	14.7169	5.67605	5.36787	13.9491	11.2854	7.00729	12.8463	6.9352	13.6524	7.93191	7.04168	7.36206	8.00511	5.14692	6.46033
1054	23.5767	9.82021	12.7218	9.5424	11.7451	15.1103	10.0145	12.7067	10.2001	10.831	7.24743	14.6867	5.69377	5.35746	13.8829	11.2747	7.01562	12.8032	6.91851	13.6799	7.89813	7.04024	7.31384	7.99601	5.14464	6.46225
1055	23.5588	9.74866	12.7218	9.50914	11.6771	15.1231	10.0175	12.6808	10.2116	10.7678	7.22845	14.6568	5.71111	5.34716	13.8185	11.2647	7.02428	12.7593	6.90076	13.7069	7.86265	7.03816	7.26703	7.98498	5.14336	6.46482
1056	23.5285	9.67844	12.7192	9.4752	11.6086	15.1356	10.0213	12.6549	10.2226	10.7043	7.21032	14.6274	5.72844	5.33701	13.7558	11.2553	7.03327	12.7149	6.88219	13.7323	7.82559	7.03561	7.22175	7.97199	5.14307	6.46809
1057	23.4906	9.60954	12.7145	9.44046	11.5398	15.1479	10.026	12.629	10.2333	10.6406	7.19301	14.5983	5.74592	5.32705	13.6948	11.2465	7.04258	12.6698	6.86305	13.7557	7.78687	7.0327	7.17807	7.95688	5.14378	6.47212
1058	23.4451	9.54193	12.708	9.40495	11.4707	15.1597	10.0315	12.6033	10.244	10.5768	7.17646	14.5696	5.76354	5.31732	13.6356	11.2382	7.05223	12.6244	6.8432	13.7767	7.74627	7.02947	7.13611	7.9399	5.1455	6.47696
1059	23.3914	9.4756	12.6996	9.36875	11.4013	15.1709	10.0378	12.5776	10.2546	10.513	7.16064	14.5413	5.7813	5.30785	13.5781	11.2304	7.06221	12.5784	6.82244	13.7954	7.70364	7.02598	7.09593	7.9209	5.1482	6.48268
1060	23.3287	9.41054	12.6893	9.3319	11.3317	15.1813	10.045	12.5523	10.2654	10.4493	7.14553	14.5135	5.79921	5.29868	13.5222	11.2231	7.07251	12.5321	6.80089	13.8117	7.65896	7.02228	7.05761	7.89975	5.15189	6.48934
1061	23.2564	9.34672	12.6771	9.29447	11.2622	15.1909	10.0531	12.5271	10.2765	10.3857	7.13111	14.486	5.81727	5.28991	13.468	11.2162	7.08313	12.4855	6.77853	13.8256	7.6124	7.01841	7.02121	7.87649	5.15652	6.49697
1062	23.1739	9.28414	12.6629	9.25651	11.1929	15.1996	10.0619	12.5024	10.288	10.3224	7.11734	14.4589	5.83551	5.28175	13.4153	11.2096	7.09406	12.4386	6.75531	13.8375	7.56414	7.01443	6.9868	7.85128	5.1621	6.50563
1063	23.0809	9.22277	12.6466	9.21806	11.1237	15.2075	10.0716	12.478	10.2999	10.2594	7.10426	14.4323	5.85392	5.27422	13.3643	11.2033	7.1053	12.3914	6.73124	13.8472	7.51436	7.01039	6.9544	7.82478	5.16857	6.51534
1064	22.9795	9.16259	12.6283	9.17919	11.0547	15.2145	10.0821	12.4541	10.3121	10.1967	7.09189	14.406	5.87252	5.26728	13.315	11.1973	7.11682	12.3441	6.70628	13.8553	7.46325	7.00632	6.92407	7.79796	5.17592	6.52615
1065	22.8711	9.1036	12.6083	9.13996	10.986	15.2205	10.0933	12.4308	10.3248	10.1345	7.08019	14.3801	5.89131	5.26088	13.2679	11.1915	7.12863	12.2967	6.68018	13.8613	7.411	7.00229	6.89584	7.77101	5.1841	6.53808
1066	22.755	9.04578	12.5868	9.10049	10.9177	15.2255	10.1054	12.4079	10.3383	10.0729	7.06914	14.3546	5.9103	5.25497	13.2229	11.1857	7.14069	12.2491	6.65293	13.8661	7.35779	6.99832	6.86971	7.74401	5.19308	6.55116
1067	22.6311	8.9891	12.5639	9.06087	10.8496	15.2296	10.1181	12.3857	10.3526	10.0117	7.05864	14.3295	5.92949	5.24957	13.18	11.1801	7.153	12.2015	6.62459	13.8694	7.30379	6.99446	6.8457	7.71702	5.20279	6.56542
1068	22.4998	8.93357	12.5396	9.02114	10.7819	15.2327	10.1316	12.3642	10.3676	9.95128	7.04865	14.3048	5.94889	5.24469	13.1391	11.1744	7.16554	12.154	6.59523	13.8711	7.24918	6.99076	6.82382	7.6901	5.2132	6.58086
1069	22.3628	8.87915	12.5137	8.98123	10.7147	15.2348	10.1458	12.3434	10.3834	9.89151	7.03914	14.2804	5.9685	5.24038	13.1001	11.1686	7.17829	12.1064	6.56492	13.8712	7.19413	6.98724	6.80405	7.66333	5.22425	6.59751
1070	22.2217	8.82584	12.4863	8.9412	10.6479	15.2359	10.1606	12.3233	10.4	9.8325	7.03005	14.2564	5.98833	5.23666	13.0628	11.1626	7.19122	12.0589	6.53373	13.8704	7.13879	6.98394	6.78638	7.63675	5.23591	6.61537
1071	22.0762	8.77363	12.4582	8.9011	10.5816	15.2359	10.176	12.304	10.4174	9.77429	7.0213	14.2327	6.00837	5.23355	13.0272	11.1564	7.20431	12.0116	6.50172	13.8687	7.08332	6.98089	6.77079	7.61044	5.24823	6.63444
1072	21.9261	8.7225	12.4304	8.86097	10.5158	15.2344	10.1921	12.2856	10.4356	9.71694	7.01291	14.2093	6.02863	5.23107	12.9932	11.1499	7.21754	11.9643	6.46912	13.8664	7.02787	6.97813	6.75724	7.58447	5.26119	6.65473
1073	21.7714	8.67243	12.4028	8.82087	10.4507	15.2316	10.2087	12.268	10.4546	9.66049	7.00476	14.1863	6.04911	5.22926	12.9603	11.143	7.23088	11.9173	6.43617	13.8636	6.97256	6.97568	6.74569	7.55888	5.27473	6.67623
1074	21.6118	8.62342	12.3754	8.78092	10.3861	15.2272	10.2258	12.2514	10.4744	9.60498	6.99677	14.1635	6.06979	5.22813	12.9285	11.1358	7.2443	11.8704	6.40295	13.8603	6.91754	6.97357	6.73609	7.53375	5.28877	6.69893
1075	21.4478	8.57545	12.3483	8.74118	10.3221	15.2213	10.2434	12.2356	10.4949	9.55047	6.9889	14.141	6.0907	5.22771	12.8977	11.1282	7.25777	11.8238	6.36954	13.8567	6.86293	6.97181	6.72839	7.50913	5.30325	6.72282
1076	21.2805	8.52851	12.3214	8.70171	10.2588	15.2141	10.2614	12.2209	10.5163	9.49697	6.98114	14.1187	6.11181	5.22802	12.8679	11.12	7.27126	11.7775	6.33601	13.8529	6.80884	6.97042	6.72253	7.48508	5.31811	6.74787
1077	21.1099	8.48259	12.2945	8.66255	10.1962	15.2058	10.2799	12.2071	10.5385	9.44454	6.97338	14.0967	6.13312	5.22908	12.8389	11.1112	7.28475	11.7314	6.30242	13.8489	6.75538	6.96943	6.71842	7.46165	5.33331	6.77407
1078	20.9362	8.43768	12.2663	8.62373	10.1343	15.1967	10.2987	12.1943	10.5614	9.39319	6.96544	14.0749	6.15463	5.23091	12.8108	11.1016	7.29819	11.6857	6.26885	13.8447	6.70265	6.96884	6.716	7.4389	5.34884	6.80138
1079	20.7592	8.39377	12.2367	8.58531	10.0732	15.1866	10.3177	12.1826	10.5851	9.34296	6.9573	14.0533	6.17633	5.23353	12.7835	11.091	7.31155	11.6403	6.23537	13.8405	6.65074	6.96866	6.71517	7.41688	5.36464	6.82977
1080	20.5791	8.35085	12.2063	8.54732	10.0129	15.1754	10.3371	12.1719	10.6096	9.29387	6.94894	14.032	6.19821	5.23696	12.7566	11.0791	7.32481	11.5952	6.20204	13.8364	6.59974	6.9689	6.71584	7.39563	5.38067	6.85921
1081	20.3958	8.30891	12.1761	8.5098	9.95331	15.163	10.3566	12.1623	10.6349	9.24595	6.94032	14.0109	6.22027	5.24121	12.7294	11.0661	7.33791	11.5505	6.16892	13.8324	6.54971	6.96956	6.71792	7.37521	5.39686	6.88966
1082	20.2096	8.26795	12.1458	8.47279	9.89458	15.1494	10.3762	12.1538	10.6609	9.1992	6.93154	13.9903	6.24249	5.24629	12.7009	11.0519	7.35089	11.5062	6.13607	13.8286	6.50073	6.97064	6.7213	7.35566	5.41316	6.92106
1083	20.0202	8.22794	12.1157	8.43634	9.83671	15.1344	10.396	12.1464	10.6876	9.15364	6.92238	13.9701	6.26486	5.25222	12.6709	11.0365	7.36381	11.4623	6.10354	13.825	6.45285	6.97214	6.72587	7.33701	5.42954	6.95338
1084	19.8279	8.1889	12.0864	8.40046	9.7797	15.1182	10.4158	12.14	10.7151	9.10929	6.91268	13.9505	6.28738	5.25901	12.6394	11.0201	7.37664	11.4188	6.0714	13.8217	6.40611	6.97405	6.73152	7.31931	5.44599	6.98655
1085	19.6328	8.1508	12.0574	8.3652	9.72358	15.1008	10.4356	12.1348	10.7433	9.06615	6.90242	13.9314	6.31002	5.26667	12.6067	11.0025	7.38936	11.3758	6.0397	13.8188	6.36057	6.97636	6.73813	7.30259	5.4625	7.02052
1086	19.4352	8.11365	12.0282	8.33059	9.66836	15.0822	10.4553	12.1307	10.7722	9.02423	6.8916	13.9127	6.33278	5.2752	12.5726	10.9838	7.40192	11.3332	6.00847	13.8164	6.31624	6.97906	6.74555	7.28689	5.47948	7.05524
1087	19.2364	8.07744	11.9989	8.29666	9.61407	15.0625	10.4748	12.1277	10.8018	8.98353	6.88003	13.8944	6.35563	5.28461	12.5371	10.9639	7.4143	11.291	5.97777	13.8144	6.27316	6.98213	6.75361	7.27222	5.49707	7.09062
1088	19.0381	8.04217	11.9694	8.26343	9.56072	15.0421	10.4941	12.1257	10.832	8.94406	6.86779	13.8766	6.37856	5.29491	12.5004	10.9426	7.42649	11.2493	5.94764	13.813	6.23133	6.98556	6.76214	7.25862	5.51505	7.12661
1089	18.8419	8.00783	11.9398	8.23094	9.50833	15.0212	10.5132	12.1249	10.8628	8.9058	6.85479	13.8591	6.40156	5.30609	12.4623	10.9197	7.4385	11.2081	5.91811	13.8121	6.19077	6.98931	6.771	7.24612	5.53339	7.16314
1090	18.6478	7.97442	11.91	8.1992	9.4569	14.9999	10.532	12.1252	10.8943	8.86875	6.84091	13.842	6.4246	5.31816	12.4229	10.8953	7.45029	11.1674	5.88922	13.8118	6.15148	6.99337	6.78004	7.23472	5.55198	7.20013
1091	18.456	7.94194	11.88	8.16825	9.40646	14.9781	10.5503	12.1266	10.9264	8.83289	6.82619	13.8252	6.44767	5.33112	12.3824	10.8694	7.46182	11.1271	5.86101	13.8122	6.11344	6.9977	6.78911	7.22445	5.57079	7.23751
1092	18.2664	7.91038	11.85	8.1381	9.35701	14.9561	10.5682	12.129	10.959	8.79823	6.81072	13.8087	6.47075	5.34495	12.3407	10.8425	7.47307	11.0875	5.8335	13.8132	6.07664	7.00228	6.79799	7.21532	5.58983	7.27519
1093	18.079	7.87975	11.8198	8.10878	9.30856	14.9338	10.5856	12.1324	10.9921	8.76475	6.79453	13.7925	6.49381	5.35966	12.2983	10.8151	7.48399	11.0484	5.80671	13.8149	6.04105	7.00707	6.80653	7.20733	5.60871	7.3131
1094	17.8939	7.85004	11.7895	8.0803	9.26112	14.9113	10.6024	12.1369	11.0258	8.73242	6.77766	13.7766	6.51683	5.37523	12.2551	10.7876	7.49468	11.0101	5.78068	13.8172	6.00665	7.01203	6.81465	7.20049	5.62714	7.35116
1095	17.7111	7.82127	11.7591	8.05267	9.21469	14.8885	10.6189	12.1424	11.0599	8.70122	6.76016	13.761	6.53979	5.39166	12.2116	10.76	7.50517	10.9723	5.75541	13.8203	5.9734	7.01713	6.8222	7.19481	5.64463	7.38926
1096	17.5306	7.79342	11.7286	8.02592	9.16929	14.8655	10.6349	12.1489	11.0945	8.67115	6.74207	13.7457	6.56267	5.40894	12.1677	10.7322	7.51533	10.9351	5.73092	13.8241	5.94125	7.02232	6.82907	7.19029	5.66074	7.42714
1097	17.3524	7.76651	11.6981	8.00005	9.12492	14.8422	10.6505	12.1564	11.1295	8.64216	6.72345	13.7305	6.58544	5.42704	12.1235	10.7042	7.52523	10.8985	5.70723	13.8286	5.91016	7.02756	6.83512	7.18691	5.67504	7.46467
1098	17.1767	7.74054	11.6674	7.97509	9.08159	14.8188	10.6657	12.1648	11.1648	8.61424	6.70438	13.7156	6.60808	5.44595	12.0791	10.6759	7.53474	10.8626	5.68433	13.8338	5.88006	7.03281	6.84015	7.18467	5.68734	7.50176
1099	17.0033	7.7155	11.6368	7.95102	9.03928	14.7951	10.6802	12.1741	11.2005	8.58736	6.68491	13.7009	6.63055	5.46566	12.0344	10.6475	7.54365	10.8272	5.66225	13.8398	5.8509	7.03801	6.84398	7.18356	5.69802	7.53832
1100	16.8322	7.69142	11.606	7.92788	8.99801	14.7714	10.6942	12.1842	11.2365	8.56148	6.66507	13.6862	6.65284	5.48614	11.9897	10.6191	7.55193	10.7927	5.64096	13.8464	5.82262	7.04311	6.84739	7.18357	5.70794	7.57426
1101	16.6637	7.66829	11.5753	7.90565	8.95778	14.7476	10.7075	12.1952	11.2727	8.53658	6.64491	13.6717	6.67491	5.50737	11.945	10.5906	7.55953	10.759	5.62048	13.8538	5.79513	7.04807	6.85138	7.18467	5.71724	7.60951
1102	16.4975	7.64613	11.5445	7.88434	8.91858	14.7237	10.7201	12.207	11.3091	8.51262	6.6243	13.6573	6.69674	5.52933	11.9006	10.5622	7.56651	10.726	5.6008	13.8618	5.76837	7.05282	6.85616	7.18685	5.726	7.64426
1103	16.3337	7.62494	11.5136	7.86397	8.88042	14.6997	10.732	12.2195	11.3457	8.48957	6.60328	13.6431	6.7183	5.55198	11.8563	10.5339	7.57277	10.6936	5.58191	13.8704	5.74226	7.05732	6.86163	7.19007	5.73427	7.67859
1104	16.1724	7.60473	11.4828	7.84451	8.84329	14.6757	10.7433	12.2328	11.3825	8.46739	6.58192	13.6289	6.73955	5.57531	11.8122	10.5059	7.57829	10.6617	5.5638	13.8797	5.71672	7.06151	6.8673	7.19432	5.74214	7.71251
1105	16.0136	7.58552	11.452	7.82599	8.80718	14.6518	10.7542	12.2467	11.4193	8.44604	6.56027	13.6148	6.76047	5.59927	11.7681	10.4779	7.58302	10.6305	5.54645	13.8896	5.69166	7.06533	6.87309	7.19957	5.7497	7.74586
1106	15.8572	7.56732	11.4211	7.80839	8.77209	14.6278	10.7646	12.2613	11.4562	8.42549	6.5384	13.6008	6.78103	5.62384	11.7241	10.4497	7.58696	10.6	5.52984	13.9001	5.66698	7.06871	6.87872	7.20577	5.75702	7.77814
1107	15.7032	7.55013	11.3903	7.79171	8.73802	14.604	10.7744	12.2765	11.493	8.4057	6.51636	13.5868	6.80119	5.64898	11.6802	10.4213	7.59002	10.5705	5.51395	13.9111	5.64255	7.07155	6.88401	7.2129	5.7642	7.80801
1108	15.5517	7.53399	11.3595	7.77594	8.70495	14.5802	10.7837	12.2921	11.5298	8.38662	6.49421	13.5725	6.82092	5.67465	11.6366	10.3927	7.59226	10.5417	5.49876	13.9225	5.61826	7.07389	6.8888	7.22091	5.7713	7.83511
1109	15.4027	7.51889	11.3288	7.76107	8.67288	14.5565	10.7924	12.3083	11.5665	8.36822	6.47201	13.5578	6.8402	5.70082	11.5933	10.3641	7.59394	10.5136	5.48424	13.9344	5.59381	7.07588	6.89317	7.22977	5.77842	7.86
1110	15.2561	7.50487	11.2981	7.74711	8.6418	14.533	10.8005	12.3249	11.603	8.35046	6.44981	13.5423	6.85898	5.72745	11.5504	10.3352	7.59508	10.4864	5.47036	13.9468	5.56902	7.07752	6.89734	7.23944	5.78563	7.88393
1111	15.112	7.49193	11.2674	7.73402	8.6117	14.5096	10.8079	12.3419	11.6393	8.33329	6.42766	13.5258	6.87724	5.75449	11.508	10.3063	7.59564	10.4601	5.45709	13.9594	5.54385	7.07837	6.90138	7.24986	5.79301	7.90699
1112	14.9703	7.48011	11.2368	7.72181	8.58257	14.4865	10.8146	12.3591	11.6753	8.31635	6.40562	13.5081	6.89494	5.7819	11.4661	10.2773	7.59561	10.4351	5.44438	13.9724	5.51856	7.0782	6.90532	7.26099	5.80062	7.92914
1113	14.8311	7.46941	11.2063	7.71046	8.5544	14.4636	10.8203	12.3767	11.711	8.29897	6.38373	13.4892	6.91205	5.80963	11.4249	10.2485	7.5953	10.4116	5.43222	13.9855	5.49368	7.07693	6.90927	7.2728	5.80855	7.95036
1114	14.6943	7.45987	11.1758	7.69995	8.52717	14.4409	10.8249	12.3945	11.7464	8.28111	6.36203	13.4692	6.92854	5.83764	11.3843	10.2198	7.59487	10.3894	5.42054	13.9989	5.4699	7.07406	6.91331	7.28522	5.81685	7.97068
1115	14.5599	7.4515	11.1454	7.69027	8.50088	14.4184	10.8286	12.4124	11.7813	8.26272	6.34058	13.448	6.94437	5.86588	11.3446	10.1913	7.59449	10.3682	5.40932	14.0124	5.44728	7.06955	6.91731	7.29818	5.82559	7.9901
1116	14.4279	7.44434	11.1151	7.68139	8.4755	14.3963	10.8317	12.4304	11.8157	8.24378	6.3194	13.4257	6.9595	5.8943	11.3057	10.1633	7.59421	10.3481	5.39851	14.0259	5.42581	7.06341	6.92097	7.31162	5.83484	8.00875
1117	14.2984	7.43841	11.0849	7.67331	8.45102	14.3744	10.8339	12.4485	11.8496	8.22423	6.29855	13.4021	6.97391	5.92285	11.2676	10.1356	7.59384	10.3292	5.38805	14.0395	5.40534	7.05565	6.92432	7.32533	5.84465	8.02664
1118	14.1712	7.43374	11.0548	7.66599	8.42743	14.3529	10.835	12.4665	11.883	8.20406	6.27806	13.3772	6.98756	5.95147	11.2305	10.1084	7.59325	10.311	5.37791	14.0529	5.3856	7.04626	6.92743	7.33922	5.85507	8.04379
1119	14.0464	7.43035	11.0248	7.65942	8.40471	14.3317	10.8352	12.4844	11.9159	8.18334	6.25795	13.3509	7.00041	5.98012	11.1945	10.0818	7.59254	10.2922	5.36803	14.0663	5.36648	7.03505	6.93039	7.35322	5.86615	8.06022
1120	13.924	7.42849	10.9949	7.65357	8.38284	14.3109	10.8346	12.5022	11.9482	8.16231	6.23828	13.3233	7.01244	6.00874	11.1594	10.0559	7.59182	10.2727	5.35837	14.0794	5.34813	7.02199	6.93327	7.36726	5.87794	8.07614
1121	13.8039	7.42906	10.9652	7.64841	8.36181	14.2904	10.8334	12.5197	11.98	8.14101	6.21906	13.2944	7.02361	6.03729	11.1255	10.0306	7.59111	10.2525	5.34886	14.0922	5.33031	7.00704	6.93615	7.38121	5.89049	8.0921
1122	13.6862	7.43219	10.9356	7.64393	8.3416	14.2704	10.8314	12.537	12.011	8.11953	6.20032	13.2641	7.03387	6.06569	11.0927	10.0061	7.59043	10.2317	5.33946	14.1046	5.31276	6.99039	6.93912	7.39496	5.90382	8.10814
1123	13.5707	7.43791	10.9061	7.64009	8.32219	14.2507	10.8288	12.554	12.0412	8.09764	6.18209	13.2325	7.04316	6.09362	11.0611	9.98238	7.58975	10.2103	5.33012	14.1169	5.29536	6.97242	6.94223	7.40867	5.91797	8.12422
1124	13.4576	7.44624	10.8767	7.63686	8.30356	14.2315	10.8253	12.5705	12.0706	8.07528	6.16439	13.1998	7.05143	6.12086	11.0308	9.95954	7.58894	10.1883	5.32077	14.1291	5.27809	6.95327	6.94557	7.42178	5.93296	8.14034
1125	13.3467	7.45723	10.8476	7.63422	8.2857	14.2126	10.8211	12.5868	12.0989	8.05231	6.14725	13.1659	7.05894	6.14741	11.0016	9.9376	7.58784	10.1658	5.31136	14.1412	5.26108	6.933	6.9492	7.43272	5.94883	8.15653
1126	13.2381	7.471	10.8185	7.63214	8.26857	14.1943	10.8159	12.6028	12.1263	8.02825	6.13067	13.1309	7.06581	6.17321	10.9737	9.9166	7.58648	10.1428	5.30183	14.1532	5.24443	6.91161	6.95318	7.44097	5.96559	8.17279
1127	13.1317	7.48694	10.7896	7.63058	8.25216	14.1763	10.81	12.6187	12.1526	8.00311	6.11468	13.0948	7.07221	6.1982	10.9472	9.89656	7.58488	10.1195	5.29214	14.165	5.22788	6.88919	6.95759	7.44716	5.98325	8.18935
1128	13.0275	7.50446	10.7609	7.62952	8.23644	14.1588	10.8031	12.6346	12.1777	7.9767	6.09929	13.0573	7.07819	6.22234	10.9219	9.87752	7.58308	10.0956	5.28224	14.1765	5.21128	6.8661	6.96248	7.45221	6.00182	8.20732
1129	12.9255	7.52364	10.7324	7.62892	8.22138	14.1418	10.7952	12.6502	12.2016	7.94892	6.0845	13.0184	7.08385	6.24557	10.898	9.8595	7.58108	10.0709	5.27208	14.1877	5.1946	6.84257	6.9679	7.45567	6.0213	8.22686
1130	12.8256	7.54452	10.704	7.62875	8.20698	14.1253	10.7862	12.6655	12.2242	7.91982	6.07034	12.978	7.08955	6.26777	10.8754	9.84252	7.57891	10.0455	5.26148	14.1986	5.1774	6.81872	6.97391	7.45717	6.0417	8.24797
1131	12.7278	7.56695	10.6758	7.62897	8.19318	14.1092	10.7763	12.6805	12.2455	7.88962	6.0568	12.9363	7.09509	6.28884	10.8542	9.82658	7.5766	10.0194	5.25036	14.2087	5.15973	6.79465	6.98057	7.45666	6.06301	8.27067
1132	12.6322	7.59072	10.6479	7.62955	8.17965	14.0936	10.7654	12.6951	12.2654	7.85844	6.04389	12.8933	7.10042	6.3089	10.8343	9.81169	7.57419	9.9927	5.23882	14.2181	5.14164	6.77046	6.9879	7.45432	6.08521	8.29498
1133	12.5386	7.61579	10.62	7.63045	8.16624	14.0784	10.7539	12.7095	12.2839	7.82656	6.03161	12.849	7.10551	6.32804	10.8157	9.79785	7.5717	9.9654	5.22668	14.2268	5.12322	6.74623	6.99597	7.44982	6.10829	8.32093
1134	12.4471	7.64159	10.5924	7.63165	8.15286	14.0638	10.742	12.7234	12.3009	7.79401	6.01996	12.8036	7.11033	6.3462	10.7985	9.78505	7.56916	9.93759	5.21388	14.2346	5.10451	6.72207	7.0048	7.44278	6.13223	8.34852
1135	12.3575	7.6676	10.565	7.63309	8.13949	14.0496	10.7297	12.737	12.3164	7.76086	6.00894	12.757	7.11491	6.36326	10.7827	9.77328	7.56659	9.90933	5.20041	14.2415	5.08557	6.69807	7.01442	7.43341	6.157	8.37781
1136	12.27	7.69378	10.5378	7.63476	8.12615	14.0359	10.717	12.7502	12.3303	7.72707	5.99855	12.7094	7.11953	6.379	10.7682	9.76253	7.56402	9.88069	5.18623	14.2475	5.06635	6.6743	7.02488	7.42154	6.18258	8.40883
1137	12.1844	7.72009	10.5108	7.6366	8.11287	14.0227	10.704	12.7628	12.3422	7.69248	5.98876	12.6608	7.12435	6.39335	10.755	9.75278	7.56148	9.85183	5.17128	14.2524	5.04698	6.65086	7.03618	7.40738	6.20892	8.44157
1138	12.1007	7.74639	10.484	7.63859	8.09963	14.0099	10.6908	12.775	12.352	7.65716	5.97959	12.6112	7.12939	6.40628	10.743	9.74399	7.55899	9.82284	5.15553	14.2562	5.02758	6.62783	7.04836	7.39209	6.23599	8.47604
1139	12.0189	7.77257	10.4575	7.64068	8.08641	13.9976	10.6773	12.7864	12.3596	7.62116	5.97102	12.5607	7.13458	6.41768	10.7324	9.73613	7.55658	9.79377	5.13878	14.2586	5.00825	6.60529	7.06143	7.37611	6.26375	8.51225
1140	11.939	7.7986	10.4311	7.64282	8.07317	13.9858	10.6636	12.7968	12.3649	7.58453	5.96303	12.5093	7.13982	6.42746	10.723	9.72917	7.55425	9.76469	5.12088	14.2596	4.98911	6.58331	7.07539	7.36018	6.29214	8.55018
1141	11.8609	7.82446	10.405	7.64484	8.05983	13.9744	10.6498	12.8067	12.3678	7.54733	5.9556	12.4572	7.14512	6.43558	10.7148	9.72307	7.55204	9.73566	5.10195	14.2596	4.97026	6.56198	7.09026	7.3437	6.32111	8.58982
1142	11.7845	7.85012	10.3791	7.64671	8.04637	13.9635	10.6358	12.8162	12.3685	7.5097	5.94874	12.4043	7.15047	6.44205	10.7078	9.71777	7.54997	9.70672	5.08236	14.2591	4.95181	6.54135	7.10604	7.32676	6.35061	8.63116
1143	11.71	7.8753	10.3534	7.64836	8.03277	13.9531	10.6218	12.8253	12.367	7.47166	5.94241	12.3508	7.15589	6.44685	10.702	9.71323	7.54804	9.67795	5.06216	14.258	4.93385	6.5215	7.12273	7.30977	6.38057	8.67417
1144	11.6371	7.89855	10.3279	7.64977	8.01899	13.943	10.6077	12.8338	12.3633	7.43326	5.93659	12.2966	7.16137	6.4501	10.6972	9.7094	7.54629	9.64938	5.04136	14.2563	4.91648	6.50249	7.14032	7.29281	6.41095	8.71884
1145	11.5659	7.9197	10.3027	7.65089	8.00501	13.9334	10.5936	12.8418	12.3573	7.39448	5.93127	12.2418	7.16697	6.45182	10.6936	9.7062	7.54471	9.62108	5.02004	14.2536	4.89979	6.48437	7.1588	7.27595	6.44172	8.76512
1146	11.4964	7.93867	10.2777	7.65165	7.99078	13.9242	10.5796	12.849	12.3492	7.3552	5.92642	12.1864	7.17275	6.45199	10.6909	9.70358	7.54334	9.59308	4.99828	14.2499	4.88386	6.4672	7.17816	7.25928	6.47283	8.81299
1147	11.4285	7.95539	10.253	7.65187	7.97626	13.9153	10.5656	12.8555	12.3388	7.31549	5.92202	12.1305	7.17876	6.45061	10.6893	9.70148	7.54218	9.56545	4.97615	14.2453	4.86877	6.45104	7.19837	7.24286	6.50421	8.8624
1148	11.3622	7.97019	10.2284	7.65158	7.96133	13.9069	10.5517	12.8617	12.3263	7.27538	5.91805	12.0742	7.18491	6.44767	10.6885	9.69982	7.54124	9.53822	4.95352	14.2395	4.8546	6.43591	7.2194	7.22676	6.53577	8.9133
1149	11.2975	7.98297	10.2042	7.65078	7.94598	13.8988	10.538	12.8678	12.3116	7.23486	5.91447	12.0174	7.19123	6.44332	10.6887	9.69852	7.54053	9.51143	4.93041	14.2327	4.84142	6.42188	7.24124	7.21106	6.56746	8.96564
1150	11.2342	7.99372	10.1801	7.64961	7.93008	13.8911	10.5245	12.8739	12.2951	7.19392	5.91126	11.9603	7.19769	6.43798	10.6896	9.69751	7.54007	9.48514	4.90685	14.2246	4.82928	6.40897	7.26385	7.19581	6.59918	9.01936
1151	11.1724	8.00281	10.1563	7.64808	7.91355	13.8837	10.5113	12.8798	12.2766	7.15261	5.90839	11.9028	7.20427	6.43241	10.6914	9.69671	7.53985	9.45936	4.88285	14.2152	4.81825	6.39721	7.28719	7.18108	6.63087	9.0744
1152	11.112	8.01018	10.1328	7.64606	7.89625	13.8766	10.4982	12.8856	12.2563	7.111	5.90592	11.845	7.21079	6.42673	10.6938	9.69604	7.53989	9.43415	4.85849	14.2044	4.80838	6.38664	7.31122	7.16693	6.66243	9.13069
1153	11.0531	8.01541	10.1095	7.64344	7.87787	13.8698	10.4855	12.8913	12.2343	7.06916	5.90393	11.7869	7.21717	6.42098	10.6969	9.69541	7.54019	9.40954	4.83387	14.1919	4.79972	6.37728	7.33589	7.15341	6.69379	9.18814
1154	10.9955	8.01848	10.0864	7.64014	7.85829	13.8633	10.4731	12.8969	12.2108	7.02716	5.90236	11.7286	7.22335	6.41519	10.7005	9.69483	7.54075	9.38555	4.80907	14.1776	4.7923	6.36914	7.36116	7.14059	6.72489	9.24669
1155	10.9392	8.01937	10.0636	7.63616	7.83738	13.8571	10.4611	12.9025	12.1858	6.98505	5.90116	11.6701	7.22935	6.40937	10.7047	9.69409	7.54157	9.36221	4.78416	14.1616	4.78616	6.36223	7.38697	7.1285	6.75595	9.30624
1156	10.8843	8.01804	10.0411	7.63146	7.81517	13.8511	10.4494	12.9079	12.1594	6.9429	5.90029	11.6114	7.23518	6.40356	10.7093	9.69284	7.54266	9.33956	4.75923	14.1439	4.78133	6.35658	7.41327	7.11721	6.78699	9.36671
1157	10.8306	8.01448	10.0188	7.62625	7.79166	13.8453	10.4381	12.9131	12.1316	6.90078	5.89973	11.5525	7.24081	6.39786	10.7144	9.69102	7.54401	9.31761	4.73435	14.1247	4.77783	6.35217	7.43999	7.10674	6.81795	9.42798
1158	10.7781	8.00868	9.99671	7.62058	7.76688	13.8397	10.4273	12.9181	12.1025	6.85873	5.89947	11.4935	7.24623	6.39236	10.7197	9.68857	7.54563	9.29639	4.70961	14.104	4.77568	6.34901	7.46707	7.09715	6.84872	9.48998
1159	10.7268	8.00067	9.9749	7.61449	7.74097	13.8343	10.417	12.9228	12.072	6.81682	5.89953	11.4345	7.2512	6.38709	10.7253	9.68561	7.54749	9.27591	4.68507	14.0818	4.77489	6.3471	7.49445	7.08846	6.87905	9.55258
1160	10.6766	7.99043	9.95333	7.60796	7.71396	13.8291	10.4071	12.9275	12.0402	6.7751	5.89995	11.3753	7.25553	6.38207	10.7311	9.68209	7.54961	9.2562	4.66078	14.0583	4.77547	6.34643	7.52205	7.08071	6.90892	9.61568
1161	10.6275	7.97799	9.93202	7.60098	7.68584	13.8239	10.3977	12.9319	12.0072	6.73362	5.90072	11.3161	7.25928	6.37732	10.7369	9.67797	7.55198	9.23726	4.63658	14.0334	4.77741	6.34698	7.5498	7.07394	6.93836	9.67915
1162	10.5795	7.96348	9.91095	7.59325	7.65673	13.8189	10.3888	12.9363	11.9732	6.69245	5.90181	11.2568	7.26245	6.37285	10.7429	9.6733	7.55457	9.21911	4.61246	14.0073	4.7807	6.34873	7.57763	7.06815	6.96747	9.74289
1163	10.5326	7.94701	9.89013	7.58458	7.62657	13.8139	10.3805	12.9406	11.9383	6.65162	5.90327	11.1976	7.26506	6.36868	10.7493	9.66835	7.5574	9.20175	4.58851	13.98	4.78534	6.35166	7.60545	7.06338	6.9963	9.80677
1164	10.4866	7.92863	9.86956	7.575	7.59538	13.809	10.3727	12.9448	11.9022	6.61119	5.90555	11.1383	7.26713	6.36483	10.7563	9.66304	7.56044	9.18519	4.56479	13.9517	4.79131	6.35574	7.63319	7.05963	7.0248	9.87065
1165	10.4416	7.90834	9.84924	7.56447	7.56299	13.8041	10.3655	12.949	11.8651	6.57119	5.9087	11.079	7.26868	6.36132	10.7642	9.65719	7.56368	9.16944	4.54136	13.9225	4.79858	6.36094	7.66076	7.05693	7.05286	9.93441
1166	10.3976	7.88614	9.82916	7.55292	7.52953	13.7992	10.3589	12.9532	11.8269	6.53169	5.91233	11.0198	7.26973	6.35816	10.7732	9.65044	7.5671	9.15449	4.51831	13.8924	4.80712	6.36723	7.68807	7.05527	7.08039	9.99792
1167	10.3544	7.8623	9.80933	7.54036	7.49542	13.7942	10.3529	12.9574	11.7878	6.4927	5.91636	10.9606	7.27028	6.35538	10.7832	9.64233	7.5707	9.14035	4.49568	13.8614	4.8169	6.37456	7.71505	7.05467	7.10705	10.061
1168	10.3121	7.8372	9.78975	7.52697	7.46069	13.7891	10.3475	12.9616	11.7477	6.45428	5.92073	10.9015	7.27036	6.353	10.7935	9.63314	7.57446	9.12701	4.47355	13.8297	4.82788	6.3829	7.74159	7.05512	7.13257	10.1236
1169	10.2706	7.81086	9.77041	7.51297	7.42538	13.7837	10.3427	12.9658	11.7067	6.41645	5.9254	10.8424	7.26999	6.35103	10.8037	9.62294	7.57836	9.11446	4.45196	13.7973	4.84001	6.39219	7.76774	7.0566	7.15686	10.1855
1170	10.2299	7.7833	9.75131	7.49837	7.38958	13.7781	10.3385	12.9702	11.6648	6.37925	5.93036	10.7833	7.26917	6.34948	10.8137	9.61153	7.58237	9.1027	4.43098	13.7642	4.85325	6.40239	7.79366	7.05913	7.17999	10.2466
1171	10.19	7.7551	9.73245	7.48321	7.35336	13.7721	10.3349	12.9746	11.6221	6.34272	5.93557	10.7243	7.26793	6.34837	10.8233	9.59866	7.58648	9.0917	4.41065	13.7306	4.86755	6.41344	7.81925	7.06267	7.20203	10.3067
1172	10.1507	7.72646	9.71383	7.46747	7.31674	13.7658	10.332	12.979	11.5787	6.30688	5.94102	10.6654	7.26628	6.34772	10.8327	9.58452	7.59068	9.08147	4.39103	13.6964	4.88283	6.42528	7.84441	7.06722	7.22281	10.3657
1173	10.1122	7.69756	9.69545	7.45107	7.27977	13.7592	10.3297	12.9836	11.5346	6.27175	5.94667	10.6066	7.26423	6.34754	10.8418	9.56957	7.59493	9.07199	4.37215	13.6618	4.89904	6.43786	7.86905	7.07275	7.24204	10.4234
1174	10.0743	7.66849	9.67731	7.43402	7.24245	13.7522	10.328	12.9883	11.4901	6.23736	5.95225	10.5478	7.2618	6.34783	10.8505	9.55384	7.59921	9.06323	4.35407	13.6268	4.91612	6.4511	7.89307	7.07922	7.26036	10.4798
1175	10.0371	7.63924	9.6594	7.41635	7.20482	13.7447	10.327	12.9932	11.4452	6.20373	5.9576	10.4891	7.259	6.3486	10.8589	9.53725	7.60349	9.05517	4.33683	13.5915	4.93399	6.46496	7.91636	7.08662	7.27831	10.5345
1176	10.0004	7.60983	9.64173	7.39804	7.16691	13.7368	10.3266	12.9982	11.4	6.17088	5.96273	10.4304	7.25585	6.34988	10.8669	9.51952	7.60776	9.0478	4.32045	13.5558	4.95258	6.47934	7.93883	7.09491	7.29594	10.5873
1177	9.96431	7.58027	9.62429	7.37902	7.12874	13.7285	10.3268	13.0033	11.3544	6.13882	5.96762	10.3719	7.25236	6.35165	10.8746	9.50063	7.612	9.04108	4.30498	13.5199	4.97181	6.4942	7.96034	7.10404	7.31331	10.6381
1178	9.92872	7.55057	9.60707	7.35932	7.09035	13.7196	10.3276	13.0086	11.3085	6.10756	5.97226	10.3134	7.24854	6.35393	10.8817	9.4806	7.6162	9.035	4.29043	13.4838	4.9916	6.50945	7.98076	7.11398	7.33048	10.6867
1179	9.89363	7.52073	9.59009	7.33896	7.0518	13.7101	10.3291	13.0141	11.2625	6.07712	5.97666	10.2552	7.2444	6.35673	10.8881	9.45938	7.62035	9.02952	4.27684	13.4476	5.01188	6.52502	8.00002	7.12468	7.34749	10.7333
1180	9.85901	7.49077	9.57333	7.31786	7.01319	13.7	10.3311	13.0197	11.2162	6.04751	5.98063	10.1972	7.23996	6.36004	10.8937	9.43711	7.62453	9.02461	4.26424	13.4112	5.03254	6.54083	8.01806	7.13608	7.36439	10.7778
1181	9.82483	7.4607	9.5568	7.29602	6.97457	13.6892	10.3337	13.0255	11.1697	6.01872	5.9841	10.1396	7.23522	6.36387	10.8987	9.41381	7.6287	9.02024	4.25263	13.3748	5.05351	6.55681	8.03535	7.14813	7.38124	10.82
1182	9.79104	7.43052	9.54048	7.2735	6.93594	13.6778	10.3369	13.0314	11.1231	5.99076	5.98707	10.0821	7.2302	6.36821	10.9029	9.38953	7.63284	9.01638	4.24203	13.3383	5.0747	6.57289	8.05238	7.16079	7.39802	10.8601
1183	9.75764	7.40024	9.52439	7.25031	6.89735	13.6656	10.3407	13.0376	11.0764	5.96363	5.98972	10.0249	7.2249	6.37307	10.9063	9.36431	7.63693	9.01299	4.23246	13.3018	5.09602	6.58897	8.06909	7.17397	7.41476	10.8979
1184	9.72458	7.36988	9.50851	7.22651	6.85882	13.6527	10.345	13.0439	11.0297	5.93733	5.99216	9.96795	7.21934	6.37845	10.909	9.33819	7.64095	9.01002	4.22393	13.2654	5.11737	6.60495	8.0854	7.18763	7.4315	10.9335
1185	9.69185	7.33943	9.49285	7.20212	6.82036	13.6387	10.3499	13.0504	10.9829	5.91185	5.99422	9.9112	7.21352	6.38433	10.9107	9.3112	7.64489	9.00746	4.21643	13.2291	5.13866	6.62042	8.10132	7.20169	7.44828	10.9663
1186	9.6594	7.30892	9.4774	7.17717	6.78202	13.6236	10.3553	13.0571	10.9362	5.88719	5.99594	9.85469	7.20744	6.39072	10.9113	9.28338	7.64877	9.00524	4.20997	13.1928	5.1597	6.63511	8.11716	7.21609	7.46514	10.9961
1187	9.62723	7.27835	9.46215	7.1517	6.74381	13.6074	10.3611	13.0639	10.8894	5.86333	5.99732	9.7984	7.20112	6.39761	10.9109	9.25489	7.65253	9.00332	4.20455	13.1567	5.18036	6.6489	8.13282	7.23076	7.48213	11.023
1188	9.5953	7.24772	9.44712	7.12575	6.70575	13.59	10.3675	13.0708	10.8428	5.84027	5.9984	9.74232	7.19457	6.40498	10.9095	9.22621	7.6562	9.00161	4.20016	13.1207	5.20057	6.66173	8.14788	7.24561	7.49927	11.0475
1189	9.56358	7.21706	9.43229	7.09934	6.66788	13.5714	10.3743	13.078	10.7962	5.81799	5.99921	9.68647	7.18778	6.41284	10.9069	9.19734	7.65992	9.00004	4.19679	13.0849	5.22033	6.67341	8.16214	7.26058	7.5166	11.0696
1190	9.53205	7.18635	9.41766	7.0725	6.63021	13.5516	10.3815	13.0852	10.7497	5.79647	5.99977	9.63088	7.18076	6.42116	10.9037	9.16833	7.66349	8.99856	4.19442	13.0493	5.2396	6.68368	8.17539	7.27558	7.53416	11.0893
1191	9.50069	7.15562	9.40324	7.04528	6.59277	13.5305	10.3892	13.0926	10.7034	5.77569	6.0001	9.57555	7.17352	6.42994	10.9002	9.13922	7.66687	8.99711	4.19305	13.014	5.25855	6.69203	8.18754	7.29054	7.55197	11.1067
1192	9.46948	7.12488	9.38901	7.01777	6.55558	13.508	10.3972	13.1001	10.6573	5.75564	6.00026	9.52051	7.16605	6.43916	10.8964	9.11007	7.67003	8.99563	4.19265	12.9788	5.27777	6.69837	8.19859	7.30538	7.57006	11.1219
1193	9.43838	7.09412	9.37497	6.9901	6.51865	13.4839	10.4056	13.1077	10.6114	5.73628	6.00028	9.46581	7.15837	6.44881	10.8927	9.08092	7.67301	8.99407	4.1932	12.944	5.2977	6.70315	8.20882	7.32	7.58846	11.135
1194	9.40739	7.06337	9.36113	6.9623	6.48202	13.4584	10.4143	13.1153	10.5656	5.71761	6.00018	9.41144	7.15047	6.45886	10.8889	9.05181	7.67581	8.99239	4.19467	12.9094	5.31849	6.70615	8.21869	7.3343	7.60719	11.1461
1195	9.37648	7.03262	9.34747	6.9344	6.4457	13.4315	10.4234	13.1231	10.5202	5.69958	6	9.3574	7.14236	6.46931	10.8856	9.0228	7.67851	8.99054	4.19703	12.8751	5.33998	6.70747	8.22821	7.34818	7.62626	11.1551
1196	9.34562	7.00188	9.33401	6.90644	6.4097	13.4029	10.4327	13.1308	10.475	5.68218	5.99976	9.30367	7.13403	6.48014	10.8831	8.99391	7.68111	8.98847	4.20026	12.841	5.36211	6.70721	8.23729	7.3616	7.6457	11.1619
1197	9.3148	6.97117	9.32072	6.87844	6.37405	13.3728	10.4422	13.1386	10.4301	5.66538	5.99948	9.25027	7.12548	6.49131	10.8811	8.96518	7.68356	8.98613	4.2043	12.8073	5.38483	6.7054	8.24583	7.37499	7.66552	11.1666
1198	9.284	6.9405	9.30762	6.85043	6.33877	13.3412	10.452	13.1464	10.3854	5.64913	5.9992	9.19717	7.11672	6.50281	10.8793	8.93666	7.68578	8.98364	4.20913	12.7739	5.40799	6.70204	8.25373	7.38841	7.68573	11.1691
1199	9.25321	6.90986	9.2947	6.82244	6.30386	13.3081	10.4619	13.1542	10.3412	5.63342	5.99894	9.14436	7.10774	6.51462	10.8776	8.90838	7.68776	8.98106	4.21471	12.7407	5.43154	6.69774	8.26063	7.40179	7.70633	11.1694
1200	9.2224	6.87927	9.28195	6.79451	6.26936	13.2735	10.472	13.162	10.2972	5.6182	5.99871	9.09185	7.09854	6.52672	10.8762	8.88036	7.68947	8.97835	4.22098	12.7079	5.45549	6.69293	8.26658	7.41506	7.72734	11.1675
1201	9.19155	6.84873	9.26938	6.76665	6.23526	13.2371	10.4823	13.1696	10.2536	5.60345	5.99854	9.03968	7.08911	6.53907	10.8749	8.85264	7.69093	8.97522	4.22791	12.6754	5.47983	6.68765	8.27161	7.42815	7.74876	11.1636
1202	9.16066	6.81825	9.25698	6.73889	6.20159	13.1988	10.4926	13.1772	10.2104	5.58912	5.99845	8.98785	7.07946	6.55165	10.874	8.82524	7.69211	8.9715	4.23544	12.6432	5.50451	6.68196	8.27579	7.441	7.77057	11.1588
1203	9.12971	6.78785	9.24475	6.71126	6.16836	13.1587	10.5029	13.1846	10.1675	5.57518	5.99846	8.93634	7.06958	6.56443	10.8733	8.79819	7.693	8.96715	4.24352	12.6113	5.52951	6.67595	8.27929	7.45353	7.79279	11.154
1204	9.09868	6.75752	9.23268	6.68379	6.13558	13.1171	10.5133	13.1919	10.1251	5.56151	5.99858	8.8853	7.05946	6.57738	10.8729	8.77151	7.69358	8.96217	4.2521	12.5796	5.55506	6.66966	8.28219	7.46559	7.8154	11.1494
1205	9.06756	6.72728	9.22078	6.65649	6.10327	13.0745	10.5231	13.199	10.083	5.54786	5.99884	8.83485	7.0491	6.59048	10.8728	8.74522	7.69385	8.95654	4.26112	12.5482	5.58116	6.66305	8.28453	7.47726	7.83839	11.1449
1206	9.03634	6.69713	9.20904	6.62939	6.07143	13.031	10.5322	13.2059	10.0413	5.5342	5.99924	8.78503	7.03849	6.60369	10.8732	8.71933	7.69379	8.95048	4.27052	12.5169	5.60782	6.65612	8.28637	7.48844	7.86175	11.1405
1207	9.00501	6.66708	9.19746	6.60251	6.04008	12.9866	10.5406	13.2126	10.0001	5.52047	5.9998	8.73582	7.02763	6.61699	10.8739	8.69387	7.69326	8.94413	4.28025	12.4858	5.63508	6.6489	8.28775	7.49909	7.88546	11.1364
1208	8.97355	6.63713	9.18604	6.57588	6.00922	12.9415	10.5481	13.2189	9.95927	5.50664	6.00053	8.68724	7.0165	6.63032	10.875	8.66883	7.69229	8.9375	4.29023	12.4547	5.66305	6.64156	8.28873	7.50959	7.90951	11.1324
1209	8.94197	6.60729	9.17477	6.54951	5.97887	12.8957	10.555	13.2249	9.91888	5.49269	6.00145	8.63929	7.00511	6.64362	10.8766	8.64423	7.6909	8.93057	4.30042	12.4237	5.69202	6.63441	8.28936	7.51966	7.93387	11.1287
1210	8.91024	6.57758	9.16366	6.52341	5.94903	12.8493	10.561	13.2306	9.87893	5.47856	6.00256	8.59197	6.99344	6.65684	10.8786	8.62008	7.68902	8.92331	4.31074	12.3929	5.72205	6.62754	8.28968	7.52915	7.95852	11.1253
1211	8.87836	6.54798	9.15269	6.49762	5.91971	12.8022	10.5663	13.2359	9.8394	5.4643	6.00386	8.54529	6.98149	6.66996	10.8812	8.59638	7.68674	8.91564	4.32112	12.3621	5.75318	6.62102	8.28973	7.53806	7.98343	11.1222
1212	8.84633	6.51853	9.14188	6.47214	5.89091	12.7545	10.5712	13.2407	9.80032	5.45005	6.00537	8.49907	6.96924	6.68293	10.8842	8.57312	7.68452	8.90754	4.33148	12.3313	5.78539	6.61491	8.28956	7.5463	8.00857	11.1193
1213	8.81414	6.4892	9.13121	6.447	5.86265	12.7063	10.5754	13.2451	9.76167	5.43579	6.00709	8.45346	6.95669	6.69574	10.8877	8.55032	7.68232	8.8994	4.34173	12.3006	5.81868	6.60928	8.28922	7.55355	8.03391	11.1168
1214	8.78178	6.46003	9.12069	6.42221	5.83491	12.6576	10.579	13.2489	9.72346	5.42146	6.00902	8.40854	6.94382	6.70832	10.8917	8.52796	7.67993	8.89142	4.35183	12.2699	5.85306	6.60421	8.28875	7.55978	8.05941	11.1146
1215	8.74926	6.431	9.11032	6.39777	5.80772	12.6084	10.5821	13.2522	9.68569	5.40705	6.01116	8.36436	6.93063	6.72054	10.8963	8.50603	7.67737	8.88357	4.36169	12.2393	5.88853	6.59976	8.28817	7.5651	8.08503	11.1128
1216	8.71656	6.40213	9.10009	6.37372	5.78107	12.5588	10.5849	13.2549	9.64835	5.39258	6.01352	8.32094	6.91711	6.73228	10.9014	8.48453	7.67466	8.87583	4.37125	12.2086	5.9251	6.59598	8.28754	7.56957	8.11074	11.1114
1217	8.6837	6.37342	9.09006	6.35005	5.75497	12.5089	10.5874	13.257	9.61144	5.37811	6.01609	8.27831	6.90325	6.74352	10.9071	8.46345	7.67183	8.86831	4.38041	12.1781	5.96278	6.59295	8.28688	7.57334	8.1365	11.1103
1218	8.65066	6.34488	9.0802	6.32678	5.72941	12.4587	10.5895	13.2584	9.57496	5.36353	6.01886	8.23645	6.88902	6.75423	10.9133	8.44276	7.6689	8.86081	4.38891	12.1479	6.00155	6.59071	8.28623	7.57659	8.16225	11.1096
1219	8.61745	6.31651	9.07053	6.30392	5.7044	12.4083	10.5915	13.259	9.5389	5.34891	6.02184	8.19479	6.87443	6.76436	10.9201	8.42247	7.66589	8.85352	4.39663	12.1179	6.04142	6.58933	8.28562	7.57953	8.18795	11.1093
1220	8.58407	6.28832	9.06104	6.28149	5.67993	12.3576	10.5935	13.2589	9.50325	5.33452	6.02502	8.15226	6.85947	6.77384	10.9275	8.40254	7.66285	8.84645	4.40353	12.0881	6.08239	6.58886	8.28508	7.58222	8.21355	11.1094
1221	8.55053	6.26031	9.05172	6.25948	5.65601	12.3068	10.5955	13.258	9.46802	5.32031	6.02839	8.10871	6.84411	6.78261	10.9354	8.38295	7.65982	8.83958	4.40954	12.0586	6.12444	6.58934	8.28463	7.58471	8.23901	11.1098
1222	8.51682	6.23249	9.04257	6.23791	5.63263	12.2558	10.5974	13.2563	9.433	5.30625	6.03194	8.06417	6.82835	6.79063	10.9438	8.36368	7.65683	8.83319	4.41461	12.0296	6.16757	6.59082	8.28429	7.58719	8.26427	11.1107
1223	8.48296	6.20487	9.03358	6.21678	5.60979	12.2047	10.5992	13.2536	9.39788	5.29232	6.03566	8.01868	6.81218	6.79776	10.9529	8.34472	7.6539	8.8275	4.41896	12.0008	6.21177	6.59335	8.2841	7.58943	8.28928	11.1118
1224	8.44895	6.17744	9.02475	6.19611	5.5875	12.1535	10.6008	13.25	9.36264	5.27863	6.03954	7.97221	6.79559	6.80391	10.9624	8.32602	7.65097	8.82251	4.42273	11.9722	6.25701	6.59695	8.28406	7.59143	8.31397	11.1134
1225	8.4148	6.15022	9.01607	6.17589	5.56573	12.1022	10.6021	13.2454	9.32728	5.26529	6.04357	7.92482	6.77854	6.80894	10.9725	8.30756	7.64806	8.81825	4.42608	11.9435	6.30328	6.60168	8.2842	7.59327	8.33822	11.1152
1226	8.38051	6.1232	9.00752	6.15612	5.5445	12.0509	10.6027	13.2398	9.29181	5.25239	6.04773	7.87658	6.76103	6.81276	10.9831	8.28931	7.64521	8.81471	4.42912	11.9147	6.35056	6.60755	8.28453	7.59499	8.36199	11.1173
1227	8.3461	6.0964	8.9991	6.13682	5.52378	11.9996	10.6028	13.2332	9.25622	5.23994	6.052	7.82758	6.74319	6.81534	10.9943	8.27124	7.64244	8.81191	4.4316	11.8856	6.39882	6.61459	8.28505	7.59664	8.3852	11.1197
1228	8.31158	6.06981	8.9908	6.11799	5.50359	11.9483	10.6021	13.2254	9.2205	5.22793	6.05638	7.77789	6.72533	6.81668	11.0059	8.25331	7.63979	8.81005	4.43342	11.8565	6.44804	6.62284	8.28579	7.59827	8.4078	11.1224
1229	8.27697	6.04345	8.98263	6.09962	5.48391	11.8971	10.6007	13.2165	9.18467	5.21629	6.06083	7.72761	6.70745	6.81675	11.018	8.23549	7.63731	8.80919	4.4347	11.8276	6.49818	6.6323	8.28674	7.59994	8.42974	11.1252
1230	8.24227	6.01731	8.97457	6.08172	5.46473	11.8459	10.5984	13.2065	9.1487	5.20481	6.06535	7.6768	6.68953	6.81556	11.0306	8.21774	7.63501	8.80936	4.43555	11.7989	6.5492	6.64299	8.2879	7.6017	8.451	11.1283
1231	8.2075	5.99139	8.96662	6.06428	5.44605	11.7948	10.5952	13.1954	9.1126	5.19361	6.06991	7.62556	6.67159	6.81315	11.0437	8.20002	7.63292	8.81052	4.43591	11.7699	6.60108	6.65493	8.28929	7.6036	8.47172	11.1314
1232	8.17269	5.96572	8.95879	6.04731	5.42785	11.7438	10.5912	13.1836	9.07638	5.18265	6.07449	7.5739	6.65365	6.80966	11.0571	8.1823	7.63108	8.81268	4.43591	11.7398	6.65376	6.66811	8.29089	7.60568	8.4919	11.1347
1233	8.13777	5.94027	8.95105	6.0308	5.41013	11.693	10.5864	13.1709	9.04001	5.17192	6.07906	7.52181	6.6357	6.80517	11.071	8.16453	7.62951	8.81582	4.43568	11.7086	6.70721	6.68255	8.29271	7.60801	8.51149	11.138
1234	8.10275	5.91507	8.94341	6.01476	5.39288	11.6424	10.5808	13.1575	9.0035	5.16148	6.08361	7.46938	6.61782	6.79969	11.0852	8.14668	7.62823	8.81981	4.43531	11.6763	6.76138	6.69823	8.29474	7.61061	8.53045	11.1413
1235	8.06762	5.89011	8.93587	5.99917	5.37609	11.5919	10.5745	13.1435	8.96685	5.15111	6.08811	7.4167	6.60011	6.79325	11.0998	8.1287	7.62727	8.82462	4.43502	11.643	6.81621	6.71515	8.29696	7.61353	8.54877	11.1446
1236	8.03239	5.8654	8.92833	5.98403	5.35974	11.5417	10.5674	13.1287	8.93005	5.14077	6.09253	7.36384	6.58258	6.7859	11.1147	8.11055	7.62664	8.83025	4.43489	11.6084	6.87166	6.7333	8.29938	7.61681	8.56641	11.1477
1237	7.99706	5.84093	8.92035	5.96935	5.34383	11.4916	10.5596	13.1131	8.89309	5.13048	6.09685	7.31088	6.56522	6.77777	11.1299	8.09219	7.62638	8.8367	4.43499	11.5724	6.92767	6.75267	8.30196	7.62049	8.58332	11.1507
1238	7.96191	5.81672	8.91188	5.9551	5.32834	11.4419	10.5511	13.0968	8.85596	5.12021	6.10103	7.2579	6.54803	6.76887	11.1454	8.07358	7.6265	8.84398	4.43538	11.535	6.98417	6.77323	8.3047	7.6246	8.59979	11.1535
1239	7.92733	5.79276	8.9029	5.94129	5.31326	11.3924	10.5421	13.0798	8.81876	5.11002	6.10506	7.20498	6.53102	6.75942	11.161	8.05466	7.62702	8.85209	4.43613	11.4963	7.04111	6.79495	8.30759	7.62916	8.61635	11.156
1240	7.8938	5.76907	8.89334	5.92791	5.29858	11.3432	10.5327	13.062	8.78166	5.09992	6.1089	7.15219	6.51416	6.74952	11.1769	8.03541	7.62795	8.86102	4.43725	11.4562	7.09841	6.81782	8.31058	7.63421	8.63296	11.1581
1241	7.86138	5.74563	8.88309	5.91496	5.28428	11.2944	10.5228	13.0435	8.74467	5.08998	6.11253	7.0996	6.49719	6.7392	11.1929	8.01579	7.62931	8.87079	4.43846	11.4145	7.15602	6.84179	8.31368	7.63977	8.6496	11.1598
1242	7.83004	5.72246	8.87214	5.90241	5.27035	11.2458	10.5126	13.0244	8.70781	5.08018	6.11593	7.04729	6.47998	6.72846	11.2091	7.99577	7.63111	8.88139	4.43953	11.3714	7.21385	6.86683	8.31684	7.64587	8.66623	11.1611
1243	7.79977	5.69955	8.86049	5.89027	5.25677	11.1977	10.502	13.0049	8.67107	5.07052	6.11909	6.99532	6.46253	6.71729	11.2253	7.97479	7.63337	8.89282	4.44061	11.327	7.27183	6.89289	8.32004	7.6525	8.6829	11.1618
1244	7.77056	5.67691	8.84834	5.87852	5.24353	11.1498	10.4912	12.9848	8.63445	5.061	6.122	6.94376	6.44482	6.70573	11.2415	7.95256	7.63609	8.90507	4.44178	11.2813	7.3299	6.91993	8.32326	7.6597	8.69985	11.1619
1245	7.74242	5.65454	8.8357	5.86716	5.2306	11.1024	10.4801	12.964	8.59795	5.05165	6.12461	6.89267	6.42687	6.6938	11.2578	7.92917	7.63928	8.91815	4.44311	11.2343	7.38796	6.9479	8.32646	7.66748	8.71727	11.1612
1246	7.71532	5.63244	8.82253	5.85617	5.21797	11.0554	10.4688	12.9422	8.56158	5.04252	6.1269	6.84212	6.40859	6.68129	11.274	7.90468	7.64296	8.93205	4.44467	11.1863	7.44593	6.97674	8.3296	7.67583	8.73509	11.1599
1247	7.68927	5.61062	8.80882	5.84554	5.20561	11.0088	10.4573	12.9196	8.52535	5.03364	6.12885	6.79216	6.38998	6.66805	11.2901	7.87918	7.64711	8.94676	4.44647	11.1372	7.50374	7.0064	8.33266	7.68477	8.75305	11.1576
1248	7.66425	5.58907	8.79468	5.83526	5.19352	10.9626	10.4457	12.8962	8.48922	5.02506	6.13045	6.74286	6.37113	6.65411	11.3061	7.85259	7.65175	8.96228	4.44857	11.0875	7.5613	7.03681	8.33559	7.69429	8.7711	11.1545
1249	7.64028	5.5678	8.78011	5.82532	5.18168	10.9168	10.434	12.8718	8.45316	5.01682	6.13166	6.69426	6.35206	6.6395	11.3219	7.82499	7.65688	8.9786	4.45096	11.0373	7.61851	7.0679	8.33836	7.70439	8.78926	11.1503
1250	7.61734	5.54681	8.76527	5.81571	5.17007	10.8715	10.4222	12.8467	8.41712	5.00894	6.13242	6.64642	6.33282	6.62421	11.3375	7.79645	7.6625	8.99571	4.4535	10.9866	7.67528	7.09961	8.34093	7.71507	8.80746	11.1451
1251	7.59544	5.5261	8.75036	5.8064	5.15863	10.8266	10.4104	12.8208	8.38102	5.00148	6.13269	6.59939	6.31352	6.60823	11.3528	7.76695	7.6686	9.01361	4.4562	10.9356	7.73153	7.13186	8.34325	7.72632	8.82557	11.1388
1252	7.57458	5.50567	8.73539	5.7974	5.14736	10.7822	10.3987	12.7942	8.34473	4.99446	6.13249	6.55322	6.29415	6.59155	11.3678	7.7362	7.67518	9.03227	4.45913	10.8843	7.78716	7.16458	8.34529	7.73812	8.8436	11.1312
1253	7.55477	5.48552	8.72055	5.78868	5.13622	10.7383	10.387	12.7668	8.30827	4.98791	6.1318	6.50794	6.27475	6.57433	11.3824	7.70363	7.68224	9.05169	4.46235	10.8327	7.84208	7.19768	8.34702	7.75045	8.86155	11.1223
1254	7.536	5.46566	8.70596	5.78023	5.1252	10.6949	10.3754	12.7386	8.27167	4.98183	6.13083	6.46361	6.25533	6.55667	11.3966	7.66929	7.68975	9.07186	4.46589	10.7811	7.89618	7.23108	8.34852	7.76331	8.87925	11.112
1255	7.5182	5.44608	8.69156	5.77203	5.11428	10.652	10.3639	12.7097	8.23495	4.97624	6.1297	6.42026	6.23587	6.53864	11.4104	7.63322	7.69773	9.09275	4.46982	10.7294	7.94937	7.2647	8.34979	7.77665	8.89679	11.1003
1256	7.50119	5.42679	8.67738	5.76408	5.1034	10.6096	10.3526	12.6798	8.19817	4.97117	6.12839	6.37792	6.21638	6.52028	11.4236	7.59553	7.70615	9.11436	4.47418	10.6777	8.00155	7.29844	8.35079	7.79047	8.91423	11.0871
1257	7.48496	5.40778	8.66331	5.75635	5.09244	10.5677	10.3416	12.6487	8.16144	4.96666	6.12689	6.33663	6.19689	6.50165	11.4363	7.55632	7.715	9.13666	4.47902	10.6261	8.05263	7.33222	8.35146	7.80472	8.93158	11.0722
1258	7.46927	5.38906	8.64934	5.74883	5.08136	10.5263	10.3307	12.6165	8.1247	4.96274	6.12518	6.29643	6.17742	6.48278	11.4483	7.5156	7.72426	9.15964	4.48439	10.5746	8.10249	7.36594	8.35177	7.81937	8.94888	11.0555
1259	7.45405	5.37063	8.63546	5.74151	5.07014	10.4855	10.3201	12.5834	8.08746	4.95943	6.12324	6.25733	6.15799	6.46372	11.4595	7.47343	7.73392	9.18327	4.49032	10.5233	8.15104	7.39951	8.35167	7.8344	8.96616	11.0371
1260	7.43938	5.35249	8.62172	5.73437	5.05877	10.4452	10.3099	12.5494	8.04965	4.95676	6.12099	6.21936	6.13863	6.44453	11.47	7.42989	7.74396	9.20754	4.49685	10.4724	8.19818	7.43283	8.35111	7.84976	8.98343	11.0171
1261	7.42537	5.33463	8.60826	5.72739	5.04723	10.4054	10.2999	12.5145	8.01126	4.95474	6.11828	6.18255	6.11897	6.42523	11.4798	7.38522	7.75436	9.23241	4.50403	10.4217	8.24381	7.46579	8.3501	7.8654	9.00074	10.9955
1262	7.41201	5.31707	8.59509	5.72056	5.03544	10.3661	10.2903	12.4786	7.97218	4.95341	6.11483	6.14691	6.09881	6.40587	11.4887	7.33956	7.7651	9.25786	4.51188	10.3715	8.28782	7.49831	8.34862	7.88129	9.01809	10.9734
1263	7.39929	5.29979	8.5822	5.71384	5.02346	10.3274	10.281	12.4419	7.93229	4.95279	6.11064	6.11246	6.07814	6.3865	11.4969	7.29298	7.77614	9.28387	4.52044	10.3217	8.33011	7.53027	8.34661	7.89737	9.03553	10.9509
1264	7.38731	5.2828	8.56956	5.70709	5.01131	10.2892	10.2721	12.4042	7.89159	4.95288	6.10594	6.07922	6.05698	6.36715	11.5043	7.24556	7.78748	9.31041	4.52974	10.2723	8.37058	7.56158	8.34404	7.91359	9.05307	10.9275
1265	7.37616	5.2661	8.55709	5.70031	4.99894	10.2516	10.2637	12.3658	7.85016	4.95371	6.10074	6.04719	6.03537	6.34785	11.5109	7.19738	7.79907	9.33745	4.5398	10.2235	8.40914	7.59215	8.34084	7.92991	9.07074	10.9031
1266	7.36582	5.24969	8.54465	5.69349	4.98634	10.2145	10.2557	12.3264	7.80804	4.95529	6.09502	6.01638	6.01333	6.32865	11.5167	7.14836	7.81089	9.36496	4.55065	10.1753	8.44568	7.62186	8.33693	7.94627	9.08856	10.8775
1267	7.35643	5.23357	8.53225	5.68661	4.97349	10.1779	10.2482	12.2864	7.76529	4.95764	6.08878	5.9868	5.99089	6.30958	11.5218	7.09854	7.82291	9.3929	4.5623	10.1277	8.48015	7.65061	8.33219	7.9626	9.10654	10.8506
1268	7.34851	5.21773	8.51984	5.67966	4.9604	10.1419	10.2411	12.2455	7.72193	4.96076	6.08201	5.95845	5.96808	6.29067	11.5261	7.04803	7.8351	9.42125	4.57478	10.0808	8.51265	7.6783	8.32609	7.97885	9.12471	10.8224
1269	7.34211	5.20218	8.50733	5.67261	4.94722	10.1065	10.2345	12.204	7.67801	4.96465	6.07461	5.93133	5.94492	6.27195	11.5296	6.99702	7.84742	9.44996	4.5881	10.0346	8.5431	7.70482	8.31851	7.99495	9.14308	10.7929
1270	7.33722	5.18692	8.49472	5.66534	4.93395	10.0716	10.2284	12.1618	7.63358	4.96934	6.06645	5.90544	5.92146	6.25346	11.5323	6.94564	7.85985	9.479	4.60226	9.98906	8.57153	7.73007	8.30945	8.01085	9.16168	10.7619
1271	7.33384	5.17195	8.48202	5.6578	4.92056	10.0372	10.2229	12.1191	7.58872	4.97481	6.05754	5.88077	5.8977	6.23522	11.5342	6.89397	7.87233	9.50833	4.61728	9.9443	8.59824	7.75392	8.29933	8.02647	9.1805	10.7289
1272	7.33181	5.15726	8.46919	5.64999	4.90703	10.0034	10.2179	12.0758	7.54349	4.98108	6.04792	5.85731	5.87369	6.21726	11.5352	6.84179	7.88484	9.53791	4.63315	9.90031	8.62325	7.77628	8.28829	8.04175	9.19957	10.6935
1273	7.33069	5.14285	8.45614	5.64186	4.89336	9.97005	10.2134	12.032	7.49794	4.98814	6.03759	5.83506	5.84945	6.1996	11.5354	6.78919	7.89734	9.56771	4.64989	9.85712	8.64682	7.79705	8.27613	8.05661	9.21889	10.6557
1274	7.32998	5.12874	8.44288	5.6333	4.87957	9.93728	10.2095	11.9877	7.45196	4.99598	6.02672	5.81399	5.825	6.18227	11.5348	6.73623	7.90978	9.59767	4.66748	9.81474	8.66882	7.81603	8.26286	8.07099	9.23847	10.6157
1275	7.32961	5.1149	8.42942	5.6244	4.86564	9.90503	10.2061	11.9431	7.40545	5.00461	6.01541	5.7941	5.80037	6.16528	11.5333	6.68301	7.92213	9.62776	4.68593	9.7732	8.68914	7.83316	8.24847	8.08481	9.25832	10.5735
1276	7.32957	5.10134	8.41575	5.61518	4.85159	9.87331	10.2033	11.8981	7.35845	5.01402	6.00366	5.77536	5.77558	6.14866	11.5311	6.62962	7.93441	9.65794	4.70522	9.73251	8.70772	7.8483	8.23302	8.098	9.27844	10.5292
1277	7.32984	5.08807	8.4019	5.60563	4.83741	9.8421	10.2011	11.8528	7.31105	5.02419	5.99125	5.75775	5.75066	6.13242	11.5285	6.57612	7.94665	9.68814	4.72533	9.69267	8.72435	7.86146	8.21658	8.11052	9.29883	10.4829
1278	7.33043	5.07508	8.38787	5.59576	4.82306	9.8114	10.1994	11.8073	7.26336	5.03512	5.97823	5.74126	5.72564	6.11659	11.5253	6.5226	7.95881	9.71834	4.74627	9.6537	8.73892	7.87276	8.19913	8.12244	9.3195	10.4352
1279	7.33133	5.06237	8.37366	5.58544	4.80851	9.78121	10.1984	11.7615	7.21545	5.04679	5.96463	5.72586	5.70054	6.10117	11.5217	6.46914	7.97084	9.74848	4.76799	9.61559	8.75133	7.88213	8.18069	8.13372	9.34043	10.3863
1280	7.33227	5.04993	8.35929	5.57449	4.79374	9.75153	10.1979	11.7155	7.1674	5.05918	5.95048	5.71151	5.67537	6.08618	11.5173	6.41581	7.98268	9.7785	4.79049	9.57835	8.7615	7.88965	8.16117	8.14426	9.36163	10.3359
1281	7.33275	5.03777	8.3448	5.56292	4.77879	9.72233	10.198	11.6694	7.11926	5.07228	5.9358	5.6982	5.65017	6.07162	11.5123	6.36269	7.99429	9.80837	4.81374	9.54198	8.76949	7.89531	8.14058	8.154	9.38309	10.2832
1282	7.33295	5.02589	8.33015	5.55078	4.76377	9.69363	10.1986	11.6233	7.07112	5.08608	5.92061	5.68588	5.62495	6.05751	11.5067	6.30983	8.00563	9.83802	4.83771	9.50648	8.77599	7.8991	8.11895	8.16285	9.40479	10.2281
1283	7.33289	5.01427	8.31522	5.53807	4.74882	9.6654	10.1998	11.577	7.02303	5.10053	5.90494	5.67443	5.59973	6.04385	11.5004	6.25732	8.01665	9.86741	4.86236	9.47182	8.78139	7.90107	8.09648	8.17074	9.42673	10.1706
1284	7.33254	5.00294	8.29999	5.52484	4.73396	9.63762	10.2016	11.5308	6.97506	5.11563	5.88881	5.66375	5.57454	6.03065	11.4936	6.20521	8.0273	9.89649	4.88766	9.43802	8.78589	7.90163	8.0733	8.17767	9.4489	10.1112
1285	7.33183	4.99187	8.28449	5.51138	4.71915	9.61027	10.204	11.4845	6.92727	5.13134	5.87224	5.65378	5.5494	6.01791	11.4862	6.15356	8.03751	9.92519	4.91358	9.40505	8.78949	7.90102	8.04942	8.18352	9.47127	10.05
1286	7.33083	4.98107	8.26873	5.49772	4.70435	9.58335	10.2069	11.4383	6.87972	5.14764	5.85524	5.64451	5.52432	6.00563	11.4783	6.10244	8.04722	9.95346	4.94007	9.3729	8.79216	7.89938	8.0248	8.18805	9.49383	9.98739
1287	7.32983	4.97054	8.25277	5.4839	4.68949	9.55685	10.2103	11.3922	6.83247	5.1645	5.83776	5.63589	5.49931	5.99382	11.47	6.0519	8.05642	9.98104	4.96708	9.34155	8.79392	7.89682	7.99945	8.19139	9.51656	9.92355
1288	7.32887	4.96027	8.23665	5.46992	4.67448	9.53076	10.2143	11.3463	6.78557	5.18188	5.81982	5.62789	5.47441	5.98246	11.4613	6.00199	8.06533	10.0079	4.99458	9.31099	8.79478	7.89333	7.97343	8.19356	9.53944	9.85857
1289	7.32799	4.95027	8.22035	5.4558	4.65933	9.50507	10.2187	11.3005	6.73909	5.19975	5.80145	5.62045	5.44963	5.97155	11.4519	5.95277	8.07411	10.0339	5.0225	9.28119	8.7948	7.88895	7.9468	8.1946	9.56244	9.79258
1290	7.32724	4.94053	8.20389	5.44156	4.64406	9.47978	10.2237	11.2548	6.69307	5.21808	5.78268	5.61351	5.42497	5.9611	11.442	5.90427	8.08271	10.0591	5.05081	9.25213	8.79411	7.88372	7.9196	8.19479	9.58553	9.72568
1291	7.32672	4.93105	8.18728	5.42723	4.6287	9.45486	10.2292	11.2094	6.64756	5.23682	5.76354	5.60679	5.40046	5.95109	11.4313	5.85655	8.09133	10.0834	5.07943	9.22378	8.79278	7.87767	7.89189	8.19414	9.6087	9.65799
1292	7.32646	4.92183	8.17052	5.41279	4.61326	9.4303	10.2351	11.1642	6.60262	5.25594	5.74405	5.60021	5.37611	5.94151	11.4202	5.80965	8.09994	10.1067	5.10832	9.1961	8.79096	7.87086	7.86371	8.19262	9.6319	9.5896
1293	7.32644	4.91286	8.15362	5.39808	4.59777	9.4061	10.2415	11.1193	6.55829	5.27539	5.72425	5.59373	5.35194	5.93236	11.4087	5.76359	8.10844	10.129	5.13742	9.16889	8.7887	7.86334	7.83513	8.19025	9.65511	9.5205
1294	7.32667	4.90416	8.13658	5.38307	4.58226	9.38228	10.2484	11.0747	6.51462	5.29514	5.70415	5.58734	5.32795	5.92361	11.3968	5.71842	8.11679	10.1503	5.16666	9.14206	8.78604	7.85527	7.80618	8.18718	9.6783	9.45078
1295	7.32714	4.8957	8.11942	5.3678	4.56673	9.35874	10.2556	11.0303	6.47164	5.31514	5.68379	5.5811	5.30416	5.91526	11.3846	5.67417	8.12496	10.1703	5.19597	9.11559	8.78302	7.84673	7.77694	8.18364	9.70141	9.38053
1296	7.32785	4.88749	8.10213	5.35229	4.55123	9.33532	10.2633	10.9864	6.42941	5.33534	5.66319	5.57501	5.28058	5.9073	11.3722	5.63087	8.1329	10.1892	5.2253	9.08946	8.77966	7.83776	7.74744	8.17961	9.72443	9.30987
1297	7.3288	4.87954	8.08473	5.33654	4.53575	9.31201	10.2713	10.9427	6.38795	5.3557	5.64237	5.56902	5.25723	5.89969	11.3596	5.58854	8.1405	10.2067	5.25456	9.06363	8.77601	7.82843	7.71774	8.17525	9.7473	9.23887
1298	7.33	4.87183	8.06722	5.32047	4.52034	9.28871	10.2797	10.8995	6.3473	5.37617	5.62136	5.56304	5.2341	5.89244	11.3468	5.54719	8.14771	10.2229	5.2837	9.03807	8.7721	7.81879	7.6879	8.17084	9.77	9.16764
1299	7.33144	4.86436	8.04961	5.30412	4.505	9.26533	10.2884	10.8566	6.30751	5.3967	5.60019	5.55705	5.21121	5.88551	11.3338	5.50686	8.15474	10.2372	5.31264	9.01261	8.76796	7.80889	7.65796	8.16636	9.79246	9.09626
1300	7.33312	4.85714	8.03191	5.28754	4.48976	9.24185	10.2974	10.8142	6.26859	5.41724	5.57888	5.55099	5.18857	5.87889	11.3208	5.46756	8.16161	10.2498	5.3413	8.98711	8.76362	7.79879	7.62797	8.16176	9.81467	9.02482
1301	7.33505	4.85016	8.01412	5.27076	4.47463	9.21821	10.3066	10.7722	6.23058	5.43775	5.55745	5.54482	5.16619	5.87255	11.3076	5.42929	8.16831	10.2605	5.36962	8.96154	8.75912	7.78852	7.59798	8.15706	9.83655	8.95341
1302	7.33723	4.84342	7.99624	5.25382	4.45965	9.19441	10.3162	10.7306	6.1935	5.45817	5.53593	5.53855	5.14406	5.86648	11.2944	5.39207	8.17486	10.2694	5.39751	8.93588	8.75448	7.77815	7.56805	8.15228	9.85808	8.88209
1303	7.33955	4.83691	7.97829	5.23675	4.44482	9.17041	10.3259	10.6894	6.15739	5.47844	5.51433	5.53215	5.12221	5.86064	11.2812	5.35591	8.18128	10.2767	5.42489	8.91016	8.74973	7.76771	7.53821	8.14744	9.87921	8.81095
1304	7.34174	4.83064	7.96027	5.21957	4.43016	9.14619	10.3358	10.6487	6.12225	5.49851	5.49268	5.52551	5.10062	5.85501	11.268	5.32081	8.18742	10.2821	5.4517	8.88452	8.7449	7.75725	7.50851	8.14255	9.89987	8.74005
1305	7.34376	4.8246	7.94219	5.2023	4.4157	9.12174	10.346	10.6085	6.08812	5.51832	5.47099	5.51859	5.07931	5.84958	11.2548	5.28676	8.19318	10.2859	5.47785	8.85898	8.74001	7.74681	7.47899	8.13756	9.92003	8.66948
1306	7.34564	4.81879	7.92405	5.18484	4.40142	9.09704	10.3562	10.5688	6.05501	5.53781	5.44929	5.51138	5.05828	5.84429	11.2417	5.25377	8.19839	10.2879	5.50325	8.83366	8.7351	7.73642	7.4497	8.13237	9.93962	8.59928
1307	7.34735	4.81321	7.90586	5.16717	4.38728	9.07211	10.3665	10.5295	6.02292	5.55693	5.4276	5.50383	5.03754	5.83913	11.2287	5.22183	8.20301	10.2882	5.52784	8.80861	8.73017	7.72614	7.42068	8.12703	9.95859	8.52953
1308	7.3489	4.80786	7.88762	5.14933	4.37328	9.04693	10.377	10.4907	5.99189	5.57558	5.40594	5.49591	5.01707	5.83405	11.2158	5.19093	8.20703	10.2869	5.55153	8.78382	8.72527	7.71598	7.39197	8.12158	9.97689	8.46027
1309	7.3503	4.80273	7.86935	5.13134	4.35944	9.02146	10.3874	10.4524	5.96191	5.59353	5.38432	5.48759	4.9969	5.82903	11.203	5.16106	8.21045	10.2839	5.57425	8.75927	8.72039	7.70599	7.3636	8.11599	9.99448	8.39158
1310	7.35153	4.79782	7.85104	5.11326	4.34579	8.99567	10.3979	10.4146	5.93299	5.61071	5.36275	5.47884	4.97701	5.82417	11.1904	5.13221	8.21326	10.2792	5.59593	8.73452	8.71557	7.6962	7.33561	8.11029	10.0114	8.32348
1311	7.35259	4.79313	7.8327	5.09509	4.33233	8.96952	10.4084	10.3773	5.90515	5.62703	5.34127	5.46969	4.9574	5.81944	11.178	5.10437	8.21552	10.2728	5.61656	8.70918	8.71082	7.68662	7.30803	8.1045	10.0275	8.25604
1312	7.35349	4.78866	7.81434	5.07688	4.3191	8.94295	10.4188	10.3405	5.87838	5.64242	5.31987	5.46024	4.93809	5.81483	11.1658	5.07751	8.21743	10.2645	5.63607	8.68328	8.70615	7.67729	7.2809	8.09865	10.0427	8.1893
1313	7.35422	4.78441	7.79597	5.05864	4.30609	8.91592	10.4291	10.3042	5.85268	5.65683	5.29858	5.45041	4.91905	5.81031	11.1538	5.05161	8.21901	10.2544	5.65436	8.65685	8.70158	7.66823	7.25425	8.09276	10.0571	8.12328
1314	7.35478	4.78037	7.77758	5.0404	4.29334	8.8885	10.4393	10.2684	5.82805	5.67021	5.27741	5.44016	4.9003	5.80584	11.1421	5.02666	8.22027	10.2421	5.67138	8.6299	8.69712	7.65946	7.2281	8.08686	10.0706	8.05804
1315	7.35518	4.77654	7.75919	5.02219	4.28085	8.86081	10.4494	10.233	5.80449	5.68251	5.25638	5.42941	4.88183	5.8014	11.1306	5.00262	8.22123	10.2276	5.68691	8.60244	8.69278	7.651	7.20249	8.08099	10.0827	7.9936
1316	7.35541	4.77292	7.74079	5.00402	4.26864	8.83282	10.4592	10.1981	5.782	5.6937	5.23549	5.41814	4.86363	5.79693	11.1194	4.97948	8.22183	10.2111	5.70103	8.57455	8.68856	7.64285	7.17743	8.07516	10.0933	7.92999
1317	7.35546	4.76951	7.7224	4.9859	4.25672	8.80427	10.4686	10.1637	5.76056	5.70383	5.21476	5.40634	4.84571	5.79238	11.1085	4.95719	8.22208	10.1929	5.7141	8.54637	8.68448	7.63504	7.15294	8.0694	10.1022	7.86724
1318	7.35535	4.7663	7.70403	4.96786	4.24511	8.77511	10.4777	10.1298	5.74017	5.71293	5.19419	5.39395	4.82805	5.78772	11.0979	4.93574	8.22197	10.1728	5.7263	8.51786	8.68054	7.62757	7.12906	8.06374	10.1097	7.80537
1319	7.35507	4.7633	7.68566	4.9499	4.23382	8.74519	10.4863	10.0963	5.72081	5.72096	5.17381	5.38099	4.81066	5.78293	11.0876	4.91509	8.22153	10.1511	5.73775	8.48872	8.67674	7.62044	7.10578	8.05819	10.1161	7.74439
1320	7.35461	4.7605	7.66732	4.93205	4.22287	8.7144	10.4944	10.0633	5.70246	5.72785	5.15361	5.36745	4.79352	5.77804	11.0777	4.89521	8.22075	10.1282	5.74842	8.45893	8.67308	7.61367	7.08314	8.05278	10.1217	7.68432
1321	7.35399	4.7579	7.649	4.91434	4.21226	8.68266	10.502	10.0307	5.68513	5.73355	5.13361	5.35332	4.77663	5.77305	11.0681	4.87606	8.21963	10.104	5.75831	8.42857	8.66956	7.60725	7.06115	8.04753	10.1267	7.62518
1322	7.3532	4.7555	7.63071	4.89678	4.202	8.64992	10.509	9.99847	5.66877	5.7382	5.11382	5.33862	4.75998	5.76792	11.0588	4.85761	8.2182	10.0786	5.76737	8.39766	8.66619	7.60118	7.03981	8.04245	10.1311	7.56697
1323	7.35224	4.7533	7.61246	4.8794	4.19211	8.6161	10.5154	9.96669	5.65338	5.74225	5.09424	5.32334	4.74357	5.7626	11.0498	4.83977	8.21645	10.0523	5.77562	8.36614	8.66294	7.59546	7.01914	8.03757	10.135	7.5097
1324	7.35111	4.75129	7.59424	4.86221	4.18259	8.58118	10.5212	9.93531	5.63893	5.7457	5.07488	5.30773	4.72739	5.75703	11.0413	4.82248	8.21439	10.0252	5.78303	8.3342	8.65982	7.59008	6.99913	8.0329	10.1384	7.45337
1325	7.34981	4.74948	7.57607	4.84524	4.17346	8.54508	10.5263	9.90432	5.6254	5.7485	5.05574	5.29204	4.71143	5.75115	11.033	4.80571	8.21203	9.99739	5.78961	8.30197	8.65683	7.58502	6.97981	8.02844	10.1411	7.39799
1326	7.34835	4.74786	7.55795	4.82849	4.16472	8.50778	10.5306	9.87369	5.61276	5.75063	5.03683	5.27631	4.69568	5.74492	11.0251	4.78941	8.20936	9.96897	5.79533	8.26954	8.65394	7.58028	6.96117	8.02422	10.1435	7.34354
1327	7.34672	4.74643	7.53988	4.812	4.15638	8.46931	10.534	9.84341	5.601	5.75211	5.01816	5.26062	4.68013	5.73815	11.0176	4.77349	8.20639	9.93967	5.80017	8.23695	8.65116	7.57585	6.9432	8.02024	10.1457	7.29003
1328	7.34493	4.74521	7.52186	4.79577	4.14845	8.42962	10.5365	9.81347	5.59012	5.75294	4.99972	5.24509	4.66477	5.73079	11.0104	4.75774	8.20313	9.90946	5.80414	8.20422	8.64846	7.5717	6.92592	8.01651	10.1475	7.23745
1329	7.34309	4.74425	7.50391	4.77982	4.14093	8.38873	10.5382	9.78385	5.58009	5.75324	4.98153	5.22992	4.6496	5.72286	11.0036	4.74169	8.19958	9.87839	5.80739	8.17132	8.64583	7.56782	6.90931	8.01303	10.149	7.18578
1330	7.34129	4.74357	7.48602	4.76416	4.13383	8.34666	10.5391	9.75453	5.57089	5.75335	4.96358	5.21514	4.6346	5.71445	10.9972	4.72514	8.19574	9.84651	5.81002	8.13826	8.64326	7.56418	6.89337	8.00982	10.1501	7.13502
1331	7.33955	4.74313	7.46819	4.74882	4.12715	8.30346	10.5393	9.7255	5.56248	5.75331	4.94587	5.20078	4.6198	5.70558	10.991	4.70813	8.19163	9.81385	5.81202	8.10488	8.64073	7.56076	6.8781	8.00686	10.1508	7.08515
1332	7.33786	4.74294	7.45044	4.7338	4.1209	8.25919	10.5386	9.69672	5.55485	5.75313	4.92841	5.18686	4.60525	5.69628	10.9852	4.69078	8.18745	9.78046	5.81339	8.07123	8.63821	7.55754	6.86347	8.00417	10.1513	7.03616
1333	7.33622	4.74298	7.43277	4.71911	4.11508	8.21387	10.5372	9.66809	5.54793	5.75286	4.9112	5.17343	4.59095	5.68652	10.9797	4.67314	8.18325	9.7464	5.81413	8.0373	8.6357	7.55448	6.84949	8.00174	10.1516	6.98802
1334	7.33463	4.74327	7.41518	4.70477	4.10969	8.16762	10.5349	9.63935	5.54164	5.75254	4.89424	5.16055	4.57682	5.67635	10.9746	4.65524	8.17905	9.71175	5.81425	8.0031	8.63316	7.55155	6.83613	7.99956	10.1521	6.94072
1335	7.3331	4.74382	7.39767	4.69079	4.10473	8.1206	10.5316	9.61045	5.53595	5.75217	4.87752	5.1483	4.56272	5.6658	10.9697	4.63725	8.17485	9.67659	5.81375	7.96868	8.63057	7.54872	6.82339	7.99763	10.1526	6.89424
1336	7.33161	4.74464	7.38024	4.67718	4.10021	8.07285	10.5272	9.58141	5.53082	5.75171	4.86104	5.13669	4.54869	5.65491	10.9652	4.61911	8.17066	9.64095	5.81258	7.93407	8.62792	7.54597	6.81123	7.99595	10.1533	6.84855
1337	7.33018	4.74572	7.36291	4.66395	4.09613	8.02441	10.5218	9.55223	5.52621	5.75104	4.84481	5.12577	4.53477	5.64371	10.9609	4.60085	8.16649	9.60488	5.81113	7.89931	8.62516	7.54324	6.79966	7.99449	10.1544	6.80364
1338	7.3288	4.74704	7.34566	4.65111	4.09248	7.97532	10.5153	9.52289	5.5221	5.75015	4.82882	5.11554	4.52098	5.63231	10.9568	4.58259	8.16235	9.56842	5.80945	7.86445	8.62229	7.5405	6.78863	7.99326	10.1562	6.75947
1339	7.32747	4.74857	7.32852	4.63866	4.08926	7.92562	10.5078	9.49338	5.51845	5.74917	4.81307	5.10605	4.50732	5.62072	10.953	4.56433	8.15823	9.53163	5.80757	7.82953	8.61926	7.53772	6.77814	7.99224	10.1585	6.71603
1340	7.32619	4.75029	7.31147	4.62661	4.08648	7.87535	10.4993	9.46367	5.5152	5.74818	4.79753	5.09732	4.49377	5.60899	10.9495	4.54581	8.15414	9.49454	5.80552	7.79458	8.61605	7.53485	6.76815	7.99141	10.1608	6.67325
1341	7.32496	4.75194	7.29453	4.61497	4.08413	7.82455	10.4899	9.43376	5.51234	5.74728	4.78208	5.08936	4.48017	5.59716	10.9461	4.52703	8.15008	9.4572	5.80336	7.75965	8.61263	7.53185	6.75856	7.99076	10.1632	6.63104
1342	7.32378	4.75345	7.27769	4.60374	4.0822	7.77325	10.4797	9.40363	5.5098	5.74653	4.76671	5.0822	4.46646	5.58524	10.9429	4.50801	8.14606	9.41965	5.80111	7.72477	8.60898	7.52867	6.74926	7.99027	10.1657	6.58931
1343	7.32266	4.75481	7.26096	4.59293	4.08069	7.72149	10.4688	9.37326	5.50756	5.74596	4.75143	5.07587	4.45266	5.57317	10.9399	4.48878	8.14207	9.38192	5.79879	7.68997	8.60505	7.52528	6.74023	7.98991	10.1683	6.54804
1344	7.32158	4.75602	7.24434	4.58254	4.0796	7.66931	10.4574	9.34258	5.50557	5.7456	4.73626	5.07037	4.4388	5.5608	10.937	4.46937	8.13812	9.34406	5.79644	7.65528	8.60081	7.52163	6.73144	7.98966	10.1711	6.50743
1345	7.32055	4.7571	7.22783	4.57257	4.07892	7.61675	10.4454	9.31157	5.50379	5.74547	4.72119	5.06575	4.42488	5.54815	10.9343	4.44983	8.13421	9.3061	5.79407	7.62076	8.59625	7.51766	6.72288	7.98951	10.174	6.46739
1346	7.31957	4.75806	7.21143	4.56304	4.07865	7.56384	10.4328	9.28037	5.50216	5.74561	4.70627	5.062	4.41086	5.53525	10.9316	4.43016	8.13034	9.26808	5.79172	7.58643	8.59131	7.51334	6.71452	7.98941	10.177	6.42752
1347	7.31864	4.75883	7.19516	4.55392	4.07877	7.51062	10.4198	9.24908	5.50068	5.74602	4.6915	5.05914	4.39673	5.52195	10.929	4.41039	8.1265	9.23004	5.7894	7.55234	8.58597	7.50863	6.70633	7.98936	10.1803	6.38769
1348	7.31776	4.75939	7.179	4.54524	4.07929	7.45712	10.4062	9.21767	5.49941	5.74672	4.67686	5.0572	4.38256	5.50813	10.9264	4.39052	8.12269	9.19201	5.78714	7.51852	8.5802	7.50356	6.69826	7.98932	10.1838	6.34785
1349	7.31693	4.75975	7.16297	4.53698	4.08018	7.40338	10.3922	9.18588	5.49831	5.74774	4.66235	5.05618	4.36832	5.49388	10.9239	4.37058	8.11891	9.15402	5.78496	7.48498	8.57396	7.49813	6.69029	7.98925	10.1875	6.30781
1350	7.31614	4.75989	7.14706	4.52916	4.08145	7.34944	10.3775	9.15368	5.49731	5.7491	4.64795	5.0561	4.35401	5.47924	10.9213	4.35062	8.11515	9.11611	5.78289	7.45176	8.56722	7.49226	6.68238	7.98913	10.1915	6.26755
1351	7.3154	4.75968	7.13127	4.52175	4.08309	7.29532	10.3621	9.12106	5.49642	5.75084	4.63362	5.05697	4.33971	5.46425	10.9187	4.33067	8.11142	9.0783	5.78094	7.41888	8.55994	7.4859	6.67452	7.98892	10.1957	6.22698
1352	7.31471	4.75914	7.11561	4.51477	4.08507	7.24106	10.346	9.08798	5.49566	5.75298	4.61935	5.0588	4.32557	5.44892	10.916	4.31076	8.10769	9.04063	5.77913	7.38636	8.5521	7.47901	6.66668	7.9886	10.2003	6.18615
1353	7.31406	4.75828	7.10009	4.50821	4.0874	7.18669	10.3292	9.05425	5.495	5.75554	4.60513	5.06159	4.3116	5.43331	10.9132	4.29091	8.10397	9.00312	5.77749	7.35423	8.54365	7.47152	6.65883	7.98811	10.2051	6.14497
1354	7.31346	4.75709	7.08469	4.50206	4.09007	7.13225	10.3118	9.01965	5.49435	5.75854	4.59095	5.06535	4.29776	5.41744	10.9103	4.27103	8.10025	8.96579	5.77603	7.32251	8.53458	7.4634	6.65097	7.98744	10.2103	6.10339
1355	7.3129	4.75557	7.06942	4.49632	4.09304	7.07777	10.2938	8.98424	5.49359	5.76201	4.57674	5.07008	4.28407	5.40134	10.9072	4.25141	8.09651	8.92868	5.77477	7.29121	8.52488	7.4546	6.64307	7.98654	10.2157	6.06178
1356	7.31238	4.75371	7.05429	4.49098	4.09633	7.02327	10.2752	8.94805	5.49269	5.76597	4.56246	5.07579	4.27058	5.38505	10.9039	4.23215	8.09276	8.8918	5.77372	7.26035	8.51489	7.4451	6.63494	7.98537	10.2215	6.02005
1357	7.31191	4.75151	7.0393	4.48605	4.09991	6.96879	10.256	8.91115	5.49169	5.77044	4.5481	5.08249	4.25728	5.36857	10.9004	4.21328	8.08898	8.85519	5.7729	7.22995	8.50454	7.435	6.62631	7.98389	10.2276	5.97798
1358	7.31148	4.74901	7.02444	4.4815	4.10376	6.91436	10.2363	8.87356	5.49078	5.77543	4.53367	5.09016	4.24418	5.35194	10.8966	4.19481	8.08516	8.81885	5.77232	7.20001	8.49375	7.42471	6.61699	7.98207	10.234	5.93564
1359	7.31109	4.74633	7.00972	4.47734	4.10789	6.86	10.2161	8.83533	5.49003	5.78097	4.5192	5.09881	4.23129	5.33519	10.8925	4.17672	8.08129	8.7828	5.77199	7.17056	8.4825	7.41423	6.6068	7.97987	10.2408	5.89309
1360	7.31074	4.74352	6.99514	4.47355	4.11226	6.80575	10.1954	8.79651	5.48943	5.78706	4.50472	5.10843	4.21863	5.31833	10.8881	4.15903	8.07735	8.74708	5.77192	7.14161	8.47051	7.40343	6.59561	7.97723	10.2479	5.8504
1361	7.31043	4.74063	6.98069	4.47013	4.11686	6.75163	10.1743	8.75712	5.48892	5.79372	4.49024	5.11903	4.2062	5.30139	10.8835	4.14175	8.07334	8.71168	5.77213	7.11315	8.45766	7.39229	6.58324	7.97413	10.2554	5.80764
1362	7.31016	4.73767	6.96639	4.46707	4.12168	6.69767	10.1527	8.71695	5.48854	5.80096	4.47575	5.13058	4.19401	5.28439	10.8784	4.12493	8.06924	8.67664	5.77262	7.08521	8.44383	7.38065	6.56948	7.97052	10.2631	5.76417
1363	7.30993	4.73462	6.95223	4.46435	4.1267	6.6439	10.1307	8.67592	5.48837	5.80879	4.46112	5.14309	4.18207	5.26735	10.8727	4.10859	8.06504	8.64195	5.77339	7.05779	8.42892	7.36845	6.55423	7.96641	10.2712	5.71947
1364	7.30974	4.73149	6.93821	4.46197	4.13191	6.59034	10.1083	8.63407	5.48839	5.81722	4.44598	5.15655	4.17038	5.25031	10.866	4.09275	8.06071	8.60764	5.77446	7.03088	8.41298	7.35613	6.53746	7.96187	10.2797	5.67365
1365	7.30958	4.72827	6.92434	4.45992	4.13728	6.53701	10.0855	8.59148	5.48863	5.82625	4.43039	5.17094	4.15895	5.23327	10.8584	4.07744	8.05626	8.57371	5.77583	7.00451	8.39589	7.3435	6.51918	7.95687	10.2884	5.6268
1366	7.30945	4.72498	6.91061	4.45817	4.1428	6.48394	10.0624	8.54826	5.48932	5.83589	4.41436	5.18625	4.1478	5.21625	10.8499	4.06268	8.05165	8.54017	5.7775	6.97866	8.3774	7.33039	6.4994	7.95137	10.2974	5.57903
1367	7.30936	4.72162	6.89702	4.45673	4.14847	6.43115	10.039	8.50449	5.49049	5.84615	4.39791	5.20247	4.13691	5.19928	10.8405	4.0485	8.04688	8.50703	5.77947	6.95333	8.35753	7.31656	6.47801	7.94533	10.3067	5.53044
1368	7.3093	4.71819	6.88358	4.45557	4.15425	6.37867	10.0153	8.46021	5.49211	5.85701	4.38104	5.21958	4.12627	5.18238	10.8301	4.03491	8.04192	8.4743	5.78174	6.92854	8.33628	7.30167	6.45495	7.93877	10.3163	5.48111
1369	7.30927	4.71449	6.87028	4.45469	4.16014	6.32651	9.99134	8.41547	5.49414	5.86849	4.36382	5.23756	4.11591	5.16556	10.8187	4.02193	8.03676	8.44199	5.78431	6.90427	8.31357	7.28573	6.43005	7.93156	10.3261	5.43114
1370	7.30928	4.71044	6.85712	4.45406	4.16609	6.2747	9.96711	8.37034	5.4966	5.88058	4.34618	5.2564	4.10585	5.14883	10.8063	4.00959	8.03139	8.4101	5.78718	6.88051	8.28944	7.2688	6.40327	7.92321	10.3361	5.38063
1371	7.30931	4.70606	6.84412	4.45369	4.1721	6.22326	9.94265	8.32486	5.49947	5.89328	4.32808	5.27607	4.09603	5.13223	10.7925	3.99789	8.02577	8.37862	5.79034	6.85728	8.26396	7.25094	6.37466	7.91337	10.3464	5.32966
1372	7.30937	4.70139	6.83125	4.45354	4.17814	6.17221	9.91798	8.2791	5.50282	5.90657	4.30944	5.29655	4.08635	5.11575	10.7773	3.98685	8.0199	8.34757	5.7938	6.83455	8.23721	7.23223	6.34444	7.90227	10.3569	5.27834
1373	7.30946	4.69642	6.81853	4.45361	4.18419	6.12157	9.89312	8.23311	5.50662	5.92046	4.29019	5.31781	4.07683	5.09942	10.7607	3.97649	8.01375	8.31694	5.79754	6.81232	8.20934	7.21279	6.31276	7.89001	10.3675	5.22682
1374	7.30957	4.69116	6.80596	4.45387	4.19023	6.07134	9.8681	8.18691	5.51085	5.93493	4.27038	5.33984	4.06749	5.08325	10.7431	3.9668	8.00731	8.28674	5.80155	6.79058	8.18046	7.19268	6.27978	7.87655	10.3783	5.17537
1375	7.30971	4.6856	6.79353	4.45433	4.19624	6.02156	9.84292	8.14057	5.51552	5.94998	4.25001	5.36261	4.05834	5.06726	10.7246	3.95781	8.00055	8.25696	5.80582	6.76933	8.15062	7.17186	6.24591	7.86189	10.3892	5.12409
1376	7.30987	4.67972	6.78125	4.45494	4.2022	5.97224	9.81761	8.09414	5.52072	5.96558	4.22904	5.38609	4.04939	5.05145	10.7051	3.94952	7.99338	8.2276	5.81036	6.74854	8.11987	7.15019	6.21137	7.84618	10.4001	5.07288
1377	7.31006	4.67353	6.76911	4.45571	4.20809	5.92339	9.7922	8.04767	5.52667	5.98173	4.20748	5.41024	4.04066	5.03583	10.6846	3.94193	7.98573	8.19865	5.81513	6.72821	8.08833	7.12775	6.17622	7.82962	10.4112	5.02181
1378	7.31026	4.66703	6.75712	4.45661	4.21391	5.87503	9.76669	8.00122	5.5334	5.9984	4.18536	5.43505	4.03215	5.02042	10.6632	3.93505	7.97759	8.17012	5.82013	6.70833	8.0563	7.10461	6.14049	7.81197	10.4222	4.97094
1379	7.31049	4.66029	6.74527	4.45763	4.21965	5.82717	9.7411	7.95482	5.5409	6.01559	4.16257	5.46047	4.02388	5.00523	10.6412	3.92888	7.96893	8.14199	5.82535	6.68887	8.02385	7.08085	6.10421	7.79364	10.4333	4.92036
1380	7.31073	4.65332	6.73356	4.45874	4.22531	5.77983	9.71545	7.90854	5.54919	6.03326	4.13914	5.48648	4.01586	4.99027	10.6187	3.92342	7.95974	8.11426	5.83077	6.66983	7.99103	7.05653	6.0674	7.77463	10.4443	4.87015
1381	7.31098	4.64612	6.722	4.45993	4.23084	5.73301	9.68976	7.86241	5.55826	6.0514	4.1151	5.51304	4.0081	4.97554	10.5955	3.91867	7.95001	8.08693	5.83638	6.65119	7.95791	7.03172	6.03011	7.75468	10.4553	4.82039
1382	7.31126	4.63876	6.71058	4.46118	4.23617	5.68674	9.66404	7.81647	5.568	6.06998	4.09051	5.54012	4.00061	4.96104	10.5716	3.91462	7.93972	8.05998	5.84215	6.63292	7.92454	7.00651	5.99242	7.73373	10.4661	4.77115
1383	7.31155	4.63135	6.6993	4.46248	4.24127	5.64101	9.63831	7.77077	5.57842	6.08899	4.0654	5.56751	3.99339	4.9468	10.5471	3.91126	7.92882	8.0334	5.84806	6.61501	7.89099	6.98094	5.95437	7.71178	10.4768	4.72249
1384	7.31184	4.62387	6.68816	4.46379	4.24611	5.59585	9.61259	7.72535	5.58953	6.10838	4.03979	5.59501	3.98647	4.93281	10.5219	3.9086	7.91732	8.0072	5.85411	6.59745	7.85731	6.9551	5.916	7.68872	10.4873	4.67448
1385	7.31215	4.61635	6.67716	4.46511	4.25068	5.55126	9.58687	7.68025	5.60134	6.12814	4.01372	5.62258	3.97983	4.91907	10.4961	3.90662	7.90518	7.98135	5.86025	6.58021	7.82355	6.92905	5.87737	7.66456	10.4976	4.62719
1386	7.31247	4.60878	6.6663	4.46642	4.25497	5.50725	9.56119	7.63551	5.61387	6.14823	3.98724	5.65018	3.97351	4.9056	10.4696	3.90532	7.89241	7.95585	5.86649	6.56327	7.78978	6.90285	5.83852	7.63938	10.5075	4.58068
1387	7.3128	4.60116	6.65558	4.46769	4.25895	5.46383	9.53555	7.59116	5.62711	6.16862	3.96039	5.67777	3.96749	4.89239	10.4425	3.90467	7.87898	7.93074	5.87278	6.54661	7.75605	6.87656	5.7995	7.61288	10.5172	4.535
1388	7.31313	4.5935	6.64499	4.46892	4.26262	5.42101	9.50996	7.54725	5.64109	6.18929	3.93321	5.70532	3.96178	4.87944	10.4148	3.90466	7.86492	7.9062	5.87911	6.53021	7.7224	6.85024	5.76036	7.58493	10.5266	4.49021
1389	7.31347	4.58581	6.63454	4.47007	4.2659	5.37878	9.48444	7.50381	5.65581	6.21018	3.90575	5.73279	3.9564	4.86676	10.3864	3.90528	7.85032	7.88222	5.88545	6.5141	7.68889	6.82395	5.72113	7.55561	10.5355	4.44636
1390	7.31381	4.57809	6.62423	4.47114	4.26878	5.33717	9.459	7.46087	5.67122	6.23128	3.87804	5.76013	3.95135	4.85435	10.3574	3.90652	7.83523	7.85871	5.89178	6.49836	7.65556	6.79776	5.68186	7.52497	10.544	4.40349
1391	7.31415	4.57033	6.61405	4.47213	4.27126	5.29617	9.43364	7.41846	5.68726	6.25254	3.85014	5.78731	3.94663	4.84221	10.3279	3.90834	7.81964	7.83564	5.89808	6.48297	7.62248	6.7717	5.6426	7.49307	10.552	4.36165
1392	7.31449	4.56256	6.60401	4.47302	4.27343	5.25579	9.40838	7.37662	5.7039	6.27392	3.82206	5.81428	3.94224	4.83033	10.2978	3.91073	7.80357	7.813	5.9043	6.46793	7.58967	6.74583	5.60339	7.46014	10.5594	4.32088
1393	7.31483	4.55477	6.5941	4.47378	4.27533	5.21603	9.38323	7.33539	5.72117	6.29539	3.79387	5.84101	3.93819	4.81872	10.2673	3.91368	7.78703	7.79077	5.91043	6.45323	7.55718	6.72021	5.56426	7.42634	10.5663	4.28121
1394	7.31517	4.54696	6.58432	4.47439	4.27696	5.1769	9.35819	7.29478	5.73907	6.3169	3.76559	5.86745	3.93447	4.80737	10.2361	3.91714	7.77011	7.76892	5.91644	6.43886	7.52506	6.69488	5.52526	7.39207	10.5725	4.24268
1395	7.3155	4.53914	6.57467	4.47482	4.27835	5.1384	9.33327	7.25482	5.75761	6.33841	3.73726	5.89356	3.9311	4.79627	10.2042	3.9211	7.75289	7.74742	5.92231	6.4249	7.49335	6.66987	5.48642	7.35748	10.5782	4.20531
1396	7.31583	4.53131	6.56514	4.47506	4.27948	5.10053	9.30848	7.21554	5.7768	6.35988	3.70892	5.9193	3.92807	4.78543	10.1714	3.92553	7.73531	7.72619	5.92799	6.41133	7.46208	6.64524	5.44778	7.32263	10.5833	4.16914
1397	7.31614	4.52348	6.55575	4.47509	4.2804	5.06329	9.28383	7.17697	5.79663	6.38127	3.68061	5.94463	3.92539	4.77485	10.1379	3.93041	7.71719	7.70522	5.93346	6.39805	7.43129	6.62102	5.40938	7.2876	10.5877	4.13418
1398	7.31645	4.51565	6.54648	4.47486	4.28119	5.02669	9.25932	7.13914	5.81713	6.40253	3.65236	5.9695	3.92304	4.7645	10.1037	3.93569	7.69856	7.6845	5.9387	6.38509	7.40102	6.59725	5.37125	7.25245	10.5914	4.10045
1399	7.31674	4.50782	6.53733	4.47416	4.28185	4.99072	9.23496	7.10205	5.83828	6.42361	3.6242	5.99387	3.92103	4.7544	10.0687	3.94136	7.67944	7.66401	5.94367	6.37247	7.37128	6.57396	5.33342	7.21725	10.5943	4.06798
1400	7.31702	4.49999	6.52831	4.47302	4.28244	4.95539	9.21075	7.06573	5.86008	6.44448	3.59616	6.01778	3.91936	4.74453	10.0329	3.94738	7.65983	7.64372	5.94835	6.36015	7.34212	6.55118	5.29593	7.18205	10.5964	4.03676
1401	7.31728	4.49217	6.51941	4.47158	4.28309	4.92069	9.1867	7.0302	5.88256	6.46507	3.56829	6.04122	3.91802	4.73488	9.99629	3.95371	7.63966	7.62363	5.9527	6.34812	7.31357	6.52894	5.25881	7.14693	10.5976	4.00682
1402	7.31753	4.48437	6.51063	4.4698	4.28384	4.88662	9.16281	6.99548	5.90569	6.48535	3.54061	6.06417	3.91702	4.72545	9.95902	3.96032	7.61892	7.60372	5.95669	6.33635	7.28564	6.50726	5.22208	7.11193	10.5979	3.97814
1403	7.31776	4.47658	6.50197	4.4677	4.2847	4.85319	9.13908	6.96159	5.92948	6.50527	3.51314	6.08654	3.91633	4.71623	9.92109	3.96718	7.59765	7.58397	5.9603	6.32483	7.25835	6.48617	5.18577	7.07712	10.5972	3.95075
1404	7.31797	4.46881	6.49343	4.46528	4.28563	4.82038	9.11552	6.92853	5.95393	6.52477	3.48592	6.1082	3.91597	4.70721	9.88255	3.97424	7.57586	7.56437	5.96351	6.31354	7.23174	6.46568	5.14991	7.04254	10.5955	3.92463
1405	7.31815	4.46106	6.485	4.46255	4.28662	4.7882	9.09213	6.89633	5.97903	6.54382	3.45897	6.12914	3.91592	4.69838	9.84345	3.98147	7.55355	7.54497	5.9664	6.30226	7.20582	6.44582	5.11453	7.00826	10.5929	3.89977
1406	7.31831	4.45333	6.47669	4.45958	4.28766	4.75666	9.06891	6.86499	6.00477	6.56235	3.43232	6.14936	3.91618	4.68974	9.80384	3.98884	7.53061	7.52569	5.96901	6.29079	7.18059	6.42658	5.07964	6.97432	10.5894	3.87618
1407	7.31844	4.44564	6.46849	4.45638	4.28876	4.72576	9.04586	6.83452	6.03116	6.58037	3.406	6.16882	3.91674	4.68126	9.76376	3.9963	7.507	7.5065	5.97129	6.27912	7.15608	6.40799	5.04528	6.94077	10.5849	3.85384
1408	7.31855	4.43798	6.4604	4.45295	4.28998	4.69549	9.02299	6.80493	6.05818	6.59788	3.38002	6.18748	3.91759	4.67296	9.72325	4.00381	7.48275	7.48739	5.97304	6.26721	7.1323	6.39005	5.01145	6.90766	10.5793	3.83274
1409	7.31862	4.43035	6.45243	4.44929	4.2913	4.66586	9.00029	6.77623	6.08583	6.61484	3.3544	6.20529	3.91872	4.66487	9.68237	4.01133	7.45776	7.46836	5.97399	6.25499	7.10926	6.37277	4.97818	6.87502	10.5726	3.81285
1410	7.31866	4.42276	6.44455	4.4454	4.2926	4.63684	8.97776	6.74842	6.11409	6.63119	3.32918	6.22219	3.92013	4.65695	9.64114	4.01883	7.43178	7.44938	5.97374	6.2424	7.08696	6.35615	4.94548	6.8429	10.5646	3.79416
1411	7.31867	4.41521	6.43679	4.44128	4.29385	4.60845	8.95541	6.72151	6.14295	6.64689	3.30437	6.23816	3.92179	4.64922	9.59963	4.02626	7.40485	7.43044	5.97201	6.22956	7.0654	6.34018	4.91338	6.81134	10.5555	3.77664
1412	7.31865	4.4077	6.42913	4.43689	4.29505	4.58068	8.93322	6.6955	6.1724	6.66192	3.27998	6.25317	3.92371	4.64164	9.55786	4.03359	7.37699	7.41154	5.96875	6.21656	7.04459	6.32487	4.88189	6.78037	10.5452	3.76028
1413	7.31858	4.40024	6.42158	4.43223	4.29621	4.55352	8.91121	6.67039	6.20243	6.67623	3.25603	6.26718	3.92586	4.63422	9.51588	4.04077	7.34823	7.39266	5.96399	6.20347	7.02452	6.3102	4.85101	6.75002	10.5337	3.74503
1414	7.31848	4.39283	6.41415	4.42726	4.29734	4.52696	8.88936	6.64617	6.23302	6.68988	3.23254	6.28012	3.92824	4.62693	9.47373	4.04776	7.31862	7.3738	5.95769	6.19029	7.0052	6.29617	4.82077	6.72032	10.5211	3.73087
1415	7.31833	4.38548	6.40683	4.42196	4.29846	4.50098	8.86768	6.62286	6.26415	6.70302	3.20951	6.29198	3.93084	4.61977	9.43145	4.05451	7.28819	7.35492	5.94978	6.17707	6.98662	6.28276	4.79117	6.69131	10.5072	3.71776
1416	7.31815	4.37817	6.39962	4.41633	4.29951	4.47551	8.84616	6.60044	6.2958	6.71564	3.18698	6.30271	3.93363	4.61272	9.38907	4.06099	7.25699	7.33608	5.94023	6.16383	6.96876	6.26997	4.76222	6.663	10.4923	3.70567
1417	7.31791	4.37093	6.39252	4.41038	4.30049	4.45053	8.8248	6.5789	6.32797	6.72777	3.16493	6.31228	3.9366	4.60574	9.34663	4.06713	7.22505	7.31715	5.92888	6.15057	6.95163	6.25777	4.73393	6.63542	10.4764	3.69456
1418	7.31763	4.36375	6.38552	4.40414	4.30144	4.42606	8.8036	6.55825	6.36062	6.7395	3.14339	6.32058	3.93975	4.59883	9.30417	4.07295	7.19241	7.2981	5.91574	6.13722	6.9352	6.24615	4.7063	6.60859	10.4596	3.68438
1419	7.3173	4.35662	6.37863	4.39762	4.30235	4.4021	8.78255	6.53847	6.39374	6.75081	3.12237	6.32754	3.94304	4.59197	9.26172	4.07844	7.1591	7.27885	5.90086	6.12379	6.91947	6.23508	4.67935	6.58252	10.442	3.6751
1420	7.31692	4.34957	6.37185	4.39084	4.30326	4.37865	8.76165	6.51956	6.4273	6.7617	3.10186	6.33317	3.94648	4.58523	9.21932	4.0835	7.12516	7.259	5.88431	6.11028	6.90441	6.22454	4.65307	6.55723	10.4236	3.66667
1421	7.31649	4.34258	6.36518	4.38384	4.30416	4.35569	8.74089	6.5015	6.46128	6.77223	3.08188	6.33747	3.95003	4.57858	9.17698	4.0882	7.09067	7.23846	5.86607	6.09674	6.89001	6.2145	4.62746	6.53273	10.4048	3.65905
1422	7.316	4.33566	6.35866	4.37662	4.30508	4.33323	8.72027	6.48428	6.49566	6.7824	3.06242	6.34049	3.95368	4.57187	9.13476	4.09262	7.05566	7.21716	5.84618	6.08321	6.87625	6.20493	4.60253	6.50903	10.3857	3.65217
1423	7.31546	4.32882	6.35232	4.3692	4.30602	4.31125	8.69978	6.46789	6.5304	6.79218	3.0435	6.34221	3.95742	4.56509	9.09267	4.09673	7.02018	7.19493	5.82466	6.06971	6.86311	6.19581	4.57828	6.48614	10.3667	3.64601
1424	7.31486	4.32205	6.34614	4.3616	4.307	4.28976	8.67943	6.45231	6.56549	6.80157	3.02512	6.34264	3.96122	4.55824	9.05074	4.10059	6.98427	7.17178	5.80154	6.05624	6.85055	6.1871	4.55471	6.46405	10.3477	3.64049
1425	7.3142	4.31536	6.34015	4.35386	4.30803	4.26873	8.65915	6.43753	6.60089	6.81063	3.00727	6.34175	3.96507	4.55132	9.009	4.10412	6.94796	7.14773	5.77683	6.04275	6.83856	6.17876	4.53181	6.44277	10.3287	3.63558
1426	7.31347	4.30875	6.33434	4.34602	4.30913	4.2482	8.63895	6.42353	6.63658	6.81946	2.98995	6.33954	3.96895	4.54447	8.96748	4.10747	6.91128	7.12281	5.75076	6.02926	6.82711	6.17077	4.50957	6.4223	10.3092	3.63121
1427	7.31268	4.30222	6.32871	4.33809	4.31029	4.22814	8.61881	6.41029	6.67252	6.82812	2.97317	6.33606	3.97282	4.53773	8.92619	4.11069	6.87429	7.09698	5.72359	6.01579	6.81617	6.16308	4.48801	6.40263	10.2892	3.62734
1428	7.31183	4.29577	6.32324	4.33008	4.31155	4.20853	8.59873	6.3978	6.70869	6.83658	2.95692	6.33133	3.97669	4.53104	8.88516	4.11379	6.837	7.07011	5.6953	6.00239	6.8057	6.15565	4.4671	6.38377	10.2687	3.6239
1429	7.3109	4.28941	6.31795	4.32201	4.31289	4.1893	8.57871	6.38603	6.74504	6.84486	2.94119	6.32539	3.98052	4.52419	8.84442	4.11677	6.79946	7.04214	5.66593	5.98906	6.79567	6.14844	4.44685	6.36569	10.2478	3.62084
1430	7.30991	4.28314	6.31283	4.3139	4.31435	4.17035	8.55874	6.37495	6.78156	6.85292	2.92598	6.31845	3.98429	4.51707	8.80398	4.11966	6.7617	7.01307	5.63552	5.97585	6.78605	6.14141	4.42724	6.3484	10.2264	3.61808
1431	7.30884	4.27696	6.30786	4.30578	4.31592	4.15166	8.5389	6.36456	6.8182	6.86072	2.91129	6.31055	3.98798	4.50964	8.76386	4.12244	6.72375	6.98298	5.60415	5.96275	6.7768	6.13451	4.40827	6.33187	10.2047	3.61558
1432	7.30771	4.27087	6.30305	4.29768	4.31762	4.13326	8.51924	6.35482	6.85492	6.86825	2.8971	6.30179	3.99157	4.50191	8.72407	4.12508	6.68565	6.95205	5.57186	5.9498	6.76789	6.12771	4.38993	6.31609	10.1827	3.61334
1433	7.30649	4.26487	6.29841	4.2896	4.31944	4.11518	8.49978	6.3457	6.8917	6.87544	2.88342	6.29233	3.99503	4.49391	8.68464	4.12756	6.64741	6.92035	5.53871	5.93701	6.75928	6.12094	4.3722	6.30105	10.1603	3.61133
1434	7.3052	4.25897	6.29392	4.28155	4.3214	4.09741	8.48054	6.33719	6.9285	6.8823	2.87022	6.28223	3.99836	4.48572	8.64557	4.1299	6.60904	6.88796	5.50477	5.92439	6.75092	6.11415	4.35511	6.28672	10.1377	3.60951
1435	7.30383	4.25316	6.28959	4.27355	4.32349	4.07992	8.46151	6.32925	6.96527	6.88866	2.8575	6.27154	4.00151	4.47731	8.60689	4.13215	6.57054	6.85493	5.47008	5.91197	6.74278	6.10727	4.33872	6.27309	10.1149	3.60786
1436	7.30238	4.24745	6.28542	4.2656	4.32574	4.0626	8.44269	6.32186	7.00198	6.8945	2.84521	6.26027	4.00447	4.46858	8.56859	4.13433	6.53197	6.82134	5.43471	5.89974	6.73482	6.10024	4.32301	6.26013	10.0919	3.60632
1437	7.30084	4.24184	6.2814	4.2577	4.32816	4.04538	8.42406	6.31499	7.03859	6.8998	2.83327	6.24847	4.00722	4.45941	8.5307	4.13645	6.49334	6.78724	5.39871	5.88774	6.72699	6.09299	4.308	6.24781	10.0687	3.60488
1438	7.29922	4.23633	6.27753	4.24986	4.33074	4.02823	8.40545	6.30862	7.07511	6.90439	2.82164	6.23616	4.00972	4.44963	8.49322	4.13855	6.45468	6.75269	5.36212	5.87596	6.71926	6.08549	4.29366	6.23611	10.0453	3.60337
1439	7.29751	4.23093	6.27362	4.24209	4.3335	4.01115	8.38688	6.3027	7.11151	6.9084	2.81033	6.22338	4.01185	4.43925	8.45616	4.14073	6.41606	6.71776	5.32501	5.86443	6.71157	6.07771	4.27999	6.22501	10.0219	3.60169
1440	7.29572	4.22563	6.26952	4.2344	4.33645	3.9942	8.36836	6.29721	7.14778	6.91191	2.79931	6.21019	4.01338	4.4284	8.41952	4.14308	6.37755	6.68247	5.28741	5.85314	6.70388	6.06961	4.26699	6.21446	9.99834	3.59973
1441	7.29383	4.22043	6.26523	4.2268	4.33959	3.97737	8.34978	6.29212	7.18386	6.91489	2.78858	6.19661	4.01434	4.41714	8.38331	4.14561	6.33918	6.64681	5.24934	5.84216	6.69615	6.06114	4.25465	6.20445	9.97477	3.59746
1442	7.29185	4.21534	6.26071	4.21931	4.34294	3.96066	8.33114	6.28742	7.21973	6.91744	2.77811	6.18268	4.01485	4.40544	8.34753	4.14833	6.30099	6.61083	5.21086	5.83173	6.68833	6.05225	4.24295	6.19493	9.95117	3.5951
1443	7.28978	4.21035	6.25591	4.21193	4.34649	3.9441	8.31238	6.28327	7.25534	6.9196	2.76788	6.16843	4.01493	4.39332	8.31219	4.15127	6.26299	6.57459	5.17201	5.82191	6.68016	6.0429	4.2318	6.18588	9.92758	3.59267
1444	7.28761	4.20548	6.25082	4.20467	4.35026	3.92767	8.2935	6.27969	7.29066	6.92142	2.75792	6.15389	4.01449	4.38078	8.27729	4.15445	6.22521	6.53815	5.13285	5.8127	6.67147	6.03304	4.22117	6.17725	9.90401	3.59011
1445	7.28535	4.20071	6.24543	4.19751	4.35425	3.91138	8.27449	6.27665	7.32565	6.92292	2.74823	6.13909	4.01344	4.36782	8.24282	4.15788	6.18768	6.50156	5.09341	5.8041	6.66226	6.02263	4.21106	6.16901	9.8805	3.5876
1446	7.28299	4.19605	6.23974	4.19046	4.35846	3.89521	8.25534	6.27412	7.36026	6.92412	2.73877	6.12406	4.01165	4.35447	8.20879	4.16157	6.15042	6.46489	5.05376	5.79611	6.65252	6.01157	4.20146	6.16113	9.85706	3.58528
1447	7.28052	4.19151	6.23376	4.18352	4.3629	3.87912	8.23606	6.27205	7.39447	6.92506	2.72955	6.10884	4.00909	4.34075	8.17519	4.16554	6.11344	6.42818	5.01393	5.78873	6.64219	5.99965	4.19237	6.15357	9.83372	3.58325
1448	7.27795	4.18707	6.22749	4.17671	4.36758	3.86309	8.21664	6.2703	7.42821	6.92574	2.72053	6.09344	4.00573	4.32667	8.14203	4.16979	6.07678	6.39149	4.97397	5.78197	6.63121	5.98696	4.18373	6.14628	9.8105	3.58153
1449	7.27528	4.18275	6.22094	4.17004	4.3725	3.84711	8.19708	6.26883	7.46146	6.92626	2.71171	6.0779	4.00158	4.31224	8.10928	4.17431	6.04045	6.35488	4.93393	5.77582	6.61951	5.97361	4.17546	6.13924	9.78741	3.58012
1450	7.2725	4.17854	6.21413	4.1635	4.37766	3.83104	8.1774	6.26758	7.49417	6.92669	2.70308	6.06224	3.99662	4.29748	8.07696	4.17912	6.00447	6.31839	4.89384	5.77027	6.60691	5.95929	4.16722	6.13239	9.76448	3.57903
1451	7.26962	4.17444	6.20705	4.15712	4.38307	3.81483	8.15759	6.26644	7.5263	6.92706	2.69471	6.0465	3.99091	4.28242	8.04506	4.18422	5.96886	6.28207	4.85376	5.76533	6.59334	5.94383	4.15893	6.1257	9.74172	3.57829
1452	7.26662	4.17045	6.1997	4.15089	4.38873	3.79848	8.13758	6.26536	7.55781	6.92738	2.68647	6.03069	3.98443	4.26709	8.01356	4.18964	5.93363	6.24598	4.81372	5.76097	6.57876	5.9271	4.15064	6.11913	9.71914	3.57788
1453	7.26352	4.16658	6.19208	4.14482	4.39463	3.78201	8.11703	6.26427	7.58866	6.92769	2.67829	6.01485	3.97715	4.25153	7.98245	4.19537	5.89881	6.21016	4.77376	5.7572	6.56283	5.90889	4.14234	6.11263	9.69676	3.57774
1454	7.2603	4.16283	6.18421	4.13892	4.40079	3.76543	8.09585	6.26311	7.6188	6.928	2.67017	5.999	3.96915	4.23575	7.95174	4.20144	5.86441	6.17465	4.73392	5.75401	6.54542	5.88906	4.134	6.10618	9.6746	3.57801
1455	7.25697	4.15919	6.17607	4.1332	4.4072	3.74874	8.07401	6.26184	7.64821	6.92834	2.66208	5.98316	3.96061	4.2198	7.92141	4.20784	5.83045	6.1395	4.69425	5.75138	6.52635	5.86761	4.12561	6.0997	9.65266	3.57887
1456	7.25352	4.15566	6.16768	4.12765	4.41387	3.73195	8.05154	6.26033	7.67682	6.92871	2.65401	5.96737	3.95159	4.2037	7.89144	4.21458	5.79693	6.10475	4.65476	5.7493	6.5057	5.84473	4.11702	6.0931	9.63095	3.58033
1457	7.24995	4.15225	6.15903	4.12229	4.42079	3.71508	8.02847	6.25832	7.70461	6.92915	2.64595	5.95163	3.94219	4.18749	7.86183	4.22168	5.76388	6.07044	4.61551	5.74775	6.48359	5.82094	4.10828	6.08632	9.60949	3.5824
1458	7.24627	4.14895	6.15015	4.11711	4.42796	3.69806	8.00483	6.25557	7.73152	6.92966	2.63793	5.93598	3.93244	4.17119	7.83257	4.22913	5.73131	6.03661	4.57652	5.74673	6.46006	5.79657	4.09943	6.07934	9.58828	3.5851
1459	7.24246	4.14577	6.14103	4.11213	4.43539	3.68079	7.98057	6.25203	7.75752	6.93027	2.62997	5.92044	3.9224	4.15483	7.80364	4.23695	5.69922	6.00329	4.53783	5.74621	6.43515	5.77172	4.09047	6.07212	9.56732	3.58844
1460	7.23854	4.1427	6.13173	4.10734	4.44307	3.66326	7.9555	6.24766	7.78258	6.93098	2.62214	5.90502	3.91219	4.13845	7.77504	4.24513	5.66763	5.97052	4.49947	5.74617	6.40893	5.74642	4.08141	6.06465	9.54663	3.59239
1461	7.23449	4.13975	6.12235	4.10275	4.45099	3.64551	7.92963	6.2427	7.80668	6.93181	2.61447	5.88976	3.90187	4.12206	7.74671	4.25368	5.63655	5.93834	4.46146	5.7466	6.38152	5.72074	4.07194	6.05701	9.52621	3.59698
1462	7.23032	4.13691	6.11298	4.09837	4.45917	3.62756	7.90298	6.23744	7.82976	6.93278	2.60696	5.87466	3.89148	4.1057	7.71866	4.2626	5.60598	5.90677	4.42384	5.74746	6.35311	5.69478	4.06193	6.04933	9.50605	3.60214
1463	7.22602	4.13418	6.10361	4.09418	4.46759	3.60943	7.87561	6.23208	7.85179	6.93389	2.5996	5.85975	3.88108	4.08939	7.69087	4.27189	5.57594	5.87585	4.38663	5.74875	6.32377	5.66859	4.05143	6.04174	9.48617	3.60778
1464	7.22159	4.13157	6.09428	4.09021	4.47626	3.59114	7.84757	6.22662	7.87261	6.93515	2.59237	5.84505	3.87067	4.07316	7.66333	4.28155	5.54644	5.8456	4.34987	5.75044	6.29364	5.64223	4.04056	6.03408	9.46655	3.61385
1465	7.21704	4.12907	6.08495	4.08643	4.48516	3.57271	7.8189	6.22108	7.89214	6.93658	2.58528	5.83057	3.86023	4.05704	7.63604	4.29158	5.51748	5.81604	4.31356	5.75249	6.26288	5.61577	4.02952	6.02615	9.4472	3.62036
1466	7.21235	4.12669	6.07559	4.08287	4.49429	3.55416	7.78969	6.21551	7.91034	6.93818	2.57834	5.81633	3.84975	4.04105	7.60896	4.30198	5.48906	5.78721	4.27773	5.75489	6.23155	5.58924	4.01839	6.01794	9.42812	3.62732
1467	7.20754	4.12441	6.0662	4.07951	4.50366	3.5355	7.75996	6.20991	7.92727	6.93995	2.57162	5.80234	3.83925	4.0252	7.58205	4.31274	5.46119	5.75912	4.24242	5.7576	6.19973	5.56272	4.00725	6.00944	9.4093	3.63476
1468	7.20259	4.12225	6.05676	4.07637	4.51325	3.51676	7.72974	6.2043	7.94303	6.94191	2.56511	5.78863	3.82874	4.00954	7.55535	4.32387	5.43389	5.73179	4.20763	5.76059	6.16745	5.53624	3.99612	6.0004	9.39073	3.64269
1469	7.19751	4.1202	6.04726	4.07343	4.52306	3.49795	7.69907	6.1987	7.95761	6.94405	2.5588	5.77521	3.81821	3.99407	7.52885	4.33535	5.40714	5.70525	4.17338	5.76384	6.13479	5.50986	3.98504	5.9908	9.37242	3.65113
1470	7.1923	4.11826	6.0377	4.07069	4.53309	3.47909	7.66798	6.19313	7.97098	6.94637	2.55266	5.76208	3.80762	3.97882	7.50253	4.34718	5.38096	5.67951	4.1397	5.76732	6.10177	5.48364	3.97408	5.98073	9.35435	3.6601
1471	7.18694	4.11643	6.02809	4.06817	4.54332	3.4602	7.6365	6.18757	7.98313	6.94889	2.54669	5.74926	3.79691	3.9638	7.47637	4.35935	5.35534	5.65457	4.10659	5.77098	6.06845	5.45761	3.96323	5.97026	9.33652	3.66962
1472	7.18146	4.1147	6.01845	4.06584	4.55375	3.4413	7.60466	6.18203	7.99429	6.95159	2.54088	5.73677	3.78609	3.94905	7.45033	4.37185	5.3303	5.63047	4.07408	5.7748	6.03486	5.43184	3.95232	5.95943	9.31891	3.67969
1473	7.17584	4.11309	6.00881	4.06372	4.56437	3.4224	7.57249	6.17654	8.00478	6.95448	2.53511	5.72461	3.77519	3.93456	7.4244	4.38469	5.30582	5.60719	4.04217	5.77875	6.00108	5.40635	3.94124	5.94825	9.30151	3.69033
1474	7.17014	4.11157	5.99919	4.0618	4.57518	3.40353	7.54002	6.17111	8.01453	6.95754	2.52929	5.7128	3.76421	3.92037	7.39865	4.39783	5.28192	5.58476	4.01087	5.78277	5.96716	5.38121	3.93002	5.93673	9.28432	3.70156
1475	7.1644	4.11017	5.98959	4.06008	4.58617	3.38469	7.50728	6.16581	8.02365	6.96079	2.5234	5.70135	3.75317	3.90649	7.37308	4.41128	5.25855	5.56319	3.9802	5.78685	5.93316	5.35644	3.91868	5.92497	9.26732	3.71337
1476	7.15859	4.10887	5.98001	4.05855	4.59732	3.36591	7.4743	6.16062	8.03214	6.9642	2.51741	5.69025	3.74207	3.89293	7.3477	4.42502	5.23549	5.54246	3.95017	5.79094	5.89913	5.33211	3.90726	5.91334	9.25049	3.72579
1477	7.15273	4.10767	5.97048	4.0572	4.60864	3.3472	7.44111	6.15548	8.04	6.96777	2.5113	5.67953	3.73091	3.87971	7.32293	4.43904	5.2127	5.5226	3.92078	5.795	5.86512	5.30823	3.89578	5.90192	9.23383	3.73882
1478	7.14681	4.10657	5.96098	4.05605	4.6201	3.32857	7.40774	6.15039	8.04722	6.97151	2.50508	5.66919	3.71975	3.86684	7.29884	4.45333	5.19018	5.50359	3.89204	5.799	5.8312	5.28486	3.88427	5.89067	9.21731	3.75246
1479	7.14084	4.10558	5.95152	4.05507	4.63171	3.31005	7.37421	6.14539	8.05379	6.97538	2.49875	5.65924	3.7087	3.85433	7.27527	4.46786	5.16793	5.48545	3.86396	5.80289	5.7974	5.26202	3.87277	5.87937	9.20092	3.76672
1480	7.1348	4.10468	5.94212	4.05427	4.64344	3.29165	7.34056	6.14052	8.05996	6.97939	2.49229	5.64967	3.69779	3.8422	7.25216	4.48263	5.14595	5.46816	3.83654	5.80663	5.76377	5.23976	3.86129	5.86809	9.18464	3.7816
1481	7.12873	4.10388	5.93277	4.05365	4.6553	3.27338	7.30681	6.13602	8.06604	6.98352	2.48574	5.6405	3.68703	3.83044	7.22945	4.49761	5.12426	5.45172	3.80977	5.81019	5.73037	5.2181	3.84987	5.85677	9.16846	3.7971
1482	7.12264	4.10318	5.92348	4.05318	4.66726	3.25525	7.27299	6.13193	8.07206	6.98775	2.4791	5.63174	3.67642	3.81908	7.20684	4.5128	5.10284	5.43613	3.78367	5.81352	5.69724	5.19708	3.83853	5.84544	9.15235	3.81322
1483	7.11653	4.10257	5.91426	4.05288	4.67932	3.23729	7.23911	6.12827	8.07802	6.99208	2.4724	5.62337	3.66599	3.80812	7.18429	4.52816	5.08169	5.42137	3.75824	5.81658	5.66443	5.17672	3.8273	5.83408	9.13629	3.82996
1484	7.11041	4.10205	5.90509	4.05273	4.69147	3.2195	7.20522	6.1251	8.08385	6.99648	2.46562	5.61542	3.65574	3.79756	7.16168	4.54369	5.06082	5.40745	3.73347	5.81937	5.63196	5.15705	3.8162	5.82275	9.12027	3.8473
1485	7.10426	4.10163	5.89593	4.05272	4.70369	3.2019	7.17134	6.12245	8.08955	7.00094	2.4588	5.60787	3.64569	3.78741	7.13894	4.55936	5.04023	5.39434	3.70936	5.82191	5.5999	5.13809	3.80526	5.81154	9.10426	3.86526
1486	7.09808	4.10129	5.88676	4.05286	4.71598	3.18451	7.13748	6.12035	8.09514	7.00543	2.45193	5.60074	3.63585	3.77768	7.11608	4.57516	5.0199	5.38204	3.68591	5.82418	5.56826	5.11987	3.79449	5.80038	9.08825	3.8838
1487	7.09177	4.10105	5.8776	4.05313	4.72831	3.16732	7.10367	6.11879	8.10062	7.00995	2.44503	5.59402	3.62622	3.76836	7.09299	4.59105	4.99988	5.37053	3.66312	5.82612	5.53709	5.1024	3.78393	5.7893	9.0722	3.90294
1488	7.08533	4.10088	5.86845	4.05352	4.74068	3.15036	7.06995	6.11776	8.106	7.01447	2.43811	5.58771	3.61683	3.75947	7.06943	4.60702	4.98017	5.35979	3.64098	5.82768	5.50643	5.0857	3.77359	5.77833	9.05611	3.92265
1489	7.07872	4.10081	5.85932	4.05402	4.75307	3.13363	7.03632	6.11728	8.1113	7.01896	2.43123	5.58182	3.60768	3.75099	7.0454	4.62305	4.96079	5.34981	3.61949	5.82881	5.47631	5.06979	3.76349	5.76749	9.03993	3.94292
1490	7.07199	4.10081	5.85021	4.05464	4.76547	3.11716	7.00281	6.11737	8.11645	7.02341	2.4244	5.57634	3.59879	3.74294	7.0209	4.63911	4.94175	5.34057	3.59864	5.82947	5.44675	5.05468	3.75365	5.75681	9.02366	3.96373
1491	7.06521	4.1009	5.84116	4.05535	4.77787	3.10094	6.96944	6.11806	8.12138	7.02779	2.41766	5.57127	3.59015	3.73531	6.99595	4.65517	4.9231	5.33205	3.57842	5.82962	5.41778	5.04038	3.74408	5.74631	9.00725	3.98507
1492	7.05836	4.10106	5.83216	4.05616	4.79025	3.08498	6.93624	6.11937	8.12609	7.03208	2.411	5.56661	3.58179	3.72809	6.97057	4.67122	4.90484	5.32422	3.55884	5.82923	5.38944	5.0269	3.73481	5.73602	8.99068	4.00691
1493	7.0514	4.1013	5.82321	4.05704	4.80261	3.06931	6.90323	6.12132	8.13063	7.03625	2.40444	5.56236	3.57371	3.72129	6.94469	4.68723	4.88697	5.31707	3.53988	5.82826	5.36173	5.01425	3.72586	5.72597	8.97392	4.02925
1494	7.04431	4.10161	5.81433	4.058	4.81491	3.05392	6.87041	6.12392	8.13502	7.04027	2.39799	5.5585	3.56592	3.7149	6.91821	4.70316	4.8695	5.31057	3.52153	5.82666	5.3347	5.00242	3.71722	5.71616	8.95688	4.05204
1495	7.03711	4.102	5.80552	4.05902	4.82716	3.03882	6.83782	6.1272	8.13927	7.04413	2.39166	5.55492	3.55843	3.70891	6.89114	4.71901	4.85242	5.30469	3.50378	5.82441	5.30835	4.99143	3.70893	5.70663	8.93951	4.07527
1496	7.02977	4.10246	5.79677	4.06009	4.83933	3.02403	6.80546	6.13118	8.14328	7.04778	2.38547	5.55158	3.55124	3.70332	6.86351	4.73473	4.83568	5.29941	3.48663	5.82149	5.28271	4.98126	3.70098	5.69739	8.92158	4.09891
1497	7.02229	4.10298	5.7881	4.0612	4.8514	3.00954	6.77337	6.13585	8.14699	7.05121	2.37942	5.54849	3.54437	3.69812	6.83534	4.7503	4.81913	5.29464	3.47007	5.81787	5.25778	4.97193	3.69339	5.68846	8.90305	4.12293
1498	7.01464	4.10357	5.77951	4.06235	4.86334	2.99537	6.74154	6.14125	8.15043	7.05438	2.37352	5.54563	3.53781	3.69331	6.80665	4.7657	4.80276	5.29036	3.45408	5.81352	5.23359	4.96342	3.68617	5.67986	8.88392	4.14731
1499	7.00687	4.10422	5.77101	4.06351	4.87514	2.98153	6.71001	6.14739	8.15362	7.05726	2.36779	5.54302	3.53159	3.68887	6.77746	4.7809	4.7866	5.28659	3.43866	5.8084	5.21014	4.95572	3.67933	5.6716	8.86416	4.172
1500	6.99906	4.10493	5.76259	4.06469	4.88679	2.96801	6.67878	6.15426	8.15657	7.05984	2.36224	5.54063	3.5257	3.68479	6.74778	4.79587	4.77066	5.28335	3.4238	5.80251	5.18744	4.94884	3.67287	5.66369	8.84376	4.19697
1501	6.99121	4.1057	5.75426	4.06586	4.89828	2.95482	6.64786	6.1619	8.15931	7.06206	2.35686	5.53847	3.52014	3.68107	6.71765	4.81057	4.75494	5.2807	3.40953	5.79596	5.16551	4.94274	3.66679	5.65616	8.8228	4.2222
1502	6.98337	4.10653	5.74602	4.06703	4.90958	2.94197	6.61728	6.1703	8.16185	7.06391	2.35168	5.53654	3.51493	3.67768	6.68708	4.82499	4.73936	5.27862	3.39587	5.78879	5.14434	4.93743	3.66111	5.649	8.80153	4.24763
1503	6.97562	4.10741	5.73789	4.06817	4.92066	2.92947	6.58705	6.17947	8.16422	7.06536	2.34669	5.53481	3.51006	3.67463	6.65608	4.8391	4.72396	5.27707	3.38281	5.78096	5.12394	4.93289	3.65583	5.64223	8.77985	4.27324
1504	6.96795	4.10834	5.72985	4.06927	4.93153	2.91731	6.55717	6.18942	8.16643	7.06637	2.34192	5.5333	3.50555	3.67189	6.62469	4.85286	4.70871	5.27602	3.37033	5.77268	5.1043	4.9291	3.65093	5.63586	8.75777	4.29898
1505	6.96036	4.10932	5.72193	4.07033	4.94216	2.9055	6.52765	6.20016	8.16851	7.06698	2.33735	5.53199	3.50139	3.66945	6.59302	4.86624	4.69357	5.27544	3.35844	5.76396	5.08544	4.92605	3.64644	5.62989	8.73547	4.3248
1506	6.95282	4.11034	5.71411	4.07133	4.95255	2.89404	6.49852	6.21168	8.17047	7.06742	2.333	5.53088	3.49759	3.66729	6.56124	4.87921	4.67843	5.27531	3.3471	5.75478	5.06734	4.9237	3.64233	5.62433	8.71295	4.35067
1507	6.94539	4.11141	5.7064	4.07227	4.9627	2.88294	6.46977	6.22399	8.17233	7.06768	2.32888	5.52997	3.49415	3.66541	6.52936	4.89173	4.66326	5.27561	3.33631	5.74489	5.05	4.92204	3.63862	5.61918	8.69019	4.37654
1508	6.93811	4.11252	5.69881	4.07312	4.97263	2.87219	6.44142	6.2371	8.17414	7.06795	2.32499	5.52925	3.49107	3.66378	6.4974	4.90384	4.64809	5.27627	3.32607	5.73424	5.03341	4.92104	3.63529	5.61444	8.66721	4.40236
1509	6.93098	4.11367	5.69134	4.07389	4.98238	2.8618	6.41348	6.251	8.17591	7.06845	2.32133	5.52886	3.48836	3.66238	6.46541	4.91568	4.63296	5.27721	3.31637	5.72285	5.01756	4.92068	3.63234	5.61011	8.64401	4.42809
1510	6.924	4.11485	5.68399	4.07456	4.99193	2.85176	6.38595	6.26568	8.17766	7.06918	2.31791	5.52886	3.486	3.66121	6.43341	4.92724	4.61787	5.2784	3.30717	5.71075	5.00244	4.92093	3.62977	5.6062	8.62061	4.45367
1511	6.91717	4.11606	5.67676	4.07511	5.00132	2.84209	6.35884	6.28115	8.1794	7.07011	2.31473	5.52926	3.48401	3.66023	6.40143	4.93849	4.60278	5.27983	3.29831	5.69798	4.98805	4.92175	3.62755	5.60269	8.59697	4.47906
1512	6.91044	4.11731	5.66966	4.07554	5.01056	2.83276	6.33215	6.2974	8.18115	7.07121	2.3118	5.52996	3.48239	3.65944	6.36948	4.94953	4.58758	5.28146	3.28976	5.68461	4.97436	4.92313	3.62569	5.59959	8.5731	4.50419
1513	6.9038	4.11858	5.66269	4.07584	5.01958	2.8238	6.30589	6.31443	8.18293	7.07248	2.30911	5.53089	3.48112	3.65878	6.3376	4.96049	4.57213	5.28326	3.28146	5.67064	4.96135	4.92501	3.62417	5.59689	8.549	4.52903
1514	6.89723	4.11987	5.65586	4.07598	5.02839	2.81518	6.28007	6.33222	8.18476	7.0739	2.30667	5.53203	3.48022	3.65822	6.30579	4.97141	4.55646	5.28521	3.27334	5.65609	4.94902	4.92738	3.62299	5.59458	8.52409	4.55351
1515	6.89075	4.12119	5.64916	4.07597	5.03705	2.80692	6.25469	6.35077	8.18665	7.07543	2.30447	5.53338	3.47967	3.65773	6.27409	4.98233	4.54061	5.28729	3.26537	5.64099	4.93734	4.9302	3.62212	5.59265	8.49831	4.57758
1516	6.88434	4.12252	5.6426	4.07579	5.04553	2.79901	6.22975	6.37006	8.18863	7.07707	2.30253	5.53494	3.47948	3.65726	6.2425	4.99334	4.52461	5.28937	3.25765	5.62534	4.92629	4.93342	3.62154	5.59109	8.47171	4.60119
1517	6.87799	4.12387	5.63619	4.07542	5.05379	2.79144	6.20526	6.39009	8.19071	7.0788	2.30084	5.5367	3.47964	3.65677	6.21106	5.00432	4.50847	5.29141	3.25023	5.60911	4.91585	4.93702	3.62126	5.58989	8.44432	4.62428
1518	6.87171	4.12524	5.62991	4.07486	5.06183	2.78421	6.18121	6.41083	8.19289	7.08058	2.29939	5.53866	3.48015	3.65613	6.17977	5.01516	4.49222	5.29342	3.24314	5.59231	4.90599	4.94094	3.62124	5.58903	8.41621	4.64678
1519	6.8655	4.12661	5.62378	4.07409	5.06964	2.77732	6.1576	6.43228	8.19519	7.0824	2.29818	5.54087	3.48101	3.6553	6.14866	5.02608	4.47587	5.29536	3.23638	5.57494	4.89668	4.94516	3.62147	5.58851	8.38738	4.66865
1520	6.85935	4.12799	5.6178	4.07306	5.07722	2.77077	6.13445	6.45441	8.19763	7.08426	2.29722	5.54339	3.4822	3.65426	6.11774	5.03712	4.45946	5.29719	3.22995	5.55703	4.88791	4.94963	3.62193	5.58829	8.35778	4.68983
1521	6.8532	4.12938	5.61197	4.07171	5.08456	2.76454	6.11174	6.47722	8.20021	7.08619	2.2965	5.54647	3.48373	3.65299	6.08704	5.04832	4.44298	5.29888	3.22387	5.53859	4.87964	4.95431	3.62259	5.58837	8.32741	4.71041
1522	6.84702	4.13076	5.60629	4.07008	5.09167	2.75864	6.08948	6.50067	8.20295	7.08819	2.29602	5.55015	3.48559	3.65147	6.05656	5.05979	4.42645	5.30041	3.21817	5.51964	4.87185	4.95915	3.62345	5.58873	8.29634	4.73038
1523	6.8408	4.13215	5.60076	4.0682	5.09855	2.75306	6.06767	6.52475	8.20585	7.09025	2.29577	5.55444	3.48777	3.64963	6.02632	5.07152	4.40989	5.30171	3.21287	5.5002	4.8645	4.96411	3.62446	5.58935	8.2646	4.7497
1524	6.83456	4.13353	5.59539	4.06606	5.10517	2.74779	6.04629	6.54943	8.20892	7.09215	2.29574	5.55935	3.49027	3.6474	5.99635	5.08354	4.39333	5.30276	3.20797	5.48027	4.85756	4.96915	3.62562	5.59019	8.23224	4.76845
1525	6.82827	4.1349	5.59017	4.06364	5.11154	2.74282	6.02536	6.57469	8.21218	7.09382	2.29594	5.56482	3.49307	3.64476	5.96664	5.09593	4.37678	5.30354	3.20344	5.45988	4.851	4.97422	3.62688	5.59125	8.19929	4.78689
1526	6.82192	4.13626	5.58512	4.06094	5.11768	2.73814	6.00486	6.6005	8.21562	7.09527	2.29635	5.57074	3.49618	3.64167	5.93722	5.10866	4.36025	5.30404	3.19904	5.43905	4.8448	4.97929	3.62824	5.59249	8.16575	4.80512
1527	6.81552	4.13761	5.58022	4.05795	5.12361	2.73376	5.98479	6.62685	8.21925	7.09648	2.29697	5.5771	3.49958	3.63813	5.9081	5.12175	4.34378	5.30439	3.19477	5.41781	4.83891	4.98429	3.62966	5.59389	8.13166	4.82309
1528	6.80908	4.13894	5.57549	4.05471	5.12928	2.72966	5.96516	6.65368	8.22308	7.09731	2.2978	5.58379	3.50326	3.63417	5.87929	5.13518	4.32737	5.30473	3.19061	5.39617	4.8333	4.98919	3.63112	5.59543	8.09707	4.84074
1529	6.80259	4.14025	5.57091	4.05121	5.13469	2.72583	5.94594	6.68099	8.22711	7.09794	2.29881	5.59081	3.50721	3.62979	5.8508	5.14894	4.31104	5.30501	3.18629	5.37415	4.82793	4.99394	3.63259	5.59707	8.06202	4.85801
1530	6.79605	4.14154	5.56651	4.04745	5.13985	2.72223	5.92714	6.70873	8.23135	7.09838	2.30001	5.59817	3.51143	3.62502	5.82264	5.16291	4.29481	5.30522	3.18178	5.35178	4.82278	4.9985	3.63424	5.59878	8.02656	4.87485
1531	6.78947	4.1428	5.56226	4.04341	5.14475	2.71887	5.90876	6.73687	8.23579	7.09861	2.30138	5.60589	3.51591	3.61987	5.79482	5.17708	4.2787	5.30537	3.17713	5.32911	4.81782	5.00281	3.6361	5.60054	7.99072	4.8912
1532	6.78285	4.14404	5.55818	4.03908	5.14938	2.71574	5.89077	6.76539	8.24044	7.09851	2.30292	5.61397	3.52062	3.61438	5.76735	5.19149	4.26272	5.30541	3.17235	5.30618	4.81302	5.0068	3.63816	5.60231	7.95457	4.90704
1533	6.77618	4.14524	5.55427	4.0345	5.15373	2.71283	5.87319	6.79423	8.24531	7.09807	2.30462	5.62236	3.52557	3.60856	5.74025	5.20614	4.24687	5.30536	3.16747	5.28303	4.80834	5.01038	3.64039	5.60407	7.91813	4.92227
1534	6.76948	4.14641	5.55053	4.02969	5.15782	2.71013	5.85599	6.82338	8.25038	7.09701	2.30646	5.63085	3.53075	3.60247	5.71351	5.22103	4.23116	5.30531	3.16249	5.25978	4.80373	5.01361	3.64276	5.60577	7.88145	4.93682
1535	6.76274	4.14754	5.54695	4.02463	5.16168	2.70763	5.83918	6.85278	8.25566	7.09531	2.30843	5.63941	3.53613	3.59616	5.68714	5.23615	4.2156	5.30527	3.15742	5.23645	4.79892	5.01646	3.64525	5.60739	7.84458	4.95064
1536	6.75596	4.14863	5.54354	4.01934	5.16537	2.70532	5.82273	6.8824	8.26114	7.09298	2.31052	5.64796	3.54171	3.58961	5.66115	5.25151	4.20021	5.30523	3.15229	5.21309	4.79378	5.01885	3.64783	5.60889	7.80754	4.96377
1537	6.74915	4.14968	5.5403	4.01385	5.16889	2.70319	5.80666	6.9122	8.26682	7.09007	2.31272	5.65648	3.54747	3.58276	5.63554	5.26711	4.185	5.30512	3.14713	5.18972	4.7883	5.02072	3.65048	5.61023	7.77038	4.97614
1538	6.7423	4.15068	5.53724	4.00819	5.17221	2.70123	5.79094	6.94214	8.27271	7.08669	2.31502	5.665	3.55341	3.5756	5.61033	5.28297	4.16999	5.30509	3.14196	5.16635	4.78245	5.02202	3.65317	5.61139	7.73314	4.98769
1539	6.73538	4.15163	5.53434	4.00235	5.17538	2.69944	5.77556	6.97217	8.27878	7.08292	2.31739	5.67354	3.55951	3.56814	5.58551	5.2991	4.15512	5.30524	3.13681	5.14302	4.77616	5.02262	3.65587	5.61232	7.69585	4.9984
1540	6.72842	4.15249	5.53161	3.99635	5.17844	2.69781	5.76052	7.00225	8.28505	7.07879	2.31984	5.68209	3.56575	3.56042	5.56108	5.31553	4.14037	5.30557	3.13171	5.11974	4.7695	5.02244	3.65855	5.61299	7.65854	5.00824
1541	6.72138	4.15322	5.52905	3.99018	5.18139	2.69637	5.74581	7.03234	8.29149	7.07435	2.32234	5.69062	3.57212	3.55246	5.53706	5.33225	4.12573	5.30611	3.12669	5.09655	4.76256	5.02141	3.6612	5.61336	7.62126	5.01714
1542	6.71422	4.15385	5.52666	3.98383	5.18424	2.69511	5.73141	7.06239	8.29811	7.06961	2.32488	5.69907	3.57862	3.54429	5.51343	5.34928	4.11122	5.30687	3.12178	5.07345	4.75531	5.01939	3.66377	5.61339	7.58403	5.02508
1543	6.70694	4.15438	5.52443	3.9773	5.18699	2.694	5.71732	7.09235	8.30489	7.06456	2.32744	5.7074	3.58522	3.53592	5.4902	5.36661	4.09684	5.30786	3.11704	5.05048	4.74768	5.01632	3.66625	5.61304	7.54689	5.03204
1544	6.69954	4.15484	5.52238	3.97059	5.18965	2.69304	5.70352	7.12218	8.31183	7.05919	2.33001	5.71556	3.5919	3.52736	5.46738	5.38426	4.0826	5.3091	3.11249	5.02765	4.73958	5.01206	3.66867	5.61229	7.50987	5.03802
1545	6.69203	4.15521	5.5205	3.96369	5.19224	2.69221	5.68996	7.15182	8.31891	7.05348	2.33257	5.7236	3.59867	3.51873	5.44496	5.40223	4.0685	5.3106	3.10815	5.00498	4.73113	5.0066	3.67107	5.61108	7.473	5.04299
1546	6.6844	4.1555	5.51879	3.95652	5.19477	2.6915	5.67655	7.18124	8.32613	7.04743	2.33511	5.73155	3.60549	3.51007	5.42293	5.42051	4.05457	5.31236	3.10405	4.98249	4.72267	4.99996	3.67342	5.60939	7.4363	5.04694
1547	6.67666	4.15573	5.51724	3.94909	5.19727	2.69088	5.66327	7.21037	8.33348	7.04103	2.33761	5.73942	3.61236	3.50138	5.40131	5.43913	4.0408	5.3144	3.10021	4.96019	4.71429	4.99212	3.67572	5.60717	7.3998	5.05018
1548	6.66881	4.15593	5.51586	3.9414	5.19974	2.69036	5.6501	7.23917	8.34093	7.03446	2.34005	5.74724	3.61927	3.49267	5.38008	5.45807	4.0272	5.31671	3.09663	4.93811	4.70598	4.98313	3.67799	5.60439	7.36353	5.05309
1549	6.66086	4.1561	5.51465	3.93347	5.20219	2.68995	5.63705	7.26758	8.34848	7.02776	2.34242	5.75502	3.62622	3.48395	5.35925	5.47734	4.01379	5.31933	3.09335	4.91625	4.6977	4.97305	3.68026	5.60101	7.32752	5.05567
1550	6.65279	4.15622	5.51361	3.92531	5.20461	2.68964	5.62411	7.29555	8.35612	7.02096	2.3447	5.76277	3.63314	3.47524	5.3388	5.49694	4.00056	5.32225	3.09037	4.89463	4.68945	4.96207	3.68253	5.59699	7.29178	5.05792
1551	6.64462	4.1563	5.51273	3.91696	5.20703	2.68942	5.61135	7.32304	8.36383	7.01408	2.34687	5.7705	3.64004	3.46655	5.31874	5.51687	3.98753	5.3255	3.0877	4.87327	4.68119	4.95053	3.6848	5.59234	7.25634	5.05985
1552	6.63635	4.15633	5.51201	3.90844	5.20945	2.68927	5.59868	7.34998	8.37159	7.00715	2.34889	5.77824	3.64688	3.4579	5.29906	5.53713	3.97469	5.32907	3.08537	4.85217	4.67294	4.93849	3.68709	5.58711	7.22121	5.06145
1553	6.62797	4.15633	5.51145	3.89977	5.21187	2.68914	5.58608	7.37633	8.37939	7.0002	2.3507	5.786	3.65367	3.44931	5.27976	5.55772	3.96206	5.33297	3.08338	4.83136	4.66478	4.926	3.68939	5.58101	7.18643	5.06274
1554	6.6195	4.15629	5.51106	3.89094	5.2143	2.68896	5.57361	7.40203	8.38721	6.99324	2.35229	5.79383	3.66039	3.44078	5.26082	5.57865	3.94964	5.33723	3.08175	4.81083	4.65672	4.91304	3.69167	5.57401	7.152	5.06371
1555	6.61093	4.15621	5.51083	3.88197	5.21675	2.68871	5.56127	7.42702	8.39504	6.9863	2.35366	5.80175	3.66696	3.43235	5.24225	5.59989	3.93743	5.34183	3.08048	4.7906	4.64879	4.89962	3.69394	5.56608	7.11794	5.06447
1556	6.60226	4.1561	5.51076	3.87289	5.21923	2.6884	5.54906	7.45126	8.40285	6.9794	2.35479	5.80977	3.67312	3.424	5.22404	5.62146	3.92543	5.3468	3.07958	4.77067	4.64101	4.88576	3.69625	5.55719	7.08428	5.06509
1557	6.5935	4.15595	5.51084	3.86369	5.22174	2.688	5.53691	7.4747	8.41064	6.97256	2.35569	5.8179	3.6788	3.41572	5.20618	5.64335	3.91365	5.35213	3.07906	4.75106	4.63338	4.8715	3.69856	5.54733	7.05101	5.06557
1558	6.58465	4.15575	5.51108	3.8544	5.22429	2.68753	5.52479	7.49729	8.41837	6.96581	2.35632	5.82616	3.68401	3.40754	5.18866	5.66555	3.90209	5.35782	3.07894	4.73177	4.62594	4.85687	3.7009	5.53655	7.01817	5.06593
1559	6.5757	4.15552	5.51148	3.84503	5.22688	2.687	5.5128	7.51898	8.42604	6.95917	2.35667	5.83455	3.68872	3.39947	5.17147	5.68805	3.89074	5.36389	3.0792	4.71281	4.61877	4.84188	3.70333	5.52493	6.98575	5.06617
1560	6.56667	4.15526	5.51203	3.83559	5.22952	2.68642	5.50096	7.53982	8.43361	6.95265	2.35675	5.84308	3.69292	3.39152	5.15461	5.71086	3.87961	5.37033	3.07986	4.69417	4.6119	4.82657	3.70587	5.51247	6.95377	5.06631
1561	6.55755	4.15502	5.51273	3.82609	5.23222	2.68578	5.48926	7.55975	8.44108	6.94628	2.35655	5.85177	3.69662	3.3837	5.13806	5.73396	3.8687	5.37715	3.08092	4.67587	4.60535	4.81096	3.70852	5.49914	6.92223	5.06635
1562	6.54834	4.15482	5.51357	3.81655	5.23497	2.68505	5.47767	7.57874	8.44842	6.94007	2.35606	5.86063	3.6998	3.37602	5.12182	5.75734	3.858	5.38434	3.08239	4.65791	4.59915	4.79507	3.71132	5.48491	6.89116	5.06631
1563	6.5391	4.15466	5.51457	3.80698	5.23779	2.68423	5.46621	7.59672	8.4556	6.93403	2.35527	5.86965	3.70246	3.3685	5.10588	5.781	3.84752	5.39191	3.08425	4.64029	4.59331	4.77894	3.71438	5.46978	6.86054	5.06618
1564	6.52983	4.15454	5.51571	3.79738	5.24069	2.6833	5.45483	7.61364	8.46246	6.92818	2.35413	5.87885	3.7046	3.36116	5.09021	5.80492	3.83726	5.39985	3.08652	4.62301	4.58786	4.7626	3.71769	5.45376	6.8304	5.06599
1565	6.52053	4.15446	5.51699	3.78778	5.24365	2.68227	5.44356	7.62946	8.4688	6.92254	2.35261	5.88824	3.70621	3.35399	5.0748	5.82909	3.8272	5.40817	3.08919	4.60608	4.5828	4.74605	3.72126	5.43687	6.80073	5.06574
1566	6.51122	4.15442	5.51841	3.77819	5.2467	2.68109	5.43238	7.64413	8.47465	6.91713	2.35063	5.89782	3.70729	3.34701	5.05966	5.8535	3.81735	5.41686	3.09226	4.58948	4.57817	4.72933	3.72509	5.41916	6.77154	5.06544
1567	6.50188	4.15443	5.51997	3.76861	5.24983	2.67972	5.4213	7.65755	8.47998	6.91194	2.34817	5.90759	3.70783	3.34023	5.04476	5.87814	3.8077	5.42591	3.09572	4.57322	4.57398	4.71247	3.72902	5.40082	6.74282	5.0651
1568	6.49253	4.15453	5.52167	3.75905	5.25304	2.67816	5.41028	7.66966	8.48478	6.907	2.34527	5.91756	3.70779	3.33367	5.0301	5.90299	3.79825	5.43532	3.09958	4.5573	4.56997	4.69547	3.73305	5.38192	6.71459	5.06472
1569	6.48315	4.15471	5.5235	3.74954	5.25634	2.6764	5.39904	7.6804	8.48904	6.90231	2.34194	5.92774	3.70716	3.32733	5.01565	5.92804	3.78899	5.44509	3.10381	4.54172	4.56602	4.67838	3.73716	5.36248	6.68683	5.06432
1570	6.47377	4.15488	5.52546	3.74007	5.25974	2.67444	5.38762	7.68974	8.49272	6.89789	2.33817	5.93812	3.70593	3.32121	5.00137	5.95328	3.77992	5.45521	3.10843	4.52646	4.56213	4.66121	3.74138	5.34246	6.65956	5.06389
1571	6.46437	4.15505	5.52755	3.73066	5.26324	2.67229	5.37601	7.69765	8.49583	6.89373	2.33396	5.9487	3.7041	3.31534	4.98723	5.97868	3.77104	5.46566	3.11341	4.51154	4.55833	4.64397	3.7457	5.32189	6.63276	5.06345
1572	6.45495	4.1552	5.52976	3.72133	5.26683	2.66994	5.3642	7.70434	8.49834	6.88986	2.32928	5.9595	3.70174	3.30971	4.97321	6.00423	3.76233	5.47645	3.11876	4.49693	4.55466	4.6267	3.75013	5.30075	6.60644	5.06299
1573	6.44553	4.15532	5.5321	3.71209	5.27053	2.66741	5.35215	7.70986	8.50024	6.88626	2.32411	5.97051	3.69883	3.30433	4.95929	6.02991	3.75379	5.48755	3.12445	4.48264	4.55112	4.60941	3.75468	5.27895	6.58059	5.06254
1574	6.4361	4.15537	5.53455	3.70295	5.27433	2.66471	5.33982	7.71419	8.50151	6.88296	2.31851	5.98172	3.69532	3.29921	4.94546	6.0557	3.74541	5.49897	3.13048	4.46866	4.54774	4.59212	3.75936	5.25651	6.5552	5.06209
1575	6.42666	4.15534	5.53712	3.69392	5.27823	2.66183	5.32723	7.71733	8.50215	6.87995	2.31263	5.99314	3.69124	3.29436	4.93172	6.08158	3.73718	5.51068	3.13684	4.45498	4.54454	4.57484	3.76416	5.23346	6.53028	5.06165
1576	6.41721	4.15522	5.53981	3.685	5.28225	2.65881	5.31437	7.71926	8.50219	6.87723	2.3066	6.00477	3.68662	3.28978	4.91803	6.10753	3.7291	5.52269	3.14351	4.4416	4.54155	4.55761	3.7691	5.20979	6.50581	5.06121
1577	6.40776	4.15498	5.54261	3.6762	5.28637	2.65565	5.30126	7.72008	8.50161	6.87481	2.3004	6.0166	3.68147	3.28548	4.90442	6.13353	3.72116	5.53496	3.15048	4.42851	4.53878	4.54043	3.77418	5.18551	6.48178	5.0608
1578	6.39831	4.15464	5.54551	3.66754	5.2906	2.65236	5.28786	7.7205	8.5004	6.87269	2.29406	6.02863	3.67588	3.28146	4.89088	6.15956	3.71335	5.54749	3.15774	4.41569	4.53624	4.52332	3.77941	5.16065	6.45819	5.0604
1579	6.38885	4.15421	5.54852	3.65902	5.29494	2.64895	5.27416	7.72059	8.49853	6.87086	2.28759	6.04085	3.66991	3.27772	4.87741	6.18559	3.70566	5.56027	3.16527	4.40314	4.53396	4.50629	3.78478	5.13518	6.43503	5.06003
1580	6.3794	4.15367	5.55163	3.65065	5.29939	2.64551	5.26018	7.72036	8.49598	6.86932	2.28105	6.05327	3.66362	3.27428	4.86397	6.2116	3.69808	5.57327	3.17305	4.39086	4.53195	4.48937	3.79031	5.10915	6.41229	5.05968
1581	6.36994	4.15305	5.55484	3.64243	5.30395	2.64208	5.24593	7.71975	8.49275	6.86807	2.27452	6.06587	3.65705	3.27112	4.8505	6.23756	3.69059	5.58649	3.18107	4.37882	4.53023	4.47256	3.79599	5.0826	6.38995	5.05935
1582	6.36049	4.15233	5.55814	3.63438	5.30862	2.63866	5.23143	7.71874	8.48895	6.86711	2.268	6.07864	3.65019	3.26826	4.83692	6.26345	3.68321	5.59989	3.1893	4.36702	4.52881	4.45589	3.80183	5.05557	6.36801	5.05906
1583	6.35105	4.15153	5.56154	3.62649	5.3134	2.63527	5.21668	7.71741	8.4846	6.86643	2.2615	6.09159	3.6431	3.2657	4.82325	6.28924	3.6759	5.61347	3.19773	4.35545	4.52771	4.43935	3.80783	5.0281	6.34641	5.0588
1584	6.34161	4.15064	5.56502	3.61878	5.31829	2.63192	5.20176	7.71576	8.47971	6.86602	2.25503	6.1047	3.63579	3.26343	4.80949	6.31491	3.66866	5.62721	3.20634	4.34411	4.52693	4.42297	3.814	5.00021	6.32507	5.05856
1585	6.33217	4.14967	5.56858	3.61125	5.32328	2.62861	5.18679	7.71379	8.47427	6.86587	2.24854	6.11796	3.62829	3.26147	4.79564	6.34043	3.66148	5.64107	3.21511	4.33296	4.52648	4.40675	3.82033	4.97195	6.30396	5.05836
1586	6.32274	4.14863	5.57223	3.6039	5.32838	2.62538	5.17176	7.71148	8.46829	6.86599	2.24201	6.13136	3.62067	3.2598	4.7817	6.36576	3.65433	5.65506	3.22402	4.322	4.52639	4.3907	3.82683	4.94335	6.28309	5.05819
1587	6.31333	4.14754	5.57595	3.59675	5.33359	2.62221	5.15669	7.70883	8.46174	6.86635	2.23556	6.1449	3.61292	3.25842	4.76766	6.39089	3.64718	5.66913	3.23304	4.31118	4.52665	4.37484	3.83349	4.91445	6.26243	5.05804
1588	6.30392	4.1464	5.57975	3.58979	5.3389	2.6191	5.14162	7.70588	8.45464	6.86694	2.22924	6.15857	3.60507	3.25735	4.75346	6.41578	3.64001	5.68328	3.24216	4.30042	4.52727	4.35917	3.84031	4.88528	6.24202	5.05793
1589	6.29452	4.14523	5.58361	3.58302	5.34431	2.61606	5.12657	7.70278	8.44702	6.86776	2.22308	6.17234	3.59711	3.25656	4.73905	6.44039	3.63281	5.69747	3.25135	4.28957	4.52826	4.3437	3.8473	4.85588	6.22196	5.05784
1590	6.28514	4.14402	5.58754	3.57647	5.34981	2.6131	5.11155	7.69955	8.43894	6.86879	2.21707	6.18621	3.58907	3.25607	4.72443	6.46471	3.62557	5.71169	3.26059	4.27861	4.52962	4.32844	3.85446	4.82628	6.20222	5.05778
1591	6.27577	4.14278	5.59153	3.57012	5.35541	2.61023	5.09657	7.69624	8.43042	6.87002	2.21117	6.20017	3.58097	3.25587	4.70962	6.4887	3.61828	5.7259	3.26985	4.26754	4.53136	4.31339	3.86177	4.79651	6.18279	5.05774
1592	6.26641	4.14152	5.59558	3.56398	5.3611	2.60744	5.08165	7.69283	8.42165	6.87144	2.20529	6.2142	3.57283	3.25596	4.69462	6.51233	3.61103	5.74009	3.27911	4.25635	4.53349	4.29856	3.86925	4.76661	6.16366	5.05771
1593	6.25707	4.14024	5.59968	3.55805	5.36687	2.60474	5.06681	7.68934	8.41278	6.87302	2.19945	6.22829	3.56466	3.25633	4.67946	6.53557	3.60386	5.75423	3.28835	4.245	4.53599	4.28396	3.87687	4.7366	6.14481	5.05771
1594	6.24775	4.13894	5.60384	3.55234	5.37273	2.60215	5.05205	7.68578	8.40374	6.87474	2.19365	6.24242	3.55647	3.25697	4.66414	6.55837	3.59674	5.76829	3.29754	4.2334	4.53888	4.26958	3.88465	4.70652	6.12623	5.05771
1595	6.23844	4.13762	5.60803	3.54684	5.37867	2.59966	5.03739	7.68213	8.39443	6.87661	2.18792	6.25658	3.54827	3.25789	4.64869	6.58072	3.58968	5.78225	3.30666	4.2215	4.54215	4.25543	3.89258	4.6764	6.10784	5.05772
1596	6.22916	4.13629	5.61227	3.54157	5.38468	2.59728	5.02283	7.67843	8.38487	6.87858	2.18227	6.27075	3.54006	3.25907	4.63311	6.60258	3.58266	5.79608	3.31567	4.2093	4.5458	4.24151	3.90065	4.64627	6.08951	5.05773
1597	6.21989	4.13494	5.61655	3.53651	5.39076	2.59503	5.00841	7.67466	8.37508	6.88065	2.17672	6.28492	3.53189	3.26052	4.61738	6.62392	3.57569	5.80976	3.32456	4.19679	4.54983	4.22783	3.90885	4.61616	6.07121	5.05774
1598	6.21064	4.13359	5.62086	3.53168	5.39691	2.59289	4.99411	7.67085	8.36504	6.88279	2.17128	6.29907	3.52378	3.26222	4.60147	6.64469	3.56873	5.82325	3.33329	4.18397	4.55422	4.21439	3.91719	4.5861	6.05293	5.05774
1599	6.20142	4.13224	5.62519	3.52707	5.40311	2.59089	4.97997	7.667	8.35464	6.88499	2.16597	6.31318	3.51576	3.26417	4.58541	6.66488	3.56177	5.83652	3.34185	4.17083	4.55899	4.20118	3.92564	4.5561	6.03468	5.05773
1600	6.19222	4.13088	5.62956	3.52268	5.40937	2.58902	4.96599	7.66312	8.34393	6.88722	2.16078	6.32723	3.50782	3.26636	4.5692	6.68444	3.55465	5.84956	3.35022	4.15736	4.56411	4.1882	3.93422	4.52621	6.01644	5.05769
1601	6.18304	4.12952	5.63394	3.51852	5.41567	2.58729	4.95218	7.6592	8.33302	6.88945	2.15573	6.34121	3.5	3.26879	4.55284	6.70334	3.54731	5.86232	3.35837	4.14353	4.56959	4.17546	3.9429	4.49645	5.9983	5.05762
1602	6.17389	4.12817	5.63834	3.51457	5.42202	2.5857	4.93855	7.65525	8.32194	6.89168	2.15083	6.35509	3.49229	3.27143	4.53635	6.72154	3.53977	5.87479	3.36629	4.12932	4.57541	4.16295	3.95168	4.46683	5.98052	5.05752
1603	6.16476	4.12683	5.64275	3.51085	5.4284	2.58426	4.92512	7.65128	8.31071	6.89386	2.14609	6.36886	3.4847	3.2743	4.51971	6.73902	3.53204	5.88692	3.37393	4.11473	4.58156	4.15066	3.96055	4.43739	5.96321	5.05738
1604	6.15566	4.12549	5.64716	3.50735	5.43481	2.58298	4.9119	7.6473	8.29937	6.89598	2.14151	6.3825	3.47725	3.27737	4.50294	6.75575	3.52413	5.89864	3.38127	4.09969	4.58803	4.13861	3.9695	4.40815	5.94634	5.05718
1605	6.14658	4.12416	5.65158	3.50407	5.44124	2.58185	4.89889	7.64334	8.28791	6.89802	2.13711	6.39601	3.46995	3.28063	4.48603	6.77187	3.51605	5.90987	3.38828	4.08393	4.59481	4.12677	3.97852	4.37913	5.9299	5.05692
1606	6.13753	4.12285	5.65599	3.501	5.44769	2.58089	4.8861	7.6394	8.27625	6.89994	2.1329	6.40939	3.46279	3.28408	4.46903	6.7874	3.50778	5.92075	3.39494	4.06742	4.60189	4.11516	3.9876	4.35035	5.9138	5.05659
1607	6.12851	4.12156	5.66038	3.49815	5.45414	2.5801	4.87355	7.63549	8.2644	6.90171	2.12888	6.4226	3.45581	3.28771	4.45196	6.80234	3.49932	5.93139	3.40121	4.05025	4.60924	4.10375	3.99673	4.32183	5.89779	5.05619
1608	6.11952	4.12029	5.66477	3.49551	5.46059	2.57947	4.86124	7.63162	8.25229	6.90327	2.12506	6.43564	3.44899	3.2915	4.43481	6.81666	3.49074	5.94177	3.40708	4.03248	4.61686	4.09255	4.00589	4.29359	5.88123	5.05569
1609	6.11055	4.11904	5.66913	3.49308	5.46704	2.57903	4.84917	7.62779	8.2398	6.90456	2.12144	6.44847	3.44235	3.29545	4.41761	6.83036	3.48205	5.95187	3.41276	4.0141	4.62472	4.08155	4.01508	4.26565	5.86416	5.0551
1610	6.10162	4.11781	5.67347	3.49085	5.47346	2.57876	4.83737	7.62398	8.22696	6.90558	2.11805	6.46107	3.43589	3.29954	4.40046	6.8434	3.47323	5.96168	3.41839	3.99517	4.63282	4.07075	4.02428	4.23803	5.84676	5.05441
1611	6.09272	4.11662	5.67778	3.48883	5.47986	2.57867	4.82583	7.62019	8.21384	6.9063	2.11487	6.4734	3.42964	3.30377	4.38338	6.85567	3.46429	5.97121	3.42407	3.97571	4.64112	4.06013	4.03347	4.21074	5.82906	5.0536
1612	6.08384	4.11545	5.68206	3.487	5.48623	2.57877	4.81456	7.61644	8.20047	6.9067	2.11192	6.48541	3.42358	3.30811	4.36637	6.86709	3.45524	5.98046	3.42975	3.95577	4.64962	4.04969	4.04264	4.1838	5.81109	5.05266
1613	6.075	4.11432	5.6863	3.48537	5.49256	2.57905	4.80356	7.61274	8.18686	6.90674	2.1092	6.49708	3.41773	3.31255	4.34946	6.87762	3.4461	5.98941	3.43541	3.93536	4.65828	4.03942	4.05178	4.15723	5.79288	5.05158
1614	6.06619	4.11322	5.6905	3.48393	5.49884	2.57953	4.79285	7.6091	8.17303	6.9064	2.10672	6.50839	3.41209	3.3171	4.33265	6.88715	3.43688	5.99802	3.4411	3.91451	4.66709	4.02931	4.06087	4.13103	5.77445	5.05036
1615	6.05742	4.11216	5.69465	3.48268	5.50506	2.5802	4.78243	7.60552	8.159	6.90567	2.10448	6.5193	3.40668	3.32172	4.31596	6.89575	3.42745	6.00629	3.44707	3.89324	4.67602	4.01935	4.0699	4.10521	5.75584	5.04898
1616	6.04867	4.11114	5.69876	3.4816	5.51121	2.58106	4.7723	7.60202	8.14478	6.90452	2.10249	6.52981	3.40148	3.32641	4.2994	6.90343	3.41779	6.0142	3.45331	3.87157	4.68506	4.00954	4.07885	4.0798	5.73707	5.04743
1617	6.03996	4.11017	5.7028	3.4807	5.51728	2.58213	4.76246	7.5986	8.1304	6.90291	2.10075	6.53988	3.39652	3.33116	4.28298	6.91019	3.40791	6.02172	3.45977	3.84954	4.69417	3.99986	4.0877	4.0548	5.71817	5.04569
1618	6.03128	4.10924	5.70678	3.47997	5.52327	2.58339	4.75293	7.59528	8.11586	6.90084	2.09926	6.5495	3.39179	3.33595	4.26672	6.91599	3.3978	6.02883	3.46648	3.82722	4.70334	3.9903	4.09644	4.03021	5.69917	5.04377
1619	6.02264	4.10836	5.7107	3.4794	5.52915	2.58485	4.74369	7.59206	8.10118	6.89842	2.09804	6.55863	3.38731	3.34077	4.25062	6.92084	3.38743	6.03552	3.47351	3.80464	4.71253	3.98086	4.10505	4.00606	5.6801	5.04165
1620	6.01403	4.10753	5.71455	3.47898	5.53493	2.58652	4.73476	7.58895	8.08638	6.89568	2.09707	6.56723	3.38306	3.34559	4.23469	6.92474	3.37681	6.04176	3.48087	3.78183	4.72172	3.97151	4.1135	3.98233	5.66097	5.03931
1621	6.00546	4.10675	5.71833	3.47872	5.54059	2.58839	4.72614	7.58596	8.07147	6.8926	2.09637	6.57535	3.37906	3.35039	4.21895	6.92768	3.36597	6.04753	3.48861	3.75883	4.73088	3.96226	4.1218	3.95905	5.64178	5.03675
1622	5.99692	4.10602	5.72203	3.4786	5.54612	2.59046	4.71782	7.5831	8.05647	6.88918	2.09594	6.58318	3.3753	3.35513	4.20341	6.92965	3.355	6.05281	3.49689	3.73564	4.73998	3.95309	4.1299	3.93622	5.62247	5.03398
1623	5.98841	4.10535	5.72564	3.47862	5.55152	2.59273	4.70982	7.58036	8.0414	6.88539	2.09577	6.5907	3.3718	3.35981	4.18806	6.93086	3.34391	6.05758	3.50584	3.71231	4.749	3.94398	4.13781	3.91384	5.60294	5.03098
1624	5.97994	4.10475	5.72917	3.47876	5.55676	2.59521	4.70212	7.57776	8.02625	6.88125	2.09586	6.59789	3.36855	3.36442	4.17294	6.93137	3.33274	6.06182	3.51542	3.68885	4.75791	3.93493	4.14549	3.89191	5.58317	5.02773
1625	5.97151	4.1042	5.7326	3.47903	5.56182	2.5979	4.69473	7.57531	8.01107	6.87671	2.09623	6.60474	3.36555	3.36895	4.15803	6.93122	3.32151	6.0655	3.52558	3.66529	4.76667	3.92593	4.15293	3.87043	5.56318	5.02423
1626	5.96311	4.10371	5.73594	3.47941	5.56667	2.60079	4.68765	7.57301	7.99589	6.87183	2.09686	6.61123	3.36281	3.3734	4.14335	6.93045	3.31025	6.06861	3.53632	3.64167	4.77526	3.91696	4.16011	3.84942	5.543	5.02051
1627	5.95474	4.1033	5.73917	3.4799	5.5713	2.60388	4.68088	7.57086	7.98073	6.86675	2.09776	6.61757	3.36032	3.37775	4.12891	6.92909	3.29896	6.07111	3.54762	3.61801	4.78365	3.90801	4.16698	3.82886	5.52266	5.0166
1628	5.94642	4.10294	5.74231	3.48048	5.5757	2.60717	4.67442	7.56886	7.96559	6.86145	2.09892	6.62408	3.35809	3.382	4.11471	6.92715	3.28767	6.07296	3.55934	3.59435	4.7918	3.89912	4.17347	3.80876	5.50218	5.01249
1629	5.93812	4.10266	5.74538	3.48116	5.57986	2.61067	4.66825	7.56703	7.95043	6.85597	2.10035	6.63085	3.35611	3.38616	4.10076	6.92464	3.27639	6.07414	3.57141	3.57071	4.79969	3.89028	4.17955	3.78912	5.48159	5.00816
1630	5.92987	4.10245	5.74841	3.48191	5.58376	2.61436	4.66239	7.56537	7.93523	6.85041	2.10204	6.6379	3.35439	3.39022	4.08706	6.92156	3.26513	6.07462	3.58388	3.54709	4.80728	3.88149	4.18521	3.76993	5.46091	5.00358
1631	5.92165	4.10231	5.75137	3.48274	5.58752	2.61826	4.65683	7.56387	7.92002	6.84477	2.10399	6.64525	3.35292	3.39417	4.07363	6.91793	3.25391	6.07436	3.59667	3.52346	4.81454	3.87272	4.19043	3.75119	5.44017	4.99868
1632	5.91347	4.10224	5.75428	3.48363	5.59119	2.62235	4.65156	7.56254	7.90479	6.83885	2.1062	6.65295	3.3517	3.39801	4.06046	6.91376	3.24275	6.07337	3.60976	3.49983	4.82145	3.86395	4.1952	3.7329	5.4194	4.99328
1633	5.90532	4.10226	5.75713	3.48458	5.59475	2.62663	4.64658	7.56139	7.88957	6.8326	2.10866	6.66101	3.35073	3.40171	4.04755	6.90908	3.23165	6.07165	3.62319	3.47622	4.82796	3.85505	4.1995	3.71505	5.39861	4.98712
1634	5.89721	4.10234	5.75988	3.48557	5.5982	2.63111	4.64188	7.56041	7.87436	6.82603	2.11137	6.66944	3.35001	3.40531	4.03492	6.9039	3.22064	6.06928	3.63701	3.45255	4.83405	3.84598	4.20332	3.69765	5.37783	4.98017
1635	5.88913	4.10251	5.76254	3.48659	5.60153	2.63577	4.63747	7.55961	7.85918	6.81915	2.11432	6.67824	3.34954	3.4088	4.02256	6.89829	3.20973	6.06623	3.65121	3.42877	4.83968	3.83679	4.20663	3.68067	5.35709	4.97244
1636	5.88109	4.10276	5.76509	3.48765	5.60472	2.64062	4.63333	7.55898	7.84403	6.81197	2.11752	6.68744	3.3493	3.41223	4.01048	6.89229	3.19893	6.06248	3.66577	3.40491	4.84483	3.82761	4.20942	3.66411	5.33639	4.96398
1637	5.87308	4.10309	5.76753	3.48872	5.60774	2.64566	4.62946	7.55852	7.82892	6.8045	2.12095	6.69708	3.3493	3.4156	3.99867	6.88592	3.18825	6.05804	3.6807	3.381	4.84947	3.8185	4.21168	3.64798	5.31576	4.95489
1638	5.86511	4.10351	5.76986	3.4898	5.61066	2.65087	4.62585	7.55825	7.81387	6.79671	2.12462	6.70717	3.34954	3.41897	3.98714	6.87923	3.17772	6.05288	3.696	3.35706	4.85378	3.80946	4.21339	3.63225	5.29523	4.94525
1639	5.85718	4.10401	5.77207	3.49089	5.61345	2.65626	4.6225	7.55814	7.79887	6.78846	2.1285	6.71772	3.35001	3.42234	3.97589	6.87224	3.16733	6.04698	3.71168	3.33312	4.85785	3.80049	4.21443	3.61692	5.27481	4.93509
1640	5.84928	4.1046	5.77416	3.49202	5.61604	2.66181	4.61939	7.55821	7.78394	6.77972	2.13261	6.72872	3.3507	3.42569	3.96492	6.86495	3.15711	6.04032	3.72774	3.30919	4.86166	3.79144	4.21475	3.60198	5.25451	4.92442
1641	5.84142	4.10528	5.77605	3.49315	5.61844	2.66754	4.61653	7.55845	7.76909	6.77052	2.13692	6.74019	3.3516	3.42904	3.95422	6.85739	3.14706	6.03293	3.74417	3.2853	4.86521	3.78231	4.21441	3.58742	5.23436	4.91328
1642	5.83359	4.10604	5.77774	3.4943	5.62063	2.67342	4.61389	7.55886	7.75432	6.76086	2.14144	6.75209	3.35273	3.43237	3.94381	6.84956	3.1372	6.02481	3.76098	3.26148	4.86851	3.7731	4.21346	3.57322	5.21436	4.9017
1643	5.82579	4.1069	5.77923	3.49543	5.62261	2.67946	4.61148	7.55943	7.73964	6.75076	2.14615	6.76444	3.35406	3.43566	3.93366	6.84148	3.12754	6.01605	3.77817	3.23773	4.87153	3.76384	4.21192	3.55939	5.19455	4.88971
1644	5.81803	4.10784	5.78051	3.49656	5.62435	2.68566	4.60929	7.56016	7.72505	6.74021	2.15106	6.77717	3.35559	3.43875	3.92379	6.83317	3.11808	6.00675	3.79573	3.21409	4.87429	3.75456	4.20973	3.5459	5.17492	4.87734
1645	5.8103	4.10888	5.78158	3.49766	5.62586	2.692	4.6073	7.56105	7.71056	6.72928	2.15614	6.79018	3.35732	3.44159	3.91418	6.82465	3.10884	5.99691	3.81368	3.19057	4.87678	3.74528	4.20693	3.53274	5.1555	4.8646
1646	5.80261	4.11001	5.78245	3.49873	5.62712	2.69848	4.60551	7.56209	7.69619	6.71799	2.16139	6.80349	3.35923	3.44418	3.90484	6.81592	3.09979	5.98651	3.832	3.16719	4.879	3.73596	4.20364	3.51991	5.13629	4.85151
1647	5.79494	4.11124	5.78311	3.49975	5.62809	2.70509	4.6039	7.56328	7.68192	6.70633	2.16681	6.81708	3.36133	3.44653	3.89575	6.807	3.09093	5.9754	3.8507	3.14398	4.88096	3.72623	4.19985	3.50738	5.11731	4.8379
1648	5.78732	4.11256	5.78356	3.50073	5.62871	2.71184	4.60246	7.56461	7.66776	6.6943	2.17238	6.83092	3.3636	3.44867	3.88692	6.7979	3.08227	5.96359	3.86979	3.12094	4.88265	3.71582	4.19561	3.49515	5.09857	4.8237
1649	5.77972	4.11398	5.7838	3.50167	5.62899	2.7187	4.6012	7.56608	7.65373	6.68193	2.17809	6.84503	3.36604	3.45063	3.87834	6.78865	3.07378	5.95107	3.88926	3.09809	4.88408	3.70464	4.19092	3.4832	5.08008	4.80895
1650	5.77215	4.1155	5.78383	3.50263	5.62887	2.72568	4.60008	7.56767	7.63982	6.66927	2.18393	6.8594	3.36863	3.45239	3.87	6.77924	3.06535	5.93795	3.90911	3.07546	4.88502	3.69272	4.18577	3.47152	5.06184	4.79368
1651	5.76462	4.11711	5.78363	3.50358	5.62828	2.73277	4.59911	7.56939	7.62604	6.65633	2.18987	6.87397	3.37137	3.45401	3.8619	6.76971	3.05702	5.92426	3.92933	3.05305	4.88543	3.67998	4.18015	3.46009	5.04387	4.77792
1652	5.75712	4.11882	5.78319	3.50452	5.62713	2.73996	4.59826	7.57122	7.61238	6.64313	2.1959	6.88875	3.37426	3.45555	3.85403	6.76005	3.04877	5.91	3.94994	3.03089	4.88537	3.66636	4.17407	3.4489	5.02618	4.76169
1653	5.74965	4.12063	5.78252	3.50542	5.62541	2.74725	4.59754	7.57316	7.59885	6.6297	2.202	6.90373	3.37727	3.45701	3.84637	6.75028	3.04063	5.89522	3.97094	3.00899	4.88496	3.65196	4.16749	3.43793	5.00876	4.74503
1654	5.7422	4.12254	5.7816	3.50626	5.62311	2.75462	4.59692	7.5752	7.58546	6.61607	2.20817	6.91892	3.38041	3.4584	3.83893	6.74041	3.0326	5.87993	3.99233	2.98735	4.88419	3.63681	4.16038	3.42717	4.99164	4.72798
1655	5.73479	4.12455	5.78044	3.50702	5.62025	2.76207	4.59639	7.57733	7.5722	6.60225	2.21439	6.93428	3.38366	3.45973	3.8317	6.73045	3.0247	5.86414	4.0141	2.966	4.88309	3.62089	4.15278	3.41656	4.9748	4.71056
1656	5.7274	4.12666	5.77913	3.50764	5.61682	2.76959	4.59595	7.57954	7.55907	6.58828	2.22066	6.94976	3.38701	3.46099	3.82466	6.72042	3.01693	5.84789	4.03626	2.94494	4.88167	3.60424	4.14482	3.40609	4.95826	4.6928
1657	5.72005	4.12887	5.7777	3.50798	5.61283	2.77718	4.59557	7.58181	7.54608	6.57418	2.2269	6.96538	3.39046	3.46217	3.8178	6.71032	3.0093	5.83119	4.05879	2.92419	4.87992	3.5869	4.13659	3.39578	4.94202	4.67474
1658	5.71272	4.13117	5.77616	3.50802	5.60827	2.78482	4.59525	7.58415	7.53323	6.55998	2.23307	6.98113	3.394	3.46318	3.81112	6.70017	3.00182	5.81405	4.08169	2.90375	4.87784	3.56889	4.12807	3.38568	4.92608	4.65642
1659	5.70542	4.13359	5.77451	3.50776	5.60309	2.79251	4.59496	7.58654	7.52051	6.54569	2.23915	6.99695	3.39761	3.46399	3.8046	6.68997	2.9945	5.79651	4.10495	2.88364	4.87546	3.55027	4.11927	3.37579	4.91044	4.63787
1660	5.69814	4.1361	5.77275	3.50721	5.59735	2.80022	4.59471	7.58897	7.50793	6.53135	2.24513	7.01282	3.40128	3.46459	3.79824	6.67973	2.98734	5.77858	4.12858	2.86387	4.87282	3.53105	4.11018	3.36608	4.8951	4.61913
1661	5.69089	4.13871	5.77088	3.50638	5.59108	2.80795	4.59446	7.59143	7.49548	6.51698	2.25099	7.02872	3.40501	3.46499	3.79202	6.66947	2.98035	5.76028	4.15256	2.84444	4.86994	3.51128	4.10077	3.35637	4.88007	4.60022
1662	5.68367	4.14142	5.76889	3.50532	5.58423	2.81568	4.59412	7.5939	7.48316	6.5026	2.25672	7.04467	3.40878	3.46519	3.78593	6.65918	2.97353	5.74163	4.17689	2.82536	4.86687	3.49099	4.09105	3.34641	4.86535	4.58125
1663	5.67647	4.14424	5.76682	3.50407	5.57682	2.82342	4.59368	7.59638	7.47097	6.48822	2.26231	7.06068	3.41258	3.46522	3.77995	6.64888	2.9669	5.72265	4.20156	2.80664	4.86363	3.47021	4.08104	3.33609	4.85092	4.56231
1664	5.66929	4.14715	5.76468	3.50263	5.56885	2.83122	4.59312	7.59885	7.45891	6.47389	2.26772	7.07676	3.41639	3.46515	3.77408	6.63858	2.96045	5.70335	4.22655	2.78828	4.86023	3.44898	4.07076	3.32537	4.8368	4.54341
1665	5.66214	4.15017	5.76246	3.501	5.56033	2.83906	4.59243	7.6013	7.44698	6.45961	2.27295	7.09289	3.42014	3.46499	3.76831	6.62828	2.95419	5.68377	4.25187	2.77029	4.85666	3.42737	4.06023	3.31433	4.82297	4.5246
1666	5.65501	4.15329	5.76016	3.49917	5.5513	2.84695	4.59159	7.60371	7.43518	6.44539	2.27798	7.1091	3.42381	3.46476	3.76261	6.61798	2.94812	5.66391	4.27751	2.75268	4.85295	3.40541	4.04941	3.30306	4.80944	4.50588
1667	5.6479	4.1565	5.75778	3.49715	5.5418	2.85486	4.59059	7.60608	7.42349	6.43127	2.2828	7.12538	3.42736	3.46448	3.75698	6.6077	2.94226	5.6438	4.30344	2.73544	4.84911	3.38313	4.03827	3.29158	4.7962	4.4873
1668	5.64081	4.15982	5.75525	3.49493	5.5319	2.8628	4.58942	7.60838	7.41193	6.41725	2.28739	7.14174	3.43077	3.46415	3.7514	6.59743	2.93659	5.62344	4.32968	2.71858	4.84515	3.36058	4.02683	3.27987	4.78325	4.46886
1669	5.63374	4.16324	5.75257	3.49255	5.5216	2.87076	4.58807	7.61061	7.40048	6.40336	2.29168	7.15818	3.434	3.46379	3.74586	6.58719	2.93112	5.60287	4.35619	2.70211	4.84108	3.33777	4.01511	3.26782	4.77057	4.45061
1670	5.62669	4.16675	5.74973	3.48999	5.51093	2.87871	4.58651	7.61275	7.38914	6.38962	2.29562	7.17469	3.43706	3.46339	3.74034	6.57697	2.92586	5.5821	4.38298	2.68602	4.83693	3.31475	4.00312	3.25534	4.75817	4.43255
1671	5.61966	4.17037	5.74676	3.48732	5.49989	2.88666	4.58475	7.61479	7.37792	6.37603	2.29917	7.19129	3.43993	3.46298	3.73483	6.56678	2.9208	5.56114	4.41002	2.67031	4.8327	3.29155	3.99087	3.24248	4.74603	4.41471
1672	5.61264	4.17408	5.7437	3.48459	5.4885	2.89463	4.58275	7.6167	7.36679	6.36263	2.30233	7.20797	3.44261	3.46257	3.72932	6.55663	2.91595	5.54002	4.43731	2.655	4.82841	3.26821	3.97831	3.22938	4.73416	4.39712
1673	5.60564	4.17789	5.74056	3.48178	5.47678	2.90261	4.58052	7.61847	7.35577	6.34941	2.30509	7.22473	3.44508	3.46216	3.72378	6.54651	2.91131	5.51874	4.46483	2.64006	4.82404	3.24474	3.96547	3.21593	4.72254	4.37978
1674	5.59866	4.18179	5.73735	3.4789	5.46474	2.91059	4.57804	7.6201	7.34485	6.33641	2.30745	7.24157	3.44735	3.46176	3.71821	6.53643	2.90686	5.49733	4.49258	2.62552	4.81959	3.22119	3.95236	3.20211	4.71116	4.36273
1675	5.59169	4.1858	5.73407	3.47589	5.4524	2.91856	4.57529	7.62156	7.33402	6.32363	2.30942	7.2585	3.44939	3.46138	3.71259	6.52639	2.90263	5.47579	4.52053	2.61135	4.81508	3.19758	3.93901	3.18789	4.70002	4.34597
1676	5.58474	4.18989	5.73072	3.47276	5.43976	2.9265	4.57226	7.62284	7.32327	6.31109	2.31112	7.2755	3.4512	3.46103	3.70691	6.51639	2.8986	5.45415	4.54867	2.59757	4.8105	3.17394	3.92543	3.17329	4.68911	4.32953
1677	5.5778	4.19409	5.7273	3.46951	5.42685	2.93439	4.56896	7.62392	7.31261	6.2988	2.31265	7.29259	3.45277	3.46072	3.70113	6.50643	2.89476	5.43242	4.57698	2.58417	4.80589	3.15031	3.91165	3.15832	4.67841	4.31343
1678	5.57087	4.19837	5.72382	3.46617	5.41367	2.94222	4.56541	7.6248	7.30203	6.28677	2.31399	7.30975	3.45408	3.46046	3.69525	6.49651	2.89113	5.41062	4.60545	2.57114	4.80125	3.1267	3.8977	3.14302	4.66792	4.29766
1679	5.56396	4.20275	5.72029	3.46281	5.40025	2.94997	4.56161	7.62545	7.29153	6.27501	2.31509	7.32699	3.45513	3.46025	3.68925	6.48663	2.88769	5.38875	4.63406	2.55848	4.7966	3.10315	3.88358	3.12741	4.65762	4.28226
1680	5.55705	4.20722	5.7167	3.45943	5.38659	2.95766	4.55755	7.62585	7.28109	6.26354	2.3159	7.3443	3.4559	3.4601	3.68311	6.47679	2.88445	5.36683	4.6628	2.5462	4.79194	3.07968	3.86932	3.11146	4.64751	4.26723
1681	5.55016	4.21177	5.71305	3.45604	5.37273	2.96527	4.55333	7.626	7.27072	6.25236	2.31642	7.36168	3.45638	3.46003	3.67682	6.46699	2.88139	5.34487	4.69165	2.53427	4.7873	3.05633	3.85494	3.09521	4.63757	4.25258
1682	5.54327	4.21642	5.70936	3.45264	5.35869	2.97281	4.5491	7.62588	7.2604	6.24149	2.31664	7.37911	3.45652	3.46002	3.67036	6.45723	2.87852	5.32289	4.72058	2.52271	4.78268	3.0331	3.84044	3.07869	4.6278	4.23833
1683	5.53639	4.22116	5.70562	3.44925	5.34447	2.98024	4.54487	7.62548	7.25013	6.23093	2.31657	7.39661	3.45631	3.4601	3.66374	6.4475	2.87583	5.3009	4.74958	2.51149	4.77809	3.01003	3.82585	3.06194	4.61818	4.22449
1684	5.52951	4.22598	5.70186	3.44587	5.33009	2.98754	4.54063	7.62476	7.2399	6.22068	2.31623	7.41416	3.45575	3.46027	3.65692	6.4378	2.87332	5.27891	4.77863	2.50063	4.77356	2.98714	3.81118	3.04498	4.60869	4.21105
1685	5.52265	4.23088	5.69809	3.44249	5.31557	2.9947	4.53637	7.62373	7.22971	6.21076	2.31564	7.43175	3.45483	3.46053	3.64991	6.42813	2.87097	5.25693	4.80771	2.4901	4.76908	2.96445	3.79645	3.02784	4.59934	4.19804
1686	5.51578	4.23587	5.6943	3.43914	5.30092	3.00172	4.53213	7.62235	7.21954	6.20118	2.3148	7.44938	3.45347	3.46088	3.64275	6.41849	2.86879	5.23496	4.8368	2.47992	4.76466	2.94198	3.78167	3.01054	4.59009	4.18545
1687	5.50892	4.24095	5.6905	3.43582	5.28616	3.00861	4.52788	7.62052	7.20941	6.19193	2.31371	7.46704	3.45164	3.46134	3.63545	6.40887	2.86677	5.21303	4.86588	2.47006	4.76033	2.91976	3.76685	2.99312	4.58095	4.17329
1688	5.50207	4.2461	5.6867	3.43249	5.27128	3.01534	4.52356	7.61822	7.19929	6.18302	2.31238	7.48473	3.44932	3.46191	3.62802	6.39926	2.86489	5.19114	4.89492	2.46053	4.75608	2.8978	3.75201	2.97559	4.57189	4.16157
1689	5.49521	4.25133	5.68288	3.42911	5.25632	3.02193	4.51911	7.61552	7.18915	6.17446	2.3108	7.50243	3.44652	3.46258	3.62053	6.38967	2.86316	5.1693	4.92391	2.45131	4.75193	2.87611	3.73717	2.95799	4.5629	4.15028
1690	5.48836	4.25664	5.67907	3.42568	5.24128	3.02835	4.51452	7.61234	7.179	6.16625	2.30897	7.52014	3.44318	3.46337	3.61295	6.38008	2.86157	5.14752	4.95282	2.44241	4.74789	2.85472	3.72233	2.94034	4.55393	4.13944
1691	5.4815	4.26203	5.67526	3.42221	5.22617	3.03458	4.50983	7.60861	7.16883	6.15838	2.30694	7.53785	3.43929	3.46427	3.60531	6.3705	2.8601	5.1258	4.98163	2.4338	4.74396	2.83365	3.70751	2.92266	4.54497	4.12903
1692	5.47465	4.26749	5.67145	3.41871	5.21101	3.04063	4.50503	7.60432	7.15864	6.15087	2.30469	7.55554	3.43487	3.46529	3.59761	6.36091	2.85876	5.10416	5.01032	2.4255	4.74015	2.8129	3.69272	2.90498	4.53601	4.11907
1693	5.46779	4.27302	5.66765	3.41519	5.19581	3.0465	4.50014	7.59947	7.14842	6.1437	2.3022	7.5732	3.42991	3.46644	3.5899	6.3513	2.85752	5.0826	5.03886	2.41747	4.73646	2.7925	3.67797	2.88732	4.52708	4.10954
1694	5.46092	4.27863	5.66386	3.41165	5.18058	3.05218	4.49516	7.59406	7.13817	6.13689	2.29949	7.59084	3.42445	3.4677	3.58234	6.34169	2.85639	5.06112	5.06722	2.40973	4.73291	2.77245	3.66327	2.86971	4.51827	4.10045
1695	5.45406	4.2843	5.66008	3.4081	5.16533	3.05767	4.49007	7.58807	7.12788	6.13043	2.29661	7.60842	3.41846	3.46908	3.57496	6.33204	2.85535	5.03974	5.09539	2.40226	4.72951	2.75277	3.64863	2.85217	4.50958	4.09179
1696	5.44719	4.29004	5.65631	3.40454	5.15007	3.06298	4.48493	7.58149	7.11759	6.12431	2.29356	7.62594	3.41203	3.47059	3.56763	6.32237	2.85439	5.01845	5.12334	2.39507	4.72624	2.73347	3.63406	2.83472	4.501	4.08356
1697	5.44032	4.29585	5.65256	3.401	5.13482	3.06813	4.47975	7.5744	7.10735	6.11855	2.29032	7.64339	3.40517	3.47222	3.56017	6.31266	2.85352	4.99727	5.15103	2.38817	4.72313	2.71456	3.61958	2.81739	4.49252	4.07575
1698	5.43348	4.30172	5.64884	3.39746	5.11958	3.07313	4.47453	7.56682	7.09713	6.11312	2.28691	7.66076	3.39794	3.47397	3.55262	6.3029	2.85272	4.97619	5.17846	2.38152	4.72017	2.69606	3.60519	2.80019	4.48416	4.06835
1699	5.42667	4.30765	5.64513	3.39395	5.10436	3.07798	4.46926	7.55873	7.08693	6.10803	2.28333	7.67803	3.39037	3.47584	3.545	6.29308	2.85198	4.95523	5.20558	2.37514	4.71737	2.67796	3.59089	2.78316	4.47593	4.06136
1700	5.41988	4.31364	5.64145	3.39046	5.08918	3.08269	4.46396	7.5501	7.07676	6.10328	2.27962	7.69518	3.38246	3.47783	3.53731	6.28321	2.85131	4.93439	5.23238	2.369	4.71474	2.66027	3.57671	2.7663	4.46781	4.05477
1701	5.41312	4.31968	5.6378	3.38701	5.07405	3.08728	4.45864	7.54092	7.0666	6.09885	2.2758	7.7122	3.37425	3.47994	3.52958	6.27326	2.85069	4.91366	5.25883	2.3631	4.71227	2.64302	3.56263	2.74964	4.45979	4.04857
1702	5.40637	4.32578	5.63418	3.38362	5.05897	3.09173	4.45334	7.53123	7.05644	6.09475	2.27192	7.72908	3.36579	3.48216	3.52184	6.26323	2.8501	4.89306	5.2849	2.35742	4.70996	2.62619	3.54868	2.73321	4.45187	4.04274
1703	5.39965	4.33194	5.63059	3.3803	5.04395	3.09604	4.44805	7.52097	7.04629	6.09096	2.26801	7.74579	3.35711	3.48449	3.51416	6.25312	2.84954	4.87258	5.31056	2.35198	4.70782	2.60979	3.53486	2.71701	4.44402	4.03728
1704	5.39295	4.33814	5.62704	3.37706	5.02901	3.10019	4.44277	7.51008	7.03612	6.08748	2.26409	7.76233	3.34831	3.48693	3.50654	6.24291	2.849	4.85222	5.33579	2.34683	4.70586	2.59383	3.52117	2.70107	4.43621	4.03217
1705	5.38627	4.34439	5.62353	3.37389	5.01415	3.10417	4.43749	7.49867	7.02582	6.0843	2.26017	7.77868	3.33944	3.48947	3.499	6.23259	2.84846	4.832	5.36055	2.34198	4.70406	2.57831	3.50762	2.6854	4.42842	4.0274
1706	5.3796	4.35069	5.62005	3.37082	4.99938	3.10795	4.43218	7.48669	7.01538	6.08142	2.25626	7.79482	3.33048	3.49211	3.49156	6.22216	2.84791	4.8119	5.38484	2.33743	4.70244	2.56324	3.49422	2.67003	4.42067	4.02295
1707	5.37294	4.35703	5.61662	3.36784	4.98471	3.11153	4.42681	7.47358	7.00478	6.07881	2.25237	7.81073	3.32147	3.49485	3.48422	6.21161	2.84734	4.79193	5.40862	2.33316	4.70098	2.54861	3.48097	2.65496	4.41297	4.01881
1708	5.3663	4.36341	5.61323	3.36496	4.97015	3.11492	4.42139	7.45935	6.99404	6.07648	2.24852	7.82639	3.31243	3.49767	3.47698	6.20092	2.84676	4.77209	5.43186	2.3292	4.69969	2.53443	3.46787	2.64022	4.40534	4.01497
1709	5.35967	4.36984	5.60988	3.36219	4.9557	3.11811	4.41591	7.44409	6.98313	6.07441	2.24472	7.84179	3.30338	3.50058	3.46987	6.19009	2.84619	4.75238	5.45454	2.32555	4.69857	2.52069	3.45493	2.62581	4.39776	4.0114
1710	5.35306	4.37629	5.60659	3.35953	4.94137	3.1211	4.41039	7.42786	6.972	6.07259	2.24097	7.8569	3.29433	3.50356	3.46289	6.17911	2.84561	4.73279	5.47662	2.32195	4.69761	2.5074	3.44215	2.61176	4.39025	4.00809
1711	5.34646	4.38278	5.60334	3.35699	4.92718	3.12387	4.40487	7.41068	6.96065	6.07101	2.23729	7.87172	3.28529	3.50661	3.45606	6.16803	2.84498	4.71334	5.49808	2.31814	4.69682	2.49455	3.42954	2.59807	4.38277	4.00502
1712	5.33986	4.38931	5.60015	3.35456	4.91311	3.12653	4.39937	7.39256	6.94884	6.06965	2.23369	7.88621	3.27627	3.50973	3.4494	6.15684	2.84423	4.69401	5.51889	2.31404	4.69618	2.48214	3.41709	2.58477	4.37524	4.00217
1713	5.33328	4.39586	5.59701	3.35226	4.89919	3.12915	4.39389	7.37355	6.9365	6.06852	2.23017	7.90036	3.26729	3.5129	3.4429	6.14549	2.84335	4.6748	5.53902	2.30963	4.6957	2.47016	3.40482	2.57185	4.36758	3.99953
1714	5.32671	4.40243	5.59393	3.35009	4.88541	3.13171	4.38844	7.35366	6.92363	6.06758	2.22675	7.91416	3.25835	3.51612	3.43657	6.13396	2.8423	4.65573	5.55847	2.30494	4.69537	2.45861	3.39272	2.55934	4.35969	3.99706
1715	5.32016	4.40903	5.5909	3.34806	4.87179	3.13421	4.38301	7.33294	6.91021	6.06683	2.22344	7.92757	3.24947	3.51938	3.43042	6.12223	2.84106	4.6368	5.57736	2.29996	4.69518	2.4475	3.3808	2.54724	4.35158	3.99476
1716	5.31363	4.41565	5.58793	3.34616	4.85833	3.13664	4.37761	7.31146	6.89624	6.06626	2.22024	7.94068	3.24068	3.52266	3.42444	6.11029	2.83963	4.61803	5.59568	2.29467	4.69514	2.4368	3.36905	2.53556	4.34326	3.99259
1717	5.30713	4.42229	5.58502	3.3444	4.84503	3.13901	4.37218	7.28923	6.88172	6.06585	2.21717	7.95348	3.23196	3.52597	3.41863	6.09817	2.83803	4.59942	5.61343	2.28909	4.69523	2.42652	3.35748	2.52431	4.33474	3.99055
1718	5.30065	4.42894	5.58218	3.34278	4.83189	3.14131	4.36671	7.26626	6.86669	6.06558	2.21422	7.96595	3.22323	3.52929	3.41299	6.0859	2.83627	4.58096	5.63057	2.28321	4.69545	2.41665	3.34609	2.5135	4.32602	3.98859
1719	5.29418	4.43561	5.57939	3.34131	4.81893	3.14354	4.3612	7.24258	6.85113	6.06536	2.21142	7.97806	3.21452	3.53262	3.40755	6.07342	2.83436	4.56265	5.64709	2.27708	4.69579	2.40717	3.33488	2.50314	4.31711	3.98671
1720	5.28767	4.44229	5.57668	3.33999	4.80615	3.14571	4.35566	7.21822	6.83505	6.06514	2.20876	7.98981	3.20582	3.53593	3.40232	6.06071	2.83229	4.5445	5.66295	2.27074	4.69624	2.39809	3.32385	2.49323	4.30795	3.98488
1721	5.2811	4.44897	5.57402	3.33883	4.79355	3.14782	4.3501	7.1932	6.81847	6.0649	2.20625	8.00115	3.19714	3.53923	3.39733	6.04778	2.83009	4.52649	5.67814	2.26425	4.6968	2.38939	3.313	2.48378	4.29855	3.98308
1722	5.27448	4.45565	5.57144	3.33781	4.78113	3.14987	4.34453	7.16755	6.80141	6.06462	2.20391	8.01209	3.18849	3.54249	3.39258	6.0346	2.82775	4.50863	5.69266	2.25764	4.69746	2.38107	3.30232	2.47479	4.28891	3.98128
1723	5.2678	4.46234	5.56893	3.33696	4.7689	3.15188	4.33896	7.14129	6.78386	6.0643	2.20173	8.02258	3.17989	3.54572	3.38807	6.02118	2.82524	4.49092	5.7065	2.25096	4.69821	2.37311	3.29183	2.46627	4.27905	3.97946
1724	5.26108	4.46903	5.56648	3.33626	4.75686	3.15384	4.33338	7.11446	6.7658	6.06391	2.19972	8.03261	3.17134	3.54889	3.38382	6.00744	2.82255	4.47335	5.71964	2.24422	4.69904	2.36551	3.28152	2.45822	4.26898	3.97759
1725	5.25429	4.47571	5.56411	3.33572	4.74502	3.15576	4.32782	7.08708	6.74725	6.06343	2.19789	8.04216	3.16285	3.55201	3.3798	5.99293	2.81968	4.45591	5.73209	2.23745	4.69995	2.35825	3.27139	2.45064	4.25872	3.97566
1726	5.24746	4.48238	5.56181	3.33534	4.73336	3.15765	4.32227	7.0592	6.72817	6.06286	2.19624	8.0512	3.15443	3.55504	3.376	5.97756	2.81662	4.43863	5.74385	2.23068	4.70091	2.35133	3.26144	2.44354	4.24828	3.97363
1727	5.24057	4.48904	5.55958	3.33513	4.72191	3.1595	4.31675	7.03096	6.70846	6.06218	2.19478	8.05972	3.14609	3.55799	3.37245	5.96141	2.81341	4.42157	5.75485	2.22391	4.70193	2.34472	3.25167	2.43691	4.23767	3.97149
1728	5.23363	4.49569	5.55742	3.33508	4.71065	3.16132	4.31126	7.00241	6.68815	6.06136	2.19351	8.0677	3.13784	3.56084	3.36914	5.94449	2.81011	4.40467	5.76508	2.21718	4.70299	2.33843	3.24207	2.43076	4.22689	3.96921
1729	5.22667	4.50233	5.55534	3.33519	4.69959	3.16311	4.3058	6.97358	6.66726	6.0604	2.19243	8.07521	3.12969	3.56358	3.36608	5.9269	2.80672	4.3879	5.77451	2.21049	4.70408	2.33243	3.23266	2.42508	4.21597	3.96677
1730	5.21969	4.50894	5.55334	3.33546	4.68874	3.16489	4.30039	6.9445	6.64581	6.05924	2.19155	8.08223	3.12164	3.56619	3.36329	5.9087	2.80325	4.37127	5.78324	2.20386	4.7052	2.32672	3.22342	2.41987	4.20491	3.96413
1731	5.21268	4.51553	5.55141	3.3359	4.67808	3.16665	4.29503	6.91519	6.62382	6.05764	2.19086	8.08872	3.11371	3.56867	3.36076	5.88989	2.79971	4.35476	5.79132	2.1973	4.70632	2.32128	3.21435	2.41513	4.19372	3.96127
1732	5.20562	4.5221	5.54956	3.3365	4.66763	3.1684	4.28972	6.88568	6.60132	6.05558	2.19038	8.09464	3.10589	3.57099	3.35851	5.87045	2.79613	4.33838	5.79893	2.19083	4.70744	2.3161	3.20546	2.41085	4.18242	3.95815
1733	5.1985	4.52863	5.54779	3.33727	4.65738	3.17014	4.28447	6.85601	6.57833	6.05304	2.19011	8.09988	3.09821	3.57315	3.35653	5.85039	2.79253	4.32212	5.80627	2.18447	4.70854	2.31117	3.19669	2.40704	4.17102	3.95477
1734	5.19132	4.53514	5.54609	3.33819	4.64734	3.17187	4.27928	6.8262	6.55485	6.05001	2.19004	8.10434	3.09065	3.57514	3.35484	5.82974	2.78891	4.30598	5.81341	2.17826	4.70962	2.30648	3.18777	2.40369	4.15953	3.95118
1735	5.18409	4.54161	5.54447	3.33928	4.63749	3.17361	4.27417	6.79628	6.53091	6.04648	2.19017	8.10802	3.08324	3.57695	3.35343	5.80853	2.78529	4.28996	5.82034	2.17221	4.71066	2.30201	3.17867	2.40078	4.14796	3.94732
1736	5.17681	4.54804	5.54293	3.34053	4.62785	3.17534	4.26913	6.76627	6.50653	6.04246	2.19051	8.11092	3.07598	3.57856	3.35231	5.78684	2.78169	4.27404	5.82705	2.16633	4.71165	2.29774	3.16939	2.39833	4.13633	3.94312
1737	5.16947	4.55444	5.54147	3.34194	4.61841	3.17708	4.26417	6.73621	6.48172	6.03796	2.19106	8.11303	3.06887	3.57995	3.35149	5.76468	2.77814	4.25823	5.83353	2.16065	4.71258	2.29367	3.15994	2.3963	4.12464	3.93852
1738	5.16205	4.56079	5.54009	3.3435	4.60916	3.17883	4.25929	6.70611	6.4565	6.03296	2.19182	8.11432	3.06193	3.58113	3.35096	5.74204	2.77464	4.24252	5.83983	2.15517	4.71343	2.28978	3.15031	2.39471	4.1129	3.93351
1739	5.15452	4.56709	5.53879	3.34521	4.60012	3.18058	4.2545	6.67601	6.4309	6.02743	2.19278	8.11481	3.05515	3.5822	3.35072	5.71894	2.7712	4.22688	5.84597	2.14991	4.71419	2.28607	3.1405	2.39354	4.10113	3.92808
1740	5.14686	4.57334	5.53757	3.34708	4.59127	3.18235	4.2498	6.64593	6.40492	6.02133	2.19394	8.11448	3.04854	3.58321	3.35079	5.69538	2.76783	4.21131	5.852	2.14488	4.71484	2.28252	3.13053	2.39279	4.08933	3.92229
1741	5.13908	4.57954	5.53642	3.3491	4.58261	3.18413	4.2452	6.61588	6.37861	6.01471	2.19531	8.11326	3.0421	3.58417	3.35116	5.67137	2.76452	4.19579	5.85792	2.14009	4.71539	2.27914	3.1204	2.39243	4.07752	3.91614
1742	5.13118	4.58569	5.53536	3.35126	4.57415	3.18592	4.2407	6.58591	6.35198	6.00763	2.19687	8.11138	3.03585	3.58504	3.35183	5.64695	2.76129	4.18028	5.8638	2.13556	4.7158	2.27594	3.11013	2.39247	4.06571	3.90966
1743	5.12317	4.59177	5.53437	3.35357	4.56588	3.18773	4.23629	6.55603	6.32504	6.0001	2.19864	8.10891	3.02978	3.58582	3.3528	5.62215	2.75814	4.16478	5.86974	2.1313	4.71607	2.27289	3.09977	2.39288	4.05389	3.90287
1744	5.11504	4.59779	5.53347	3.35602	4.55779	3.18956	4.232	6.52625	6.29781	5.9922	2.20059	8.10585	3.0239	3.5865	3.35407	5.59699	2.75507	4.14928	5.87573	2.12731	4.71619	2.27003	3.08934	2.39367	4.0421	3.89581
1745	5.1068	4.60375	5.53264	3.3586	4.54989	3.19141	4.2278	6.49662	6.27032	5.98417	2.20274	8.10218	3.01821	3.58707	3.35564	5.57151	2.75208	4.13378	5.88179	2.12361	4.71615	2.26743	3.07891	2.39481	4.03032	3.88849
1746	5.09845	4.60962	5.5319	3.36132	4.54217	3.19329	4.22372	6.46713	6.24257	5.97597	2.20508	8.0979	3.01272	3.58752	3.35751	5.54574	2.74919	4.11828	5.88792	2.1202	4.71592	2.26506	3.06837	2.39629	4.01858	3.8809
1747	5.09002	4.61538	5.53123	3.36416	4.53463	3.19518	4.21975	6.43783	6.21459	5.96759	2.2076	8.0931	3.00742	3.58783	3.35967	5.51971	2.74639	4.10272	5.89413	2.1171	4.7155	2.26291	3.05768	2.3981	4.00688	3.87304
1748	5.0815	4.62102	5.53063	3.36713	4.52726	3.1971	4.21589	6.40872	6.1864	5.95906	2.2103	8.0878	3.00233	3.58801	3.36213	5.49345	2.74369	4.0871	5.90041	2.1143	4.71504	2.26096	3.04684	2.40022	3.99523	3.86492
1749	5.07291	4.62654	5.53012	3.37022	4.52006	3.19904	4.21215	6.37982	6.15801	5.95035	2.21317	8.08201	2.99744	3.58805	3.36488	5.46698	2.74108	4.07142	5.90678	2.11183	4.71459	2.2592	3.03587	2.40264	3.98364	3.85652
1750	5.06425	4.63192	5.52968	3.37342	4.51303	3.20101	4.20852	6.35116	6.12944	5.94146	2.21622	8.07575	2.99275	3.58794	3.36791	5.44033	2.73856	4.05568	5.91323	2.10967	4.71415	2.25759	3.02476	2.40535	3.97211	3.84781
1751	5.05554	4.63718	5.52932	3.37674	4.50616	3.203	4.205	6.32276	6.10073	5.93245	2.21942	8.06906	2.98827	3.58768	3.37122	5.41353	2.73612	4.03991	5.91979	2.10785	4.71369	2.25611	3.01353	2.40832	3.96065	3.83877
1752	5.04679	4.64231	5.52903	3.38016	4.49944	3.20502	4.20161	6.29462	6.07191	5.92331	2.22278	8.06208	2.984	3.58727	3.37481	5.38661	2.73377	4.02414	5.92644	2.10635	4.71321	2.25475	3.00221	2.41155	3.94927	3.82941
1753	5.03799	4.64729	5.52882	3.38368	4.49288	3.20707	4.19833	6.26677	6.04298	5.91405	2.22629	8.05483	2.97993	3.5868	3.37868	5.35959	2.73151	4.00829	5.9332	2.1052	4.71274	2.25348	2.99082	2.41501	3.93797	3.8197
1754	5.02915	4.65214	5.52868	3.38729	4.48646	3.20913	4.19517	6.23922	6.01397	5.90466	2.22995	8.04726	2.97607	3.58628	3.38281	5.33249	2.72934	3.99216	5.94007	2.10439	4.71231	2.25228	2.97949	2.41868	3.92677	3.80966
1755	5.02026	4.65684	5.52861	3.391	4.48019	3.21123	4.19213	6.21199	5.98489	5.89516	2.23374	8.03939	2.97242	3.5857	3.38719	5.30534	2.72727	3.97576	5.94705	2.10391	4.71196	2.25112	2.9683	2.42256	3.91567	3.79928
1756	5.01133	4.6614	5.52861	3.39478	4.47406	3.21334	4.18921	6.18509	5.95577	5.8855	2.23766	8.03122	2.96897	3.58506	3.39184	5.27818	2.72531	3.95913	5.95414	2.10379	4.71171	2.25	2.95728	2.42662	3.90467	3.78854
1757	5.00236	4.6658	5.52869	3.39865	4.46806	3.21549	4.1864	6.15853	5.92661	5.87555	2.2417	8.02277	2.96573	3.58437	3.39672	5.25101	2.72345	3.94225	5.96134	2.10401	4.71153	2.24894	2.94644	2.43084	3.89378	3.77741
1758	4.99333	4.67005	5.52884	3.40258	4.46219	3.21765	4.18371	6.13233	5.89743	5.86533	2.24586	8.01405	2.9627	3.58361	3.40185	5.22387	2.72169	3.92505	5.96866	2.10457	4.71136	2.24784	2.9358	2.43521	3.883	3.76575
1759	4.98424	4.67414	5.52905	3.40658	4.45644	3.21983	4.18113	6.10651	5.86825	5.85485	2.25012	8.00509	2.95987	3.58287	3.4072	5.19677	2.72001	3.90755	5.97609	2.10548	4.71108	2.24667	2.92542	2.43971	3.87235	3.75357
1760	4.97509	4.67808	5.52933	3.41063	4.45081	3.22204	4.17867	6.08107	5.83909	5.84412	2.25448	7.99589	2.95724	3.58213	3.41278	5.16975	2.7184	3.88978	5.98365	2.10674	4.71069	2.24551	2.91525	2.44431	3.86181	3.74089
1761	4.96589	4.68184	5.52968	3.41474	4.4453	3.22426	4.17631	6.05602	5.80996	5.83321	2.25893	7.98647	2.95481	3.58137	3.41856	5.14282	2.71685	3.87156	5.99131	2.10833	4.7102	2.24434	2.90512	2.44899	3.85141	3.72774
1762	4.95662	4.68543	5.53009	3.41888	4.43989	3.2265	4.17407	6.03137	5.78088	5.8222	2.26345	7.97683	2.95257	3.58057	3.42455	5.116	2.71538	3.85288	5.9991	2.11027	4.7096	2.24317	2.89505	2.45373	3.84114	3.71415
1763	4.9473	4.68884	5.53056	3.42307	4.43458	3.22875	4.17193	6.00714	5.75185	5.81113	2.26805	7.96701	2.95053	3.57974	3.43073	5.08932	2.71398	3.83377	6.00711	2.11254	4.70892	2.24199	2.88504	2.45851	3.831	3.70014
1764	4.9379	4.69207	5.5311	3.42728	4.42937	3.23102	4.16989	5.98332	5.72291	5.80002	2.2727	7.95702	2.94868	3.57892	3.43709	5.06279	2.71265	3.81424	6.01537	2.11515	4.70812	2.24081	2.87511	2.4633	3.82101	3.68574
1765	4.92843	4.69512	5.53169	3.43152	4.42425	3.23329	4.16796	5.95994	5.69405	5.7889	2.2774	7.94688	2.94701	3.57816	3.44362	5.03644	2.71142	3.79433	6.02388	2.11808	4.70724	2.23965	2.86525	2.4681	3.81115	3.67097
1766	4.91887	4.69797	5.53235	3.43577	4.41922	3.23558	4.16612	5.937	5.6653	5.77777	2.28214	7.93663	2.94553	3.57745	3.45031	5.01028	2.71026	3.77405	6.03265	2.12133	4.70632	2.23851	2.85545	2.47287	3.80144	3.65585
1767	4.90923	4.70064	5.53306	3.44003	4.41426	3.23787	4.16438	5.91449	5.63666	5.76667	2.28691	7.92629	2.94422	3.57678	3.45715	4.98434	2.70919	3.75346	6.04168	2.1249	4.70535	2.2374	2.84572	2.47761	3.79188	3.64039
1768	4.89949	4.70311	5.53383	3.44428	4.40939	3.24016	4.16272	5.89244	5.60816	5.75562	2.2917	7.91591	2.94309	3.57616	3.46412	4.95862	2.70822	3.73258	6.05096	2.12878	4.70419	2.23632	2.83595	2.48241	3.78247	3.62461
1769	4.88963	4.70541	5.53465	3.44853	4.40454	3.24245	4.16116	5.87084	5.5798	5.74462	2.29649	7.90549	2.94212	3.57553	3.47121	4.93316	2.70733	3.71144	6.06049	2.13296	4.7028	2.23527	2.82597	2.48725	3.7732	3.60853
1770	4.87967	4.70763	5.53552	3.45277	4.3997	3.24473	4.15967	5.8497	5.55159	5.73371	2.30128	7.89505	2.94132	3.57488	3.47841	4.90795	2.70654	3.69006	6.07028	2.13744	4.70128	2.23428	2.81581	2.49202	3.76409	3.59218
1771	4.8696	4.70978	5.53644	3.45699	4.39486	3.24701	4.15827	5.82902	5.52356	5.7229	2.30605	7.8846	2.94067	3.57422	3.48571	4.88303	2.70585	3.66847	6.08031	2.1422	4.69968	2.23334	2.80551	2.49665	3.75513	3.57559
1772	4.85944	4.71183	5.53741	3.46119	4.38993	3.24928	4.15693	5.80881	5.4957	5.71221	2.31079	7.87415	2.94018	3.57354	3.49309	4.8584	2.70526	3.64669	6.0906	2.14723	4.69802	2.23246	2.79508	2.50114	3.74633	3.55878
1773	4.84918	4.71379	5.53843	3.46536	4.38489	3.25154	4.15567	5.78906	5.46804	5.70165	2.31549	7.86372	2.93983	3.57287	3.50054	4.83408	2.70476	3.62475	6.10113	2.15253	4.69631	2.23164	2.78452	2.50543	3.73768	3.54178
1774	4.83882	4.71566	5.53949	3.46948	4.37972	3.25377	4.15446	5.76978	5.44059	5.69126	2.32013	7.85332	2.93961	3.57219	3.50804	4.81008	2.70436	3.60265	6.1119	2.15808	4.69455	2.23086	2.77387	2.50952	3.72918	3.52461
1775	4.82838	4.71744	5.54059	3.47356	4.37446	3.25599	4.15331	5.75097	5.41334	5.68103	2.32472	7.84296	2.93953	3.57152	3.51558	4.78641	2.70407	3.58044	6.12291	2.16387	4.69272	2.23013	2.76319	2.51343	3.72084	3.50731
1776	4.81785	4.71914	5.54173	3.47758	4.3691	3.25818	4.15222	5.73264	5.38632	5.671	2.32925	7.83263	2.93957	3.57083	3.52314	4.76309	2.70387	3.55812	6.13415	2.1699	4.69081	2.22946	2.75249	2.51722	3.71265	3.48988
1777	4.80723	4.72077	5.54291	3.48154	4.36364	3.26033	4.15117	5.71477	5.35954	5.66118	2.3337	7.82233	2.93972	3.57001	3.53072	4.74013	2.70378	3.53573	6.14563	2.17615	4.68884	2.22884	2.74177	2.52087	3.70461	3.47236
1778	4.79653	4.72232	5.54412	3.48543	4.35805	3.26246	4.15016	5.69737	5.333	5.65158	2.33804	7.81206	2.93999	3.56906	3.53828	4.71754	2.70379	3.51329	6.15733	2.1826	4.68682	2.2283	2.73106	2.52438	3.69673	3.45477
1779	4.78576	4.7238	5.54537	3.48925	4.35235	3.26454	4.14918	5.68044	5.30671	5.64221	2.34229	7.80183	2.94035	3.56799	3.54582	4.69532	2.7039	3.49081	6.16925	2.18925	4.68475	2.22784	2.72035	2.52775	3.68899	3.43713
1780	4.77489	4.72517	5.54665	3.49297	4.34655	3.26658	4.14823	5.66397	5.28069	5.63311	2.34646	7.79165	2.94081	3.5668	3.55333	4.6735	2.70411	3.46834	6.18139	2.19607	4.68264	2.22746	2.70966	2.53097	3.6814	3.41947
1781	4.76394	4.72645	5.54796	3.4966	4.34065	3.26857	4.14729	5.64797	5.25494	5.62427	2.35056	7.78152	2.94135	3.56551	3.56077	4.65206	2.70442	3.44588	6.19373	2.20306	4.68049	2.22718	2.69901	2.534	3.67396	3.40181
1782	4.75291	4.72762	5.54929	3.50013	4.33465	3.27051	4.14637	5.63242	5.22947	5.61571	2.35458	7.77147	2.94196	3.56411	3.56815	4.63103	2.70483	3.42347	6.20627	2.2102	4.67833	2.22699	2.68845	2.53669	3.66667	3.38416
1783	4.74181	4.72869	5.55065	3.50355	4.32856	3.27238	4.14546	5.61733	5.20429	5.60745	2.35851	7.7615	2.94264	3.56261	3.57544	4.61041	2.70533	3.40111	6.21901	2.21747	4.67615	2.22691	2.67799	2.53918	3.65951	3.36655
1784	4.73063	4.72965	5.55203	3.50687	4.32239	3.2742	4.14454	5.60269	5.1794	5.5995	2.36231	7.75161	2.94338	3.56103	3.58262	4.5902	2.70594	3.37885	6.23193	2.22487	4.67397	2.22694	2.66764	2.54151	3.6525	3.34901
1785	4.71938	4.73051	5.55342	3.51009	4.31619	3.27594	4.14361	5.5885	5.15481	5.59187	2.36597	7.7418	2.94417	3.55937	3.58968	4.57042	2.70664	3.35668	6.24503	2.23236	4.67181	2.22708	2.65743	2.54367	3.64562	3.33154
1786	4.70806	4.73126	5.55483	3.5132	4.31005	3.27761	4.14267	5.57474	5.13054	5.58457	2.36946	7.7321	2.94499	3.55762	3.5966	4.55106	2.70743	3.33465	6.2583	2.23995	4.66966	2.22736	2.64735	2.54577	3.63887	3.31417
1787	4.69668	4.7319	5.55626	3.51615	4.30397	3.2792	4.1417	5.56142	5.10658	5.57761	2.37274	7.72251	2.94584	3.55581	3.60337	4.53212	2.70831	3.31276	6.27172	2.2476	4.66755	2.22776	2.63741	2.54782	3.63225	3.29691
1788	4.68524	4.73244	5.5577	3.5189	4.29794	3.2807	4.1407	5.54852	5.08294	5.57101	2.37586	7.71302	2.94671	3.55393	3.60996	4.51362	2.70928	3.29103	6.2853	2.25531	4.66548	2.22829	2.62764	2.54983	3.62576	3.27979
1789	4.67375	4.73289	5.55914	3.52143	4.2919	3.28211	4.13966	5.53604	5.05964	5.56477	2.37888	7.70365	2.94759	3.55199	3.61636	4.49556	2.71033	3.2695	6.29902	2.26305	4.66346	2.22896	2.61803	2.5518	3.61939	3.26283
1790	4.6622	4.73323	5.56059	3.52375	4.28576	3.28342	4.13857	5.52398	5.03666	5.55889	2.38182	7.6944	2.94846	3.54999	3.62255	4.47792	2.71147	3.24816	6.31287	2.27081	4.6615	2.22978	2.60859	2.55375	3.61314	3.24602
1791	4.6506	4.73349	5.56204	3.52589	4.27939	3.28463	4.13742	5.51231	5.01403	5.5534	2.38469	7.68528	2.94928	3.54795	3.62852	4.46073	2.71269	3.22705	6.32683	2.27857	4.65961	2.23074	2.59934	2.55568	3.607	3.22941
1792	4.63895	4.73364	5.5635	3.52785	4.27274	3.28573	4.13621	5.50105	4.99174	5.54829	2.3875	7.67629	2.95005	3.54586	3.63424	4.44397	2.71398	3.20617	6.3409	2.28632	4.65779	2.23186	2.59028	2.55765	3.60097	3.21299
1793	4.62726	4.73371	5.56495	3.52963	4.26581	3.28671	4.13492	5.49016	4.96979	5.54357	2.39027	7.66744	2.95076	3.54374	3.6397	4.42765	2.71534	3.18555	6.35507	2.29403	4.65607	2.23313	2.58143	2.55973	3.59504	3.19678
1794	4.61554	4.73368	5.56639	3.5312	4.25863	3.28758	4.13355	5.47966	4.9482	5.53925	2.39301	7.65873	2.9514	3.54158	3.64488	4.41176	2.71677	3.1652	6.36932	2.30168	4.65445	2.23456	2.57278	2.56195	3.58922	3.1808
1795	4.60382	4.73358	5.56783	3.53254	4.2512	3.28832	4.13207	5.46951	4.92697	5.53533	2.39575	7.65016	2.95195	3.5394	3.64976	4.3963	2.71827	3.14513	6.38364	2.30927	4.65293	2.23615	2.56436	2.56434	3.58349	3.16506
1796	4.59209	4.73339	5.56925	3.53368	4.24354	3.28898	4.13048	5.45973	4.90609	5.53181	2.39852	7.64173	2.95242	3.53719	3.65433	4.38127	2.71982	3.12537	6.39802	2.31676	4.65152	2.23791	2.55615	2.5669	3.57784	3.14957
1797	4.58036	4.73314	5.57066	3.53465	4.23565	3.28959	4.12878	5.45029	4.88558	5.52871	2.40132	7.63346	2.95277	3.53497	3.65857	4.36667	2.72143	3.10592	6.41244	2.32415	4.65024	2.23983	2.54818	2.56965	3.57229	3.13434
1798	4.56863	4.73282	5.57205	3.53546	4.22756	3.29015	4.12695	5.44118	4.86544	5.52602	2.40417	7.62533	2.95302	3.53273	3.66247	4.35249	2.7231	3.08679	6.42689	2.33143	4.64908	2.24192	2.54045	2.57262	3.56681	3.11939
1799	4.5569	4.73248	5.57342	3.53611	4.21928	3.29074	4.12499	5.4324	4.84566	5.52374	2.40706	7.61736	2.95314	3.53048	3.66599	4.33873	2.7248	3.06801	6.44136	2.33857	4.64806	2.24418	2.53296	2.5758	3.5614	3.10472
1800	4.54518	4.73212	5.57477	3.53658	4.21085	3.29139	4.12288	5.42393	4.82626	5.52188	2.40988	7.60954	2.95312	3.52823	3.6692	4.32538	2.72655	3.04958	6.45582	2.34553	4.64718	2.24662	2.52572	2.57921	3.55606	3.09034
1801	4.53347	4.73175	5.57609	3.53686	4.20229	3.2921	4.12063	5.41576	4.80722	5.52043	2.41252	7.60187	2.95296	3.52597	3.67221	4.31244	2.72834	3.03151	6.47027	2.3523	4.64645	2.24923	2.51873	2.58287	3.55078	3.07627
1802	4.52177	4.73139	5.57738	3.53696	4.19359	3.29286	4.11822	5.40788	4.78856	5.5194	2.41498	7.59436	2.95265	3.52372	3.67502	4.2999	2.73015	3.01381	6.48469	2.35886	4.64588	2.25201	2.51201	2.58679	3.54556	3.0625
1803	4.51008	4.73104	5.57864	3.53687	4.18474	3.29366	4.11565	5.40028	4.77022	5.51879	2.41726	7.587	2.95217	3.52147	3.67767	4.28775	2.73199	2.9965	6.49906	2.3652	4.64547	2.25497	2.50555	2.59098	3.54039	3.04905
1804	4.49842	4.73069	5.57986	3.5366	4.17575	3.29451	4.11292	5.39294	4.75223	5.51858	2.41938	7.5798	2.95152	3.51923	3.68019	4.27598	2.73385	2.97958	6.51337	2.37135	4.64522	2.2581	2.49936	2.59546	3.53526	3.03592
1805	4.48677	4.73034	5.58105	3.53616	4.16663	3.29539	4.11002	5.38586	4.73457	5.51879	2.42133	7.57275	2.9507	3.51701	3.68242	4.26459	2.73572	2.96306	6.52761	2.37736	4.64515	2.2614	2.49344	2.60023	3.53009	3.02312
1806	4.47515	4.73	5.58219	3.53552	4.15739	3.29631	4.10694	5.37902	4.71724	5.5194	2.42313	7.56585	2.94979	3.5148	3.68433	4.25357	2.7376	2.94694	6.54174	2.38325	4.64525	2.26488	2.4878	2.6053	3.52485	3.01066
1807	4.46355	4.72964	5.58328	3.53468	4.14806	3.29725	4.1037	5.3724	4.70025	5.52041	2.42478	7.5591	2.94879	3.5126	3.6859	4.24291	2.73948	2.93124	6.55576	2.389	4.64553	2.26853	2.48245	2.61069	3.51952	2.99853
1808	4.45198	4.72928	5.58433	3.53365	4.13867	3.29822	4.10026	5.36601	4.68359	5.52183	2.4263	7.55249	2.9477	3.51043	3.68716	4.2326	2.74135	2.91596	6.56965	2.39459	4.646	2.27235	2.47737	2.6164	3.5141	2.98674
1809	4.44044	4.72893	5.58533	3.53243	4.12921	3.2992	4.09664	5.35981	4.66727	5.52363	2.42768	7.54604	2.9465	3.50828	3.68811	4.22263	2.74321	2.9011	6.5834	2.40002	4.64666	2.27634	2.47258	2.62245	3.50857	2.97529
1810	4.42893	4.72857	5.58627	3.53103	4.11972	3.30021	4.09281	5.35379	4.65128	5.52582	2.42894	7.53972	2.94518	3.50615	3.68876	4.21298	2.74506	2.88667	6.59697	2.40528	4.64751	2.2805	2.46807	2.62885	3.50296	2.96419
1811	4.41746	4.72821	5.58715	3.52945	4.11019	3.30128	4.08876	5.34788	4.63562	5.52839	2.43008	7.53354	2.94376	3.50405	3.68911	4.20366	2.74688	2.87268	6.61036	2.41034	4.64855	2.28482	2.46386	2.6356	3.49727	2.95344
1812	4.40602	4.72786	5.58798	3.52767	4.10064	3.3024	4.08446	5.34207	4.62029	5.53132	2.43109	7.5275	2.94221	3.50197	3.68916	4.19463	2.74867	2.85912	6.62355	2.41519	4.64979	2.2893	2.45993	2.6427	3.49151	2.94303
1813	4.39463	4.72752	5.58874	3.52566	4.09108	3.30357	4.0799	5.33636	4.6053	5.53462	2.43199	7.52159	2.94053	3.49993	3.689	4.18591	2.75042	2.846	6.63651	2.41982	4.65123	2.29395	2.45629	2.65018	3.48568	2.93297
1814	4.38328	4.72718	5.58943	3.52343	4.08152	3.3048	4.07507	5.33073	4.59063	5.53828	2.43278	7.51581	2.93867	3.49791	3.68868	4.17746	2.75213	2.83331	6.64923	2.42421	4.65286	2.29875	2.45295	2.65804	3.47978	2.92325
1815	4.37197	4.72685	5.59005	3.52112	4.07199	3.30607	4.06995	5.32517	4.57628	5.54228	2.43355	7.51015	2.93663	3.49593	3.68821	4.16928	2.75379	2.82107	6.66169	2.42837	4.6547	2.30369	2.44989	2.66627	3.47379	2.91388
1816	4.36071	4.72652	5.59059	3.51877	4.0625	3.30737	4.0645	5.31967	4.56225	5.54661	2.43434	7.5046	2.93444	3.49398	3.6876	4.16136	2.75539	2.80927	6.67388	2.43236	4.65674	2.30879	2.44712	2.6749	3.4677	2.90485
1817	4.3495	4.72621	5.59105	3.5164	4.05307	3.30871	4.05873	5.31426	4.54855	5.55126	2.43513	7.49917	2.93211	3.49206	3.68683	4.15369	2.75693	2.79791	6.68576	2.43621	4.65899	2.31403	2.44464	2.68392	3.46149	2.89616
1818	4.33835	4.7259	5.59142	3.51398	4.04369	3.31004	4.05254	5.30898	4.53516	5.55622	2.43595	7.49384	2.92963	3.49017	3.68599	4.14624	2.7584	2.78699	6.69732	2.43993	4.66143	2.31941	2.44245	2.69334	3.45516	2.88781
1819	4.32724	4.72561	5.5917	3.51155	4.03439	3.31135	4.0459	5.30382	4.52209	5.56149	2.4368	7.48861	2.92701	3.48832	3.68516	4.13901	2.75982	2.7765	6.70854	2.44356	4.66408	2.32492	2.44055	2.70316	3.44874	2.87979
1820	4.31619	4.72534	5.59189	3.50909	4.02518	3.31267	4.03883	5.29878	4.50934	5.56703	2.43768	7.48348	2.92424	3.48649	3.68433	4.13198	2.76116	2.76645	6.7194	2.44717	4.66692	2.33056	2.43893	2.71338	3.44232	2.87209
1821	4.3052	4.72507	5.59198	3.50663	4.01606	3.31401	4.03137	5.29379	4.4969	5.57285	2.43861	7.47843	2.9213	3.4847	3.68349	4.12513	2.76243	2.75683	6.72988	2.45074	4.66997	2.33632	2.43759	2.72402	3.43593	2.86472
1822	4.29427	4.72482	5.59196	3.50418	4.00705	3.31535	4.02358	5.28878	4.48476	5.57893	2.43963	7.47346	2.91816	3.48294	3.68263	4.11847	2.7636	2.74764	6.73996	2.45431	4.67321	2.34219	2.43652	2.73506	3.42953	2.85766
1823	4.28341	4.72459	5.59185	3.50173	3.99815	3.31671	4.01547	5.28375	4.47293	5.58525	2.44076	7.46856	2.91492	3.48121	3.68178	4.11197	2.76469	2.73886	6.74962	2.45788	4.67665	2.34818	2.43574	2.74652	3.42306	2.85091
1824	4.2726	4.72438	5.59163	3.49931	3.98937	3.31806	4.00705	5.2787	4.46139	5.5918	2.44201	7.46373	2.91159	3.47951	3.68093	4.10563	2.76567	2.73049	6.75884	2.46144	4.68028	2.35427	2.43522	2.75839	3.4165	2.84447
1825	4.26186	4.72418	5.5913	3.49692	3.98073	3.31942	3.99832	5.27365	4.45013	5.59856	2.44337	7.45895	2.90823	3.47784	3.68009	4.09939	2.76654	2.72252	6.76762	2.46495	4.6841	2.36045	2.43497	2.77067	3.40983	2.83832
1826	4.25119	4.72401	5.59086	3.49456	3.97223	3.32078	3.98926	5.26859	4.43915	5.60552	2.44485	7.45422	2.90486	3.47619	3.67926	4.09314	2.76729	2.71494	6.77606	2.46842	4.6881	2.36673	2.43499	2.78337	3.40308	2.83245
1827	4.24059	4.72386	5.59031	3.49225	3.96389	3.32215	3.97987	5.26354	4.42846	5.61266	2.44647	7.44953	2.90147	3.47457	3.67844	4.08683	2.7679	2.70775	6.78417	2.47184	4.69229	2.37308	2.43526	2.79648	3.39626	2.82687
1828	4.23006	4.72373	5.58966	3.49	3.9557	3.3235	3.97017	5.2584	4.41804	5.61997	2.44823	7.44487	2.89795	3.47297	3.67766	4.08044	2.76836	2.70094	6.79192	2.47526	4.69666	2.37951	2.43579	2.81	3.38939	2.82155
1829	4.2196	4.72362	5.5889	3.48785	3.94767	3.32482	3.96017	5.25266	4.4079	5.62742	2.45013	7.44024	2.89428	3.47139	3.67693	4.07396	2.76867	2.6945	6.79931	2.47864	4.70119	2.386	2.43657	2.82393	3.3825	2.81649
1830	4.20921	4.72354	5.58804	3.4858	3.93983	3.3261	3.94988	5.24625	4.39803	5.63499	2.45218	7.43562	2.89042	3.46983	3.67624	4.06732	2.76883	2.68841	6.80632	2.48193	4.7059	2.39255	2.43759	2.83827	3.37559	2.81169
1831	4.19891	4.72348	5.58708	3.48386	3.93216	3.32735	3.9393	5.23921	4.38843	5.64268	2.45439	7.431	2.88637	3.46828	3.6756	4.06054	2.76885	2.68267	6.81291	2.48513	4.71076	2.39915	2.43885	2.853	3.36867	2.80712
1832	4.18868	4.72345	5.58601	3.48205	3.92468	3.32856	3.92849	5.23153	4.37909	5.65046	2.45675	7.42639	2.88212	3.46675	3.67503	4.05358	2.76873	2.67727	6.81902	2.48828	4.71579	2.40579	2.44034	2.86813	3.3617	2.80278
1833	4.17853	4.72344	5.58483	3.48037	3.9174	3.32973	3.91761	5.22319	4.37001	5.65832	2.45928	7.42177	2.87768	3.46523	3.67448	4.04647	2.76845	2.6722	6.82465	2.49139	4.72096	2.41246	2.44206	2.88366	3.35468	2.79865
1834	4.16845	4.72347	5.58354	3.47882	3.91033	3.33087	3.90666	5.21422	4.3612	5.66623	2.46198	7.41714	2.87305	3.46371	3.67398	4.0392	2.76804	2.66744	6.82976	2.49445	4.72627	2.41915	2.44399	2.89957	3.3476	2.79474
1835	4.15847	4.72353	5.58213	3.47742	3.90346	3.33198	3.89566	5.20462	4.35266	5.67417	2.46485	7.41248	2.86825	3.4622	3.67352	4.03172	2.76748	2.66299	6.83435	2.49748	4.73172	2.42585	2.44614	2.91586	3.34049	2.79101
1836	4.14856	4.72361	5.58058	3.47618	3.8968	3.33305	3.88462	5.19443	4.34428	5.68213	2.46789	7.40779	2.86329	3.46069	3.67309	4.02403	2.76667	2.65882	6.83839	2.50053	4.7373	2.43256	2.44849	2.93252	3.33334	2.78747
1837	4.13874	4.72373	5.57889	3.47512	3.89037	3.33408	3.87359	5.18365	4.33589	5.69009	2.47112	7.40306	2.85818	3.45917	3.67272	4.01614	2.76556	2.65493	6.84185	2.50364	4.743	2.43925	2.45104	2.94955	3.32617	2.7841
1838	4.12901	4.72388	5.57709	3.47424	3.88416	3.33508	3.86258	5.17243	4.32749	5.69802	2.47452	7.39829	2.85293	3.45765	3.6724	4.00808	2.76412	2.65131	6.84458	2.50681	4.74881	2.44594	2.45378	2.96694	3.31899	2.78088
1839	4.11936	4.72406	5.57517	3.47355	3.87818	3.336	3.85162	5.16082	4.31906	5.70591	2.47811	7.39345	2.84755	3.45611	3.67214	3.99976	2.7623	2.64793	6.84654	2.51004	4.75473	2.45259	2.4567	2.98467	3.3118	2.77781
1840	4.1098	4.72428	5.57313	3.47306	3.87244	3.33686	3.8407	5.1489	4.31054	5.71372	2.48189	7.38854	2.84205	3.45456	3.67194	3.99106	2.7601	2.64478	6.84772	2.51335	4.76073	2.45921	2.4598	3.00274	3.30461	2.77486
1841	4.10033	4.72453	5.57099	3.47277	3.86694	3.33769	3.82976	5.13669	4.30191	5.72131	2.48586	7.38351	2.83645	3.45299	3.6718	3.982	2.75752	2.64185	6.84808	2.51678	4.76683	2.46578	2.46306	3.02113	3.29743	2.77204
1842	4.09095	4.72482	5.56871	3.47269	3.86167	3.33852	3.81875	5.12424	4.2931	5.7285	2.49001	7.37834	2.83076	3.45139	3.67165	3.97254	2.75458	2.63913	6.84764	2.52032	4.773	2.47229	2.46649	3.03985	3.29027	2.76932
1843	4.08166	4.72515	5.56623	3.47283	3.85666	3.33934	3.80768	5.11157	4.28414	5.73528	2.49436	7.37302	2.82499	3.44977	3.67152	3.96266	2.7513	2.63658	6.84662	2.52399	4.77923	2.47873	2.47006	3.05887	3.28313	2.76668
1844	4.07247	4.72551	5.56356	3.47318	3.8519	3.34015	3.79655	5.0987	4.27504	5.74163	2.4989	7.36753	2.81918	3.44811	3.67139	3.95234	2.74768	2.63414	6.84504	2.52779	4.78552	2.4851	2.47377	3.07818	3.27602	2.7641
1845	4.06336	4.72592	5.56068	3.47376	3.84738	3.34088	3.78537	5.08564	4.26578	5.74754	2.50363	7.36187	2.81333	3.44641	3.67128	3.94159	2.74373	2.6318	6.84289	2.53171	4.79185	2.49137	2.47762	3.09777	3.26894	2.76156
1846	4.05436	4.72636	5.55762	3.47456	3.84313	3.34154	3.77416	5.07243	4.25635	5.75297	2.50855	7.35603	2.80747	3.44467	3.67119	3.93045	2.73946	2.62956	6.84015	2.53577	4.79822	2.49754	2.48159	3.11763	3.26191	2.75904
1847	4.04544	4.72684	5.5544	3.4756	3.83913	3.34212	3.76293	5.05908	4.24677	5.75793	2.51367	7.35017	2.80162	3.44288	3.67113	3.91894	2.7349	2.6274	6.83679	2.53997	4.80461	2.5036	2.48568	3.13774	3.25492	2.75653
1848	4.03663	4.72736	5.55102	3.47688	3.83539	3.34263	3.75167	5.04563	4.23699	5.76239	2.51898	7.34427	2.79578	3.44104	3.6711	3.90706	2.73006	2.6253	6.83281	2.54431	4.811	2.50954	2.48987	3.15808	3.24799	2.75402
1849	4.02791	4.72793	5.5475	3.47841	3.83191	3.34307	3.74041	5.03209	4.22692	5.76634	2.52448	7.33831	2.78997	3.43914	3.67111	3.89483	2.72495	2.62326	6.82822	2.54879	4.8174	2.51534	2.49416	3.17865	3.24113	2.75149
1850	4.01929	4.72853	5.54383	3.48018	3.8287	3.34345	3.72915	5.01855	4.21657	5.76975	2.53017	7.33228	2.7842	3.43718	3.67116	3.88228	2.71959	2.62126	6.82302	2.55342	4.82378	2.52099	2.49854	3.19943	3.23433	2.74897
1851	4.01076	4.72918	5.54002	3.4822	3.82575	3.34378	3.71789	5.00502	4.20596	5.77261	2.53604	7.326	2.77848	3.43514	3.67125	3.86946	2.71399	2.6193	6.81722	2.55819	4.83014	2.5265	2.50301	3.22039	3.22761	2.74641
1852	4.00234	4.72988	5.53605	3.48448	3.82306	3.34405	3.70665	4.99152	4.19508	5.77492	2.54211	7.31935	2.77282	3.43303	3.6714	3.85643	2.70813	2.61737	6.81082	2.56311	4.83646	2.53183	2.50754	3.24153	3.22096	2.74379
1853	3.99401	4.73061	5.53191	3.48701	3.82063	3.34427	3.69544	4.97808	4.18394	5.77681	2.54835	7.31232	2.76723	3.43087	3.6716	3.84319	2.70201	2.61545	6.80383	2.56818	4.84272	2.53698	2.51213	3.26283	3.21441	2.7411
1854	3.98578	4.73139	5.5276	3.48981	3.81847	3.34445	3.68429	4.96472	4.17248	5.77823	2.55478	7.30492	2.76171	3.42875	3.67185	3.82976	2.69564	2.61353	6.79628	2.57341	4.84893	2.54195	2.51671	3.28426	3.20795	2.73835
1855	3.97766	4.73222	5.52313	3.49286	3.81658	3.34459	3.67323	4.95146	4.1607	5.77907	2.56138	7.29714	2.75628	3.42665	3.67217	3.81617	2.68901	2.6116	6.78821	2.57879	4.85505	2.54669	2.52122	3.30581	3.20158	2.73556
1856	3.96963	4.73309	5.51849	3.49618	3.81494	3.34468	3.66226	4.93831	4.14863	5.77932	2.56816	7.28896	2.75093	3.4246	3.67255	3.80244	2.68215	2.60963	6.77964	2.58432	4.86108	2.55118	2.52559	3.32747	3.19532	2.73274
1857	3.96171	4.734	5.51373	3.49976	3.81357	3.34475	3.6514	4.92531	4.13629	5.77896	2.5751	7.28041	2.7457	3.42256	3.673	3.78857	2.67506	2.60763	6.77058	2.59	4.86701	2.5554	2.52983	3.3492	3.18916	2.72989
1858	3.95388	4.73497	5.50881	3.5036	3.81246	3.34478	3.64065	4.91247	4.12371	5.77803	2.58221	7.27125	2.74057	3.42054	3.67352	3.77456	2.66774	2.60556	6.76105	2.59584	4.87282	2.55935	2.53391	3.371	3.18312	2.72697
1859	3.94616	4.73597	5.50375	3.50771	3.81161	3.34479	3.63002	4.8998	4.1109	5.77655	2.58948	7.26117	2.73555	3.41854	3.67412	3.76044	2.66021	2.60341	6.75115	2.60183	4.87849	2.56303	2.53784	3.39283	3.1772	2.72396
1860	3.93854	4.73703	5.4985	3.51209	3.81101	3.34477	3.61952	4.88733	4.09784	5.77449	2.59691	7.25021	2.73066	3.41655	3.67478	3.74622	2.65247	2.60114	6.74097	2.60797	4.88402	2.56641	2.54159	3.41469	3.17141	2.72083
1861	3.93102	4.73813	5.49306	3.51673	3.81067	3.34473	3.60914	4.87508	4.08448	5.77184	2.60449	7.23836	2.7259	3.41455	3.67553	3.7319	2.64455	2.59875	6.73052	2.61426	4.88939	2.56948	2.54516	3.43655	3.16574	2.71756
1862	3.9236	4.73928	5.48742	3.52164	3.81058	3.34467	3.59891	4.86307	4.07084	5.76861	2.61221	7.22562	2.72128	3.41255	3.67635	3.71753	2.63644	2.59624	6.71983	2.62071	4.89458	2.57223	2.54854	3.45838	3.1602	2.71414
1863	3.91629	4.74048	5.48159	3.52681	3.81074	3.34461	3.58883	4.8513	4.05693	5.76481	2.62007	7.21199	2.71681	3.4105	3.67725	3.70317	2.62815	2.5936	6.70889	2.6273	4.89958	2.57466	2.55171	3.48017	3.1548	2.71061
1864	3.90907	4.74173	5.47557	3.53225	3.81115	3.34452	3.57889	4.8398	4.04274	5.76042	2.62807	7.19753	2.71248	3.40833	3.67823	3.68885	2.61969	2.59082	6.69773	2.63405	4.90438	2.57675	2.55466	3.50189	3.14954	2.70699
1865	3.90196	4.74302	5.4694	3.53795	3.8118	3.34444	3.56912	4.82859	4.02829	5.75545	2.63619	7.18234	2.70831	3.40601	3.6793	3.67458	2.61108	2.58794	6.68636	2.64093	4.90895	2.57856	2.55739	3.52353	3.14443	2.70328
1866	3.89495	4.74437	5.46308	3.5439	3.81269	3.34435	3.55952	4.81768	4.01362	5.74994	2.64443	7.16644	2.70431	3.40356	3.68045	3.66038	2.60232	2.58494	6.67479	2.64796	4.91329	2.58012	2.55989	3.54505	3.13947	2.69942
1867	3.88805	4.74576	5.45661	3.55012	3.81381	3.34426	3.55008	4.80708	3.99881	5.74388	2.65278	7.14987	2.70046	3.40097	3.68167	3.64625	2.59341	2.58182	6.66303	2.65513	4.91739	2.58146	2.56215	3.56644	3.13466	2.6954
1868	3.88124	4.7472	5.45	3.55659	3.81516	3.34419	3.54083	4.79681	3.98389	5.73729	2.66124	7.13269	2.69679	3.39824	3.68299	3.63221	2.58437	2.57855	6.65109	2.66243	4.92121	2.58251	2.56416	3.58767	3.13	2.69119
1869	3.87453	4.74869	5.44324	3.56331	3.81674	3.34412	3.53175	4.78688	3.96885	5.73022	2.66979	7.115	2.6933	3.39539	3.68438	3.61825	2.5752	2.57514	6.63899	2.66987	4.92477	2.58321	2.56596	3.60872	3.12551	2.6868
1870	3.86793	4.75022	5.43633	3.57029	3.81854	3.34407	3.52287	4.77731	3.95371	5.72278	2.67843	7.09683	2.68999	3.39247	3.68586	3.6044	2.56592	2.57159	6.62675	2.67743	4.92802	2.58351	2.56759	3.62957	3.12118	2.68222
1871	3.86143	4.75181	5.42927	3.5775	3.82056	3.34403	3.51418	4.7681	3.93847	5.71507	2.68715	7.07818	2.68686	3.38945	3.68741	3.59065	2.55652	2.56793	6.61436	2.68512	4.93097	2.58348	2.56902	3.65018	3.11701	2.67743
1872	3.85502	4.75344	5.42207	3.58496	3.82279	3.34401	3.50569	4.75927	3.92315	5.70709	2.69594	7.05903	2.68392	3.38636	3.68905	3.57703	2.54703	2.56423	6.60185	2.69293	4.9336	2.58316	2.57022	3.67055	3.11301	2.67242
1873	3.84872	4.75512	5.41472	3.59266	3.82522	3.34401	3.4974	4.75084	3.90776	5.69886	2.70479	7.03941	2.68117	3.38317	3.69077	3.56353	2.53744	2.56052	6.58922	2.70086	4.93589	2.58255	2.5712	3.69063	3.10919	2.66723
1874	3.84252	4.75685	5.40723	3.60059	3.82785	3.34404	3.48932	4.7428	3.89231	5.69037	2.7137	7.01933	2.67861	3.37988	3.69256	3.55016	2.52778	2.55684	6.57649	2.70889	4.93782	2.58169	2.57191	3.71041	3.10553	2.66195
1875	3.83641	4.75863	5.3996	3.60874	3.83068	3.34409	3.48145	4.73517	3.87682	5.68172	2.72265	6.9988	2.67625	3.37644	3.69443	3.53693	2.51804	2.55326	6.56367	2.71703	4.9393	2.58058	2.57234	3.72987	3.10205	2.65659
1876	3.83041	4.76046	5.39183	3.61712	3.83369	3.34417	3.4738	4.72796	3.86134	5.67299	2.73164	6.97784	2.67409	3.37284	3.69637	3.52385	2.50824	2.5499	6.55077	2.72527	4.9403	2.5792	2.57249	3.74898	3.09875	2.65116
1877	3.8245	4.76233	5.38393	3.62572	3.83688	3.34427	3.46637	4.72118	3.84589	5.66419	2.74065	6.9565	2.67213	3.36908	3.69838	3.51093	2.49842	2.54676	6.5378	2.7336	4.94079	2.57755	2.57235	3.76771	3.09563	2.64563
1878	3.81869	4.76425	5.37591	3.63452	3.84025	3.34441	3.45916	4.71483	3.83047	5.65534	2.74967	6.93481	2.67038	3.36517	3.70045	3.49817	2.48858	2.54379	6.52477	2.74201	4.94077	2.57562	2.57194	3.78605	3.09269	2.64002
1879	3.81298	4.76622	5.36776	3.64353	3.84379	3.34458	3.45218	4.70892	3.8151	5.64645	2.7587	6.91279	2.66882	3.36116	3.7026	3.48557	2.47875	2.54093	6.5117	2.75051	4.94023	2.57343	2.57124	3.80396	3.08993	2.63433
1880	3.80736	4.76823	5.35949	3.65273	3.84748	3.34479	3.44543	4.70346	3.79979	5.63752	2.76772	6.89046	2.66747	3.35712	3.7048	3.47315	2.46892	2.53822	6.4986	2.75907	4.93919	2.57102	2.57025	3.82143	3.08736	2.62858
1881	3.80183	4.77029	5.35112	3.66213	3.85133	3.34503	3.43892	4.69844	3.78455	5.62857	2.77673	6.86782	2.66633	3.35302	3.70706	3.4609	2.45911	2.53565	6.48547	2.7677	4.93765	2.5684	2.56897	3.83848	3.08497	2.62284
1882	3.79641	4.7724	5.34263	3.67171	3.85532	3.3453	3.43264	4.69389	3.76939	5.6196	2.78571	6.84489	2.66539	3.34882	3.70937	3.44884	2.44932	2.53319	6.47233	2.77639	4.9356	2.56557	2.56743	3.85508	3.08277	2.61718
1883	3.79107	4.77455	5.33404	3.68146	3.85945	3.34561	3.42659	4.68979	3.75433	5.61064	2.79468	6.8217	2.66465	3.34449	3.71174	3.43697	2.43956	2.5308	6.4592	2.78512	4.933	2.56255	2.56564	3.87121	3.08075	2.61161
1884	3.78583	4.77674	5.32534	3.69138	3.86372	3.34597	3.42079	4.68615	3.73937	5.60168	2.80364	6.79825	2.66412	3.34003	3.71415	3.42529	2.42983	2.52846	6.44606	2.79389	4.92984	2.55933	2.56369	3.88683	3.07892	2.60613
1885	3.78068	4.77898	5.31651	3.70146	3.86811	3.34635	3.41523	4.68298	3.72453	5.59274	2.81257	6.77455	2.6638	3.33544	3.7166	3.41381	2.42014	2.52622	6.43295	2.8027	4.92624	2.55593	2.56164	3.90194	3.07728	2.60069
1886	3.77562	4.78127	5.30756	3.71168	3.87263	3.34678	3.40991	4.68027	3.70981	5.58384	2.82146	6.75063	2.66367	3.33075	3.71908	3.40253	2.4105	2.52417	6.41987	2.81153	4.92222	2.55235	2.55959	3.9165	3.07582	2.59522
1887	3.77065	4.7836	5.2985	3.72205	3.87727	3.34725	3.40484	4.67803	3.69523	5.57497	2.8303	6.72652	2.66375	3.32595	3.7216	3.39145	2.40092	2.52231	6.40682	2.82037	4.91777	2.54859	2.55757	3.93049	3.07455	2.58974
1888	3.76576	4.78596	5.28931	3.73255	3.88202	3.34776	3.40001	4.67626	3.6808	5.56615	2.83909	6.70221	2.66403	3.32107	3.72415	3.38058	2.3914	2.52066	6.39381	2.82922	4.91287	2.54467	2.55556	3.94394	3.07347	2.58425
[truncated: 112 more rows]

## Sheet: varNerep2_Peren
Distance point*	OAR1	OAR2	OAR3	OAR4	OAR5	OAR6	OAR7	OAR8	OAR9	OAR10	OAR11	OAR12	OAR13	OAR14	OAR15	OAR16	OAR17	OAR18	OAR19	OAR20	OAR21	OAR22	OAR23	OAR24	OAR25	OAR26
[truncated: 2,000 more rows]

[truncated: 12 more sheets: varNerep2_Coop, varNerep2_CompRCPT, varNerep2_Comprcp2, varNerep2_CompRCP, varNerep1_Texel, varNerep1_Rom, varNerep1_Peren, varNerep1_Coop, varNerep1_CompRCPT, varNerep1_Comprcp2, varNerep1_CompRCP, varNerep2_Texel]
