# Supplementary material for: Estimation of linkage disequilibrium and effective population size in New Zealand sheep using three different methods to create genetic maps
Source: BMC Genet. 2017 Jul 21;18:68. doi: 10.1186/s12863-017-0534-2 (PMC5521107; doi:10.1186/s12863-017-0534-2)
Supplement: Supplementary file 11 — Mean and variance N e estimated for each chromosome and for 2000 genetic distance points evenly distributed between 0.05 and 50 cM (100 and 1 generations in the past, respectively). The spreadsheets for the mean Ne were coded as: meanNerep1_CompRCPT.xlsx, where 1 indicates method 1 and “CompRCPT” indicates the breed group. The spreadsheets for the Ne variances were coded as: “varNerep1_CompRCPT.xlsx”, for example. (ZIP 24908 kb) [file 12863_2017_534_MOESM11_ESM.zip › Additional_file_12.xlsx]

## Sheet: meanNerep3_Rom
Distance point*	OAR1	OAR2	OAR3	OAR4	OAR5	OAR6	OAR7	OAR8	OAR9	OAR10	OAR11	OAR12	OAR13	OAR14	OAR15	OAR16	OAR17	OAR18	OAR19	OAR20	OAR21	OAR22	OAR23	OAR24	OAR25	OAR26
1	894.605	751.68	755.641	588.131	524.85	573.858	542.142	582.064	563.522	505.928	421.087	492.126	448.679	503.8	460.62	477.14	529.886	515.643	512.84	582.899	497.698	465.623	461.866	454.638	405.503	525.897
2	854.319	718.173	722.086	563.112	502.811	549.614	519.551	557.857	540.1	485.313	404.187	472.138	430.128	483.154	441.689	458.74	508.174	494.666	492.441	560.335	478.451	447.748	443.673	436.971	389.801	504.909
3	817.669	687.693	691.563	540.366	482.776	527.573	499.018	535.856	518.814	466.584	388.836	453.978	413.27	464.394	424.486	442.043	488.444	475.607	473.915	539.858	460.983	431.528	427.155	420.936	375.55	485.847
4	784.185	659.849	663.68	519.598	464.487	507.452	480.277	515.777	499.386	449.496	374.835	437.411	397.886	447.276	408.789	426.829	470.441	458.22	457.022	521.198	445.064	416.748	412.095	406.322	362.561	468.463
5	753.475	634.313	638.11	500.564	447.729	489.012	463.107	497.381	481.587	433.845	362.017	422.24	383.792	431.597	394.411	412.914	453.951	442.296	441.559	504.13	430.502	403.23	398.313	392.953	350.68	452.547
6	725.209	610.812	614.578	483.056	432.317	472.053	447.319	480.467	465.222	419.461	350.242	408.299	370.835	417.185	381.194	400.144	438.793	427.661	427.356	488.465	417.136	390.824	385.657	380.681	339.773	437.926
7	699.107	589.112	592.85	466.901	418.099	456.405	432.757	464.867	450.128	406.199	339.388	395.446	358.885	403.896	369.006	388.389	424.814	414.169	414.269	474.042	404.829	379.403	373.999	369.381	329.73	424.451
8	674.929	569.014	572.727	451.948	404.943	441.925	419.285	450.435	436.164	393.935	329.357	383.562	347.831	391.605	357.734	377.536	411.886	401.692	402.175	460.725	393.464	368.858	363.228	358.945	320.456	411.995
9	652.472	550.347	554.038	438.071	392.736	428.487	406.786	437.047	423.211	382.563	320.059	372.544	337.578	380.207	347.28	367.49	399.896	390.124	390.968	448.396	382.942	359.096	353.25	349.282	311.868	400.451
10	631.557	532.966	536.636	425.158	381.38	415.986	395.162	424.596	411.163	371.992	311.42	362.303	328.043	369.61	337.56	358.168	388.747	379.371	380.557	436.955	373.175	350.036	343.983	340.313	303.897	389.725
11	612.033	516.741	520.393	413.114	370.791	404.327	384.325	412.99	399.933	362.141	303.374	352.762	319.156	359.735	328.501	349.498	378.357	369.351	370.864	426.312	364.089	341.61	335.358	331.968	296.481	379.735
12	593.765	501.563	505.198	401.856	360.896	393.43	374.2	402.146	389.441	352.942	295.865	343.854	310.854	350.511	320.041	341.418	368.652	359.996	361.82	416.392	355.618	333.756	327.313	324.188	289.567	370.411
13	576.637	487.333	490.953	391.31	351.629	383.224	364.721	391.994	379.618	344.335	288.842	335.52	303.082	341.879	312.123	333.874	359.569	351.242	353.363	407.127	347.705	326.421	319.794	316.921	283.108	361.69
14	560.545	473.965	477.573	381.412	342.934	373.646	355.828	382.471	370.404	336.265	282.262	327.708	295.793	333.785	304.698	326.816	351.052	343.035	345.442	398.458	340.3	319.557	312.753	310.12	277.064	353.519
15	545.398	461.384	464.98	372.105	334.76	364.642	347.472	373.523	361.745	328.685	276.087	320.373	288.945	326.182	297.723	320.203	343.05	335.329	338.009	390.333	333.358	313.124	306.148	303.745	271.397	345.848
16	531.116	449.524	453.109	363.339	327.065	356.163	339.605	365.101	353.595	321.555	270.281	313.474	282.5	319.029	291.16	313.996	335.52	328.079	331.023	382.706	326.839	307.085	299.943	297.759	266.077	338.636
17	517.627	438.323	441.899	355.069	319.807	348.165	332.188	357.161	345.912	314.836	264.814	306.974	276.424	312.287	284.975	308.162	328.423	321.248	324.447	375.536	320.709	301.407	294.105	292.13	261.074	331.844
18	504.867	427.73	431.298	347.255	312.952	340.609	325.185	349.663	338.657	308.496	259.659	300.843	270.688	305.924	279.138	302.672	321.724	314.803	318.248	368.786	314.936	296.062	288.603	286.829	256.362	325.438
19	492.779	417.696	421.256	339.862	306.468	333.461	318.563	342.575	331.797	302.504	254.792	295.05	265.265	299.91	273.62	297.498	315.392	308.714	312.396	362.422	309.492	291.025	283.412	281.831	251.92	319.388
20	481.312	408.178	411.733	332.856	300.326	326.69	312.293	335.864	325.303	296.835	250.19	289.571	260.132	294.219	268.399	292.615	309.399	302.952	306.865	356.417	304.352	286.274	278.508	277.113	247.725	313.667
21	470.419	399.139	402.688	326.211	294.502	320.268	306.348	329.502	319.146	291.464	245.834	284.382	255.267	288.826	263.451	288.004	303.719	297.495	301.631	350.741	299.493	281.788	273.87	272.654	243.76	308.25
22	460.058	390.543	394.087	319.898	288.972	314.168	300.706	323.464	313.303	286.37	241.707	279.461	250.65	283.71	258.758	283.643	298.33	292.319	296.672	345.373	294.898	277.552	269.478	268.434	240.009	303.114
23	450.192	382.358	385.898	313.895	283.715	308.369	295.344	317.727	307.75	281.532	237.791	274.79	246.263	278.851	254.3	279.515	293.21	287.404	291.969	340.29	290.55	273.548	265.314	264.438	236.456	298.241
24	440.786	374.557	378.094	308.18	278.713	302.85	290.244	312.27	302.469	276.933	234.073	270.352	242.092	274.231	250.062	275.604	288.342	282.734	287.504	335.473	286.435	269.76	261.364	260.648	233.089	293.613
25	431.809	367.112	370.647	302.734	273.948	297.59	285.387	307.074	297.44	272.558	230.538	266.13	238.121	269.835	246.028	271.896	283.708	278.29	283.26	330.905	282.536	266.175	257.612	257.053	229.898	289.215
26	423.233	360.002	363.534	297.539	269.404	292.575	280.757	302.122	292.647	268.39	227.176	262.111	234.336	265.646	242.186	268.378	279.293	274.058	279.225	326.572	278.841	262.78	254.045	253.637	226.871	285.034
27	415.03	353.203	356.734	292.578	265.067	287.787	276.341	297.399	288.074	264.417	223.974	258.282	230.727	261.653	238.523	265.039	275.082	270.025	275.382	322.46	275.335	259.561	250.652	250.391	223.998	281.056
28	407.179	346.696	350.226	287.837	260.924	283.211	272.123	292.889	283.708	260.626	220.923	254.629	227.281	257.842	235.027	261.868	271.063	266.177	271.722	318.556	272.009	256.51	247.422	247.304	221.271	277.269
29	399.657	340.462	343.992	283.302	256.963	278.836	268.093	288.579	279.536	257.006	218.013	251.144	223.989	254.202	231.688	258.855	267.223	262.504	268.231	314.848	268.85	253.615	244.347	244.367	218.679	273.662
30	392.443	334.486	338.016	278.96	253.173	274.649	264.238	284.458	275.546	253.546	215.236	247.814	220.841	250.723	228.497	255.993	263.553	258.994	264.9	311.325	265.849	250.868	241.416	241.572	216.217	270.223
31	385.52	328.752	332.282	274.801	249.544	270.638	260.548	280.514	271.727	250.238	212.584	244.631	217.829	247.395	225.445	253.273	260.042	255.638	261.722	307.977	262.998	248.26	238.623	238.914	213.875	266.942
32	378.87	323.246	326.777	270.813	246.066	266.793	257.013	276.737	268.069	247.071	210.049	241.587	214.945	244.209	222.524	250.688	256.681	252.426	258.687	304.795	260.287	245.784	235.959	236.383	211.647	263.812
33	372.478	317.954	321.486	266.987	242.731	263.105	253.625	273.116	264.564	244.038	207.625	238.674	212.181	241.157	219.726	248.23	253.462	249.352	255.789	301.768	257.71	243.432	233.419	233.973	209.527	260.822
34	366.328	312.864	316.398	263.313	239.53	259.565	250.376	269.645	261.201	241.134	205.306	235.883	209.531	238.232	217.044	245.894	250.379	246.406	253.021	298.889	255.258	241.198	230.996	231.679	207.509	257.967
35	360.409	307.966	311.502	259.783	236.457	256.164	247.257	266.313	257.974	238.351	203.085	233.209	206.988	235.426	214.473	243.672	247.423	243.583	250.376	296.15	252.926	239.075	228.684	229.493	205.589	255.238
36	354.707	303.248	306.787	256.39	233.503	252.896	244.262	263.114	254.876	235.684	200.958	230.646	204.547	232.733	212.005	241.559	244.59	240.876	247.849	293.544	250.708	237.059	226.477	227.411	203.76	252.628
37	349.21	298.702	302.243	253.126	230.664	249.753	241.384	260.041	251.898	233.127	198.92	228.187	202.202	230.148	209.636	239.549	241.872	238.28	245.433	291.065	248.598	235.143	224.37	225.428	202.018	250.133
38	343.908	294.318	297.862	249.984	227.933	246.729	238.617	257.087	249.036	230.675	196.966	225.827	199.948	227.666	207.36	237.638	239.264	235.79	243.123	288.706	246.59	233.324	222.357	223.538	200.36	247.745
39	338.791	290.088	293.636	246.958	225.304	243.817	235.955	254.246	246.282	228.322	195.093	223.563	197.78	225.281	205.173	235.821	236.76	233.401	240.914	286.462	244.68	231.596	220.435	221.737	198.781	245.461
40	333.85	286.004	289.555	244.042	222.772	241.011	233.393	251.512	243.632	226.064	193.296	221.389	195.695	222.989	203.07	234.093	234.354	231.108	238.8	284.327	242.863	229.955	218.599	220.02	197.277	243.274
41	329.075	282.059	285.614	241.231	220.333	238.308	230.926	248.879	241.081	223.896	191.573	219.301	193.688	220.786	201.046	232.451	232.043	228.906	236.778	282.296	241.135	228.397	216.845	218.385	195.845	241.18
42	324.459	278.246	281.805	238.52	217.981	235.701	228.549	246.344	238.623	221.813	189.92	217.296	191.754	218.669	199.099	230.89	229.822	226.791	234.843	280.365	239.493	226.92	215.169	216.827	194.482	239.175
43	319.993	274.559	278.122	235.904	215.713	233.185	226.258	243.901	236.254	219.813	188.335	215.37	189.892	216.634	197.225	229.408	227.686	224.76	232.991	278.53	237.932	225.518	213.568	215.343	193.185	237.255
44	315.672	270.991	274.559	233.378	213.525	230.758	224.049	241.547	233.97	217.891	186.814	213.519	188.097	214.676	195.42	228.001	225.632	222.808	231.219	276.786	236.449	224.189	212.039	213.93	191.951	235.416
45	311.487	267.538	271.11	230.938	211.413	228.413	221.919	239.275	231.767	216.043	185.355	211.741	186.366	212.792	193.682	226.666	223.656	220.931	229.523	275.13	235.041	222.931	210.578	212.585	190.777	233.654
46	307.433	264.194	267.771	228.581	209.373	226.149	219.862	237.084	229.642	214.267	183.956	210.032	184.697	210.98	192.008	225.4	221.755	219.127	227.899	273.558	233.704	221.74	209.182	211.305	189.661	231.967
47	303.504	260.953	264.535	226.302	207.403	223.96	217.877	234.97	227.592	212.559	182.614	208.389	183.086	209.236	190.395	224.2	219.925	217.393	226.346	272.068	232.437	220.613	207.85	210.088	188.601	230.351
48	299.694	257.812	261.399	224.098	205.498	221.844	215.96	232.928	225.613	210.917	181.326	206.81	181.532	207.556	188.841	223.064	218.163	215.725	224.859	270.655	231.236	219.548	206.578	208.93	187.594	228.803
49	295.998	254.766	258.359	221.966	203.657	219.798	214.108	230.956	223.704	209.337	180.09	205.293	180.033	205.94	187.344	221.99	216.467	214.121	223.437	269.316	230.099	218.544	205.364	207.83	186.638	227.32
50	292.412	251.81	255.409	219.902	201.877	217.818	212.318	229.051	221.861	207.818	178.905	203.834	178.585	204.383	185.901	220.975	214.833	212.578	222.077	268.051	229.023	217.597	204.206	206.786	185.732	225.9
51	288.929	248.942	252.547	217.904	200.154	215.901	210.588	227.21	220.082	206.356	177.768	202.431	177.189	202.884	184.51	220.017	213.26	211.094	220.777	266.854	228.007	216.705	203.101	205.796	184.874	224.541
52	285.547	246.157	249.768	215.97	198.487	214.046	208.916	225.43	218.365	204.95	176.678	201.082	175.841	201.439	183.17	219.115	211.744	209.666	219.533	265.726	227.049	215.868	202.049	204.857	184.062	223.239
53	282.261	243.452	247.069	214.096	196.874	212.25	207.299	223.711	216.707	203.598	175.633	199.786	174.541	200.048	181.878	218.266	210.284	208.292	218.345	264.662	226.145	215.082	201.046	203.968	183.294	221.994
54	279.066	240.823	244.446	212.279	195.312	210.51	205.736	222.051	215.105	202.297	174.63	198.539	173.286	198.708	180.632	217.469	208.878	206.971	217.211	263.661	225.295	214.345	200.092	203.128	182.569	220.802
55	275.96	238.268	241.898	210.519	193.8	208.824	204.225	220.446	213.558	201.046	173.669	197.341	172.074	197.418	179.432	216.722	207.523	205.7	216.127	262.721	224.497	213.658	199.184	202.334	181.886	219.663
56	272.938	235.784	239.42	208.812	192.335	207.191	202.764	218.897	212.064	199.842	172.749	196.19	170.905	196.174	178.274	216.023	206.218	204.478	215.093	261.839	223.749	213.016	198.321	201.585	181.243	218.573
57	269.998	233.368	237.01	207.156	190.918	205.608	201.352	217.399	210.621	198.684	171.867	195.083	169.776	194.976	177.158	215.372	204.96	203.302	214.107	261.015	223.05	212.42	197.502	200.88	180.639	217.532
58	267.136	231.016	234.666	205.549	189.545	204.073	199.986	215.952	209.227	197.571	171.022	194.02	168.686	193.822	176.082	214.767	203.748	202.171	213.168	260.247	222.398	211.868	196.725	200.218	180.072	216.538
59	264.349	228.728	232.384	203.99	188.216	202.586	198.665	214.554	207.879	196.5	170.214	192.998	167.634	192.711	175.045	214.206	202.581	201.084	212.273	259.533	221.793	211.356	195.988	199.596	179.543	215.589
60	261.635	226.499	230.163	202.477	186.929	201.144	197.388	213.202	206.578	195.471	169.441	192.017	166.618	191.641	174.045	213.688	201.457	200.04	211.422	258.871	221.231	210.885	195.292	199.015	179.049	214.684
61	258.99	224.329	228	201.008	185.682	199.746	196.154	211.896	205.32	194.482	168.702	191.075	165.637	190.61	173.082	213.212	200.374	199.035	210.613	258.26	220.713	210.452	194.633	198.473	178.589	213.821
62	256.412	222.215	225.893	199.581	184.475	198.391	194.96	210.634	204.104	193.532	167.995	190.171	164.69	189.617	172.153	212.778	199.332	198.071	209.845	257.699	220.238	210.056	194.012	197.968	178.163	212.999
63	253.9	220.155	223.84	198.194	183.305	197.077	193.806	209.414	202.93	192.62	167.321	189.304	163.776	188.662	171.258	212.384	198.328	197.144	209.116	257.186	219.803	209.697	193.428	197.5	177.77	212.217
64	251.449	218.146	221.839	196.848	182.172	195.803	192.689	208.234	201.795	191.743	166.677	188.473	162.894	187.743	170.395	212.029	197.361	196.254	208.426	256.721	219.409	209.372	192.878	197.068	177.408	211.473
65	249.058	216.188	219.888	195.539	181.075	194.568	191.61	207.095	200.698	190.902	166.063	187.675	162.042	186.858	169.565	211.712	196.431	195.4	207.774	256.302	219.054	209.081	192.363	196.67	177.076	210.767
66	246.726	214.278	217.986	194.267	180.011	193.371	190.566	205.993	199.639	190.095	165.479	186.912	161.22	186.007	168.764	211.432	195.536	194.581	207.158	255.928	218.737	208.824	191.881	196.307	176.775	210.097
67	244.45	212.415	216.131	193.03	178.981	192.209	189.557	204.929	198.615	189.322	164.923	186.18	160.426	185.189	167.994	211.19	194.675	193.796	206.577	255.598	218.458	208.599	191.432	195.978	176.501	209.463
68	242.227	210.597	214.32	191.828	177.983	191.082	188.581	203.901	197.626	188.58	164.395	185.481	159.661	184.403	167.252	210.983	193.848	193.043	206.031	255.31	218.213	208.406	191.015	195.68	176.254	208.863
69	240.057	208.822	212.554	190.659	177.015	189.989	187.638	202.907	196.672	187.87	163.893	184.812	158.922	183.647	166.539	210.811	193.052	192.322	205.519	255.065	218.002	208.245	190.628	195.415	176.033	208.296
70	237.937	207.09	210.829	189.522	176.078	188.929	186.726	201.948	195.75	187.191	163.418	184.173	158.21	182.922	165.853	210.673	192.288	191.633	205.039	254.86	217.822	208.114	190.272	195.181	175.837	207.761
71	235.866	205.398	209.146	188.417	175.17	187.901	185.845	201.021	194.859	186.54	162.968	183.563	157.523	182.225	165.193	210.569	191.553	190.973	204.592	254.695	217.673	208.015	189.946	194.977	175.666	207.257
72	233.843	203.746	207.501	187.343	174.29	186.903	184.993	200.126	194	185.919	162.543	182.981	156.861	181.557	164.558	210.498	190.849	190.343	204.176	254.566	217.553	207.945	189.649	194.803	175.517	206.783
73	231.865	202.132	205.895	186.298	173.437	185.935	184.17	199.262	193.171	185.326	162.142	182.427	156.224	180.916	163.949	210.459	190.173	189.741	203.791	254.471	217.462	207.905	189.38	194.658	175.391	206.338
74	229.931	200.554	204.326	185.282	172.612	184.997	183.375	198.428	192.371	184.76	161.765	181.9	155.609	180.302	163.364	210.451	189.524	189.167	203.435	254.409	217.398	207.895	189.139	194.541	175.288	205.92
75	228.04	199.013	202.793	184.295	171.812	184.086	182.608	197.623	191.599	184.221	161.411	181.399	155.018	179.715	162.803	210.472	188.903	188.62	203.109	254.379	217.363	207.913	188.925	194.452	175.207	205.529
76	226.191	197.506	201.294	183.336	171.037	183.203	181.866	196.847	190.855	183.707	161.08	180.923	154.448	179.152	162.265	210.522	188.309	188.1	202.811	254.379	217.356	207.961	188.737	194.389	175.147	205.164
77	224.381	196.032	199.829	182.403	170.287	182.347	181.151	196.098	190.138	183.22	160.771	180.473	153.9	178.615	161.749	210.599	187.74	187.605	202.542	254.41	217.375	208.037	188.575	194.352	175.109	204.824
78	222.611	194.591	198.396	181.496	169.56	181.516	180.461	195.377	189.447	182.756	160.484	180.047	153.374	178.102	161.256	210.702	187.196	187.136	202.3	254.471	217.421	208.141	188.437	194.34	175.092	204.509
79	220.878	193.182	196.995	180.615	168.857	180.71	179.795	194.682	188.782	182.318	160.218	179.645	152.868	177.612	160.783	210.831	186.677	186.692	202.085	254.562	217.494	208.274	188.322	194.352	175.096	204.218
80	219.182	191.803	195.625	179.758	168.176	179.929	179.153	194.012	188.141	181.902	159.973	179.267	152.381	177.146	160.332	210.984	186.181	186.271	201.897	254.683	217.593	208.434	188.23	194.387	175.121	203.951
81	217.522	190.453	194.284	178.925	167.517	179.172	178.534	193.368	187.525	181.51	159.748	178.911	151.915	176.702	159.901	211.16	185.709	185.875	201.734	254.833	217.718	208.623	188.159	194.443	175.166	203.708
82	215.895	189.133	192.972	178.116	166.88	178.438	177.938	192.748	186.933	181.141	159.544	178.578	151.467	176.28	159.49	211.361	185.26	185.501	201.597	255.012	217.869	208.84	188.108	194.519	175.231	203.487
83	214.303	187.84	191.688	177.329	166.263	177.727	177.364	192.152	186.364	180.794	159.359	178.267	151.038	175.88	159.099	211.584	184.833	185.15	201.483	255.22	218.046	209.084	188.078	194.615	175.316	203.289
84	212.743	186.574	190.432	176.565	165.667	177.037	176.812	191.579	185.817	180.468	159.194	177.977	150.628	175.501	158.727	211.832	184.428	184.821	201.394	255.456	218.248	209.356	188.067	194.732	175.421	203.113
85	211.214	185.335	189.201	175.822	165.09	176.37	176.28	191.028	185.293	180.164	159.048	177.709	150.235	175.143	158.373	212.102	184.044	184.514	201.328	255.72	218.476	209.656	188.076	194.868	175.546	202.959
86	209.716	184.122	187.996	175.1	164.533	175.723	175.77	190.5	184.79	179.881	158.92	177.461	149.86	174.805	158.038	212.395	183.68	184.229	201.284	256.013	218.729	209.985	188.104	195.023	175.69	202.827
87	208.248	182.933	186.816	174.398	163.995	175.096	175.279	189.994	184.308	179.618	158.811	177.234	149.501	174.487	157.721	212.712	183.337	183.964	201.261	256.334	219.007	210.341	188.152	195.199	175.855	202.716
88	206.809	181.768	185.661	173.717	163.476	174.49	174.808	189.509	183.847	179.375	158.72	177.026	149.16	174.188	157.421	213.051	183.013	183.72	201.259	256.683	219.311	210.725	188.218	195.393	176.038	202.626
89	205.398	180.627	184.529	173.055	162.974	173.903	174.357	189.045	183.406	179.152	158.648	176.839	148.835	173.909	157.139	213.413	182.709	183.496	201.276	257.06	219.639	211.138	188.303	195.607	176.241	202.556
90	204.014	179.509	183.419	172.412	162.49	173.335	173.924	188.601	182.985	178.948	158.592	176.671	148.526	173.648	156.874	213.798	182.423	183.293	201.313	257.464	219.994	211.579	188.407	195.839	176.464	202.507
91	202.657	178.413	182.332	171.787	162.023	172.785	173.51	188.177	182.584	178.764	158.555	176.522	148.232	173.406	156.625	214.205	182.155	183.108	201.369	257.897	220.373	212.049	188.529	196.091	176.706	202.479
92	201.326	177.339	181.267	171.181	161.574	172.254	173.114	187.773	182.202	178.597	158.534	176.392	147.954	173.182	156.393	214.636	181.904	182.943	201.444	258.358	220.778	212.546	188.67	196.361	176.968	202.471
93	200.02	176.286	180.223	170.592	161.14	171.741	172.736	187.388	181.838	178.448	158.531	176.28	147.691	172.975	156.177	215.089	181.67	182.797	201.538	258.847	221.209	213.07	188.828	196.651	177.249	202.482
94	198.739	175.253	179.199	170.021	160.723	171.245	172.375	187.021	181.493	178.316	158.544	176.187	147.443	172.787	155.976	215.565	181.452	182.67	201.65	259.364	221.666	213.622	189.005	196.959	177.55	202.514
95	197.482	174.24	178.195	169.467	160.322	170.766	172.031	186.674	181.165	178.2	158.574	176.111	147.21	172.615	155.791	216.064	181.25	182.561	201.781	259.909	222.148	214.201	189.2	197.286	177.87	202.565
96	196.248	173.247	177.211	168.929	159.936	170.303	171.704	186.344	180.856	178.101	158.621	176.052	146.991	172.46	155.622	216.587	181.065	182.47	201.931	260.483	222.656	214.809	189.413	197.632	178.21	202.636
97	195.037	172.273	176.246	168.407	159.566	169.858	171.394	186.032	180.563	178.017	158.683	176.011	146.786	172.323	155.467	217.132	180.895	182.397	202.098	261.086	223.191	215.444	189.644	197.997	178.57	202.726
98	193.847	171.317	175.299	167.901	159.21	169.428	171.1	185.738	180.288	177.949	158.762	175.987	146.595	172.201	155.327	217.701	180.74	182.341	202.284	261.717	223.753	216.104	189.892	198.381	178.951	202.835
99	192.68	170.38	174.371	167.411	158.87	169.014	170.821	185.461	180.03	177.896	158.856	175.98	146.418	172.096	155.202	218.294	180.6	182.301	202.488	262.378	224.341	216.789	190.159	198.784	179.351	202.964
100	191.533	169.46	173.46	166.936	158.543	168.615	170.559	185.201	179.788	177.857	158.965	175.988	146.254	172.006	155.092	218.91	180.476	182.277	202.71	263.068	224.956	217.496	190.444	199.207	179.772	203.111
101	190.407	168.557	172.566	166.475	158.231	168.231	170.311	184.957	179.562	177.833	159.089	176.012	146.103	171.932	154.995	219.551	180.366	182.268	202.95	263.788	225.599	218.223	190.746	199.648	180.213	203.278
102	189.301	167.67	171.689	166.029	157.932	167.862	170.079	184.73	179.353	177.824	159.227	176.052	145.965	171.873	154.913	220.216	180.271	182.273	203.207	264.538	226.27	218.968	191.066	200.109	180.675	203.464
103	188.215	166.8	170.828	165.598	157.648	167.508	169.862	184.519	179.159	177.829	159.378	176.107	145.841	171.828	154.844	220.905	180.19	182.293	203.483	265.319	226.97	219.729	191.405	200.589	181.159	203.67
104	187.147	165.946	169.983	165.18	157.376	167.168	169.659	184.324	178.981	177.848	159.543	176.176	145.729	171.798	154.79	221.62	180.123	182.327	203.776	266.13	227.698	220.501	191.761	201.089	181.664	203.894
105	186.098	165.108	169.153	164.777	157.118	166.842	169.471	184.144	178.818	177.882	159.72	176.26	145.629	171.782	154.748	222.359	180.071	182.374	204.087	266.974	228.455	221.283	192.136	201.609	182.19	204.137
106	185.068	164.284	168.339	164.386	156.873	166.529	169.297	183.98	178.67	177.929	159.909	176.359	145.542	171.78	154.721	223.125	180.032	182.434	204.416	267.849	229.243	222.073	192.529	202.149	182.739	204.4
107	184.055	163.476	167.539	164.009	156.64	166.231	169.137	183.832	178.537	177.99	160.11	176.47	145.467	171.79	154.706	223.916	180.007	182.507	204.764	268.756	230.058	222.872	192.94	202.71	183.31	204.682
108	183.059	162.681	166.754	163.645	156.42	165.945	168.991	183.698	178.419	178.065	160.323	176.596	145.404	171.814	154.704	224.734	179.996	182.593	205.128	269.697	230.901	223.681	193.37	203.291	183.902	204.983
109	182.08	161.901	165.983	163.294	156.212	165.673	168.859	183.579	178.315	178.154	160.548	176.734	145.353	171.85	154.716	225.58	179.998	182.692	205.511	270.671	231.772	224.499	193.819	203.893	184.513	205.303
110	181.118	161.135	165.226	162.955	156.017	165.413	168.74	183.475	178.226	178.257	160.785	176.886	145.314	171.898	154.74	226.452	180.014	182.804	205.912	271.68	232.671	225.327	194.286	204.516	185.142	205.643
111	180.171	160.382	164.482	162.628	155.833	165.167	168.634	183.385	178.15	178.372	161.033	177.051	145.286	171.959	154.776	227.353	180.043	182.929	206.332	272.724	233.597	226.165	194.772	205.161	185.787	206.002
112	179.241	159.643	163.751	162.314	155.662	164.933	168.542	183.309	178.089	178.502	161.293	177.229	145.27	172.032	154.824	228.282	180.086	183.066	206.769	273.804	234.55	227.013	195.278	205.828	186.444	206.381
113	178.326	158.916	163.034	162.011	155.502	164.711	168.462	183.248	178.042	178.645	161.565	177.419	145.265	172.117	154.883	229.241	180.141	183.216	207.225	274.92	235.526	227.873	195.803	206.517	187.114	206.78
114	177.426	158.202	162.329	161.72	155.353	164.501	168.396	183.201	178.009	178.801	161.848	177.622	145.272	172.214	154.955	230.229	180.21	183.379	207.699	276.075	236.525	228.744	196.347	207.229	187.792	207.199
115	176.54	157.5	161.636	161.441	155.216	164.303	168.342	183.167	177.989	178.971	162.143	177.838	145.289	172.323	155.037	231.248	180.291	183.554	208.192	277.267	237.546	229.628	196.912	207.964	188.475	207.638
116	175.67	156.81	160.956	161.173	155.09	164.117	168.301	183.148	177.982	179.153	162.45	178.067	145.318	172.443	155.131	232.299	180.386	183.741	208.704	278.496	238.58	230.524	197.496	208.721	189.162	208.098
117	174.813	156.132	160.288	160.916	154.975	163.942	168.272	183.141	177.988	179.35	162.768	178.308	145.357	172.575	155.235	233.382	180.493	183.941	209.235	279.759	239.623	231.434	198.102	209.499	189.853	208.578
118	173.97	155.466	159.631	160.669	154.871	163.779	168.255	183.148	178.008	179.559	163.098	178.562	145.407	172.719	155.35	234.497	180.614	184.153	209.785	281.053	240.67	232.357	198.728	210.298	190.543	209.078
119	173.14	154.81	158.986	160.434	154.778	163.627	168.251	183.169	178.04	179.782	163.44	178.829	145.467	172.875	155.476	235.647	180.747	184.377	210.355	282.365	241.715	233.296	199.375	211.117	191.233	209.598
120	172.324	154.166	158.352	160.21	154.696	163.487	168.259	183.203	178.084	180.018	163.794	179.108	145.538	173.042	155.613	236.83	180.893	184.613	210.944	283.683	242.76	234.25	200.044	211.959	191.921	210.138
121	171.52	153.532	157.729	159.996	154.624	163.357	168.279	183.249	178.141	180.268	164.159	179.4	145.619	173.221	155.76	238.043	181.051	184.862	211.553	285.002	243.805	235.22	200.734	212.822	192.61	210.698
122	170.729	152.909	157.117	159.792	154.562	163.239	168.31	183.309	178.21	180.53	164.536	179.705	145.71	173.411	155.917	239.282	181.222	185.124	212.182	286.313	244.849	236.208	201.448	213.708	193.298	211.279
123	169.951	152.297	156.515	159.598	154.511	163.131	168.354	183.382	178.29	180.806	164.926	180.023	145.811	173.613	156.083	240.542	181.406	185.397	212.832	287.617	245.894	237.215	202.183	214.618	193.987	211.88
124	169.184	151.694	155.924	159.415	154.47	163.034	168.409	183.466	178.381	181.096	165.327	180.353	145.922	173.826	156.259	241.817	181.603	185.683	213.502	288.914	246.94	238.24	202.942	215.549	194.676	212.498
125	168.43	151.102	155.343	159.241	154.44	162.947	168.476	183.563	178.483	181.399	165.741	180.696	146.041	174.051	156.445	243.105	181.812	185.981	214.194	290.204	247.986	239.287	203.725	216.502	195.366	213.125
126	167.687	150.519	154.773	159.077	154.419	162.871	168.554	183.672	178.594	181.715	166.166	181.052	146.169	174.287	156.64	244.398	182.034	186.292	214.906	291.486	249.034	240.355	204.532	217.475	196.058	213.759
127	166.955	149.945	154.212	158.923	154.408	162.805	168.643	183.792	178.717	182.045	166.604	181.421	146.305	174.535	156.845	245.696	182.269	186.615	215.641	292.762	250.084	241.445	205.361	218.466	196.752	214.399
128	166.235	149.381	153.661	158.778	154.407	162.749	168.744	183.923	178.849	182.389	167.055	181.803	146.45	174.794	157.059	246.992	182.517	186.95	216.398	294.031	251.136	242.561	206.208	219.476	197.448	215.042
129	165.525	148.826	153.119	158.643	154.416	162.703	168.855	184.066	178.992	182.746	167.518	182.197	146.603	175.065	157.283	248.282	182.777	187.298	217.177	295.294	252.192	243.702	207.073	220.495	198.148	215.689
130	164.826	148.28	152.587	158.517	154.435	162.667	168.977	184.219	179.145	183.117	167.994	182.605	146.765	175.348	157.516	249.564	183.051	187.658	217.98	296.551	253.251	244.87	207.954	221.514	198.851	216.339
131	164.138	147.743	152.065	158.401	154.463	162.641	169.109	184.382	179.308	183.502	168.482	183.027	146.935	175.642	157.758	250.838	183.337	188.031	218.805	297.803	254.316	246.067	208.842	222.532	199.559	216.993
132	163.46	147.214	151.551	158.293	154.501	162.625	169.251	184.555	179.481	183.901	168.984	183.461	147.113	175.948	158.011	252.103	183.636	188.417	219.655	299.051	255.385	247.294	209.733	223.55	200.273	217.65
133	162.792	146.694	151.046	158.195	154.548	162.618	169.402	184.738	179.664	184.314	169.498	183.909	147.3	176.265	158.272	253.361	183.948	188.816	220.529	300.294	256.461	248.554	210.624	224.565	200.992	218.31
134	162.134	146.182	150.55	158.105	154.605	162.621	169.564	184.931	179.857	184.742	170.026	184.371	147.495	176.595	158.543	254.611	184.273	189.227	221.428	301.534	257.545	249.842	211.513	225.569	201.718	218.974
135	161.486	145.679	150.063	158.024	154.671	162.633	169.736	185.133	180.06	185.183	170.568	184.846	147.698	176.936	158.824	255.853	184.612	189.652	222.353	302.773	258.637	251.157	212.4	226.563	202.453	219.643
136	160.847	145.183	149.584	157.952	154.746	162.654	169.917	185.345	180.274	185.639	171.123	185.335	147.91	177.289	159.115	257.09	184.964	190.089	223.298	304.009	259.738	252.5	213.286	227.546	203.196	220.315
137	160.217	144.696	149.114	157.889	154.83	162.684	170.108	185.567	180.497	186.11	171.692	185.838	148.13	177.654	159.415	258.32	185.329	190.54	224.264	305.245	260.85	253.874	214.17	228.518	203.948	220.991
138	159.597	144.217	148.651	157.834	154.922	162.723	170.308	185.798	180.73	186.596	172.275	186.356	148.359	178.031	159.724	259.545	185.707	191.004	225.249	306.482	261.974	255.28	215.053	229.48	204.712	221.672
139	158.985	143.745	148.197	157.788	155.023	162.771	170.517	186.038	180.973	187.097	172.872	186.887	148.595	178.421	160.043	260.766	186.099	191.482	226.252	307.721	263.111	256.721	215.934	230.433	205.488	222.358
140	158.382	143.281	147.75	157.75	155.132	162.828	170.735	186.288	181.226	187.612	173.484	187.433	148.841	178.822	160.373	261.982	186.505	191.973	227.271	308.964	264.264	258.194	216.814	231.376	206.276	223.048
141	157.788	142.825	147.311	157.72	155.25	162.894	170.962	186.548	181.489	188.144	174.111	187.994	149.094	179.236	160.711	263.196	186.924	192.478	228.304	310.21	265.432	259.694	217.694	232.311	207.08	223.744
142	157.203	142.376	146.88	157.699	155.376	162.967	171.198	186.817	181.762	188.691	174.753	188.569	149.356	179.662	161.06	264.409	187.358	192.997	229.347	311.463	266.619	261.217	218.572	233.237	207.899	224.445
143	156.625	141.934	146.457	157.686	155.509	163.049	171.443	187.096	182.045	189.253	175.41	189.16	149.626	180.101	161.419	265.621	187.805	193.531	230.4	312.724	267.825	262.761	219.45	234.156	208.735	225.152
144	156.056	141.5	146.04	157.681	155.65	163.139	171.696	187.384	182.338	189.832	176.083	189.766	149.905	180.553	161.787	266.833	188.267	194.078	231.461	313.994	269.053	264.318	220.328	235.068	209.591	225.865
145	155.495	141.073	145.631	157.684	155.798	163.237	171.958	187.682	182.641	190.427	176.771	190.387	150.192	181.017	162.166	268.048	188.744	194.64	232.528	315.276	270.304	265.861	221.207	235.975	210.466	226.584
146	154.942	140.652	145.229	157.695	155.953	163.343	172.228	187.989	182.954	191.038	177.476	191.024	150.488	181.495	162.555	269.266	189.234	195.217	233.597	316.57	271.581	267.362	222.085	236.876	211.364	227.311
147	154.396	140.239	144.834	157.714	156.115	163.457	172.507	188.306	183.278	191.666	178.198	191.677	150.792	181.986	162.954	270.489	189.738	195.809	234.665	317.88	272.886	268.816	222.965	237.773	212.285	228.044
148	153.858	139.833	144.446	157.741	156.284	163.578	172.795	188.632	183.611	192.311	178.937	192.347	151.105	182.49	163.363	271.718	190.254	196.416	235.732	319.207	274.221	270.218	223.846	238.668	213.232	228.786
149	153.328	139.433	144.065	157.775	156.46	163.706	173.091	188.968	183.955	192.974	179.692	193.033	151.427	183.007	163.783	272.956	190.782	197.038	236.797	320.554	275.589	271.556	224.73	239.56	214.207	229.535
150	152.805	139.04	143.69	157.818	156.643	163.842	173.396	189.314	184.309	193.654	180.466	193.736	151.757	183.538	164.213	274.204	191.321	197.676	237.86	321.923	276.992	272.824	225.615	240.452	215.212	230.294
151	152.289	138.654	143.322	157.868	156.833	163.985	173.709	189.67	184.673	194.353	181.258	194.456	152.096	184.083	164.654	275.464	191.872	198.33	238.922	323.317	278.433	274.019	226.504	241.344	216.248	231.061
152	151.78	138.273	142.961	157.926	157.03	164.136	174.032	190.035	185.047	195.069	182.068	195.193	152.444	184.642	165.106	276.739	192.434	199	239.983	324.739	279.915	275.141	227.396	242.238	217.319	231.839
153	151.278	137.899	142.605	157.992	157.233	164.294	174.363	190.41	185.432	195.804	182.897	195.948	152.801	185.215	165.568	278.03	193.005	199.687	241.042	326.191	281.441	276.194	228.293	243.136	218.42	232.627
154	150.783	137.532	142.257	158.065	157.444	164.46	174.702	190.794	185.827	196.557	183.746	196.722	153.167	185.803	166.042	279.341	193.584	200.39	242.1	327.677	283.001	277.177	229.195	244.039	219.541	233.425
155	150.294	137.17	141.914	158.146	157.661	164.633	175.051	191.189	186.233	197.326	184.615	197.512	153.541	186.405	166.527	280.672	194.169	201.111	243.158	329.199	284.576	278.094	230.102	244.948	220.684	234.236
156	149.813	136.815	141.577	158.234	157.886	164.814	175.408	191.594	186.649	198.109	185.504	198.32	153.925	187.023	167.023	282.028	194.76	201.849	244.215	330.761	286.165	278.946	231.016	245.866	221.85	235.059
157	149.337	136.465	141.246	158.33	158.117	165.001	175.774	192.008	187.077	198.905	186.414	199.145	154.318	187.655	167.53	283.411	195.354	202.605	245.272	332.368	287.772	279.736	231.937	246.794	223.021	235.895
158	148.868	136.121	140.922	158.433	158.355	165.197	176.149	192.433	187.514	199.714	187.346	199.987	154.72	188.303	168.049	284.825	195.951	203.379	246.329	334.022	289.4	280.468	232.867	247.734	224.174	236.745
159	148.406	135.783	140.603	158.543	158.6	165.399	176.533	192.867	187.963	200.534	188.299	200.848	155.132	188.967	168.58	286.271	196.552	204.172	247.386	335.727	291.053	281.143	233.806	248.689	225.298	237.61
160	147.95	135.45	140.289	158.66	158.852	165.609	176.926	193.312	188.423	201.367	189.273	201.727	155.553	189.647	169.122	287.755	197.156	204.984	248.445	337.489	292.733	281.767	234.755	249.66	226.374	238.49
161	147.5	135.123	139.982	158.783	159.111	165.826	177.328	193.768	188.894	202.206	190.265	202.625	155.984	190.343	169.677	289.278	197.763	205.813	249.504	339.311	294.443	282.342	235.715	250.65	227.392	239.387
162	147.056	134.802	139.68	158.914	159.377	166.051	177.739	194.233	189.376	203.051	191.274	203.542	156.424	191.055	170.244	290.846	198.374	206.659	250.566	341.199	296.153	282.873	236.688	251.66	228.34	240.301
163	146.617	134.486	139.383	159.051	159.65	166.283	178.16	194.709	189.869	203.899	192.294	204.476	156.874	191.785	170.823	292.462	198.989	207.52	251.629	343.157	297.828	283.364	237.675	252.678	229.22	241.234
164	146.185	134.175	139.092	159.194	159.929	166.523	178.589	195.196	190.374	204.75	193.322	205.426	157.334	192.532	171.415	294.13	199.607	208.397	252.696	345.187	299.431	283.819	238.676	253.701	230.033	242.186
165	145.759	133.869	138.806	159.343	160.216	166.77	179.028	195.694	190.89	205.604	194.357	206.389	157.805	193.296	172.02	295.856	200.23	209.287	253.766	347.267	300.945	284.243	239.694	254.731	230.769	243.159
166	145.339	133.569	138.526	159.499	160.51	167.025	179.477	196.202	191.418	206.461	195.395	207.363	158.285	194.077	172.639	297.643	200.856	210.187	254.841	349.328	302.351	284.641	240.729	255.77	231.425	244.153
167	144.924	133.274	138.25	159.66	160.811	167.286	179.935	196.721	191.957	207.322	196.436	208.35	158.775	194.875	173.27	299.497	201.487	211.096	255.92	351.331	303.632	285.018	241.783	256.822	232.002	245.17
168	144.515	132.984	137.98	159.828	161.119	167.556	180.402	197.251	192.509	208.185	197.477	209.347	159.277	195.688	173.915	301.387	202.122	212.009	257.005	353.256	304.772	285.38	242.858	257.887	232.504	246.212
169	144.111	132.698	137.715	160.001	161.434	167.833	180.879	197.792	193.072	209.051	198.517	210.352	159.788	196.513	174.574	303.26	202.762	212.925	258.096	355.065	305.772	285.732	243.955	258.971	232.932	247.279
170	143.713	132.418	137.455	160.18	161.756	168.117	181.366	198.345	193.648	209.921	199.553	211.365	160.311	197.348	175.247	305.106	203.406	213.842	259.195	356.702	306.636	286.08	245.076	260.074	233.29	248.37
171	143.32	132.143	137.2	160.365	162.085	168.41	181.863	198.909	194.237	210.794	200.586	212.386	160.844	198.191	175.935	306.929	204.055	214.757	260.302	358.143	307.365	286.429	246.223	261.2	233.58	249.482
172	142.933	131.872	136.949	160.555	162.422	168.709	182.37	199.484	194.838	211.671	201.614	213.412	161.388	199.044	176.637	308.729	204.709	215.67	261.418	359.39	307.963	286.787	247.397	262.354	233.805	250.617
173	142.551	131.606	136.704	160.75	162.765	169.017	182.887	200.071	195.451	212.551	202.639	214.44	161.944	199.905	177.354	310.486	205.368	216.58	262.544	360.443	308.434	287.158	248.602	263.537	233.97	251.777
174	142.174	131.344	136.463	160.951	163.117	169.332	183.414	200.671	196.078	213.434	203.659	215.469	162.511	200.773	178.087	312.174	206.033	217.488	263.682	361.306	308.781	287.55	249.838	264.756	234.077	252.964
175	141.802	131.087	136.227	161.158	163.475	169.655	183.951	201.282	196.718	214.322	204.675	216.499	163.09	201.648	178.835	313.743	206.704	218.393	264.832	361.981	309.01	287.97	251.108	266.01	234.131	254.178
176	141.436	130.835	135.995	161.369	163.841	169.986	184.499	201.905	197.371	215.214	205.688	217.53	163.68	202.528	179.599	315.171	207.381	219.296	265.995	362.474	309.127	288.423	252.414	267.278	234.136	255.422
177	141.074	130.587	135.768	161.586	164.214	170.324	185.058	202.541	198.038	216.109	206.697	218.562	164.283	203.413	180.379	316.431	208.064	220.196	267.174	362.788	309.136	288.919	253.76	268.539	234.096	256.696
178	140.718	130.344	135.546	161.808	164.595	170.671	185.627	203.189	198.719	217.009	207.702	219.595	164.898	204.302	181.176	317.507	208.753	221.094	268.369	362.931	309.045	289.463	255.142	269.763	234.016	257.986
179	140.366	130.105	135.328	162.036	164.984	171.025	186.207	203.85	199.413	217.914	208.704	220.63	165.525	205.196	181.989	318.4	209.449	221.99	269.582	362.909	308.86	290.064	256.549	270.939	233.899	259.267
180	140.019	129.87	135.114	162.269	165.38	171.388	186.798	204.525	200.122	218.823	209.703	221.666	166.165	206.091	182.814	319.114	210.153	222.884	270.814	362.729	308.587	290.729	257.982	272.064	233.752	260.532
181	139.676	129.639	134.905	162.508	165.784	171.758	187.401	205.212	200.845	219.738	210.698	222.703	166.818	206.989	183.652	319.653	210.864	223.775	272.067	362.398	308.235	291.448	259.435	273.138	233.578	261.782
182	139.339	129.413	134.7	162.752	166.196	172.137	188.014	205.913	201.583	220.657	211.691	223.742	167.484	207.89	184.502	320.021	211.583	224.665	273.342	361.927	307.809	292.195	260.902	274.139	233.382	263.007
183	139.006	129.19	134.499	163.001	166.615	172.524	188.639	206.627	202.337	221.583	212.682	224.783	168.164	208.793	185.363	320.224	212.31	225.553	274.642	361.322	307.319	292.971	262.382	275.026	233.169	264.194
184	138.677	128.972	134.302	163.255	167.043	172.919	189.276	207.355	203.105	222.514	213.67	225.826	168.857	209.699	186.236	320.269	213.046	226.439	275.968	360.595	306.771	293.784	263.856	275.778	232.945	265.322
185	138.353	128.758	134.11	163.516	167.478	173.322	189.925	208.098	203.889	223.451	214.657	226.872	169.565	210.608	187.118	320.163	213.791	227.323	277.322	359.753	306.173	294.642	265.287	276.395	232.714	266.388
186	138.034	128.548	133.922	163.781	167.922	173.734	190.586	208.855	204.689	224.394	215.642	227.92	170.286	211.52	188.01	319.913	214.545	228.207	278.707	358.808	305.535	295.542	266.653	276.88	232.482	267.382
187	137.718	128.342	133.737	164.052	168.374	174.155	191.259	209.626	205.505	225.345	216.627	228.971	171.023	212.435	188.911	319.527	215.31	229.089	280.124	357.769	304.862	296.474	267.934	277.234	232.254	268.305
188	137.407	128.139	133.557	164.329	168.834	174.584	191.944	210.413	206.338	226.302	217.611	230.025	171.773	213.353	189.821	319.015	216.084	229.97	281.575	356.646	304.165	297.434	269.117	277.463	232.034	269.157
189	137.101	127.941	133.381	164.611	169.302	175.022	192.643	211.214	207.187	227.268	218.595	231.082	172.537	214.274	190.738	318.385	216.87	230.851	283.064	355.45	303.45	298.404	270.2	277.57	231.83	269.938
190	136.798	127.746	133.209	164.898	169.779	175.468	193.354	212.031	208.054	228.241	219.58	232.144	173.315	215.199	191.66	317.648	217.667	231.732	284.593	354.191	302.726	299.323	271.174	277.56	231.644	270.649
191	136.5	127.555	133.04	165.191	170.265	175.924	194.078	212.864	208.938	229.223	220.567	233.209	174.108	216.128	192.589	316.812	218.475	232.613	286.164	352.88	302.001	300.15	272.033	277.437	231.485	271.292
192	136.205	127.368	132.875	165.49	170.759	176.388	194.816	213.713	209.841	230.213	221.555	234.28	174.916	217.061	193.524	315.888	219.296	233.494	287.777	351.526	301.284	300.884	272.778	277.208	231.356	271.868
193	135.915	127.185	132.715	165.794	171.262	176.861	195.567	214.579	210.76	231.213	222.546	235.355	175.739	217.998	194.462	314.885	220.131	234.376	289.414	350.141	300.582	301.49	273.411	276.877	231.264	272.378
194	135.629	127.005	132.558	166.104	171.774	177.344	196.332	215.462	211.695	232.223	223.54	236.436	176.578	218.94	195.403	313.815	220.978	235.26	291.077	348.733	299.904	301.951	273.935	276.453	231.214	272.823
195	135.346	126.828	132.404	166.419	172.295	177.836	197.111	216.361	212.645	233.244	224.538	237.523	177.432	219.886	196.345	312.686	221.841	236.145	292.768	347.314	299.257	302.253	274.351	275.94	231.213	273.207
196	135.068	126.656	132.255	166.74	172.826	178.338	197.905	217.279	213.611	234.275	225.541	238.616	178.3	220.837	197.288	311.51	222.718	237.032	294.474	345.893	298.652	302.391	274.664	275.345	231.266	273.53
197	134.793	126.487	132.109	167.067	173.365	178.849	198.713	218.214	214.593	235.318	226.55	239.716	179.181	221.794	198.232	310.297	223.61	237.921	296.186	344.48	298.095	302.372	274.876	274.676	231.38	273.795
198	134.522	126.321	131.966	167.4	173.914	179.369	199.537	219.165	215.59	236.374	227.566	240.825	180.075	222.756	199.176	309.056	224.52	238.814	297.884	343.084	297.595	302.202	274.991	273.94	231.559	274.005
199	134.255	126.159	131.827	167.738	174.473	179.9	200.375	220.133	216.601	237.442	228.59	241.941	180.983	223.725	200.12	307.799	225.446	239.71	299.559	341.715	297.161	301.888	275.012	273.143	231.792	274.162
200	133.991	126	131.692	168.083	175.041	180.44	201.23	221.117	217.627	238.524	229.622	243.067	181.904	224.7	201.066	306.533	226.39	240.61	301.204	340.383	296.801	301.437	274.946	272.294	232.079	274.269
201	133.731	125.844	131.56	168.433	175.62	180.99	202.1	222.114	218.667	239.621	230.665	244.202	182.837	225.682	202.012	305.271	227.353	241.516	302.81	339.096	296.525	300.857	274.795	271.399	232.429	274.328
202	133.475	125.692	131.432	168.789	176.208	181.551	202.986	223.124	219.718	240.732	231.718	245.348	183.779	226.67	202.958	304.02	228.336	242.426	304.366	337.864	296.341	300.156	274.565	270.465	232.846	274.343
203	133.223	125.543	131.307	169.151	176.806	182.122	203.889	224.147	220.775	241.86	232.784	246.504	184.728	227.667	203.906	302.792	229.339	243.343	305.865	336.696	296.232	299.343	274.261	269.501	233.339	274.316
204	132.973	125.398	131.186	169.519	177.415	182.704	204.81	225.18	221.835	243.004	233.863	247.673	185.683	228.672	204.855	301.594	230.364	244.267	307.29	335.601	296.178	298.427	273.888	268.513	233.905	274.252
205	132.728	125.256	131.068	169.893	178.035	183.296	205.747	226.225	222.897	244.167	234.957	248.855	186.644	229.685	205.805	300.437	231.411	245.198	308.643	334.588	296.188	297.417	273.451	267.509	234.502	274.152
206	132.485	125.117	130.953	170.273	178.665	183.899	206.703	227.282	223.96	245.348	236.068	250.051	187.609	230.708	206.757	299.33	232.482	246.137	309.906	333.666	296.27	296.323	272.957	266.496	235.105	274.022
207	132.247	124.981	130.842	170.659	179.306	184.513	207.676	228.349	225.024	246.548	237.196	251.261	188.578	231.74	207.71	298.282	233.577	247.085	311.056	332.845	296.432	295.153	272.41	265.481	235.716	273.863
208	132.011	124.848	130.733	171.052	179.958	185.139	208.669	229.422	226.09	247.77	238.344	252.488	189.549	232.782	208.664	297.301	234.69	248.044	312.082	332.133	296.683	293.918	271.817	264.472	236.324	273.68
209	131.779	124.719	130.629	171.451	180.621	185.775	209.68	230.499	227.157	249.013	239.512	253.731	190.521	233.835	209.621	296.398	235.816	249.013	312.968	331.54	297.015	292.626	271.183	263.475	236.905	273.477
210	131.55	124.592	130.527	171.856	181.296	186.424	210.711	231.575	228.226	250.279	240.704	254.992	191.496	234.9	210.58	295.582	236.953	249.994	313.716	331.076	297.39	291.287	270.513	262.497	237.449	273.256
211	131.324	124.469	130.429	172.268	181.983	187.084	211.759	232.651	229.296	251.569	241.92	256.273	192.471	235.977	211.541	294.861	238.097	250.988	314.326	330.751	297.771	289.91	269.815	261.546	237.943	273.022
212	131.102	124.348	130.334	172.686	182.681	187.756	212.826	233.726	230.368	252.885	243.163	257.574	193.449	237.066	212.505	294.245	239.246	251.995	314.802	330.576	298.162	288.504	269.094	260.628	238.385	272.779
213	130.883	124.231	130.241	173.111	183.392	188.44	213.909	234.801	231.442	254.227	244.434	258.897	194.428	238.17	213.471	293.744	240.395	253.018	315.146	330.555	298.559	287.079	268.355	259.749	238.775	272.529
214	130.666	124.117	130.153	173.542	184.115	189.136	215.009	235.874	232.517	255.598	245.736	260.243	195.409	239.287	214.441	293.368	241.539	254.057	315.362	330.646	298.919	285.644	267.604	258.918	239.117	272.279
215	130.453	124.005	130.067	173.98	184.851	189.843	216.123	236.943	233.593	256.998	247.071	261.613	196.392	240.42	215.415	293.127	242.673	255.112	315.453	330.833	299.239	284.207	266.848	258.14	239.41	272.03
216	130.243	123.897	129.984	174.425	185.6	190.562	217.252	238.01	234.672	258.429	248.442	263.01	197.376	241.568	216.392	293.021	243.792	256.186	315.423	331.094	299.524	282.776	266.092	257.422	239.659	271.787
217	130.036	123.791	129.904	174.877	186.362	191.293	218.395	239.074	235.752	259.893	249.85	264.435	198.362	242.734	217.374	293.034	244.896	257.28	315.278	331.378	299.766	281.361	265.342	256.759	239.863	271.554
218	129.833	123.688	129.828	175.335	187.137	192.034	219.546	240.134	236.834	261.391	251.299	265.888	199.35	243.917	218.36	293.153	245.977	258.395	315.022	331.627	299.937	279.969	264.603	256.146	240.027	271.335
219	129.632	123.589	129.754	175.801	187.926	192.786	220.705	241.191	237.918	262.925	252.791	267.373	200.34	245.12	219.351	293.369	247.027	259.533	314.661	331.828	300.022	278.608	263.882	255.59	240.152	271.135
220	129.434	123.492	129.684	176.274	188.729	193.55	221.871	242.244	239.004	264.498	254.329	268.892	201.332	246.341	220.348	293.642	248.039	260.694	314.199	331.979	300.016	277.288	263.184	255.096	240.24	270.956
221	129.238	123.397	129.616	176.754	189.546	194.325	223.042	243.295	240.092	266.11	255.917	270.445	202.326	247.584	221.351	293.927	249.008	261.881	313.644	332.058	299.921	276.014	262.515	254.671	240.293	270.805
222	129.046	123.306	129.551	177.241	190.378	195.112	224.219	244.342	241.183	267.764	257.542	272.035	203.323	248.849	222.36	294.225	249.932	263.095	313.001	332.044	299.742	274.796	261.881	254.321	240.316	270.684
223	128.857	123.217	129.49	177.736	191.225	195.911	225.397	245.387	242.276	269.463	259.187	273.664	204.321	250.137	223.376	294.521	250.811	264.338	312.277	331.933	299.483	273.641	261.287	254.052	240.309	270.598
224	128.67	123.132	129.431	178.238	192.087	196.722	226.575	246.428	243.372	271.205	260.848	275.335	205.323	251.45	224.4	294.8	251.646	265.612	311.477	331.728	299.147	272.557	260.739	253.871	240.276	270.551
225	128.486	123.048	129.375	178.748	192.965	197.545	227.754	247.466	244.471	272.982	262.491	277.05	206.327	252.788	225.432	295.018	252.437	266.918	310.609	331.431	298.74	271.55	260.243	253.786	240.22	270.534
226	128.305	122.968	129.322	179.265	193.857	198.379	228.933	248.502	245.573	274.792	264.102	278.809	207.333	254.153	226.473	295.179	253.184	268.259	309.679	331.048	298.265	270.609	259.804	253.802	240.143	270.551
227	128.127	122.89	129.271	179.791	194.763	199.225	230.112	249.535	246.679	276.625	265.672	280.591	208.343	255.547	227.523	295.284	253.888	269.636	308.694	330.583	297.726	269.734	259.43	253.898	240.049	270.604
228	127.952	122.815	129.224	180.324	195.683	200.082	231.291	250.566	247.788	278.458	267.178	282.394	209.356	256.97	228.583	295.327	254.551	271.052	307.66	330.039	297.13	268.932	259.125	254.042	239.94	270.698
229	127.779	122.743	129.179	180.865	196.615	200.951	232.471	251.594	248.901	280.263	268.599	284.202	210.373	258.425	229.653	295.294	255.172	272.499	306.584	329.422	296.48	268.209	258.896	254.226	239.819	270.838
230	127.609	122.673	129.138	181.415	197.555	201.831	233.648	252.62	250.018	282.026	269.935	286.013	211.393	259.914	230.736	295.189	255.753	273.955	305.474	328.735	295.781	267.572	258.75	254.447	239.689	271.028
231	127.441	122.606	129.099	181.973	198.505	202.718	234.821	253.644	251.139	283.737	271.185	287.828	212.417	261.437	231.83	295.015	256.296	275.42	304.335	327.984	295.039	267.022	258.678	254.689	239.554	271.273
232	127.276	122.541	129.062	182.539	199.461	203.611	235.992	254.667	252.266	285.386	272.351	289.635	213.445	262.998	232.938	294.774	256.8	276.888	303.175	327.173	294.257	266.548	258.679	254.936	239.417	271.562
233	127.114	122.479	129.029	183.114	200.424	204.509	237.159	255.688	253.397	286.972	273.434	291.412	214.478	264.597	234.06	294.471	257.268	278.34	302	326.307	293.442	266.154	258.758	255.174	239.28	271.887
234	126.954	122.42	128.998	183.698	201.393	205.412	238.322	256.708	254.534	288.49	274.424	293.137	215.515	266.236	235.196	294.109	257.7	279.773	300.816	325.39	292.597	265.828	258.922	255.393	239.147	272.253
235	126.796	122.363	128.97	184.291	202.366	206.318	239.482	257.727	255.676	289.93	275.294	294.802	216.558	267.917	236.349	293.691	258.099	281.181	299.63	324.429	291.728	265.568	259.177	255.577	239.021	272.641
236	126.642	122.308	128.945	184.892	203.341	207.228	240.639	258.746	256.825	291.28	276.039	296.408	217.606	269.627	237.518	293.222	258.466	282.555	298.448	323.427	290.84	265.359	259.514	255.717	238.906	273.037
237	126.489	122.256	128.922	185.503	204.318	208.143	241.792	259.765	257.98	292.538	276.66	297.954	218.659	271.349	238.705	292.705	258.802	283.874	297.277	322.39	289.937	265.204	259.893	255.814	238.804	273.428
238	126.339	122.207	128.902	186.124	205.296	209.062	242.941	260.783	259.143	293.704	277.158	299.442	219.719	273.079	239.911	292.144	259.109	285.118	296.122	321.323	289.024	265.091	260.29	255.869	238.719	273.812
239	126.192	122.16	128.884	186.753	206.274	209.985	244.087	261.803	260.313	294.777	277.536	300.867	220.786	274.817	241.137	291.544	259.389	286.275	294.991	320.229	288.106	265.019	260.682	255.886	238.655	274.194
240	126.047	122.116	128.87	187.393	207.251	210.913	245.229	262.823	261.491	295.756	277.796	302.212	221.86	276.561	242.385	290.907	259.644	287.333	293.888	319.115	287.188	264.984	261.056	255.864	238.615	274.557
241	125.904	122.074	128.858	188.042	208.229	211.844	246.367	263.845	262.678	296.643	277.939	303.465	222.941	278.293	243.655	290.238	259.875	288.287	292.82	317.985	286.274	264.967	261.413	255.807	238.602	274.889
242	125.764	122.034	128.848	188.701	209.203	212.779	247.503	264.868	263.874	297.437	277.97	304.61	224.03	280.001	244.95	289.542	260.086	289.138	291.793	316.844	285.37	264.96	261.737	255.716	238.621	275.189
243	125.626	121.997	128.841	189.371	210.175	213.717	248.634	265.895	265.08	298.14	277.892	305.643	225.128	281.676	246.269	288.821	260.276	289.885	290.813	315.696	284.479	264.944	262.016	255.593	238.674	275.447
244	125.491	121.962	128.837	190.051	211.144	214.657	249.763	266.924	266.296	298.751	277.708	306.564	226.234	283.313	247.616	288.081	260.45	290.531	289.885	314.546	283.606	264.901	262.254	255.439	238.767	275.651
245	125.357	121.93	128.835	190.741	212.109	215.601	250.888	267.956	267.523	299.274	277.422	307.375	227.351	284.898	248.991	287.324	260.609	291.075	289.016	313.399	282.756	264.828	262.451	255.257	238.901	275.778
246	125.226	121.899	128.836	191.443	213.07	216.548	252.011	268.993	268.761	299.708	277.039	308.077	228.477	286.424	250.396	286.556	260.755	291.52	288.211	312.259	281.933	264.714	262.603	255.05	239.082	275.83
247	125.098	121.872	128.84	192.155	214.028	217.498	253.13	270.034	270.013	300.055	276.564	308.67	229.614	287.88	251.832	285.78	260.89	291.866	287.476	311.13	281.142	264.556	262.699	254.818	239.307	275.808
248	124.971	121.846	128.846	192.879	214.983	218.452	254.247	271.081	271.277	300.319	276	309.158	230.763	289.252	253.303	285	261.018	292.117	286.818	310.018	280.387	264.359	262.741	254.564	239.569	275.716
249	124.847	121.823	128.854	193.614	215.933	219.409	255.362	272.134	272.555	300.5	275.354	309.542	231.924	290.536	254.808	284.22	261.139	292.273	286.242	308.925	279.673	264.122	262.732	254.291	239.865	275.557
250	124.725	121.803	128.865	194.361	216.88	220.369	256.474	273.193	273.848	300.6	274.629	309.825	233.098	291.73	256.351	283.443	261.257	292.339	285.755	307.857	279.004	263.849	262.673	254.001	240.197	275.332
251	124.605	121.784	128.879	195.12	217.824	221.333	257.584	274.26	275.156	300.624	273.832	310.009	234.286	292.834	257.93	282.675	261.375	292.315	285.355	306.817	278.385	263.542	262.566	253.695	240.561	275.046
252	124.488	121.768	128.895	195.891	218.763	222.301	258.692	275.335	276.481	300.572	272.967	310.097	235.488	293.847	259.524	281.918	261.494	292.206	285.021	305.811	277.819	263.202	262.415	253.376	240.945	274.7
253	124.372	121.754	128.913	196.674	219.699	223.272	259.799	276.419	277.823	300.449	272.041	310.093	236.706	294.77	261.133	281.176	261.617	292.014	284.736	304.841	277.312	262.832	262.22	253.046	241.332	274.299
254	124.259	121.743	128.934	197.468	220.63	224.248	260.905	277.513	279.184	300.257	271.058	310.001	237.939	295.603	262.748	280.454	261.747	291.743	284.503	303.912	276.869	262.435	261.985	252.708	241.72	273.845
255	124.148	121.734	128.958	198.271	221.558	225.228	262.01	278.618	280.564	299.998	270.024	309.824	239.19	296.345	264.362	279.754	261.887	291.396	284.328	303.028	276.493	262.011	261.712	252.364	242.11	273.343
256	124.039	121.727	128.984	199.082	222.482	226.211	263.115	279.735	281.965	299.678	268.945	309.566	240.459	296.999	265.966	279.082	262.039	290.976	284.216	302.193	276.178	261.564	261.403	252.015	242.494	272.794
257	123.932	121.722	129.012	199.9	223.402	227.2	264.219	280.864	283.387	299.298	267.826	309.231	241.747	297.564	267.561	278.44	262.206	290.488	284.171	301.411	275.924	261.096	261.061	251.665	242.854	272.203
258	123.827	121.719	129.043	200.725	224.319	228.193	265.324	282.007	284.832	298.862	266.673	308.824	243.056	298.042	269.134	277.832	262.392	289.935	284.2	300.686	275.722	260.61	260.689	251.316	243.188	271.574
259	123.724	121.719	129.076	201.556	225.231	229.19	266.429	283.164	286.301	298.374	265.49	308.349	244.385	298.435	270.682	277.263	262.598	289.322	284.291	300.023	275.573	260.107	260.288	250.969	243.499	270.909
260	123.623	121.721	129.112	202.391	226.14	230.193	267.536	284.338	287.796	297.838	264.283	307.81	245.738	298.743	272.205	276.736	262.828	288.651	284.415	299.425	275.46	259.589	259.863	250.628	243.788	270.212
261	123.524	121.725	129.15	203.229	227.045	231.201	268.645	285.529	289.317	297.256	263.058	307.213	247.114	298.969	273.703	276.255	263.086	287.928	284.568	298.893	275.377	259.06	259.415	250.295	244.053	269.487
262	123.428	121.731	129.191	204.068	227.946	232.214	269.756	286.737	290.867	296.633	261.819	306.561	248.515	299.114	275.178	275.823	263.374	287.156	284.747	298.417	275.327	258.522	258.946	249.971	244.289	268.737
263	123.333	121.74	129.234	204.905	228.844	233.232	270.87	287.966	292.445	295.973	260.572	305.86	249.943	299.182	276.62	275.446	263.691	286.34	284.92	297.994	275.301	257.976	258.461	249.66	244.495	267.966
264	123.24	121.75	129.279	205.741	229.739	234.257	271.988	289.215	294.056	295.279	259.321	305.115	251.398	299.174	278.025	275.126	264.03	285.484	285.064	297.626	275.298	257.426	257.961	249.364	244.672	267.178
265	123.149	121.763	129.327	206.574	230.63	235.287	273.109	290.486	295.699	294.555	258.072	304.33	252.883	299.093	279.389	274.868	264.391	284.591	285.179	297.318	275.321	256.874	257.45	249.085	244.823	266.375
266	123.06	121.778	129.377	207.405	231.518	236.324	274.236	291.78	297.376	293.805	256.829	303.51	254.399	298.941	280.692	274.665	264.78	283.666	285.266	297.073	275.358	256.321	256.929	248.825	244.949	265.561
267	122.974	121.795	129.43	208.231	232.403	237.367	275.367	293.1	299.09	293.032	255.597	302.661	255.947	298.722	281.916	274.519	265.197	282.714	285.319	296.866	275.393	255.77	256.402	248.588	245.05	264.741
268	122.889	121.815	129.485	209.052	233.285	238.417	276.506	294.446	300.842	292.241	254.379	301.787	257.53	298.439	283.056	274.43	265.648	281.737	285.308	296.669	275.42	255.225	255.871	248.375	245.129	263.916
269	122.806	121.836	129.542	209.87	234.164	239.475	277.651	295.821	302.635	291.435	253.182	300.892	259.149	298.094	284.112	274.382	266.13	280.741	285.231	296.471	275.436	254.686	255.34	248.183	245.187	263.091
270	122.724	121.86	129.602	210.682	235.041	240.54	278.803	297.226	304.469	290.617	252.008	299.983	260.807	297.691	285.083	274.341	266.633	279.73	285.09	296.271	275.44	254.156	254.809	248.009	245.225	262.269
271	122.645	121.885	129.664	211.491	235.915	241.612	279.965	298.662	306.349	289.792	250.862	299.063	262.502	297.233	285.963	274.304	267.16	278.707	284.887	296.062	275.412	253.638	254.284	247.856	245.246	261.453
272	122.568	121.913	129.729	212.294	236.788	242.693	281.136	300.132	308.275	288.963	249.749	298.138	264.228	296.723	286.744	274.271	267.706	277.676	284.624	295.828	275.352	253.134	253.765	247.726	245.25	260.647
273	122.492	121.943	129.796	213.093	237.658	243.782	282.317	301.637	310.249	288.134	248.672	297.212	265.988	296.165	287.425	274.234	268.255	276.641	284.303	295.557	275.26	252.646	253.256	247.62	245.24	259.854
274	122.419	121.975	129.865	213.887	238.527	244.88	283.51	303.181	312.26	287.309	247.635	296.289	267.782	295.563	288.008	274.192	268.795	275.606	283.928	295.25	275.139	252.177	252.76	247.542	245.217	259.077
275	122.347	122.009	129.936	214.677	239.395	245.988	284.716	304.763	314.302	286.49	246.643	295.376	269.595	294.92	288.493	274.136	269.326	274.575	283.499	294.909	274.99	251.729	252.278	247.494	245.182	258.32
276	122.277	122.046	130.01	215.461	240.261	247.105	285.934	306.388	316.362	285.682	245.698	294.475	271.416	294.239	288.883	274.068	269.853	273.552	283.02	294.535	274.813	251.304	251.815	247.478	245.138	257.585
277	122.208	122.084	130.086	216.241	241.127	248.232	287.168	308.058	318.422	284.888	244.806	293.593	273.242	293.525	289.178	273.989	270.366	272.54	282.493	294.13	274.611	250.903	251.371	247.496	245.087	256.876
278	122.142	122.124	130.165	217.016	241.992	249.37	288.417	309.766	320.466	284.112	243.969	292.732	275.073	292.78	289.381	273.901	270.858	271.542	281.921	293.696	274.385	250.519	250.951	247.551	245.029	256.196
279	122.077	122.167	130.246	217.787	242.857	250.519	289.683	311.494	322.492	283.356	243.192	291.899	276.91	292.008	289.494	273.8	271.318	270.563	281.306	293.235	274.136	250.153	250.557	247.64	244.968	255.549
280	122.015	122.211	130.329	218.552	243.723	251.68	290.967	313.243	324.501	282.626	242.478	291.097	278.756	291.213	289.519	273.679	271.75	269.606	280.651	292.747	273.866	249.808	250.191	247.748	244.904	254.937
281	121.954	122.258	130.414	219.313	244.589	252.853	292.271	314.999	326.488	281.923	241.832	290.331	280.61	290.399	289.459	273.536	272.151	268.674	279.958	292.235	273.576	249.487	249.857	247.873	244.84	254.359
282	121.894	122.306	130.502	220.068	245.456	254.038	293.596	316.736	328.443	281.252	241.258	289.605	282.467	289.569	289.316	273.366	272.513	267.771	279.231	291.701	273.268	249.19	249.557	248.005	244.777	253.811
283	121.837	122.357	130.591	220.819	246.325	255.237	294.943	318.437	330.364	280.615	240.759	288.925	284.301	288.726	289.094	273.169	272.824	266.899	278.472	291.145	272.943	248.921	249.293	248.132	244.718	253.293
284	121.781	122.41	130.683	221.566	247.195	256.449	296.314	320.103	332.238	280.017	240.339	288.293	286.103	287.875	288.795	272.948	273.068	266.063	277.683	290.571	272.603	248.681	249.065	248.246	244.664	252.809
285	121.727	122.465	130.777	222.307	248.068	257.676	297.711	321.732	334.047	279.461	239.991	287.716	287.856	287.018	288.423	272.704	273.243	265.266	276.868	289.979	272.25	248.473	248.87	248.35	244.617	252.362
286	121.674	122.522	130.874	223.044	248.944	258.918	299.134	323.316	335.786	278.95	239.711	287.197	289.544	286.159	287.981	272.438	273.353	264.511	276.029	289.372	271.885	248.292	248.711	248.443	244.58	251.954
287	121.624	122.58	130.972	223.777	249.823	260.175	300.587	324.85	337.442	278.488	239.504	286.741	291.167	285.302	287.473	272.151	273.398	263.802	275.169	288.751	271.51	248.131	248.589	248.519	244.553	251.588
288	121.575	122.641	131.072	224.505	250.706	261.449	302.07	326.321	339.001	278.079	239.374	286.353	292.724	284.449	286.903	271.845	273.38	263.141	274.291	288.118	271.126	247.989	248.509	248.573	244.54	251.268
289	121.527	122.704	131.175	225.228	251.593	262.74	303.586	327.723	340.443	277.726	239.325	286.039	294.213	283.605	286.273	271.521	273.291	262.532	273.396	287.474	270.734	247.866	248.472	248.605	244.542	250.996
290	121.482	122.769	131.279	225.947	252.486	264.05	305.136	329.057	341.765	277.432	239.359	285.801	295.623	282.772	285.589	271.181	273.129	261.979	272.489	286.822	270.338	247.75	248.482	248.615	244.562	250.776
291	121.438	122.836	131.386	226.662	253.384	265.378	306.722	330.311	342.968	277.203	239.455	285.647	296.942	281.954	284.854	270.826	272.898	261.485	271.571	286.164	269.937	247.641	248.537	248.605	244.6	250.605
292	121.395	122.904	131.494	227.373	254.288	266.725	308.348	331.472	344.051	277.041	239.584	285.582	298.156	281.154	284.071	270.458	272.599	261.054	270.645	285.5	269.535	247.537	248.624	248.575	244.66	250.479
293	121.355	122.975	131.605	228.08	255.199	268.093	310.014	332.525	345.013	276.951	239.717	285.61	299.248	280.376	283.245	270.078	272.235	260.688	269.714	284.833	269.132	247.433	248.739	248.526	244.744	250.387
294	121.316	123.048	131.717	228.783	256.118	269.482	311.724	333.462	345.856	276.937	239.841	285.737	300.217	279.622	282.38	269.687	271.809	260.393	268.78	284.164	268.73	247.325	248.864	248.459	244.854	250.321
295	121.278	123.122	131.831	229.483	257.045	270.894	313.479	334.283	346.58	277.003	239.947	285.939	301.062	278.895	281.479	269.288	271.323	260.171	267.845	283.496	268.33	247.206	248.985	248.376	244.992	250.272
296	121.243	123.199	131.946	230.179	257.981	272.329	315.283	334.989	347.187	277.155	240.033	286.17	301.783	278.199	280.547	268.88	270.781	260.027	266.913	282.829	267.935	247.073	249.1	248.277	245.16	250.238
297	121.209	123.277	132.064	230.871	258.927	273.788	317.135	335.581	347.676	277.395	240.103	286.429	302.381	277.538	279.588	268.467	270.185	259.957	265.985	282.166	267.546	246.927	249.207	248.163	245.354	250.221
298	121.176	123.358	132.183	231.56	259.883	275.273	319.027	336.059	348.051	277.7	240.155	286.719	302.857	276.913	278.605	268.05	269.538	259.949	265.065	281.508	267.165	246.768	249.301	248.035	245.57	250.211
299	121.145	123.44	132.304	232.247	260.851	276.784	320.96	336.426	348.313	278.044	240.178	287.042	303.213	276.329	277.602	267.629	268.842	259.995	264.154	280.856	266.793	246.598	249.38	247.895	245.803	250.202
300	121.116	123.524	132.426	232.93	261.83	278.324	322.937	336.682	348.464	278.427	240.174	287.377	303.449	275.789	276.584	267.207	268.102	260.093	263.254	280.214	266.431	246.417	249.44	247.743	246.055	250.194
301	121.088	123.609	132.55	233.611	262.824	279.892	324.959	336.829	348.507	278.84	240.136	287.697	303.567	275.295	275.554	266.785	267.32	260.236	262.369	279.581	266.083	246.22	249.482	247.581	246.32	250.189
302	121.062	123.697	132.676	234.29	263.831	281.486	327.012	336.87	348.445	279.253	240.053	287.995	303.571	274.851	274.515	266.364	266.499	260.416	261.5	278.96	265.748	246.006	249.505	247.41	246.583	250.181
303	121.037	123.786	132.804	234.967	264.853	283.102	329.097	336.808	348.28	279.657	239.926	288.259	303.463	274.461	273.472	265.946	265.642	260.628	260.65	278.353	265.43	245.777	249.504	247.23	246.838	250.168
304	121.014	123.877	132.933	235.641	265.891	284.741	331.216	336.644	348.016	280.055	239.758	288.487	303.245	274.127	272.429	265.532	264.753	260.842	259.821	277.761	265.129	245.533	249.479	247.043	247.074	250.14
305	120.993	123.97	133.064	236.315	266.946	286.394	333.366	336.382	347.656	280.444	239.549	288.681	302.921	273.853	271.388	265.125	263.833	261.049	259.015	277.185	264.844	245.276	249.429	246.85	247.287	250.085
306	120.973	124.065	133.197	236.986	268.019	288.06	335.501	336.025	347.204	280.812	239.301	288.841	302.495	273.643	270.354	264.725	262.887	261.244	258.234	276.628	264.57	245.005	249.357	246.652	247.478	250.004
307	120.954	124.161	133.331	237.657	269.112	289.737	337.582	335.575	346.663	281.158	239.016	288.972	301.969	273.501	269.33	264.333	261.917	261.404	257.481	276.09	264.309	244.723	249.263	246.451	247.648	249.898
308	120.937	124.259	133.467	238.327	270.225	291.428	339.606	335.037	346.038	281.48	238.695	289.074	301.349	273.43	268.319	263.952	260.927	261.519	256.757	275.575	264.064	244.429	249.148	246.247	247.798	249.768
309	120.922	124.359	133.605	238.997	271.36	293.132	341.558	334.414	345.332	281.769	238.341	289.152	300.638	273.433	267.324	263.583	259.919	261.585	256.066	275.082	263.836	244.125	249.013	246.042	247.928	249.616
310	120.908	124.461	133.744	239.666	272.518	294.85	343.411	333.709	344.55	282.023	237.955	289.203	299.841	273.5	266.35	263.227	258.896	261.603	255.409	274.615	263.626	243.811	248.859	245.836	248.04	249.441
311	120.896	124.564	133.885	240.336	273.7	296.584	345.151	332.927	343.695	282.233	237.538	289.213	298.961	273.614	265.399	262.886	257.861	261.575	254.779	274.168	263.435	243.488	248.688	245.631	248.134	249.245
312	120.885	124.668	134.028	241.007	274.907	298.331	346.77	332.071	342.773	282.399	237.093	289.18	298.004	273.772	264.475	262.562	256.817	261.503	254.176	273.743	263.26	243.158	248.5	245.429	248.209	249.03
313	120.876	124.775	134.173	241.678	276.142	300.084	348.265	331.145	341.787	282.521	236.621	289.091	296.974	273.979	263.581	262.255	255.767	261.387	253.602	273.34	263.095	242.821	248.296	245.229	248.261	248.795
314	120.868	124.883	134.319	242.351	277.406	301.843	349.635	330.154	340.742	282.592	236.124	288.946	295.875	274.236	262.719	261.968	254.714	261.229	253.059	272.96	262.939	242.477	248.078	245.035	248.293	248.542
315	120.861	124.992	134.467	243.025	278.699	303.61	350.879	329.101	339.642	282.608	235.605	288.747	294.713	274.535	261.894	261.701	253.66	261.032	252.547	272.6	262.793	242.129	247.846	244.845	248.306	248.272
316	120.857	125.104	134.616	243.702	280.025	305.386	351.998	327.99	338.491	282.572	235.064	288.498	293.493	274.871	261.108	261.457	252.608	260.796	252.071	272.261	262.654	241.776	247.603	244.663	248.3	247.987
317	120.853	125.216	134.768	244.381	281.384	307.171	352.982	326.826	337.295	282.484	234.504	288.199	292.219	275.223	260.365	261.237	251.56	260.524	251.63	271.936	262.521	241.42	247.348	244.489	248.277	247.686
318	120.851	125.331	134.921	245.064	282.778	308.968	353.817	325.613	336.058	282.346	233.927	287.853	290.895	275.571	259.667	261.043	250.519	260.217	251.228	271.619	262.389	241.062	247.083	244.324	248.237	247.372
319	120.851	125.447	135.076	245.75	284.21	310.776	354.501	324.355	334.783	282.16	233.334	287.463	289.527	275.914	259.019	260.87	249.488	259.877	250.866	271.309	262.254	240.702	246.809	244.17	248.183	247.046
320	120.852	125.564	135.232	246.439	285.68	312.598	355.036	323.055	333.476	281.927	232.728	287.03	288.12	276.226	258.422	260.706	248.469	259.506	250.545	271.005	262.116	240.341	246.528	244.028	248.114	246.708
321	120.854	125.684	135.39	247.134	287.192	314.433	355.422	321.719	332.14	281.649	232.11	286.557	286.677	276.498	257.881	260.542	247.465	259.106	250.253	270.705	261.966	239.98	246.24	243.898	248.031	246.359
322	120.858	125.804	135.55	247.833	288.742	316.265	355.662	320.349	330.78	281.328	231.481	286.046	285.204	276.732	257.398	260.374	246.478	258.678	249.988	270.406	261.802	239.621	245.947	243.783	247.937	246.001
323	120.864	125.927	135.712	248.538	290.312	318.085	355.756	318.951	329.4	280.965	230.845	285.5	283.705	276.929	256.978	260.204	245.51	258.225	249.748	270.102	261.624	239.263	245.65	243.682	247.832	245.635
324	120.87	126.051	135.876	249.248	291.892	319.878	355.707	317.528	328.004	280.562	230.202	284.922	282.185	277.072	256.622	260.032	244.563	257.748	249.531	269.789	261.428	238.908	245.35	243.593	247.718	245.262
325	120.879	126.176	136.041	249.966	293.478	321.63	355.519	316.084	326.596	280.122	229.555	284.313	280.647	277.147	256.331	259.86	243.64	257.25	249.336	269.469	261.216	238.557	245.048	243.515	247.595	244.883
326	120.888	126.304	136.208	250.69	295.057	323.328	355.193	314.622	325.181	279.645	228.905	283.677	279.097	277.155	256.095	259.682	242.744	256.733	249.162	269.141	260.989	238.21	244.745	243.45	247.464	244.499
327	120.899	126.432	136.376	251.423	296.614	324.955	354.734	313.147	323.761	279.134	228.254	283.015	277.537	277.099	255.907	259.499	241.876	256.197	248.999	268.807	260.748	237.869	244.444	243.399	247.328	244.111
328	120.912	126.563	136.547	252.164	298.129	326.508	354.145	311.662	322.342	278.592	227.604	282.33	275.973	276.98	255.766	259.306	241.039	255.646	248.842	268.465	260.49	237.535	244.143	243.364	247.187	243.721
329	120.926	126.695	136.719	252.913	299.584	327.975	353.43	310.17	320.926	278.019	226.956	281.625	274.408	276.799	255.672	259.102	240.234	255.081	248.687	268.113	260.212	237.207	243.846	243.345	247.041	243.33
330	120.941	126.828	136.893	253.673	300.978	329.353	352.594	308.676	319.517	277.417	226.312	280.902	272.846	276.558	255.631	258.884	239.464	254.504	248.535	267.75	259.917	236.888	243.553	243.345	246.894	242.938
331	120.958	126.964	137.068	254.443	302.31	330.643	351.641	307.183	318.119	276.79	225.674	280.163	271.29	276.259	255.645	258.653	238.732	253.917	248.382	267.378	259.606	236.578	243.265	243.361	246.745	242.547
332	120.976	127.101	137.246	255.224	303.581	331.842	350.576	305.693	316.736	276.138	225.044	279.412	269.744	275.905	255.71	258.408	238.04	253.323	248.224	266.997	259.278	236.278	242.984	243.383	246.596	242.158
333	120.995	127.239	137.425	256.017	304.79	332.95	349.404	304.211	315.37	275.464	224.422	278.65	268.211	275.496	255.807	258.148	237.389	252.722	248.049	266.608	258.936	235.989	242.711	243.405	246.449	241.772
334	121.016	127.379	137.606	256.822	305.93	333.967	348.13	302.739	314.026	274.77	223.812	277.88	266.695	275.036	255.919	257.871	236.782	252.117	247.854	266.211	258.581	235.711	242.446	243.421	246.304	241.39
335	121.039	127.521	137.789	257.641	306.987	334.893	346.76	301.28	312.706	274.057	223.214	277.104	265.2	274.525	256.045	257.579	236.22	251.51	247.638	265.808	258.213	235.444	242.192	243.431	246.162	241.013
336	121.062	127.665	137.974	258.474	307.952	335.728	345.298	299.838	311.413	273.327	222.63	276.325	263.727	273.968	256.186	257.272	235.694	250.902	247.403	265.398	257.834	235.184	241.949	243.433	246.026	240.643
337	121.087	127.81	138.16	259.322	308.824	336.472	343.751	298.416	310.152	272.584	222.061	275.545	262.28	273.365	256.339	256.951	235.196	250.296	247.148	264.982	257.444	234.934	241.719	243.428	245.896	240.281
338	121.114	127.956	138.348	260.186	309.604	337.125	342.123	297.016	308.924	271.827	221.51	274.766	260.862	272.719	256.496	256.616	234.727	249.692	246.876	264.561	257.046	234.693	241.502	243.415	245.773	239.927
339	121.142	128.105	138.538	261.066	310.293	337.689	340.42	295.641	307.733	271.061	220.978	273.99	259.475	272.032	256.661	256.27	234.288	249.094	246.586	264.136	256.639	234.463	241.298	243.396	245.66	239.583
340	121.171	128.255	138.73	261.964	310.892	338.164	338.648	294.294	306.582	270.285	220.466	273.221	258.123	271.307	256.829	255.912	233.882	248.503	246.28	263.708	256.225	234.244	241.108	243.365	245.556	239.25
341	121.201	128.407	138.924	262.881	311.403	338.552	336.812	292.977	305.473	269.503	219.975	272.46	256.809	270.546	256.981	255.544	233.51	247.921	245.958	263.276	255.806	234.038	240.931	243.321	245.464	238.929
342	121.233	128.56	139.119	263.818	311.821	338.853	334.918	291.694	304.411	268.715	219.509	271.708	255.534	269.751	257.114	255.166	233.174	247.349	245.621	262.842	255.382	233.842	240.77	243.264	245.385	238.621
343	121.267	128.715	139.317	264.775	312.133	339.069	332.971	290.447	303.397	267.925	219.067	270.97	254.301	268.926	257.232	254.779	232.877	246.789	245.27	262.406	254.954	233.654	240.625	243.195	245.32	238.328
344	121.301	128.872	139.516	265.754	312.338	339.203	330.976	289.238	302.435	267.134	218.652	270.246	253.112	268.071	257.335	254.385	232.61	246.244	244.905	261.969	254.524	233.476	240.497	243.114	245.271	238.05
345	121.337	129.031	139.717	266.756	312.438	339.255	328.938	288.07	301.528	266.343	218.266	269.539	251.971	267.189	257.416	253.983	232.371	245.714	244.527	261.531	254.092	233.304	240.388	243.023	245.239	237.785
346	121.374	129.191	139.92	267.782	312.435	339.228	326.863	286.945	300.678	265.554	217.909	268.852	250.88	266.284	257.461	253.576	232.149	245.201	244.138	261.094	253.66	233.132	240.3	242.92	245.224	237.531
347	121.413	129.353	140.125	268.833	312.329	339.124	324.755	285.866	299.888	264.769	217.584	268.185	249.841	265.356	257.466	253.163	231.939	244.708	243.738	260.658	253.228	232.959	240.229	242.808	245.229	237.289
348	121.453	129.516	140.331	269.911	312.124	338.945	322.62	284.835	299.162	263.991	217.291	267.542	248.855	264.409	257.431	252.746	231.743	244.236	243.327	260.223	252.799	232.784	240.168	242.686	245.249	237.06
349	121.494	129.681	140.54	271.016	311.821	338.695	320.461	283.855	298.502	263.219	217.028	266.924	247.927	263.445	257.358	252.326	231.56	243.786	242.907	259.79	252.372	232.608	240.114	242.555	245.283	236.845
350	121.537	129.848	140.75	272.15	311.424	338.375	318.284	282.928	297.913	262.457	216.792	266.334	247.058	262.466	257.247	251.903	231.383	243.361	242.479	259.36	251.949	232.429	240.068	242.416	245.332	236.646
351	121.581	130.017	140.963	273.311	310.935	337.989	316.093	282.057	297.395	261.707	216.585	265.773	246.251	261.474	257.1	251.478	231.213	242.962	242.042	258.933	251.531	232.25	240.032	242.269	245.391	236.46
352	121.626	130.188	141.177	274.49	310.356	337.538	313.892	281.244	296.954	260.968	216.403	265.244	245.508	260.471	256.919	251.053	231.052	242.591	241.599	258.51	251.12	232.069	240.005	242.115	245.444	236.287
353	121.672	130.36	141.393	275.689	309.692	337.027	311.685	280.492	296.593	260.244	216.248	264.749	244.832	259.46	256.703	250.628	230.899	242.25	241.149	258.092	250.715	231.886	239.988	241.954	245.488	236.126
354	121.719	130.534	141.612	276.902	308.944	336.458	309.476	279.803	296.314	259.536	216.121	264.291	244.225	258.442	256.455	250.204	230.747	241.941	240.695	257.679	250.32	231.695	239.975	241.787	245.523	235.976
355	121.768	130.71	141.832	278.115	308.117	335.834	307.269	279.181	296.122	258.845	216.022	263.87	243.69	257.42	256.175	249.781	230.597	241.664	240.235	257.272	249.933	231.497	239.959	241.615	245.545	235.836
356	121.818	130.887	142.054	279.328	307.214	335.158	305.068	278.624	296.006	258.174	215.947	263.491	243.218	256.396	255.865	249.362	230.445	241.423	239.772	256.872	249.557	231.293	239.933	241.439	245.55	235.707
357	121.869	131.066	142.278	280.523	306.238	334.434	302.875	278.124	295.96	257.523	215.884	263.153	242.785	255.372	255.527	248.946	230.288	241.219	239.306	256.478	249.192	231.082	239.894	241.257	245.538	235.583
358	121.922	131.247	142.504	281.686	305.193	333.664	300.695	277.68	295.973	256.894	215.823	262.861	242.392	254.35	255.161	248.534	230.126	241.054	238.838	256.093	248.841	230.866	239.842	241.073	245.509	235.463
359	121.975	131.43	142.732	282.801	304.082	332.853	298.53	277.279	296.038	256.289	215.758	262.617	242.041	253.332	254.769	248.128	229.954	240.93	238.369	255.716	248.502	230.644	239.776	240.885	245.462	235.348
360	122.03	131.615	142.962	283.859	302.909	332.003	296.383	276.912	296.139	255.71	215.688	262.422	241.733	252.319	254.352	247.728	229.768	240.846	237.899	255.348	248.173	230.418	239.696	240.695	245.394	235.239
361	122.085	131.802	143.194	284.858	301.679	331.117	294.257	276.577	296.266	255.158	215.613	262.273	241.472	251.314	253.912	247.335	229.57	240.796	237.429	254.99	247.853	230.187	239.604	240.504	245.308	235.133
362	122.142	131.99	143.429	285.793	300.394	330.199	292.155	276.278	296.416	254.634	215.53	262.17	241.26	250.318	253.45	246.949	229.361	240.776	236.961	254.639	247.544	229.951	239.498	240.311	245.203	235.028
363	122.201	132.18	143.665	286.66	299.058	329.252	290.08	276.017	296.579	254.14	215.435	262.104	241.087	249.333	252.968	246.573	229.141	240.774	236.494	254.295	247.246	229.71	239.381	240.118	245.081	234.923
364	122.26	132.372	143.903	287.457	297.675	328.28	288.033	275.793	296.747	253.679	215.325	262.058	240.945	248.361	252.466	246.206	228.911	240.781	236.03	253.959	246.961	229.462	239.252	239.925	244.941	234.818
365	122.32	132.566	144.143	288.185	296.25	327.285	286.018	275.598	296.915	253.251	215.2	262.034	240.827	247.404	251.947	245.85	228.665	240.787	235.569	253.631	246.689	229.208	239.113	239.733	244.786	234.712
366	122.382	132.761	144.386	288.833	294.784	326.27	284.036	275.434	297.069	252.857	215.06	262.023	240.735	246.463	251.411	245.505	228.401	240.785	235.112	253.308	246.432	228.949	238.963	239.542	244.617	234.598
367	122.445	132.959	144.63	289.4	293.283	325.24	282.089	275.302	297.192	252.501	214.905	262.003	240.669	245.539	250.861	245.172	228.12	240.763	234.661	252.989	246.189	228.684	238.803	239.353	244.433	234.477
368	122.508	133.158	144.877	289.886	291.75	324.197	280.18	275.199	297.276	252.183	214.737	261.967	240.621	244.636	250.297	244.853	227.823	240.721	234.215	252.676	245.96	228.415	238.634	239.167	244.236	234.347
369	122.573	133.36	145.126	290.29	290.188	323.144	278.311	275.1	297.316	251.906	214.555	261.915	240.579	243.753	249.722	244.547	227.511	240.658	233.775	252.368	245.743	228.142	238.457	238.984	244.027	234.211
370	122.639	133.563	145.377	290.615	288.601	322.085	276.482	274.994	297.312	251.67	214.361	261.849	240.516	242.894	249.135	244.256	227.184	240.576	233.343	252.067	245.533	227.864	238.271	238.806	243.806	234.065
371	122.706	133.768	145.63	290.86	286.992	321.022	274.697	274.885	297.268	251.478	214.155	261.769	240.426	242.058	248.54	243.976	226.844	240.475	232.919	251.77	245.33	227.583	238.078	238.632	243.576	233.908
372	122.774	133.975	145.885	291.026	285.365	319.958	272.956	274.771	297.184	251.327	213.937	261.676	240.31	241.249	247.936	243.709	226.49	240.356	232.503	251.474	245.134	227.299	237.878	238.463	243.336	233.74
373	122.844	134.184	146.143	291.115	283.723	318.897	271.261	274.656	297.061	251.216	213.707	261.571	240.168	240.467	247.327	243.45	226.124	240.219	232.097	251.175	244.945	227.013	237.671	238.3	243.087	233.563
374	122.914	134.395	146.402	291.127	282.068	317.841	269.614	274.541	296.898	251.134	213.468	261.456	239.991	239.714	246.712	243.202	225.746	240.064	231.701	250.874	244.756	226.724	237.459	238.144	242.831	233.376
375	122.985	134.608	146.664	291.064	280.405	316.793	268.016	274.424	296.685	251.074	213.218	261.331	239.778	238.991	246.093	242.963	225.357	239.893	231.316	250.57	244.565	226.433	237.242	237.995	242.569	233.18
376	123.057	134.823	146.928	290.926	278.737	315.756	266.469	274.289	296.423	251.039	212.959	261.197	239.53	238.3	245.473	242.727	224.958	239.705	230.942	250.262	244.37	226.14	237.02	237.854	242.301	232.975
377	123.13	135.04	147.195	290.717	277.065	314.733	264.974	274.132	296.112	251.025	212.692	261.056	239.236	237.643	244.851	242.491	224.55	239.502	230.579	249.95	244.172	225.847	236.794	237.72	242.028	232.763
378	123.205	135.259	147.464	290.437	275.393	313.726	263.532	273.953	295.754	251.015	212.416	260.907	238.895	237.02	244.229	242.254	224.133	239.284	230.225	249.634	243.968	225.552	236.565	237.591	241.752	232.543
379	123.28	135.479	147.735	290.088	273.724	312.739	262.145	273.754	295.35	251.006	212.132	260.744	238.509	236.435	243.61	242.013	223.708	239.052	229.88	249.314	243.758	225.258	236.333	237.468	241.474	232.315
380	123.356	135.702	148.008	289.672	272.061	311.773	260.815	273.536	294.903	251	211.842	260.568	238.079	235.887	242.993	241.769	223.276	238.807	229.546	248.991	243.542	224.963	236.099	237.351	241.193	232.081
381	123.433	135.927	148.283	289.191	270.405	310.832	259.542	273.293	294.414	250.996	211.545	260.378	237.608	235.379	242.381	241.52	222.838	238.548	229.222	248.666	243.32	224.669	235.863	237.241	240.912	231.84
382	123.512	136.154	148.561	288.648	268.76	309.918	258.328	273.02	293.884	250.992	211.242	260.167	237.096	234.912	241.774	241.264	222.394	238.278	228.911	248.337	243.093	224.376	235.627	237.139	240.631	231.594
383	123.591	136.383	148.842	288.043	267.128	309.035	257.174	272.718	293.315	250.987	210.934	259.937	236.545	234.48	241.174	241.002	221.945	237.995	228.612	248.006	242.861	224.084	235.39	237.044	240.351	231.342
384	123.671	136.615	149.125	287.38	265.51	308.183	256.082	272.387	292.709	250.982	210.621	259.688	235.957	234.084	240.582	240.732	221.491	237.702	228.326	247.671	242.626	223.793	235.153	236.956	240.073	231.085
385	123.752	136.848	149.41	286.661	263.91	307.367	255.054	272.028	292.067	250.973	210.304	259.421	235.333	233.725	240	240.452	221.035	237.399	228.053	247.332	242.386	223.505	234.917	236.874	239.798	230.824
386	123.835	137.083	149.697	285.888	262.329	306.588	254.089	271.644	291.392	250.946	209.983	259.137	234.674	233.403	239.428	240.164	220.575	237.086	227.791	246.99	242.142	223.219	234.683	236.793	239.527	230.559
387	123.918	137.321	149.987	285.063	260.77	305.849	253.191	271.234	290.684	250.898	209.66	258.837	233.984	233.113	238.868	239.866	220.114	236.764	227.54	246.645	241.891	222.936	234.451	236.713	239.261	230.291
388	124.002	137.56	150.28	284.189	259.234	305.153	252.361	270.799	289.946	250.83	209.334	258.521	233.263	232.855	238.321	239.56	219.651	236.434	227.299	246.298	241.634	222.656	234.222	236.63	239.001	230.02
389	124.087	137.802	150.575	283.268	257.724	304.503	251.598	270.341	289.18	250.741	209.006	258.19	232.512	232.631	237.789	239.246	219.188	236.097	227.066	245.948	241.371	222.38	233.995	236.543	238.749	229.746
390	124.173	138.046	150.872	282.304	256.24	303.9	250.898	269.861	288.387	250.633	208.678	257.846	231.734	232.44	237.272	238.924	218.725	235.752	226.844	245.596	241.103	222.108	233.773	236.451	238.503	229.47
391	124.26	138.292	151.172	281.297	254.786	303.349	250.259	269.36	287.568	250.506	208.348	257.489	230.93	232.268	236.772	238.596	218.263	235.402	226.625	245.243	240.831	221.84	233.556	236.353	238.267	229.193
392	124.349	138.541	151.475	280.251	253.362	302.851	249.685	268.839	286.727	250.361	208.019	257.12	230.102	232.108	236.291	238.261	217.803	235.046	226.407	244.888	240.555	221.577	233.343	236.249	238.04	228.914
393	124.438	138.792	151.78	279.169	251.97	302.409	249.175	268.298	285.863	250.197	207.69	256.74	229.252	231.955	235.828	237.921	217.345	234.686	226.191	244.532	240.274	221.32	233.137	236.139	237.825	228.635
394	124.528	139.044	152.088	278.052	250.612	302.014	248.723	267.74	284.98	250.017	207.362	256.349	228.38	231.811	235.386	237.575	216.889	234.321	225.976	244.176	239.991	221.068	232.936	236.023	237.62	228.356
395	124.619	139.3	152.398	276.903	249.289	301.66	248.324	267.165	284.079	249.819	207.035	255.949	227.49	231.671	234.966	237.224	216.438	233.953	225.763	243.819	239.705	220.821	232.743	235.9	237.429	228.078
396	124.711	139.557	152.712	275.724	248.003	301.338	247.974	266.574	283.161	249.606	206.711	255.541	226.581	231.534	234.569	236.868	215.991	233.582	225.55	243.462	239.416	220.582	232.556	235.769	237.251	227.8
397	124.804	139.817	153.027	274.519	246.756	301.041	247.669	265.968	282.228	249.377	206.39	255.126	225.657	231.402	234.196	236.509	215.55	233.209	225.335	243.106	239.125	220.349	232.375	235.631	237.087	227.524
398	124.897	140.079	153.346	273.289	245.548	300.768	247.409	265.348	281.282	249.133	206.072	254.703	224.718	231.268	233.847	236.147	215.114	232.835	225.116	242.751	238.833	220.123	232.2	235.486	236.934	227.249
399	124.992	140.343	153.667	272.037	244.381	300.523	247.195	264.716	280.325	248.875	205.758	254.275	223.766	231.131	233.517	235.781	214.684	232.46	224.892	242.396	238.54	219.904	232.033	235.331	236.792	226.977
400	125.088	140.61	153.991	270.764	243.257	300.306	247.015	264.073	279.358	248.603	205.449	253.842	222.803	230.989	233.208	235.414	214.262	232.085	224.661	242.043	238.246	219.688	231.874	235.166	236.657	226.708
401	125.185	140.879	154.318	269.475	242.177	300.121	246.857	263.418	278.382	248.318	205.144	253.405	221.829	230.838	232.914	235.044	213.848	231.711	224.424	241.692	237.952	219.476	231.721	234.993	236.527	226.442
402	125.283	141.151	154.647	268.169	241.143	299.959	246.708	262.755	277.4	248.021	204.845	252.965	220.848	230.678	232.637	234.673	213.442	231.338	224.179	241.342	237.658	219.267	231.574	234.812	236.401	226.18
403	125.382	141.425	154.98	266.851	240.155	299.812	246.562	262.083	276.413	247.713	204.553	252.522	219.859	230.509	232.377	234.302	213.046	230.967	223.929	240.995	237.366	219.062	231.432	234.622	236.272	225.922
404	125.482	141.701	155.315	265.521	239.215	299.684	246.422	261.404	275.422	247.393	204.267	252.079	218.864	230.333	232.135	233.93	212.66	230.598	223.672	240.651	237.074	218.862	231.296	234.425	236.134	225.668
405	125.582	141.98	155.653	264.182	238.324	299.575	246.283	260.719	274.429	247.063	203.988	251.634	217.865	230.149	231.913	233.558	212.284	230.233	223.409	240.309	236.784	218.664	231.164	234.221	235.988	225.42
406	125.684	142.262	155.995	262.837	237.485	299.488	246.137	260.028	273.435	246.724	203.717	251.19	216.864	229.958	231.71	233.187	211.919	229.872	223.141	239.971	236.495	218.467	231.037	234.011	235.833	225.178
407	125.787	142.546	156.339	261.486	236.697	299.424	245.986	259.333	272.442	246.375	203.455	250.748	215.86	229.754	231.529	232.817	211.567	229.515	222.868	239.637	236.21	218.271	230.915	233.794	235.671	224.942
408	125.891	142.832	156.686	260.132	235.964	299.384	245.83	258.635	271.451	246.018	203.201	250.307	214.856	229.535	231.37	232.449	211.227	229.164	222.59	239.306	235.927	218.073	230.798	233.572	235.499	224.713
409	125.996	143.121	157.036	258.778	235.285	299.353	245.661	257.935	270.464	245.653	202.957	249.87	213.853	229.304	231.23	232.082	210.898	228.819	222.308	238.98	235.648	217.876	230.686	233.346	235.315	224.491
410	126.101	143.413	157.389	257.423	234.664	299.328	245.477	257.234	269.482	245.282	202.723	249.436	212.852	229.059	231.109	231.719	210.578	228.48	222.021	238.658	235.373	217.678	230.575	233.115	235.118	224.276
411	126.208	143.707	157.746	256.072	234.101	299.314	245.279	256.532	268.506	244.904	202.5	249.007	211.855	228.802	230.999	231.358	210.266	228.148	221.731	238.342	235.102	217.48	230.461	232.879	234.906	224.067
412	126.316	144.004	158.105	254.724	233.598	299.309	245.067	255.831	267.538	244.52	202.287	248.583	210.861	228.533	230.895	231.001	209.965	227.825	221.437	238.03	234.835	217.279	230.343	232.641	234.68	223.863
413	126.424	144.303	158.468	253.382	233.149	299.303	244.842	255.132	266.578	244.131	202.083	248.165	209.874	228.252	230.793	230.648	209.675	227.51	221.14	237.724	234.573	217.074	230.221	232.4	234.44	223.664
414	126.534	144.606	158.833	252.048	232.752	299.296	244.605	254.435	265.629	243.738	201.889	247.755	208.892	227.96	230.692	230.3	209.395	227.204	220.84	237.424	234.314	216.864	230.095	232.156	234.187	223.471
415	126.645	144.911	159.202	250.723	232.408	299.289	244.351	253.742	264.691	243.341	201.704	247.353	207.919	227.657	230.59	229.957	209.127	226.907	220.537	237.131	234.058	216.649	229.964	231.91	233.922	223.285
416	126.757	145.218	159.575	249.408	232.118	299.282	244.078	253.054	263.766	242.941	201.53	246.96	206.954	227.345	230.489	229.619	208.872	226.622	220.233	236.843	233.806	216.43	229.829	231.663	233.646	223.106
417	126.869	145.529	159.95	248.105	231.868	299.262	243.786	252.371	262.855	242.539	201.367	246.576	205.998	227.022	230.39	229.287	208.628	226.347	219.926	236.562	233.558	216.205	229.688	231.415	233.358	222.935
418	126.983	145.842	160.329	246.816	231.645	299.216	243.476	251.694	261.958	242.134	201.215	246.203	205.054	226.691	230.292	228.962	208.39	226.084	219.618	236.285	233.315	215.977	229.543	231.167	233.061	222.771
419	127.098	146.158	160.712	245.541	231.451	299.134	243.149	251.024	261.078	241.729	201.074	245.842	204.121	226.35	230.193	228.643	208.157	225.833	219.309	236.014	233.076	215.745	229.393	230.919	232.754	222.612
420	127.214	146.477	161.097	244.282	231.286	299.005	242.805	250.363	260.216	241.323	200.943	245.492	203.2	226.002	230.092	228.332	207.927	225.596	218.998	235.746	232.843	215.509	229.238	230.672	232.438	222.457
421	127.33	146.799	161.487	243.041	231.145	298.831	242.445	249.711	259.371	240.918	200.821	245.156	202.293	225.645	229.99	228.029	207.698	225.372	218.687	235.482	232.615	215.269	229.078	230.426	232.115	222.305
422	127.448	147.123	161.879	241.818	231.025	298.611	242.069	249.068	258.547	240.513	200.705	244.833	201.4	225.282	229.888	227.734	207.47	225.163	218.376	235.22	232.394	215.027	228.912	230.181	231.784	222.157
423	127.567	147.451	162.276	240.615	230.915	298.333	241.678	248.436	257.743	240.11	200.589	244.526	200.522	224.912	229.779	227.448	207.243	224.969	218.065	234.96	232.178	214.78	228.742	229.939	231.446	222.012
424	127.687	147.782	162.675	239.433	230.81	297.998	241.273	247.816	256.96	239.708	200.471	244.233	199.66	224.535	229.654	227.168	207.017	224.791	217.754	234.7	231.97	214.53	228.567	229.7	231.102	221.871
425	127.808	148.115	163.079	238.272	230.712	297.607	240.853	247.208	256.201	239.31	200.35	243.958	198.815	224.152	229.514	226.896	206.794	224.628	217.444	234.441	231.769	214.276	228.387	229.464	230.753	221.732
426	127.93	148.452	163.486	237.135	230.619	297.161	240.42	246.614	255.466	238.914	200.227	243.7	197.987	223.765	229.359	226.63	206.573	224.479	217.134	234.18	231.574	214.018	228.203	229.231	230.399	221.596
427	128.052	148.792	163.897	236.022	230.523	296.663	239.975	246.034	254.755	238.523	200.101	243.455	197.178	223.372	229.189	226.368	206.356	224.346	216.826	233.916	231.386	213.758	228.015	229.003	230.042	221.463
428	128.176	149.134	164.312	234.935	230.424	296.114	239.517	245.468	254.071	238.136	199.971	243.221	196.388	222.975	229.005	226.11	206.142	224.229	216.52	233.65	231.203	213.494	227.824	228.78	229.681	221.328
429	128.301	149.48	164.73	233.873	230.315	295.514	239.049	244.919	253.414	237.755	199.836	242.996	195.617	222.574	228.807	225.854	205.931	224.122	216.215	233.383	231.023	213.228	227.629	228.562	229.318	221.194
430	128.427	149.83	165.152	232.839	230.194	294.867	238.569	244.386	252.785	237.379	199.693	242.783	194.867	222.17	228.595	225.601	205.723	224.018	215.913	233.114	230.845	212.959	227.431	228.351	228.953	221.06
431	128.554	150.182	165.579	231.832	230.061	294.174	238.079	243.871	252.186	237.01	199.544	242.581	194.139	221.762	228.371	225.349	205.516	223.911	215.613	232.843	230.67	212.687	227.23	228.145	228.586	220.926
432	128.682	150.538	166.009	230.855	229.917	293.437	237.579	243.374	251.617	236.648	199.389	242.391	193.432	221.353	228.135	225.097	205.312	223.801	215.316	232.571	230.494	212.414	227.027	227.946	228.22	220.788
433	128.812	150.896	166.443	229.908	229.763	292.657	237.07	242.896	251.08	236.293	199.227	242.211	192.748	220.941	227.887	224.844	205.109	223.684	215.022	232.298	230.318	212.138	226.821	227.755	227.853	220.647
434	128.942	151.259	166.881	228.992	229.598	291.836	236.553	242.438	250.575	235.947	199.059	242.038	192.088	220.528	227.628	224.592	204.905	223.559	214.731	232.024	230.141	211.861	226.613	227.572	227.487	220.503
435	129.073	151.624	167.324	228.108	229.425	290.977	236.028	242.001	250.104	235.609	198.886	241.867	191.452	220.113	227.359	224.338	204.701	223.424	214.444	231.749	229.964	211.583	226.403	227.395	227.122	220.356
436	129.205	151.993	167.77	227.256	229.242	290.08	235.496	241.584	249.663	235.282	198.707	241.7	190.841	219.698	227.079	224.082	204.491	223.279	214.161	231.474	229.785	211.303	226.192	227.225	226.76	220.205
437	129.339	152.366	168.221	226.438	229.051	289.148	234.957	241.18	249.251	234.964	198.522	241.537	190.256	219.283	226.79	223.824	204.277	223.125	213.883	231.198	229.603	211.022	225.98	227.058	226.401	220.051
438	129.473	152.741	168.676	225.655	228.853	288.183	234.412	240.79	248.868	234.657	198.333	241.375	189.697	218.869	226.492	223.563	204.057	222.961	213.609	230.92	229.419	210.741	225.767	226.895	226.044	219.892
439	129.609	153.121	169.135	224.907	228.641	287.186	233.862	240.413	248.509	234.361	198.139	241.21	189.165	218.455	226.185	223.299	203.831	222.788	213.34	230.641	229.232	210.458	225.553	226.735	225.692	219.729
440	129.745	153.504	169.599	224.196	228.412	286.159	233.307	240.05	248.175	234.077	197.94	241.041	188.661	218.042	225.87	223.031	203.598	222.607	213.077	230.361	229.044	210.176	225.339	226.578	225.345	219.561
441	129.883	153.89	170.067	223.522	228.169	285.105	232.747	239.702	247.866	233.806	197.737	240.867	188.185	217.631	225.548	222.759	203.357	222.417	212.819	230.08	228.853	209.893	225.125	226.423	225.003	219.39
442	130.021	154.28	170.54	222.886	227.91	284.024	232.184	239.369	247.58	233.548	197.53	240.686	187.737	217.223	225.219	222.484	203.108	222.219	212.567	229.798	228.66	209.611	224.91	226.269	224.667	219.214
443	130.161	154.674	171.017	222.29	227.638	282.919	231.618	239.051	247.314	233.304	197.319	240.5	187.314	216.817	224.884	222.206	202.852	222.014	212.32	229.515	228.466	209.329	224.696	226.115	224.338	219.035
444	130.302	155.072	171.499	221.733	227.351	281.792	231.049	238.744	247.07	233.074	197.104	240.309	186.915	216.414	224.543	221.925	202.589	221.8	212.078	229.232	228.269	209.047	224.483	225.958	224.016	218.853
445	130.444	155.473	171.986	221.218	227.051	280.644	230.479	238.45	246.842	232.86	196.886	240.113	186.542	216.014	224.197	221.642	202.319	221.58	211.841	228.948	228.07	208.766	224.271	225.799	223.702	218.668
446	130.587	155.878	172.477	220.745	226.738	279.477	229.906	238.164	246.631	232.661	196.665	239.913	186.195	215.618	223.846	221.356	202.043	221.353	211.608	228.664	227.868	208.486	224.06	225.635	223.396	218.48
447	130.731	156.287	172.973	220.316	226.413	278.292	229.333	237.887	246.433	232.475	196.442	239.709	185.872	215.227	223.491	221.068	201.761	221.12	211.38	228.379	227.664	208.208	223.851	225.465	223.099	218.289
448	130.876	156.7	173.474	219.931	226.076	277.092	228.76	237.62	246.241	232.301	196.215	239.499	185.571	214.841	223.132	220.778	201.474	220.88	211.157	228.095	227.458	207.93	223.643	225.289	222.813	218.096
449	131.023	157.117	173.98	219.591	225.728	275.878	228.186	237.363	246.055	232.136	195.986	239.282	185.29	214.459	222.77	220.486	201.181	220.634	210.936	227.81	227.251	207.655	223.438	225.108	222.536	217.9
450	131.17	157.538	174.491	219.299	225.37	274.652	227.614	237.117	245.874	231.982	195.755	239.058	185.025	214.084	222.406	220.193	200.883	220.383	210.719	227.526	227.041	207.381	223.235	224.921	222.271	217.702
451	131.319	157.964	175.008	219.054	225.001	273.415	227.042	236.878	245.697	231.839	195.523	238.826	184.775	213.714	222.04	219.898	200.58	220.127	210.503	227.242	226.83	207.109	223.034	224.73	222.018	217.502
452	131.469	158.393	175.529	218.854	224.623	272.169	226.473	236.647	245.517	231.705	195.288	238.584	184.542	213.351	221.672	219.603	200.274	219.866	210.29	226.958	226.618	206.839	222.837	224.534	221.776	217.301
453	131.62	158.826	176.056	218.698	224.236	270.915	225.906	236.423	245.333	231.575	195.052	238.334	184.323	212.995	221.303	219.307	199.963	219.6	210.079	226.676	226.404	206.572	222.643	224.332	221.543	217.098
454	131.771	159.264	176.588	218.575	223.841	269.655	225.341	236.208	245.141	231.448	194.815	238.076	184.115	212.646	220.934	219.01	199.648	219.33	209.867	226.394	226.189	206.308	222.45	224.122	221.316	216.894
455	131.925	159.706	177.125	218.475	223.437	268.39	224.78	236.001	244.941	231.318	194.577	237.81	183.92	212.306	220.565	218.713	199.331	219.056	209.653	226.113	225.972	206.046	222.26	223.907	221.092	216.689
456	132.079	160.152	177.666	218.392	223.027	267.122	224.222	235.802	244.733	231.188	194.338	237.536	183.733	211.973	220.197	218.415	199.01	218.778	209.436	225.833	225.755	205.788	222.072	223.685	220.872	216.483
457	132.234	160.602	178.213	218.318	222.609	265.852	223.669	235.605	244.518	231.055	194.099	237.256	183.556	211.649	219.83	218.118	198.686	218.497	209.218	225.555	225.538	205.533	221.885	223.458	220.652	216.277
458	132.391	161.058	178.764	218.249	222.185	264.582	223.121	235.403	244.295	230.92	193.86	236.969	183.386	211.334	219.464	217.822	198.361	218.214	208.998	225.278	225.319	205.281	221.699	223.226	220.433	216.07
459	132.549	161.517	179.319	218.183	221.756	263.313	222.578	235.199	244.066	230.782	193.621	236.675	183.221	211.028	219.101	217.525	198.033	217.927	208.777	225.002	225.1	205.033	221.513	222.989	220.212	215.863
460	132.708	161.981	179.878	218.122	221.321	262.046	222.04	234.991	243.831	230.638	193.382	236.376	183.058	210.733	218.741	217.23	197.704	217.639	208.554	224.728	224.881	204.789	221.329	222.747	219.987	215.656
461	132.868	162.45	180.439	218.063	220.882	260.782	221.509	234.776	243.589	230.489	193.144	236.071	182.896	210.448	218.383	216.936	197.373	217.348	208.33	224.456	224.661	204.55	221.144	222.501	219.757	215.449
462	133.029	162.921	181.003	218.001	220.439	259.523	220.984	234.549	243.337	230.334	192.906	235.761	182.732	210.173	218.03	216.642	197.041	217.056	208.104	224.186	224.441	204.314	220.961	222.252	219.519	215.243
463	133.191	163.397	181.569	217.929	219.992	258.269	220.467	234.311	243.074	230.175	192.669	235.446	182.567	209.91	217.681	216.351	196.709	216.762	207.875	223.918	224.222	204.083	220.779	222	219.272	215.038
464	133.355	163.875	182.136	217.848	219.542	257.022	219.957	234.063	242.802	230.011	192.434	235.127	182.401	209.658	217.336	216.06	196.376	216.468	207.643	223.652	224.002	203.854	220.598	221.745	219.017	214.833
465	133.52	164.357	182.701	217.759	219.09	255.784	219.455	233.803	242.52	229.839	192.2	234.803	182.233	209.417	216.997	215.772	196.043	216.172	207.407	223.389	223.783	203.627	220.419	221.487	218.752	214.629
466	133.686	164.842	183.266	217.658	218.635	254.555	218.962	233.534	242.228	229.659	191.968	234.476	182.06	209.185	216.664	215.486	195.71	215.877	207.166	223.128	223.564	203.401	220.241	221.227	218.478	214.427
467	133.853	165.33	183.831	217.541	218.18	253.335	218.477	233.254	241.928	229.469	191.738	234.146	181.882	208.964	216.337	215.202	195.378	215.581	206.923	222.87	223.346	203.176	220.061	220.965	218.195	214.226
468	134.021	165.822	184.394	217.409	217.723	252.127	218.002	232.965	241.619	229.27	191.51	233.813	181.7	208.753	216.016	214.921	195.047	215.286	206.676	222.615	223.128	202.951	219.878	220.702	217.905	214.027
469	134.191	166.317	184.957	217.263	217.266	250.932	217.537	232.667	241.302	229.062	191.284	233.478	181.514	208.551	215.703	214.642	194.717	214.991	206.425	222.363	222.912	202.725	219.693	220.438	217.608	213.83
470	134.362	166.815	185.518	217.103	216.809	249.749	217.082	232.36	240.977	228.845	191.061	233.14	181.323	208.355	215.398	214.366	194.389	214.697	206.172	222.113	222.696	202.498	219.505	220.173	217.303	213.635
471	134.534	167.316	186.078	216.929	216.352	248.581	216.638	232.045	240.645	228.62	190.841	232.801	181.128	208.165	215.101	214.094	194.062	214.404	205.916	221.868	222.482	202.271	219.315	219.909	216.992	213.443
472	134.708	167.821	186.636	216.741	215.897	247.427	216.205	231.721	240.306	228.387	190.624	232.46	180.929	207.981	214.813	213.824	193.737	214.113	205.657	221.625	222.268	202.042	219.122	219.644	216.676	213.253
473	134.882	168.329	187.192	216.54	215.443	246.289	215.783	231.39	239.959	228.146	190.411	232.118	180.726	207.802	214.534	213.559	193.415	213.824	205.396	221.385	222.056	201.812	218.926	219.38	216.353	213.066
474	135.058	168.84	187.746	216.327	214.991	245.169	215.374	231.051	239.607	227.897	190.201	231.776	180.52	207.629	214.265	213.297	193.096	213.536	205.132	221.148	221.846	201.582	218.725	219.117	216.026	212.881
475	135.235	169.352	188.299	216.101	214.541	244.066	214.977	230.705	239.248	227.642	189.995	231.433	180.31	207.461	214.004	213.039	192.78	213.252	204.867	220.914	221.638	201.349	218.522	218.855	215.694	212.7
476	135.414	169.866	188.849	215.862	214.095	242.981	214.591	230.353	238.883	227.38	189.793	231.091	180.096	207.297	213.748	212.785	192.467	212.97	204.6	220.682	221.431	201.115	218.314	218.595	215.358	212.523
477	135.593	170.382	189.398	215.612	213.652	241.915	214.215	229.994	238.514	227.111	189.595	230.749	179.88	207.137	213.499	212.535	192.157	212.691	204.331	220.453	221.226	200.878	218.104	218.336	215.019	212.347
478	135.774	170.899	189.944	215.351	213.213	240.87	213.85	229.629	238.139	226.837	189.402	230.407	179.66	206.976	213.256	212.29	191.852	212.415	204.061	220.225	221.022	200.64	217.891	218.081	214.676	212.173
479	135.957	171.418	190.487	215.079	212.779	239.845	213.496	229.259	237.76	226.557	189.214	230.067	179.437	206.816	213.021	212.05	191.551	212.143	203.789	219.998	220.821	200.398	217.674	217.828	214.331	212.001
480	136.14	171.938	191.027	214.796	212.349	238.842	213.153	228.883	237.376	226.271	189.03	229.729	179.212	206.654	212.792	211.814	191.254	211.875	203.517	219.77	220.623	200.153	217.452	217.578	213.984	211.832
481	136.325	172.46	191.564	214.502	211.925	237.861	212.822	228.502	236.988	225.981	188.852	229.393	178.984	206.49	212.572	211.581	190.962	211.612	203.244	219.541	220.426	199.904	217.226	217.332	213.635	211.665
482	136.511	172.982	192.098	214.199	211.506	236.904	212.503	228.117	236.597	225.686	188.68	229.059	178.753	206.323	212.36	211.353	190.676	211.353	202.97	219.311	220.232	199.65	216.997	217.09	213.285	211.501
483	136.699	173.505	192.629	213.886	211.094	235.97	212.197	227.728	236.203	225.387	188.513	228.727	178.52	206.152	212.156	211.128	190.395	211.099	202.696	219.08	220.04	199.392	216.763	216.852	212.934	211.34
484	136.888	174.03	193.157	213.564	210.688	235.06	211.9	227.335	235.806	225.083	188.35	228.399	178.285	205.977	211.961	210.907	190.119	210.85	202.422	218.848	219.852	199.131	216.527	216.618	212.583	211.182
485	137.078	174.555	193.681	213.234	210.29	234.176	211.614	226.939	235.407	224.776	188.191	228.074	178.047	205.799	211.77	210.688	189.85	210.607	202.147	218.615	219.665	198.867	216.287	216.39	212.231	211.027
486	137.27	175.08	194.203	212.895	209.899	233.318	211.337	226.54	235.005	224.466	188.036	227.753	177.808	205.617	211.585	210.47	189.587	210.369	201.873	218.381	219.482	198.599	216.044	216.167	211.881	210.873
487	137.463	175.605	194.722	212.548	209.516	232.486	211.071	226.138	234.602	224.153	187.884	227.436	177.567	205.428	211.404	210.25	189.331	210.138	201.599	218.147	219.302	198.327	215.798	215.95	211.532	210.722
488	137.657	176.131	195.237	212.193	209.142	231.681	210.813	225.733	234.197	223.837	187.736	227.123	177.324	205.234	211.225	210.029	189.081	209.913	201.326	217.911	219.124	198.052	215.549	215.74	211.184	210.572
489	137.853	176.657	195.749	211.831	208.777	230.905	210.562	225.327	233.791	223.519	187.592	226.815	177.08	205.035	211.047	209.808	188.836	209.694	201.054	217.676	218.948	197.773	215.299	215.535	210.838	210.424
490	138.05	177.182	196.258	211.462	208.421	230.157	210.32	224.919	233.385	223.198	187.449	226.512	176.834	204.831	210.873	209.586	188.597	209.483	200.783	217.44	218.772	197.491	215.046	215.338	210.494	210.276
491	138.248	177.708	196.764	211.087	208.074	229.439	210.086	224.509	232.978	222.877	187.308	226.215	176.587	204.621	210.699	209.364	188.363	209.279	200.512	217.203	218.596	197.206	214.792	215.148	210.153	210.128
492	138.448	178.233	197.266	210.706	207.739	228.75	209.861	224.099	232.57	222.554	187.168	225.924	176.339	204.407	210.524	209.142	188.135	209.083	200.244	216.966	218.419	196.917	214.536	214.966	209.816	209.977
493	138.65	178.758	197.765	210.319	207.413	228.088	209.645	223.688	232.164	222.23	187.028	225.639	176.09	204.188	210.348	208.92	187.913	208.895	199.976	216.73	218.243	196.626	214.278	214.79	209.482	209.822
494	138.853	179.283	198.261	209.927	207.099	227.449	209.439	223.277	231.758	221.905	186.888	225.361	175.841	203.964	210.172	208.699	187.697	208.714	199.711	216.493	218.066	196.333	214.02	214.617	209.152	209.665
495	139.057	179.807	198.753	209.53	206.797	226.836	209.242	222.866	231.352	221.58	186.746	225.087	175.59	203.737	209.993	208.477	187.485	208.54	199.447	216.256	217.888	196.037	213.76	214.447	208.827	209.506
496	139.262	180.331	199.242	209.128	206.506	226.249	209.052	222.455	230.948	221.256	186.603	224.819	175.34	203.505	209.813	208.257	187.277	208.374	199.186	216.018	217.71	195.739	213.5	214.279	208.507	209.344
497	139.47	180.855	199.728	208.722	206.228	225.688	208.868	222.045	230.546	220.931	186.457	224.555	175.088	203.27	209.63	208.035	187.072	208.213	198.927	215.779	217.532	195.439	213.24	214.113	208.193	209.178
498	139.678	181.379	200.21	208.312	205.963	225.155	208.686	221.637	230.146	220.607	186.309	224.296	174.837	203.03	209.447	207.813	186.872	208.056	198.67	215.54	217.352	195.137	212.979	213.95	207.884	209.01
499	139.888	181.902	200.689	207.899	205.711	224.649	208.506	221.229	229.748	220.285	186.158	224.04	174.585	202.788	209.262	207.591	186.674	207.902	198.416	215.3	217.172	194.834	212.718	213.789	207.582	208.838
500	140.1	182.425	201.164	207.483	205.473	224.171	208.325	220.824	229.352	219.963	186.004	223.787	174.334	202.542	209.074	207.367	186.48	207.75	198.165	215.06	216.99	194.53	212.458	213.628	207.286	208.662
501	140.313	182.948	201.636	207.064	205.25	223.723	208.143	220.42	228.96	219.644	185.847	223.538	174.082	202.293	208.882	207.144	186.288	207.598	197.918	214.819	216.807	194.225	212.198	213.467	206.997	208.483
502	140.528	183.47	202.104	206.643	205.041	223.304	207.959	220.019	228.57	219.326	185.687	223.292	173.831	202.041	208.685	206.919	186.1	207.444	197.673	214.578	216.623	193.919	211.939	213.305	206.716	208.301
503	140.744	183.992	202.569	206.22	204.847	222.904	207.774	219.621	228.184	219.011	185.523	223.051	173.581	201.786	208.483	206.695	185.915	207.286	197.432	214.338	216.437	193.612	211.681	213.144	206.443	208.115
504	140.961	184.514	203.03	205.795	204.667	222.522	207.585	219.226	227.802	218.698	185.356	222.813	173.331	201.529	208.277	206.47	185.733	207.124	197.194	214.097	216.251	193.305	211.424	212.98	206.179	207.927
505	141.181	185.036	203.488	205.369	204.5	222.159	207.394	218.834	227.425	218.389	185.187	222.581	173.082	201.27	208.067	206.246	185.554	206.96	196.961	213.856	216.063	192.998	211.168	212.816	205.923	207.735
506	141.401	185.557	203.942	204.942	204.345	221.813	207.198	218.446	227.052	218.082	185.014	222.353	172.833	201.008	207.853	206.021	185.376	206.792	196.731	213.615	215.874	192.69	210.914	212.65	205.675	207.541
507	141.624	186.077	204.393	204.515	204.202	221.482	206.998	218.062	226.683	217.779	184.839	222.131	172.586	200.745	207.634	205.796	185.199	206.619	196.505	213.375	215.684	192.383	210.662	212.484	205.434	207.344
508	141.848	186.598	204.841	204.088	204.069	221.164	206.794	217.682	226.32	217.48	184.661	221.912	172.34	200.48	207.409	205.571	185.024	206.443	196.284	213.134	215.493	192.076	210.412	212.317	205.198	207.145
509	142.073	187.117	205.285	203.66	203.943	220.861	206.585	217.307	225.962	217.186	184.481	221.696	172.095	200.214	207.18	205.346	184.849	206.263	196.068	212.895	215.301	191.77	210.165	212.149	204.967	206.943
510	142.301	187.637	205.725	203.233	203.822	220.572	206.373	216.937	225.61	216.896	184.299	221.48	171.851	199.946	206.945	205.122	184.675	206.079	195.855	212.655	215.108	191.465	209.92	211.979	204.739	206.739
511	142.529	188.156	206.162	202.807	203.705	220.297	206.156	216.572	225.264	216.61	184.115	221.261	171.609	199.677	206.706	204.898	184.501	205.892	195.647	212.417	214.914	191.161	209.677	211.807	204.515	206.533
512	142.76	188.675	206.596	202.383	203.589	220.039	205.936	216.213	224.924	216.33	183.928	221.04	171.369	199.407	206.463	204.674	184.327	205.702	195.441	212.179	214.72	190.858	209.438	211.634	204.293	206.326
513	142.992	189.193	207.026	201.959	203.473	219.795	205.712	215.859	224.591	216.056	183.74	220.817	171.13	199.136	206.215	204.451	184.155	205.508	195.238	211.941	214.524	190.556	209.2	211.46	204.073	206.116
514	143.226	189.711	207.453	201.538	203.356	219.563	205.484	215.512	224.265	215.787	183.55	220.592	170.894	198.865	205.964	204.228	183.983	205.311	195.039	211.705	214.328	190.256	208.964	211.284	203.854	205.905
515	143.461	190.229	207.876	201.119	203.237	219.343	205.253	215.172	223.947	215.524	183.359	220.365	170.66	198.594	205.709	204.005	183.811	205.111	194.844	211.47	214.132	189.957	208.73	211.106	203.634	205.693
516	143.698	190.746	208.296	200.702	203.117	219.131	205.019	214.838	223.635	215.268	183.166	220.136	170.427	198.322	205.451	203.784	183.639	204.908	194.651	211.235	213.934	189.661	208.497	210.927	203.413	205.479
517	143.937	191.263	208.713	200.288	202.993	218.923	204.782	214.511	223.332	215.019	182.972	219.906	170.197	198.05	205.189	203.563	183.465	204.703	194.459	211.002	213.736	189.367	208.267	210.748	203.191	205.264
518	144.178	191.779	209.126	199.878	202.868	218.719	204.541	214.192	223.037	214.776	182.777	219.675	169.97	197.779	204.925	203.343	183.29	204.495	194.269	210.77	213.538	189.075	208.038	210.567	202.966	205.048
519	144.42	192.295	209.536	199.47	202.741	218.519	204.298	213.878	222.748	214.541	182.581	219.442	169.745	197.508	204.658	203.124	183.112	204.284	194.08	210.54	213.338	188.786	207.81	210.385	202.738	204.831
520	144.664	192.81	209.943	199.067	202.613	218.323	204.053	213.571	222.467	214.311	182.384	219.206	169.523	197.238	204.389	202.905	182.932	204.072	193.892	210.31	213.139	188.499	207.582	210.203	202.508	204.613
521	144.91	193.326	210.346	198.668	202.482	218.127	203.804	213.271	222.192	214.088	182.186	218.968	169.304	196.968	204.117	202.688	182.75	203.857	193.703	210.083	212.939	188.216	207.353	210.02	202.275	204.395
522	145.158	193.841	210.746	198.273	202.349	217.928	203.554	212.977	221.925	213.872	181.988	218.725	169.088	196.699	203.844	202.472	182.566	203.64	193.515	209.856	212.739	187.935	207.125	209.836	202.04	204.176
523	145.407	194.355	211.143	197.882	202.211	217.726	203.301	212.689	221.666	213.662	181.789	218.48	168.875	196.432	203.569	202.257	182.38	203.422	193.327	209.632	212.538	187.658	206.897	209.652	201.804	203.957
524	145.659	194.869	211.537	197.497	202.066	217.52	203.046	212.407	221.414	213.457	181.59	218.231	168.665	196.165	203.292	202.043	182.193	203.202	193.138	209.409	212.337	187.384	206.669	209.467	201.565	203.738
525	145.912	195.383	211.928	197.117	201.916	217.311	202.789	212.131	221.171	213.257	181.391	217.978	168.458	195.901	203.015	201.83	182.003	202.98	192.949	209.188	212.136	187.114	206.442	209.283	201.325	203.519
526	146.167	195.896	212.315	196.743	201.76	217.093	202.53	211.861	220.934	213.064	181.192	217.721	168.255	195.638	202.736	201.619	181.812	202.757	192.76	208.969	211.935	186.848	206.213	209.098	201.083	203.3
527	146.424	196.409	212.7	196.375	201.599	216.868	202.269	211.597	220.704	212.876	180.993	217.461	168.056	195.377	202.456	201.409	181.619	202.533	192.57	208.752	211.733	186.586	205.984	208.913	200.84	203.081
528	146.682	196.922	213.081	196.013	201.432	216.636	202.007	211.339	220.478	212.694	180.795	217.197	167.861	195.117	202.177	201.201	181.425	202.307	192.379	208.536	211.531	186.329	205.753	208.728	200.596	202.862
529	146.943	197.435	213.46	195.657	201.261	216.398	201.744	211.085	220.257	212.516	180.597	216.93	167.669	194.861	201.897	200.994	181.229	202.081	192.187	208.323	211.33	186.075	205.52	208.543	200.35	202.644
530	147.205	197.947	213.836	195.308	201.084	216.152	201.479	210.837	220.038	212.344	180.399	216.659	167.481	194.606	201.616	200.789	181.032	201.853	191.994	208.111	211.128	185.826	205.283	208.359	200.104	202.427
531	147.47	198.459	214.209	194.967	200.902	215.9	201.213	210.594	219.82	212.176	180.202	216.386	167.298	194.354	201.337	200.586	180.834	201.626	191.8	207.901	210.926	185.581	205.043	208.175	199.857	202.211
532	147.736	198.97	214.579	194.632	200.715	215.641	200.946	210.358	219.603	212.01	180.006	216.109	167.119	194.105	201.057	200.384	180.635	201.397	191.605	207.694	210.725	185.339	204.799	207.991	199.609	201.995
533	148.005	199.482	214.946	194.306	200.524	215.376	200.678	210.125	219.389	211.843	179.811	215.83	166.944	193.859	200.778	200.184	180.435	201.168	191.409	207.488	210.523	185.1	204.552	207.809	199.361	201.781
534	148.275	199.993	215.311	193.987	200.329	215.105	200.409	209.897	219.174	211.676	179.616	215.549	166.774	193.616	200.501	199.986	180.234	200.939	191.213	207.285	210.322	184.864	204.302	207.626	199.112	201.568
535	148.547	200.504	215.673	193.677	200.129	214.829	200.14	209.67	218.959	211.506	179.424	215.266	166.609	193.377	200.224	199.79	180.031	200.71	191.015	207.083	210.121	184.631	204.05	207.445	198.863	201.356
536	148.822	201.014	216.032	193.375	199.926	214.546	199.871	209.445	218.744	211.335	179.232	214.98	166.448	193.141	199.949	199.596	179.829	200.481	190.817	206.883	209.92	184.398	203.794	207.265	198.614	201.146
537	149.098	201.525	216.389	193.082	199.718	214.259	199.601	209.221	218.529	211.161	179.042	214.693	166.292	192.908	199.675	199.403	179.625	200.252	190.617	206.684	209.719	184.168	203.536	207.085	198.366	200.938
538	149.377	202.035	216.744	192.798	199.507	213.966	199.33	209.001	218.314	210.986	178.854	214.404	166.138	192.679	199.403	199.212	179.421	200.023	190.417	206.486	209.519	183.939	203.274	206.907	198.117	200.731
539	149.658	202.546	217.096	192.524	199.292	213.668	199.06	208.782	218.095	210.808	178.667	214.114	165.988	192.455	199.134	199.022	179.216	199.795	190.215	206.288	209.319	183.713	203.008	206.73	197.869	200.526
540	149.94	203.056	217.446	192.259	199.074	213.365	198.79	208.566	217.874	210.628	178.483	213.823	165.84	192.234	198.866	198.832	179.011	199.567	190.013	206.092	209.12	183.488	202.738	206.554	197.622	200.324
541	150.225	203.566	217.794	192.004	198.853	213.058	198.52	208.35	217.651	210.446	178.3	213.53	165.695	192.018	198.601	198.644	178.806	199.34	189.81	205.896	208.921	183.262	202.463	206.38	197.375	200.123
542	150.512	204.076	218.139	191.76	198.629	212.747	198.251	208.133	217.425	210.261	178.12	213.237	165.553	191.807	198.339	198.454	178.601	199.114	189.606	205.701	208.722	183.035	202.185	206.207	197.129	199.925
543	150.801	204.586	218.483	191.526	198.402	212.431	197.982	207.914	217.198	210.074	177.942	212.943	165.412	191.6	198.08	198.264	178.395	198.889	189.402	205.506	208.525	182.807	201.903	206.036	196.883	199.73
544	151.093	205.096	218.824	191.304	198.173	212.111	197.713	207.692	216.968	209.884	177.767	212.649	165.273	191.398	197.824	198.072	178.189	198.665	189.197	205.312	208.328	182.578	201.617	205.867	196.639	199.537
545	151.386	205.607	219.164	191.092	197.941	211.788	197.446	207.466	216.736	209.691	177.594	212.354	165.134	191.201	197.571	197.88	177.984	198.442	188.991	205.119	208.133	182.348	201.328	205.7	196.397	199.346
546	151.682	206.117	219.502	190.892	197.706	211.46	197.179	207.238	216.502	209.494	177.424	212.059	164.996	191.01	197.322	197.686	177.778	198.221	188.785	204.926	207.939	182.115	201.037	205.533	196.155	199.158
547	151.98	206.627	219.838	190.704	197.47	211.13	196.913	207.006	216.265	209.293	177.257	211.765	164.859	190.824	197.077	197.492	177.573	198.001	188.579	204.734	207.746	181.881	200.742	205.369	195.915	198.971
548	152.28	207.138	220.172	190.528	197.231	210.796	196.649	206.77	216.025	209.09	177.092	211.471	164.722	190.643	196.836	197.297	177.368	197.783	188.373	204.542	207.554	181.645	200.446	205.205	195.677	198.787
549	152.581	207.648	220.505	190.364	196.991	210.46	196.385	206.531	215.782	208.883	176.931	211.177	164.586	190.468	196.599	197.101	177.164	197.567	188.167	204.351	207.363	181.407	200.147	205.044	195.441	198.606
550	152.884	208.159	220.837	190.213	196.749	210.12	196.123	206.288	215.535	208.674	176.774	210.884	164.452	190.298	196.366	196.904	176.959	197.353	187.96	204.16	207.174	181.168	199.847	204.884	195.206	198.427
551	153.189	208.671	221.167	190.069	196.506	209.778	195.863	206.041	215.284	208.462	176.62	210.592	164.318	190.133	196.139	196.706	176.756	197.14	187.754	203.97	206.986	180.927	199.545	204.726	194.974	198.251
552	153.495	209.182	221.496	189.93	196.262	209.434	195.604	205.791	215.029	208.247	176.469	210.301	164.184	189.972	195.914	196.508	176.553	196.93	187.548	203.78	206.798	180.685	199.241	204.569	194.744	198.077
553	153.803	209.694	221.824	189.794	196.016	209.087	195.347	205.537	214.77	208.03	176.321	210.011	164.051	189.814	195.693	196.31	176.351	196.723	187.341	203.59	206.61	180.442	198.937	204.414	194.516	197.906
554	154.113	210.206	222.15	189.661	195.77	208.738	195.092	205.281	214.508	207.811	176.177	209.722	163.918	189.661	195.474	196.111	176.15	196.518	187.136	203.4	206.421	180.197	198.632	204.26	194.29	197.736
555	154.424	210.719	222.476	189.531	195.522	208.388	194.839	205.021	214.243	207.59	176.035	209.436	163.785	189.51	195.258	195.911	175.95	196.315	186.93	203.21	206.231	179.95	198.327	204.108	194.068	197.567
556	154.736	211.232	222.801	189.402	195.274	208.036	194.588	204.759	213.975	207.366	175.897	209.151	163.653	189.361	195.046	195.711	175.75	196.115	186.725	203.02	206.04	179.701	198.021	203.956	193.848	197.399
557	155.051	211.746	223.125	189.273	195.026	207.683	194.34	204.494	213.704	207.141	175.762	208.867	163.52	189.212	194.837	195.511	175.552	195.919	186.52	202.829	205.848	179.451	197.715	203.803	193.63	197.231
558	155.367	212.261	223.449	189.143	194.778	207.328	194.094	204.226	213.429	206.914	175.629	208.587	163.387	189.065	194.632	195.31	175.355	195.725	186.316	202.639	205.654	179.199	197.41	203.649	193.416	197.064
559	155.684	212.776	223.772	189.011	194.529	206.972	193.85	203.956	213.152	206.686	175.498	208.308	163.254	188.918	194.431	195.109	175.159	195.534	186.113	202.449	205.459	178.946	197.105	203.495	193.205	196.897
560	156.003	213.291	224.095	188.878	194.28	206.616	193.609	203.684	212.873	206.456	175.369	208.032	163.119	188.769	194.235	194.908	174.965	195.347	185.91	202.259	205.262	178.691	196.801	203.34	192.998	196.731
561	156.323	213.808	224.418	188.744	194.032	206.258	193.371	203.41	212.591	206.225	175.24	207.759	162.984	188.62	194.042	194.707	174.772	195.163	185.708	202.07	205.064	178.435	196.499	203.184	192.793	196.563
562	156.644	214.325	224.74	188.609	193.784	205.901	193.136	203.134	212.307	205.993	175.113	207.488	162.848	188.468	193.854	194.505	174.581	194.982	185.507	201.88	204.865	178.179	196.197	203.027	192.59	196.394
563	156.966	214.844	225.063	188.473	193.537	205.543	192.904	202.856	212.021	205.76	174.987	207.221	162.711	188.315	193.668	194.304	174.391	194.806	185.307	201.691	204.664	177.921	195.897	202.87	192.388	196.223
564	157.289	215.363	225.385	188.335	193.291	205.185	192.675	202.577	211.733	205.526	174.861	206.957	162.573	188.16	193.484	194.102	174.203	194.632	185.108	201.501	204.462	177.662	195.599	202.712	192.189	196.049
565	157.612	215.883	225.708	188.192	193.045	204.827	192.449	202.296	211.443	205.291	174.735	206.696	162.435	188.002	193.303	193.901	174.016	194.46	184.91	201.312	204.259	177.403	195.303	202.553	191.991	195.873
566	157.938	216.405	226.031	188.046	192.8	204.469	192.227	202.014	211.151	205.056	174.609	206.439	162.296	187.843	193.124	193.7	173.832	194.292	184.714	201.123	204.054	177.144	195.009	202.394	191.796	195.695
567	158.264	216.927	226.355	187.895	192.557	204.112	192.009	201.731	210.858	204.82	174.483	206.186	162.156	187.683	192.947	193.499	173.649	194.125	184.518	200.935	203.847	176.884	194.718	202.234	191.602	195.514
568	158.591	217.451	226.679	187.741	192.315	203.755	191.794	201.447	210.563	204.584	174.356	205.936	162.016	187.52	192.77	193.298	173.469	193.959	184.324	200.747	203.638	176.623	194.43	202.074	191.41	195.33
569	158.919	217.976	227.005	187.583	192.075	203.399	191.583	201.162	210.267	204.349	174.23	205.691	161.875	187.356	192.593	193.098	173.291	193.796	184.131	200.559	203.427	176.363	194.144	201.914	191.22	195.142
570	159.249	218.502	227.331	187.421	191.836	203.044	191.376	200.876	209.97	204.113	174.103	205.448	161.734	187.19	192.418	192.898	173.114	193.633	183.94	200.371	203.213	176.102	193.862	201.753	191.031	194.953
571	159.579	219.03	227.658	187.256	191.6	202.69	191.172	200.59	209.672	203.877	173.976	205.207	161.592	187.023	192.242	192.698	172.94	193.473	183.75	200.183	202.996	175.842	193.583	201.591	190.845	194.76
572	159.911	219.559	227.987	187.088	191.365	202.338	190.971	200.303	209.374	203.641	173.85	204.968	161.45	186.854	192.066	192.499	172.767	193.314	183.562	199.996	202.778	175.581	193.309	201.429	190.66	194.565
573	160.243	220.09	228.317	186.916	191.133	201.987	190.774	200.016	209.074	203.406	173.723	204.73	161.307	186.684	191.889	192.3	172.596	193.156	183.376	199.81	202.557	175.322	193.038	201.267	190.477	194.368
574	160.576	220.623	228.649	186.741	190.903	201.638	190.579	199.729	208.774	203.172	173.596	204.494	161.164	186.513	191.711	192.102	172.427	192.999	183.192	199.624	202.335	175.062	192.771	201.105	190.296	194.169
575	160.909	221.157	228.982	186.563	190.675	201.29	190.387	199.442	208.474	202.938	173.468	204.261	161.021	186.34	191.534	191.904	172.261	192.842	183.009	199.438	202.11	174.803	192.509	200.942	190.117	193.967
576	161.244	221.693	229.317	186.382	190.45	200.945	190.197	199.155	208.173	202.705	173.341	204.029	160.877	186.167	191.356	191.707	172.096	192.684	182.828	199.252	201.884	174.545	192.252	200.78	189.94	193.764
577	161.579	222.231	229.654	186.198	190.228	200.601	190.009	198.869	207.872	202.474	173.214	203.8	160.733	185.992	191.178	191.511	171.933	192.527	182.65	199.067	201.656	174.287	191.999	200.617	189.763	193.559
578	161.914	222.771	229.994	186.011	190.01	200.26	189.824	198.583	207.572	202.243	173.086	203.574	160.589	185.816	191	191.316	171.772	192.368	182.473	198.883	201.427	174.03	191.751	200.453	189.588	193.352
579	162.249	223.314	230.336	185.822	189.794	199.922	189.641	198.298	207.271	202.014	172.959	203.35	160.444	185.639	190.821	191.121	171.611	192.208	182.298	198.699	201.197	173.775	191.508	200.29	189.413	193.144
580	162.585	223.858	230.68	185.629	189.581	199.586	189.461	198.013	206.971	201.786	172.831	203.129	160.3	185.461	190.641	190.927	171.453	192.047	182.125	198.515	200.965	173.52	191.268	200.127	189.24	192.934
581	162.921	224.405	231.027	185.435	189.372	199.253	189.283	197.729	206.671	201.559	172.703	202.911	160.155	185.283	190.461	190.735	171.295	191.884	181.955	198.332	200.732	173.267	191.032	199.964	189.067	192.723
582	163.257	224.954	231.377	185.238	189.167	198.924	189.108	197.446	206.372	201.334	172.575	202.694	160.01	185.103	190.279	190.543	171.138	191.721	181.787	198.15	200.498	173.015	190.798	199.8	188.896	192.511
583	163.593	225.506	231.73	185.039	188.966	198.597	188.935	197.165	206.073	201.112	172.447	202.478	159.865	184.923	190.095	190.352	170.983	191.555	181.62	197.968	200.264	172.764	190.565	199.637	188.725	192.298
584	163.929	226.061	232.087	184.837	188.768	198.273	188.764	196.885	205.776	200.891	172.319	202.262	159.72	184.742	189.91	190.162	170.829	191.389	181.455	197.787	200.028	172.515	190.334	199.474	188.556	192.084
585	164.265	226.618	232.447	184.634	188.575	197.953	188.595	196.606	205.479	200.672	172.191	202.047	159.575	184.561	189.724	189.974	170.676	191.222	181.291	197.606	199.792	172.268	190.105	199.31	188.387	191.869
586	164.6	227.178	232.81	184.428	188.386	197.637	188.427	196.329	205.183	200.455	172.063	201.831	159.43	184.379	189.536	189.787	170.525	191.053	181.128	197.426	199.556	172.022	189.878	199.147	188.219	191.654
587	164.934	227.741	233.178	184.221	188.201	197.325	188.261	196.053	204.889	200.241	171.935	201.616	159.285	184.197	189.348	189.6	170.375	190.884	180.966	197.246	199.319	171.779	189.652	198.984	188.052	191.438
588	165.269	228.307	233.549	184.011	188.021	197.016	188.097	195.78	204.596	200.03	171.807	201.4	159.14	184.014	189.157	189.416	170.226	190.713	180.805	197.066	199.081	171.537	189.428	198.822	187.886	191.222
589	165.602	228.876	233.925	183.801	187.845	196.712	187.936	195.508	204.304	199.821	171.678	201.183	158.995	183.831	188.966	189.232	170.079	190.542	180.645	196.887	198.844	171.298	189.206	198.659	187.72	191.006
590	165.934	229.449	234.306	183.588	187.675	196.412	187.776	195.238	204.014	199.614	171.55	200.965	158.85	183.648	188.773	189.05	169.932	190.37	180.485	196.708	198.607	171.06	188.984	198.496	187.555	190.79
591	166.266	230.025	234.691	183.374	187.51	196.116	187.618	194.971	203.726	199.411	171.421	200.747	158.706	183.464	188.579	188.869	169.786	190.197	180.326	196.531	198.37	170.825	188.762	198.334	187.391	190.574
592	166.597	230.605	235.081	183.159	187.35	195.825	187.461	194.706	203.44	199.211	171.293	200.527	158.562	183.28	188.385	188.69	169.64	190.023	180.169	196.355	198.133	170.593	188.54	198.172	187.228	190.358
593	166.927	231.188	235.476	182.942	187.195	195.539	187.304	194.444	203.155	199.014	171.164	200.307	158.418	183.097	188.189	188.513	169.493	189.849	180.012	196.18	197.896	170.363	188.318	198.011	187.065	190.142
594	167.255	231.775	235.876	182.725	187.046	195.258	187.148	194.184	202.873	198.82	171.035	200.086	158.274	182.913	187.992	188.337	169.345	189.674	179.855	196.007	197.66	170.135	188.094	197.85	186.903	189.927
595	167.583	232.366	236.282	182.506	186.902	194.982	186.993	193.927	202.593	198.629	170.907	199.865	158.131	182.729	187.795	188.162	169.198	189.499	179.7	195.835	197.424	169.911	187.867	197.689	186.742	189.712
596	167.91	232.962	236.694	182.286	186.764	194.71	186.836	193.673	202.316	198.442	170.778	199.643	157.988	182.546	187.597	187.989	169.049	189.323	179.545	195.664	197.189	169.689	187.637	197.528	186.581	189.498
597	168.235	233.561	237.112	182.066	186.63	194.441	186.679	193.422	202.041	198.257	170.649	199.421	157.846	182.363	187.399	187.817	168.9	189.146	179.39	195.495	196.955	169.47	187.404	197.368	186.421	189.285
598	168.559	234.165	237.536	181.844	186.5	194.177	186.52	193.174	201.768	198.074	170.52	199.197	157.703	182.18	187.2	187.647	168.751	188.969	179.236	195.327	196.722	169.254	187.168	197.208	186.261	189.073
599	168.882	234.774	237.967	181.623	186.372	193.917	186.36	192.928	201.499	197.895	170.391	198.972	157.562	181.997	187	187.477	168.601	188.792	179.083	195.16	196.49	169.04	186.93	197.049	186.102	188.862
600	169.203	235.387	238.405	181.4	186.246	193.661	186.199	192.685	201.232	197.718	170.262	198.746	157.421	181.814	186.801	187.309	168.45	188.615	178.929	194.995	196.259	168.83	186.69	196.89	185.943	188.652
601	169.523	236.005	238.85	181.177	186.121	193.409	186.036	192.444	200.968	197.544	170.133	198.519	157.28	181.632	186.601	187.141	168.297	188.437	178.774	194.832	196.029	168.622	186.447	196.732	185.785	188.443
602	169.842	236.628	239.302	180.954	185.998	193.162	185.872	192.207	200.708	197.373	170.004	198.291	157.14	181.451	186.401	186.974	168.144	188.259	178.62	194.669	195.801	168.416	186.202	196.575	185.627	188.236
603	170.159	237.257	239.762	180.73	185.874	192.919	185.706	191.972	200.45	197.203	169.875	198.062	157	181.27	186.201	186.807	167.99	188.081	178.465	194.507	195.574	168.214	185.956	196.42	185.47	188.031
604	170.475	237.891	240.229	180.506	185.751	192.681	185.54	191.741	200.197	197.036	169.746	197.832	156.861	181.09	186.001	186.639	167.835	187.903	178.31	194.346	195.348	168.014	185.708	196.265	185.312	187.827
605	170.789	238.53	240.705	180.283	185.627	192.448	185.372	191.513	199.946	196.871	169.616	197.6	156.723	180.91	185.801	186.471	167.679	187.725	178.155	194.186	195.124	167.818	185.458	196.11	185.156	187.625
606	171.102	239.175	241.19	180.059	185.504	192.22	185.203	191.289	199.7	196.707	169.487	197.367	156.586	180.732	185.602	186.302	167.523	187.546	177.999	194.026	194.901	167.624	185.207	195.956	184.999	187.425
607	171.414	239.826	241.683	179.835	185.379	191.998	185.033	191.067	199.457	196.544	169.358	197.132	156.449	180.554	185.403	186.133	167.366	187.368	177.843	193.868	194.679	167.433	184.954	195.802	184.843	187.227
608	171.724	240.484	242.185	179.612	185.252	191.781	184.862	190.849	199.218	196.383	169.228	196.897	156.313	180.377	185.204	185.963	167.208	187.19	177.687	193.71	194.46	167.245	184.701	195.648	184.687	187.031
609	172.033	241.147	242.693	179.389	185.123	191.569	184.691	190.634	198.982	196.222	169.099	196.661	156.178	180.201	185.006	185.792	167.05	187.013	177.531	193.553	194.242	167.059	184.446	195.495	184.531	186.838
610	172.34	241.817	243.206	179.166	184.992	191.363	184.518	190.422	198.75	196.061	168.969	196.424	156.043	180.025	184.809	185.621	166.891	186.835	177.375	193.396	194.025	166.873	184.191	195.342	184.376	186.647
611	172.646	242.494	243.723	178.944	184.858	191.162	184.344	190.213	198.521	195.901	168.84	196.186	155.91	179.851	184.612	185.45	166.731	186.658	177.219	193.24	193.811	166.688	183.936	195.19	184.22	186.459
612	172.951	243.178	244.245	178.723	184.723	190.963	184.17	190.006	198.295	195.74	168.71	195.947	155.777	179.678	184.416	185.279	166.571	186.481	177.063	193.084	193.599	166.503	183.68	195.038	184.065	186.273
613	173.254	243.869	244.772	178.502	184.586	190.766	183.995	189.802	198.072	195.579	168.581	195.707	155.645	179.507	184.221	185.108	166.411	186.304	176.906	192.928	193.388	166.319	183.424	194.886	183.909	186.09
614	173.555	244.567	245.304	178.282	184.448	190.572	183.82	189.601	197.852	195.419	168.451	195.467	155.514	179.336	184.026	184.936	166.25	186.128	176.75	192.772	193.178	166.134	183.167	194.732	183.754	185.91
615	173.856	245.273	245.842	178.063	184.307	190.381	183.643	189.403	197.635	195.258	168.322	195.227	155.384	179.167	183.833	184.765	166.089	185.952	176.593	192.617	192.968	165.951	182.911	194.577	183.599	185.733
616	174.154	245.986	246.386	177.845	184.164	190.192	183.467	189.206	197.421	195.097	168.194	194.986	155.256	178.999	183.641	184.594	165.927	185.777	176.437	192.462	192.76	165.767	182.655	194.42	183.444	185.559
617	174.452	246.708	246.934	177.628	184.02	190.005	183.289	189.012	197.21	194.936	168.066	194.745	155.128	178.833	183.45	184.423	165.765	185.603	176.28	192.308	192.551	165.584	182.4	194.262	183.288	185.387
618	174.748	247.438	247.485	177.413	183.875	189.822	183.112	188.819	197.001	194.775	167.939	194.504	155.001	178.668	183.261	184.252	165.603	185.429	176.123	192.153	192.344	165.402	182.145	194.104	183.133	185.218
619	175.042	248.176	248.038	177.198	183.727	189.641	182.933	188.627	196.794	194.613	167.812	194.262	154.876	178.505	183.073	184.081	165.441	185.256	175.967	191.999	192.137	165.22	181.89	193.944	182.978	185.052
620	175.335	248.923	248.593	176.985	183.578	189.462	182.755	188.437	196.588	194.45	167.685	194.021	154.751	178.343	182.886	183.91	165.278	185.083	175.81	191.845	191.93	165.039	181.637	193.784	182.821	184.888
621	175.627	249.68	249.152	176.774	183.428	189.283	182.576	188.248	196.384	194.286	167.559	193.78	154.628	178.183	182.701	183.74	165.115	184.911	175.654	191.691	191.724	164.858	181.384	193.624	182.664	184.727
622	175.917	250.446	249.715	176.564	183.276	189.104	182.397	188.061	196.182	194.122	167.433	193.538	154.506	178.025	182.518	183.569	164.952	184.74	175.497	191.537	191.517	164.678	181.133	193.463	182.506	184.567
623	176.205	251.221	250.28	176.355	183.123	188.927	182.218	187.876	195.98	193.957	167.308	193.297	154.385	177.868	182.336	183.399	164.789	184.57	175.341	191.384	191.309	164.497	180.883	193.301	182.348	184.409
624	176.493	252.006	250.85	176.149	182.968	188.75	182.039	187.693	195.78	193.792	167.182	193.057	154.266	177.714	182.156	183.229	164.626	184.401	175.185	191.23	191.099	164.317	180.635	193.139	182.188	184.252
625	176.779	252.801	251.425	175.944	182.813	188.572	181.859	187.51	195.58	193.626	167.057	192.816	154.148	177.56	181.978	183.059	164.463	184.233	175.029	191.077	190.888	164.136	180.388	192.976	182.028	184.096
626	177.063	253.607	252.003	175.741	182.656	188.394	181.68	187.329	195.379	193.459	166.933	192.576	154.031	177.408	181.802	182.89	164.3	184.066	174.873	190.923	190.676	163.956	180.143	192.813	181.868	183.941
627	177.346	254.424	252.586	175.541	182.497	188.215	181.5	187.147	195.178	193.292	166.81	192.337	153.915	177.257	181.629	182.721	164.136	183.9	174.717	190.77	190.463	163.775	179.9	192.649	181.708	183.786
628	177.627	255.252	253.17	175.342	182.338	188.036	181.321	186.965	194.977	193.125	166.688	192.098	153.8	177.108	181.457	182.552	163.973	183.735	174.561	190.617	190.249	163.595	179.659	192.485	181.549	183.631
629	177.907	256.091	253.754	175.146	182.178	187.855	181.142	186.783	194.775	192.957	166.567	191.861	153.685	176.96	181.287	182.383	163.81	183.572	174.406	190.464	190.034	163.414	179.42	192.321	181.389	183.476
630	178.186	256.942	254.336	174.951	182.017	187.673	180.962	186.601	194.572	192.789	166.447	191.623	153.57	176.814	181.12	182.215	163.647	183.409	174.251	190.311	189.819	163.234	179.183	192.157	181.228	183.321
631	178.463	257.805	254.915	174.76	181.854	187.491	180.784	186.419	194.368	192.621	166.327	191.387	153.457	176.669	180.955	182.047	163.485	183.248	174.096	190.158	189.602	163.053	178.95	191.992	181.068	183.166
632	178.739	258.68	255.492	174.571	181.691	187.307	180.605	186.236	194.163	192.452	166.207	191.152	153.343	176.526	180.791	181.88	163.322	183.088	173.941	190.004	189.384	162.873	178.718	191.828	180.908	183.011
633	179.014	259.569	256.066	174.384	181.527	187.123	180.427	186.052	193.956	192.283	166.087	190.918	153.229	176.382	180.628	181.713	163.16	182.929	173.786	189.851	189.164	162.693	178.49	191.663	180.749	182.855
634	179.287	260.47	256.633	174.2	181.363	186.938	180.249	185.868	193.748	192.114	165.966	190.685	153.116	176.24	180.465	181.546	162.998	182.772	173.632	189.698	188.942	162.513	178.264	191.498	180.59	182.699
635	179.558	261.385	257.191	174.019	181.197	186.752	180.071	185.684	193.539	191.945	165.846	190.453	153.003	176.099	180.303	181.38	162.836	182.616	173.478	189.544	188.719	162.333	178.042	191.334	180.432	182.543
636	179.828	262.315	257.738	173.841	181.031	186.565	179.894	185.5	193.329	191.775	165.726	190.223	152.89	175.958	180.141	181.214	162.675	182.462	173.324	189.391	188.495	162.153	177.822	191.169	180.275	182.386
637	180.097	263.258	258.264	173.665	180.865	186.376	179.718	185.315	193.117	191.606	165.606	189.993	152.777	175.818	179.979	181.049	162.514	182.31	173.171	189.237	188.269	161.974	177.607	191.004	180.118	182.23
638	180.365	264.217	258.764	173.493	180.697	186.186	179.542	185.129	192.904	191.436	165.486	189.766	152.663	175.678	179.818	180.884	162.353	182.158	173.019	189.083	188.042	161.794	177.394	190.84	179.961	182.073
639	180.631	265.19	259.231	173.324	180.53	185.995	179.367	184.944	192.688	191.267	165.366	189.54	152.55	175.539	179.658	180.72	162.193	182.007	172.867	188.929	187.814	161.615	177.185	190.675	179.805	181.915
640	180.896	266.176	259.665	173.158	180.362	185.802	179.193	184.758	192.471	191.097	165.245	189.315	152.437	175.4	179.498	180.557	162.033	181.856	172.715	188.775	187.585	161.437	176.979	190.511	179.649	181.758
641	181.159	267.17	260.066	172.995	180.193	185.608	179.019	184.572	192.253	190.927	165.125	189.092	152.324	175.262	179.339	180.394	161.874	181.707	172.565	188.621	187.355	161.258	176.776	190.347	179.493	181.6
642	181.421	268.171	260.434	172.836	180.024	185.413	178.846	184.386	192.032	190.758	165.004	188.871	152.211	175.124	179.181	180.231	161.715	181.558	172.415	188.466	187.125	161.08	176.576	190.183	179.337	181.443
643	181.682	269.178	260.769	172.68	179.855	185.217	178.674	184.2	191.811	190.588	164.884	188.652	152.099	174.985	179.023	180.069	161.557	181.41	172.265	188.311	186.894	160.902	176.378	190.02	179.182	181.285
644	181.942	270.191	261.07	172.527	179.686	185.02	178.502	184.014	191.587	190.419	164.763	188.435	151.986	174.846	178.866	179.908	161.4	181.262	172.117	188.156	186.662	160.725	176.183	189.857	179.026	181.127
645	182.2	271.21	261.339	172.377	179.516	184.821	178.332	183.828	191.363	190.25	164.643	188.219	151.872	174.707	178.71	179.748	161.243	181.116	171.969	188	186.431	160.548	175.99	189.695	178.871	180.969
646	182.457	272.237	261.574	172.23	179.347	184.622	178.163	183.642	191.137	190.081	164.522	188.006	151.759	174.568	178.554	179.588	161.086	180.971	171.821	187.845	186.199	160.372	175.8	189.532	178.716	180.811
647	182.713	273.27	261.772	172.087	179.177	184.422	177.994	183.456	190.91	189.912	164.401	187.795	151.646	174.429	178.398	179.429	160.931	180.825	171.675	187.689	185.967	160.196	175.612	189.371	178.562	180.653
648	182.967	274.311	261.932	171.947	179.007	184.221	177.827	183.27	190.682	189.744	164.28	187.586	151.532	174.289	178.244	179.27	160.776	180.68	171.53	187.534	185.735	160.02	175.426	189.21	178.407	180.495
649	183.22	275.36	262.054	171.811	178.838	184.019	177.661	183.084	190.452	189.576	164.159	187.379	151.418	174.149	178.089	179.112	160.622	180.535	171.386	187.379	185.504	159.845	175.242	189.049	178.253	180.337
650	183.472	276.416	262.139	171.677	178.668	183.816	177.496	182.898	190.222	189.408	164.038	187.174	151.304	174.009	177.935	178.955	160.468	180.389	171.243	187.225	185.273	159.67	175.06	188.89	178.099	180.18
651	183.723	277.476	262.187	171.545	178.499	183.613	177.333	182.712	189.991	189.241	163.917	186.97	151.19	173.869	177.781	178.799	160.316	180.244	171.101	187.07	185.042	159.496	174.879	188.731	177.945	180.022
652	183.973	278.533	262.198	171.413	178.329	183.408	177.17	182.527	189.759	189.074	163.796	186.768	151.075	173.729	177.627	178.643	160.164	180.098	170.96	186.916	184.811	159.322	174.699	188.572	177.791	179.864
653	184.221	279.583	262.173	171.282	178.161	183.204	177.009	182.342	189.526	188.907	163.674	186.567	150.96	173.589	177.473	178.489	160.013	179.952	170.82	186.762	184.582	159.149	174.519	188.414	177.638	179.707
654	184.469	280.622	262.111	171.152	177.992	182.998	176.849	182.157	189.292	188.741	163.553	186.368	150.845	173.448	177.319	178.335	159.863	179.806	170.681	186.607	184.353	158.977	174.339	188.257	177.484	179.55
655	184.715	281.648	262.013	171.022	177.824	182.792	176.69	181.973	189.058	188.576	163.431	186.17	150.73	173.308	177.165	178.182	159.714	179.659	170.543	186.453	184.125	158.805	174.159	188.101	177.331	179.393
656	184.96	282.661	261.88	170.892	177.656	182.586	176.532	181.788	188.823	188.411	163.309	185.974	150.614	173.167	177.012	178.031	159.566	179.512	170.406	186.299	183.898	158.634	173.98	187.944	177.178	179.236
657	185.204	283.659	261.712	170.762	177.489	182.379	176.375	181.605	188.588	188.246	163.187	185.78	150.498	173.026	176.858	177.881	159.419	179.365	170.269	186.145	183.672	158.463	173.802	187.788	177.025	179.08
658	185.447	284.636	261.509	170.632	177.322	182.171	176.218	181.422	188.352	188.082	163.065	185.587	150.382	172.885	176.705	177.733	159.272	179.217	170.133	185.992	183.448	158.294	173.624	187.633	176.872	178.923
659	185.689	285.591	261.272	170.501	177.156	181.964	176.063	181.239	188.116	187.919	162.943	185.395	150.266	172.745	176.553	177.585	159.127	179.069	169.998	185.839	183.225	158.124	173.446	187.477	176.72	178.768
660	185.93	286.522	261.001	170.37	176.99	181.756	175.909	181.056	187.88	187.757	162.821	185.205	150.15	172.604	176.4	177.438	158.983	178.92	169.864	185.686	183.003	157.956	173.269	187.322	176.568	178.612
661	186.17	287.426	260.698	170.238	176.825	181.547	175.756	180.875	187.643	187.595	162.698	185.015	150.033	172.463	176.247	177.292	158.84	178.771	169.731	185.533	182.783	157.788	173.092	187.168	176.415	178.457
662	186.409	288.299	260.361	170.106	176.661	181.339	175.605	180.694	187.407	187.434	162.575	184.827	149.916	172.322	176.095	177.147	158.697	178.622	169.598	185.381	182.565	157.621	172.916	187.014	176.263	178.302
663	186.647	289.141	259.993	169.974	176.498	181.13	175.454	180.513	187.17	187.274	162.453	184.639	149.799	172.181	175.942	177.003	158.556	178.473	169.466	185.228	182.348	157.455	172.74	186.86	176.111	178.147
664	186.884	289.952	259.594	169.841	176.335	180.921	175.305	180.333	186.933	187.114	162.33	184.452	149.682	172.04	175.789	176.86	158.415	178.323	169.334	185.076	182.133	157.289	172.565	186.707	175.959	177.993
665	187.12	290.73	259.163	169.708	176.174	180.712	175.157	180.154	186.696	186.956	162.206	184.265	149.564	171.899	175.636	176.719	158.275	178.173	169.203	184.924	181.921	157.125	172.391	186.554	175.808	177.84
666	187.355	291.476	258.703	169.574	176.013	180.503	175.011	179.975	186.459	186.798	162.083	184.079	149.447	171.758	175.483	176.578	158.136	178.023	169.072	184.772	181.71	156.961	172.217	186.401	175.656	177.687
667	187.589	292.185	258.214	169.44	175.854	180.294	174.865	179.798	186.223	186.641	161.959	183.892	149.329	171.617	175.33	176.438	157.998	177.873	168.941	184.619	181.502	156.798	172.044	186.249	175.505	177.534
668	187.823	292.857	257.696	169.306	175.695	180.086	174.721	179.621	185.987	186.485	161.835	183.705	149.211	171.476	175.177	176.298	157.859	177.723	168.81	184.468	181.296	156.634	171.871	186.096	175.353	177.382
669	188.056	293.492	257.149	169.17	175.538	179.877	174.578	179.445	185.751	186.33	161.711	183.519	149.093	171.335	175.024	176.158	157.721	177.572	168.679	184.316	181.092	156.472	171.698	185.944	175.202	177.231
670	188.288	294.09	256.576	169.034	175.382	179.668	174.437	179.269	185.515	186.175	161.587	183.331	148.974	171.194	174.871	176.019	157.584	177.422	168.548	184.164	180.889	156.309	171.527	185.792	175.051	177.08
671	188.519	294.651	255.976	168.898	175.227	179.46	174.296	179.095	185.28	186.021	161.463	183.144	148.856	171.054	174.718	175.88	157.447	177.271	168.417	184.013	180.688	156.147	171.356	185.641	174.9	176.929
672	188.749	295.174	255.351	168.76	175.073	179.252	174.157	178.921	185.045	185.868	161.338	182.957	148.738	170.913	174.565	175.742	157.31	177.12	168.286	183.862	180.488	155.986	171.186	185.488	174.749	176.779
673	188.979	295.66	254.7	168.622	174.92	179.044	174.02	178.749	184.811	185.715	161.213	182.769	148.62	170.773	174.413	175.604	157.174	176.969	168.155	183.711	180.291	155.825	171.016	185.336	174.598	176.63
674	189.208	296.108	254.025	168.483	174.769	178.836	173.884	178.577	184.578	185.563	161.088	182.581	148.501	170.632	174.26	175.466	157.039	176.819	168.023	183.561	180.095	155.665	170.847	185.183	174.447	176.481
675	189.437	296.519	253.327	168.342	174.62	178.629	173.749	178.407	184.345	185.411	160.962	182.392	148.383	170.492	174.108	175.329	156.903	176.668	167.892	183.41	179.902	155.505	170.679	185.03	174.296	176.332
676	189.665	296.892	252.606	168.202	174.472	178.422	173.615	178.237	184.113	185.26	160.836	182.204	148.265	170.352	173.956	175.192	156.768	176.517	167.761	183.26	179.711	155.346	170.511	184.877	174.146	176.184
677	189.893	297.228	251.864	168.06	174.325	178.216	173.482	178.069	183.882	185.109	160.71	182.015	148.147	170.212	173.805	175.055	156.632	176.366	167.63	183.11	179.521	155.188	170.344	184.723	173.996	176.036
678	190.119	297.526	251.1	167.918	174.18	178.01	173.35	177.902	183.652	184.956	160.584	181.826	148.029	170.072	173.653	174.918	156.497	176.216	167.499	182.961	179.334	155.031	170.178	184.569	173.846	175.889
679	190.346	297.78	250.316	167.775	174.037	177.805	173.218	177.736	183.423	184.804	160.457	181.637	147.911	169.932	173.502	174.782	156.361	176.065	167.368	182.811	179.149	154.874	170.012	184.415	173.697	175.741
680	190.572	297.992	249.512	167.631	173.895	177.6	173.086	177.571	183.195	184.651	160.33	181.448	147.793	169.793	173.352	174.645	156.225	175.915	167.237	182.662	178.965	154.718	169.847	184.261	173.548	175.594
681	190.798	298.161	248.69	167.487	173.755	177.396	172.954	177.407	182.968	184.498	160.203	181.258	147.675	169.653	173.202	174.509	156.089	175.764	167.105	182.513	178.783	154.563	169.683	184.106	173.398	175.446
682	191.023	298.287	247.85	167.342	173.616	177.193	172.823	177.245	182.742	184.344	160.076	181.069	147.558	169.514	173.052	174.373	155.952	175.614	166.974	182.365	178.602	154.409	169.52	183.952	173.248	175.299
683	191.248	298.371	246.993	167.197	173.478	176.99	172.692	177.083	182.517	184.19	159.948	180.879	147.44	169.375	172.903	174.237	155.815	175.464	166.843	182.216	178.422	154.256	169.358	183.798	173.098	175.152
684	191.472	298.413	246.119	167.051	173.342	176.788	172.561	176.924	182.294	184.036	159.82	180.688	147.323	169.236	172.754	174.101	155.676	175.314	166.711	182.068	178.244	154.103	169.196	183.643	172.947	175.005
685	191.696	298.414	245.23	166.905	173.207	176.587	172.429	176.765	182.072	183.882	159.691	180.497	147.206	169.097	172.606	173.966	155.536	175.165	166.58	181.92	178.066	153.95	169.035	183.488	172.797	174.858
686	191.92	298.373	244.326	166.758	173.073	176.387	172.298	176.607	181.851	183.728	159.562	180.305	147.09	168.959	172.459	173.83	155.396	175.016	166.448	181.772	177.888	153.798	168.875	183.334	172.646	174.711
687	192.144	298.291	243.408	166.611	172.941	176.188	172.166	176.45	181.632	183.574	159.433	180.113	146.973	168.821	172.312	173.694	155.254	174.866	166.317	181.624	177.71	153.647	168.715	183.179	172.495	174.564
688	192.368	298.168	242.477	166.464	172.809	175.989	172.034	176.294	181.414	183.419	159.303	179.921	146.857	168.683	172.165	173.559	155.111	174.718	166.185	181.476	177.531	153.496	168.557	183.025	172.345	174.417
689	192.592	298.005	241.533	166.316	172.679	175.792	171.902	176.139	181.198	183.265	159.173	179.728	146.741	168.545	172.02	173.423	154.968	174.569	166.054	181.329	177.353	153.346	168.399	182.871	172.194	174.27
690	192.815	297.803	240.578	166.168	172.55	175.596	171.769	175.985	180.984	183.111	159.041	179.535	146.626	168.408	171.875	173.287	154.823	174.421	165.922	181.182	177.174	153.196	168.242	182.717	172.043	174.123
691	193.039	297.562	239.612	166.019	172.423	175.4	171.636	175.833	180.771	182.956	158.909	179.341	146.51	168.271	171.731	173.151	154.678	174.273	165.79	181.035	176.996	153.047	168.086	182.563	171.892	173.976
692	193.262	297.281	238.635	165.871	172.296	175.206	171.503	175.681	180.56	182.802	158.776	179.147	146.396	168.134	171.587	173.015	154.531	174.125	165.658	180.888	176.817	152.899	167.931	182.409	171.74	173.829
693	193.486	296.963	237.649	165.722	172.17	175.013	171.37	175.531	180.351	182.648	158.643	178.953	146.281	167.997	171.445	172.879	154.384	173.978	165.526	180.742	176.638	152.751	167.777	182.255	171.588	173.682
694	193.71	296.608	236.654	165.572	172.045	174.821	171.236	175.382	180.144	182.493	158.509	178.759	146.167	167.861	171.303	172.743	154.236	173.832	165.394	180.595	176.459	152.604	167.624	182.102	171.437	173.536
695	193.934	296.215	235.651	165.423	171.92	174.631	171.102	175.234	179.939	182.338	158.375	178.564	146.054	167.725	171.162	172.607	154.088	173.685	165.262	180.449	176.278	152.457	167.471	181.949	171.285	173.389
696	194.158	295.787	234.641	165.274	171.796	174.441	170.968	175.088	179.735	182.183	158.239	178.369	145.94	167.589	171.022	172.47	153.939	173.539	165.129	180.303	176.098	152.311	167.32	181.796	171.133	173.243
697	194.382	295.323	233.623	165.124	171.671	174.253	170.834	174.943	179.534	182.029	158.103	178.175	145.828	167.453	170.883	172.333	153.789	173.394	164.997	180.157	175.916	152.165	167.169	181.644	170.98	173.096
698	194.607	294.824	232.6	164.974	171.546	174.067	170.7	174.798	179.335	181.874	157.966	177.98	145.715	167.318	170.745	172.196	153.638	173.249	164.864	180.012	175.734	152.019	167.019	181.492	170.828	172.95
699	194.832	294.292	231.571	164.825	171.421	173.881	170.565	174.655	179.138	181.719	157.828	177.785	145.604	167.183	170.608	172.059	153.487	173.104	164.732	179.866	175.552	151.875	166.87	181.34	170.676	172.804
700	195.057	293.726	230.537	164.675	171.296	173.697	170.43	174.512	178.944	181.564	157.689	177.59	145.493	167.049	170.472	171.921	153.335	172.96	164.599	179.721	175.369	151.73	166.723	181.189	170.524	172.658
701	195.283	293.128	229.499	164.525	171.169	173.515	170.295	174.37	178.751	181.409	157.548	177.396	145.382	166.915	170.337	171.783	153.183	172.817	164.466	179.576	175.186	151.586	166.576	181.038	170.372	172.512
702	195.509	292.497	228.458	164.376	171.042	173.334	170.16	174.228	178.56	181.254	157.407	177.201	145.272	166.781	170.203	171.645	153.03	172.674	164.333	179.431	175.003	151.443	166.431	180.887	170.22	172.367
703	195.736	291.836	227.413	164.226	170.915	173.155	170.025	174.087	178.371	181.099	157.264	177.007	145.162	166.648	170.071	171.506	152.877	172.532	164.201	179.286	174.819	151.3	166.287	180.738	170.068	172.221
704	195.963	291.145	226.366	164.077	170.786	172.977	169.89	173.946	178.183	180.944	157.119	176.812	145.053	166.515	169.939	171.367	152.723	172.39	164.068	179.141	174.635	151.158	166.144	180.588	169.916	172.076
705	196.191	290.425	225.317	163.928	170.657	172.801	169.755	173.806	177.998	180.789	156.974	176.618	144.945	166.382	169.808	171.227	152.569	172.249	163.935	178.996	174.451	151.017	166.003	180.439	169.764	171.931
706	196.42	289.676	224.267	163.778	170.527	172.626	169.619	173.666	177.813	180.634	156.827	176.425	144.837	166.25	169.678	171.087	152.415	172.108	163.802	178.852	174.267	150.876	165.862	180.291	169.612	171.786
707	196.65	288.9	223.216	163.629	170.396	172.452	169.484	173.526	177.63	180.48	156.68	176.231	144.73	166.118	169.547	170.946	152.26	171.968	163.669	178.707	174.083	150.735	165.723	180.143	169.461	171.642
708	196.88	288.097	222.165	163.481	170.265	172.279	169.348	173.387	177.449	180.325	156.531	176.038	144.624	165.987	169.417	170.805	152.105	171.829	163.536	178.562	173.9	150.595	165.584	179.996	169.309	171.498
709	197.111	287.268	221.114	163.332	170.134	172.107	169.213	173.249	177.268	180.171	156.381	175.845	144.519	165.856	169.287	170.664	151.95	171.691	163.402	178.417	173.716	150.456	165.446	179.85	169.158	171.354
710	197.343	286.414	220.063	163.184	170.001	171.936	169.077	173.111	177.089	180.017	156.23	175.653	144.414	165.726	169.156	170.521	151.794	171.553	163.269	178.272	173.533	150.318	165.309	179.704	169.006	171.21
711	197.576	285.536	219.014	163.036	169.868	171.766	168.941	172.974	176.911	179.863	156.079	175.461	144.309	165.597	169.025	170.379	151.639	171.415	163.137	178.127	173.35	150.18	165.173	179.559	168.855	171.067
712	197.811	284.635	217.967	162.889	169.735	171.597	168.806	172.837	176.734	179.709	155.926	175.269	144.206	165.468	168.894	170.235	151.483	171.278	163.004	177.981	173.167	150.042	165.038	179.415	168.704	170.923
713	198.046	283.711	216.922	162.742	169.601	171.429	168.67	172.701	176.558	179.556	155.773	175.078	144.103	165.34	168.763	170.091	151.327	171.14	162.872	177.835	172.984	149.906	164.905	179.271	168.553	170.781
714	198.282	282.766	215.879	162.595	169.466	171.263	168.534	172.566	176.383	179.402	155.619	174.888	144.002	165.212	168.631	169.946	151.172	171.002	162.741	177.687	172.802	149.77	164.773	179.128	168.403	170.638
715	198.52	281.8	214.839	162.449	169.331	171.098	168.399	172.431	176.209	179.249	155.464	174.698	143.901	165.084	168.499	169.801	151.016	170.864	162.611	177.54	172.621	149.634	164.642	178.985	168.252	170.496
716	198.759	280.814	213.803	162.303	169.196	170.934	168.263	172.297	176.036	179.096	155.309	174.509	143.8	164.957	168.367	169.657	150.86	170.726	162.481	177.391	172.44	149.5	164.513	178.842	168.102	170.354
717	198.999	279.81	212.771	162.158	169.06	170.771	168.128	172.164	175.864	178.944	155.153	174.32	143.7	164.829	168.235	169.512	150.704	170.588	162.352	177.243	172.26	149.366	164.385	178.7	167.952	170.213
718	199.241	278.787	211.742	162.013	168.923	170.61	167.992	172.031	175.692	178.792	154.996	174.132	143.6	164.702	168.103	169.368	150.548	170.45	162.223	177.094	172.08	149.232	164.258	178.557	167.802	170.072
719	199.484	277.747	210.719	161.869	168.786	170.45	167.857	171.899	175.52	178.64	154.839	173.945	143.5	164.574	167.97	169.225	150.393	170.312	162.095	176.944	171.901	149.1	164.132	178.414	167.652	169.931
720	199.729	276.691	209.7	161.726	168.649	170.291	167.722	171.768	175.348	178.489	154.682	173.759	143.401	164.446	167.837	169.082	150.237	170.174	161.968	176.795	171.723	148.968	164.007	178.271	167.503	169.791
721	199.975	275.62	208.686	161.583	168.511	170.134	167.587	171.637	175.176	178.338	154.524	173.573	143.302	164.318	167.705	168.939	150.082	170.036	161.841	176.644	171.546	148.837	163.884	178.127	167.353	169.651
722	200.223	274.534	207.678	161.441	168.373	169.978	167.452	171.507	175.004	178.187	154.366	173.388	143.203	164.19	167.571	168.797	149.927	169.899	161.715	176.492	171.369	148.706	163.763	177.984	167.204	169.511
723	200.473	273.434	206.676	161.299	168.235	169.824	167.317	171.377	174.832	178.037	154.208	173.204	143.104	164.061	167.438	168.654	149.772	169.76	161.59	176.339	171.194	148.576	163.643	177.84	167.056	169.372
724	200.725	272.321	205.681	161.158	168.096	169.671	167.182	171.248	174.66	177.887	154.049	173.021	143.006	163.933	167.304	168.512	149.618	169.622	161.466	176.185	171.02	148.447	163.524	177.696	166.907	169.233
725	200.978	271.195	204.691	161.018	167.957	169.518	167.048	171.12	174.487	177.737	153.89	172.839	142.907	163.804	167.169	168.369	149.464	169.482	161.342	176.03	170.846	148.319	163.407	177.552	166.759	169.095
726	201.234	270.059	203.709	160.879	167.818	169.367	166.913	170.992	174.315	177.588	153.731	172.658	142.809	163.676	167.035	168.227	149.31	169.343	161.218	175.873	170.674	148.191	163.291	177.407	166.611	168.957
727	201.491	268.912	202.734	160.74	167.679	169.216	166.779	170.864	174.143	177.44	153.572	172.478	142.71	163.547	166.9	168.085	149.157	169.202	161.095	175.716	170.502	148.065	163.176	177.262	166.463	168.82
728	201.751	267.755	201.766	160.602	167.539	169.066	166.645	170.738	173.971	177.292	153.413	172.299	142.611	163.419	166.765	167.944	149.004	169.062	160.972	175.558	170.331	147.939	163.063	177.117	166.315	168.683
729	202.013	266.588	200.805	160.465	167.399	168.915	166.512	170.611	173.798	177.144	153.254	172.121	142.512	163.29	166.629	167.802	148.851	168.921	160.85	175.399	170.16	147.813	162.951	176.971	166.168	168.547
730	202.277	265.414	199.853	160.329	167.259	168.764	166.378	170.486	173.626	176.997	153.095	171.944	142.414	163.162	166.494	167.661	148.699	168.779	160.728	175.239	169.99	147.688	162.839	176.825	166.021	168.411
731	202.544	264.232	198.909	160.194	167.118	168.614	166.245	170.36	173.453	176.851	152.937	171.768	142.315	163.033	166.358	167.519	148.548	168.638	160.607	175.079	169.821	147.563	162.729	176.677	165.874	168.276
732	202.813	263.043	197.973	160.06	166.978	168.463	166.112	170.236	173.28	176.705	152.778	171.592	142.216	162.905	166.222	167.378	148.397	168.495	160.486	174.918	169.652	147.439	162.62	176.529	165.728	168.141
733	203.084	261.848	197.045	159.927	166.837	168.312	165.979	170.112	173.107	176.559	152.619	171.418	142.117	162.776	166.086	167.236	148.246	168.353	160.366	174.756	169.484	147.315	162.511	176.379	165.581	168.006
734	203.358	260.647	196.127	159.795	166.696	168.161	165.846	169.988	172.934	176.415	152.461	171.244	142.018	162.648	165.95	167.095	148.097	168.21	160.246	174.595	169.318	147.191	162.404	176.229	165.436	167.872
735	203.635	259.442	195.217	159.664	166.555	168.01	165.714	169.865	172.761	176.271	152.303	171.071	141.92	162.52	165.815	166.953	147.947	168.067	160.126	174.432	169.152	147.067	162.297	176.077	165.29	167.737
736	203.914	258.232	194.317	159.533	166.414	167.858	165.582	169.742	172.588	176.127	152.146	170.899	141.822	162.391	165.679	166.811	147.799	167.924	160.007	174.27	168.987	146.944	162.191	175.925	165.145	167.603
737	204.197	257.019	193.426	159.404	166.273	167.706	165.45	169.62	172.415	175.984	151.989	170.729	141.723	162.263	165.543	166.67	147.651	167.781	159.888	174.108	168.823	146.822	162.086	175.772	165	167.468
738	204.482	255.804	192.544	159.277	166.132	167.554	165.319	169.498	172.242	175.842	151.832	170.559	141.625	162.135	165.407	166.528	147.505	167.637	159.769	173.945	168.66	146.7	161.982	175.618	164.855	167.333
739	204.771	254.585	191.672	159.15	165.99	167.401	165.188	169.377	172.069	175.7	151.676	170.39	141.527	162.007	165.271	166.387	147.358	167.494	159.65	173.782	168.499	146.578	161.878	175.465	164.711	167.199
740	205.062	253.366	190.811	159.024	165.849	167.249	165.057	169.256	171.896	175.559	151.521	170.222	141.429	161.879	165.136	166.245	147.213	167.35	159.531	173.619	168.339	146.456	161.774	175.31	164.566	167.065
741	205.357	252.145	189.959	158.9	165.708	167.096	164.927	169.136	171.723	175.419	151.366	170.054	141.33	161.752	165	166.103	147.069	167.206	159.413	173.456	168.181	146.334	161.671	175.156	164.42	166.93
742	205.655	250.923	189.117	158.777	165.567	166.943	164.796	169.016	171.551	175.279	151.211	169.888	141.232	161.624	164.865	165.961	146.925	167.063	159.294	173.293	168.024	146.212	161.569	175.001	164.275	166.795
743	205.956	249.702	188.286	158.655	165.426	166.79	164.667	168.897	171.378	175.141	151.058	169.723	141.134	161.496	164.73	165.819	146.783	166.919	159.176	173.13	167.868	146.09	161.467	174.846	164.129	166.66
744	206.261	248.481	187.465	158.534	165.284	166.636	164.537	168.778	171.205	175.002	150.905	169.558	141.035	161.369	164.595	165.677	146.641	166.775	159.057	172.968	167.713	145.968	161.365	174.69	163.983	166.525
745	206.57	247.262	186.655	158.415	165.143	166.483	164.408	168.659	171.033	174.864	150.753	169.395	140.936	161.242	164.46	165.535	146.5	166.631	158.939	172.805	167.559	145.847	161.263	174.535	163.838	166.389
746	206.882	246.044	185.856	158.297	165.002	166.329	164.279	168.541	170.861	174.727	150.602	169.232	140.838	161.114	164.325	165.393	146.36	166.487	158.821	172.643	167.407	145.725	161.162	174.379	163.693	166.252
747	207.198	244.828	185.067	158.18	164.861	166.176	164.151	168.423	170.689	174.589	150.451	169.071	140.739	160.987	164.191	165.251	146.222	166.344	158.702	172.481	167.255	145.603	161.061	174.223	163.548	166.115
748	207.518	243.615	184.29	158.065	164.721	166.021	164.022	168.305	170.517	174.452	150.302	168.91	140.639	160.86	164.057	165.109	146.084	166.2	158.584	172.319	167.105	145.481	160.96	174.067	163.404	165.977
749	207.842	242.405	183.523	157.95	164.58	165.867	163.895	168.188	170.345	174.315	150.153	168.751	140.54	160.733	163.924	164.967	145.948	166.057	158.466	172.157	166.955	145.36	160.858	173.912	163.261	165.84
750	208.17	241.198	182.768	157.837	164.44	165.712	163.767	168.072	170.174	174.177	150.006	168.592	140.44	160.607	163.79	164.824	145.813	165.914	158.348	171.996	166.805	145.24	160.757	173.756	163.118	165.702
751	208.502	239.995	182.025	157.724	164.299	165.557	163.64	167.955	170.003	174.039	149.86	168.434	140.34	160.48	163.657	164.682	145.678	165.77	158.229	171.835	166.657	145.119	160.656	173.6	162.975	165.564
752	208.839	238.797	181.292	157.611	164.159	165.401	163.513	167.839	169.832	173.9	149.714	168.276	140.24	160.354	163.524	164.539	145.545	165.628	158.111	171.675	166.509	145	160.555	173.444	162.832	165.425
753	209.18	237.603	180.572	157.499	164.02	165.245	163.387	167.724	169.661	173.76	149.57	168.119	140.139	160.228	163.391	164.396	145.414	165.485	157.992	171.515	166.363	144.88	160.453	173.288	162.689	165.286
754	209.526	236.414	179.863	157.386	163.88	165.088	163.261	167.608	169.491	173.619	149.427	167.962	140.038	160.102	163.258	164.253	145.283	165.343	157.874	171.356	166.217	144.761	160.351	173.133	162.546	165.147
755	209.876	235.231	179.166	157.274	163.741	164.932	163.136	167.493	169.321	173.477	149.286	167.805	139.938	159.976	163.126	164.11	145.154	165.201	157.755	171.197	166.072	144.643	160.249	172.977	162.402	165.008
756	210.232	234.054	178.48	157.161	163.602	164.774	163.012	167.378	169.151	173.334	149.145	167.649	139.837	159.85	162.994	163.967	145.026	165.059	157.637	171.039	165.927	144.525	160.146	172.822	162.258	164.869
757	210.591	232.883	177.807	157.047	163.463	164.617	162.888	167.264	168.982	173.19	149.006	167.493	139.736	159.724	162.862	163.824	144.898	164.918	157.518	170.881	165.784	144.407	160.043	172.667	162.115	164.729
758	210.953	231.719	177.146	156.934	163.324	164.459	162.765	167.15	168.813	173.044	148.866	167.337	139.634	159.599	162.73	163.68	144.772	164.777	157.399	170.725	165.641	144.291	159.94	172.512	161.971	164.59
759	211.316	230.562	176.496	156.821	163.186	164.301	162.642	167.036	168.645	172.898	148.728	167.181	139.533	159.474	162.599	163.537	144.646	164.636	157.28	170.568	165.498	144.175	159.836	172.358	161.828	164.45
760	211.682	229.411	175.86	156.708	163.049	164.143	162.52	166.923	168.477	172.75	148.589	167.026	139.432	159.349	162.468	163.393	144.52	164.496	157.161	170.413	165.356	144.059	159.732	172.203	161.685	164.31
761	212.05	228.269	175.235	156.594	162.911	163.985	162.399	166.809	168.309	172.602	148.451	166.87	139.33	159.224	162.337	163.249	144.395	164.356	157.042	170.259	165.215	143.945	159.628	172.05	161.542	164.17
762	212.42	227.134	174.623	156.481	162.774	163.826	162.278	166.696	168.142	172.452	148.314	166.714	139.228	159.099	162.207	163.105	144.271	164.217	156.922	170.105	165.074	143.831	159.524	171.896	161.399	164.03
763	212.791	226.007	174.023	156.367	162.637	163.668	162.158	166.583	167.976	172.302	148.176	166.558	139.127	158.975	162.077	162.961	144.147	164.078	156.803	169.952	164.934	143.718	159.42	171.743	161.256	163.891
764	213.163	224.888	173.436	156.253	162.501	163.509	162.038	166.471	167.81	172.151	148.039	166.401	139.025	158.851	161.948	162.816	144.023	163.94	156.683	169.801	164.794	143.606	159.316	171.591	161.113	163.751
765	213.532	223.779	172.862	156.139	162.366	163.35	161.919	166.359	167.644	171.999	147.902	166.243	138.923	158.727	161.819	162.671	143.9	163.802	156.563	169.65	164.654	143.495	159.211	171.438	160.971	163.611
766	213.899	222.678	172.3	156.026	162.23	163.191	161.799	166.246	167.479	171.846	147.764	166.086	138.822	158.603	161.69	162.527	143.777	163.665	156.443	169.5	164.515	143.384	159.106	171.287	160.828	163.471
767	214.262	221.586	171.752	155.912	162.095	163.032	161.68	166.135	167.314	171.693	147.627	165.928	138.72	158.479	161.562	162.381	143.654	163.529	156.322	169.351	164.377	143.274	159.002	171.136	160.686	163.331
768	214.624	220.503	171.216	155.798	161.961	162.872	161.561	166.023	167.15	171.539	147.489	165.77	138.618	158.356	161.434	162.236	143.532	163.393	156.202	169.204	164.239	143.165	158.896	170.985	160.544	163.192
769	214.983	219.43	170.693	155.684	161.827	162.713	161.443	165.911	166.987	171.385	147.35	165.611	138.517	158.233	161.306	162.091	143.409	163.258	156.081	169.057	164.102	143.056	158.791	170.836	160.402	163.052
770	215.339	218.367	170.183	155.57	161.694	162.554	161.325	165.8	166.824	171.23	147.211	165.452	138.415	158.11	161.179	161.945	143.288	163.123	155.959	168.912	163.965	142.949	158.685	170.687	160.26	162.913
771	215.693	217.313	169.687	155.456	161.561	162.394	161.207	165.689	166.662	171.074	147.072	165.293	138.313	157.987	161.053	161.799	143.166	162.989	155.837	168.768	163.829	142.842	158.579	170.538	160.118	162.773
772	216.043	216.27	169.204	155.342	161.429	162.235	161.089	165.577	166.5	170.918	146.932	165.134	138.212	157.865	160.927	161.653	143.045	162.856	155.714	168.624	163.693	142.735	158.472	170.39	159.976	162.634
773	216.388	215.237	168.734	155.228	161.297	162.076	160.971	165.466	166.339	170.762	146.791	164.974	138.11	157.742	160.801	161.506	142.923	162.724	155.591	168.482	163.558	142.63	158.364	170.243	159.834	162.495
774	216.728	214.214	168.278	155.114	161.166	161.916	160.853	165.354	166.179	170.605	146.649	164.815	138.009	157.62	160.676	161.36	142.802	162.592	155.468	168.34	163.423	142.525	158.257	170.097	159.692	162.356
775	217.064	213.203	167.836	154.999	161.036	161.757	160.736	165.242	166.019	170.448	146.507	164.655	137.908	157.498	160.552	161.212	142.68	162.461	155.345	168.198	163.289	142.421	158.149	169.951	159.551	162.218
776	217.396	212.202	167.407	154.885	160.906	161.598	160.619	165.131	165.86	170.291	146.364	164.495	137.807	157.377	160.428	161.065	142.558	162.331	155.222	168.056	163.155	142.318	158.041	169.806	159.409	162.08
777	217.723	211.212	166.992	154.77	160.777	161.439	160.502	165.019	165.702	170.134	146.221	164.335	137.706	157.256	160.305	160.917	142.435	162.202	155.099	167.915	163.022	142.215	157.933	169.662	159.268	161.942
778	218.042	210.233	166.591	154.656	160.648	161.28	160.384	164.907	165.544	169.976	146.077	164.175	137.605	157.134	160.182	160.768	142.313	162.074	154.976	167.775	162.889	142.113	157.825	169.517	159.126	161.804
779	218.354	209.265	166.203	154.541	160.52	161.121	160.267	164.795	165.388	169.818	145.933	164.015	137.505	157.014	160.06	160.619	142.189	161.946	154.852	167.635	162.757	142.012	157.717	169.373	158.985	161.666
780	218.657	208.309	165.83	154.426	160.392	160.963	160.149	164.683	165.232	169.66	145.788	163.854	137.404	156.893	159.939	160.469	142.066	161.82	154.729	167.495	162.625	141.912	157.609	169.229	158.843	161.529
781	218.949	207.364	165.47	154.311	160.265	160.804	160.032	164.57	165.076	169.502	145.642	163.694	137.304	156.773	159.818	160.319	141.942	161.694	154.606	167.355	162.494	141.812	157.502	169.086	158.702	161.392
782	219.232	206.431	165.123	154.196	160.137	160.646	159.914	164.458	164.922	169.343	145.496	163.534	137.204	156.653	159.697	160.168	141.818	161.57	154.484	167.217	162.363	141.713	157.394	168.943	158.561	161.256
783	219.504	205.509	164.787	154.082	160.01	160.488	159.796	164.345	164.768	169.185	145.35	163.373	137.104	156.533	159.578	160.017	141.694	161.446	154.361	167.078	162.233	141.615	157.288	168.8	158.419	161.12
784	219.766	204.6	164.465	153.967	159.882	160.33	159.678	164.232	164.615	169.027	145.204	163.213	137.004	156.413	159.459	159.866	141.569	161.322	154.239	166.94	162.103	141.517	157.182	168.658	158.278	160.984
785	220.018	203.702	164.155	153.852	159.754	160.173	159.56	164.119	164.463	168.868	145.057	163.053	136.905	156.294	159.341	159.715	141.445	161.199	154.116	166.803	161.974	141.42	157.078	168.515	158.137	160.848
786	220.259	202.817	163.858	153.737	159.626	160.015	159.441	164.005	164.311	168.71	144.91	162.893	136.806	156.175	159.223	159.563	141.32	161.075	153.994	166.666	161.845	141.324	156.974	168.373	157.996	160.713
787	220.491	201.943	163.574	153.622	159.498	159.858	159.323	163.891	164.159	168.552	144.762	162.732	136.707	156.056	159.105	159.41	141.195	160.951	153.873	166.528	161.717	141.229	156.871	168.231	157.854	160.579
788	220.713	201.082	163.303	153.507	159.369	159.702	159.205	163.776	164.009	168.394	144.615	162.572	136.609	155.938	158.989	159.255	141.069	160.827	153.751	166.391	161.59	141.134	156.769	168.09	157.713	160.445
789	220.925	200.234	163.045	153.392	159.24	159.545	159.086	163.661	163.858	168.236	144.467	162.413	136.51	155.82	158.872	159.1	140.944	160.703	153.63	166.253	161.463	141.04	156.668	167.948	157.572	160.311
790	221.128	199.398	162.8	153.277	159.11	159.389	158.968	163.546	163.709	168.078	144.319	162.253	136.413	155.702	158.756	158.945	140.818	160.579	153.509	166.115	161.336	140.947	156.567	167.805	157.43	160.178
791	221.32	198.574	162.569	153.162	158.979	159.234	158.849	163.43	163.56	167.921	144.171	162.093	136.315	155.584	158.64	158.788	140.693	160.454	153.389	165.978	161.211	140.854	156.467	167.661	157.289	160.045
792	221.503	197.763	162.352	153.047	158.848	159.078	158.731	163.314	163.411	167.764	144.022	161.934	136.218	155.466	158.525	158.631	140.567	160.329	153.268	165.84	161.086	140.762	156.367	167.516	157.147	159.913
793	221.677	196.964	162.148	152.932	158.717	158.923	158.612	163.197	163.263	167.607	143.874	161.775	136.121	155.346	158.41	158.473	140.441	160.204	153.148	165.702	160.961	140.671	156.268	167.37	157.006	159.781
794	221.841	196.179	161.958	152.817	158.585	158.769	158.493	163.08	163.117	167.45	143.726	161.616	136.024	155.227	158.295	158.314	140.315	160.079	153.028	165.564	160.837	140.58	156.17	167.223	156.864	159.65
795	221.993	195.406	161.78	152.702	158.452	158.615	158.375	162.963	162.97	167.294	143.578	161.457	135.928	155.106	158.181	158.154	140.189	159.954	152.907	165.427	160.714	140.489	156.072	167.075	156.723	159.52
796	222.135	194.646	161.615	152.588	158.319	158.461	158.256	162.845	162.825	167.138	143.429	161.299	135.832	154.985	158.067	157.994	140.063	159.829	152.787	165.289	160.591	140.399	155.975	166.925	156.581	159.39
797	222.266	193.899	161.458	152.473	158.185	158.308	158.137	162.727	162.68	166.983	143.281	161.141	135.737	154.862	157.953	157.834	139.938	159.703	152.668	165.151	160.469	140.308	155.878	166.775	156.439	159.26
798	222.385	193.166	161.307	152.358	158.049	158.156	158.018	162.609	162.536	166.828	143.133	160.983	135.642	154.739	157.839	157.672	139.812	159.578	152.548	165.013	160.348	140.217	155.782	166.623	156.298	159.131
799	222.494	192.445	161.16	152.244	157.913	158.003	157.9	162.491	162.393	166.674	142.985	160.826	135.548	154.614	157.726	157.51	139.686	159.452	152.428	164.874	160.226	140.127	155.685	166.471	156.156	159.001
800	222.593	191.737	161.015	152.129	157.776	157.852	157.781	162.373	162.25	166.52	142.837	160.668	135.454	154.488	157.613	157.348	139.56	159.326	152.308	164.736	160.106	140.036	155.59	166.318	156.014	158.872
801	222.681	191.043	160.873	152.015	157.638	157.701	157.662	162.256	162.108	166.367	142.69	160.512	135.36	154.361	157.5	157.185	139.434	159.199	152.189	164.597	159.985	139.946	155.494	166.165	155.871	158.743
802	222.759	190.362	160.734	151.901	157.499	157.55	157.544	162.139	161.966	166.214	142.542	160.355	135.267	154.233	157.388	157.022	139.309	159.072	152.07	164.459	159.865	139.856	155.399	166.012	155.729	158.614
803	222.825	189.695	160.599	151.786	157.36	157.4	157.425	162.022	161.826	166.062	142.395	160.199	135.174	154.105	157.275	156.858	139.183	158.944	151.951	164.32	159.745	139.766	155.304	165.858	155.586	158.485
804	222.878	189.041	160.466	151.672	157.219	157.251	157.307	161.906	161.685	165.911	142.248	160.044	135.082	153.976	157.163	156.694	139.058	158.817	151.832	164.181	159.626	139.678	155.209	165.704	155.443	158.355
805	222.917	188.401	160.336	151.559	157.077	157.102	157.188	161.791	161.545	165.76	142.102	159.889	134.99	153.847	157.051	156.529	138.933	158.688	151.713	164.043	159.507	139.59	155.114	165.549	155.299	158.226
806	222.941	187.774	160.21	151.445	156.934	156.954	157.07	161.676	161.405	165.61	141.956	159.734	134.898	153.717	156.939	156.365	138.808	158.56	151.594	163.904	159.389	139.502	155.02	165.395	155.155	158.098
807	222.949	187.161	160.087	151.331	156.791	156.807	156.951	161.561	161.265	165.461	141.81	159.58	134.807	153.586	156.828	156.2	138.683	158.431	151.476	163.765	159.271	139.416	154.925	165.24	155.01	157.969
808	222.94	186.561	159.967	151.218	156.646	156.66	156.833	161.447	161.125	165.312	141.664	159.426	134.716	153.455	156.717	156.035	138.558	158.301	151.358	163.626	159.153	139.33	154.83	165.085	154.865	157.84
809	222.915	185.975	159.849	151.104	156.501	156.514	156.715	161.333	160.986	165.165	141.519	159.273	134.625	153.323	156.607	155.871	138.434	158.172	151.24	163.488	159.036	139.244	154.736	164.93	154.72	157.712
810	222.873	185.404	159.733	150.991	156.355	156.368	156.597	161.22	160.846	165.018	141.375	159.12	134.534	153.192	156.496	155.706	138.309	158.042	151.122	163.349	158.92	139.159	154.641	164.775	154.575	157.584
811	222.815	184.846	159.618	150.878	156.208	156.223	156.479	161.107	160.707	164.872	141.231	158.968	134.444	153.06	156.386	155.541	138.185	157.912	151.004	163.211	158.804	139.075	154.546	164.62	154.429	157.455
812	222.741	184.302	159.503	150.765	156.061	156.079	156.361	160.995	160.567	164.727	141.087	158.817	134.354	152.928	156.277	155.376	138.062	157.782	150.887	163.072	158.69	138.992	154.452	164.465	154.283	157.326
813	222.65	183.773	159.388	150.652	155.913	155.936	156.243	160.883	160.428	164.583	140.944	158.666	134.264	152.796	156.168	155.212	137.938	157.651	150.769	162.934	158.576	138.909	154.356	164.31	154.137	157.196
814	222.544	183.257	159.272	150.54	155.764	155.794	156.125	160.772	160.289	164.44	140.801	158.515	134.175	152.664	156.059	155.047	137.815	157.52	150.652	162.796	158.463	138.828	154.261	164.155	153.991	157.066
815	222.421	182.756	159.156	150.427	155.614	155.652	156.008	160.661	160.15	164.297	140.66	158.366	134.086	152.531	155.95	154.883	137.692	157.39	150.535	162.658	158.352	138.748	154.166	164	153.844	156.936
816	222.283	182.269	159.04	150.315	155.464	155.511	155.89	160.55	160.012	164.156	140.518	158.217	133.997	152.399	155.841	154.719	137.57	157.259	150.418	162.52	158.241	138.668	154.07	163.846	153.696	156.806
817	222.13	181.797	158.923	150.203	155.314	155.37	155.773	160.44	159.873	164.015	140.378	158.068	133.908	152.266	155.732	154.556	137.448	157.128	150.301	162.382	158.131	138.59	153.974	163.692	153.548	156.676
818	221.962	181.339	158.806	150.091	155.163	155.23	155.656	160.331	159.735	163.876	140.238	157.921	133.82	152.133	155.624	154.393	137.326	156.997	150.185	162.244	158.022	138.512	153.877	163.538	153.398	156.546
819	221.778	180.895	158.689	149.98	155.011	155.091	155.539	160.221	159.596	163.737	140.099	157.774	133.732	152	155.515	154.23	137.205	156.866	150.068	162.107	157.914	138.434	153.78	163.384	153.247	156.415
820	221.58	180.467	158.571	149.869	154.859	154.952	155.422	160.112	159.458	163.6	139.96	157.627	133.644	151.868	155.407	154.068	137.084	156.735	149.952	161.97	157.807	138.358	153.682	163.231	153.096	156.285
821	221.367	180.053	158.454	149.757	154.706	154.814	155.305	160.004	159.32	163.463	139.823	157.482	133.556	151.735	155.299	153.906	136.963	156.603	149.836	161.833	157.7	138.282	153.584	163.078	152.944	156.155
822	221.139	179.654	158.336	149.647	154.553	154.677	155.188	159.896	159.182	163.328	139.686	157.337	133.469	151.602	155.19	153.745	136.843	156.472	149.72	161.697	157.594	138.207	153.486	162.926	152.791	156.024
823	220.897	179.27	158.217	149.536	154.4	154.54	155.072	159.788	159.045	163.193	139.55	157.193	133.381	151.469	155.082	153.584	136.723	156.341	149.604	161.56	157.489	138.132	153.387	162.775	152.638	155.893
824	220.641	178.902	158.096	149.426	154.247	154.404	154.956	159.681	158.907	163.059	139.414	157.05	133.294	151.336	154.974	153.425	136.604	156.21	149.489	161.424	157.385	138.058	153.287	162.623	152.484	155.762
825	220.372	178.548	157.973	149.315	154.093	154.268	154.84	159.574	158.77	162.926	139.28	156.907	133.207	151.203	154.866	153.266	136.486	156.08	149.373	161.288	157.281	137.985	153.187	162.473	152.33	155.631
826	220.089	178.21	157.849	149.205	153.939	154.134	154.724	159.467	158.632	162.794	139.145	156.766	133.121	151.071	154.758	153.107	136.367	155.949	149.258	161.153	157.178	137.912	153.086	162.323	152.175	155.5
827	219.792	177.888	157.723	149.096	153.784	153.999	154.609	159.361	158.495	162.662	139.012	156.624	133.035	150.938	154.65	152.95	136.25	155.818	149.143	161.018	157.075	137.84	152.985	162.174	152.02	155.369
828	219.482	177.581	157.595	148.986	153.63	153.866	154.493	159.255	158.358	162.53	138.879	156.484	132.949	150.805	154.541	152.793	136.133	155.688	149.027	160.883	156.973	137.769	152.883	162.026	151.864	155.238
829	219.16	177.29	157.465	148.877	153.475	153.733	154.378	159.149	158.222	162.397	138.746	156.344	132.863	150.673	154.433	152.637	136.016	155.558	148.912	160.749	156.872	137.698	152.78	161.878	151.708	155.106
830	218.824	177.015	157.334	148.769	153.32	153.601	154.264	159.044	158.085	162.264	138.614	156.205	132.777	150.54	154.325	152.483	135.9	155.427	148.798	160.614	156.772	137.627	152.677	161.731	151.552	154.975
831	218.477	176.756	157.202	148.66	153.165	153.469	154.149	158.939	157.949	162.13	138.483	156.066	132.691	150.408	154.217	152.329	135.784	155.298	148.683	160.481	156.672	137.557	152.573	161.585	151.396	154.843
832	218.117	176.513	157.067	148.552	153.01	153.337	154.035	158.834	157.812	161.995	138.352	155.928	132.606	150.276	154.109	152.176	135.67	155.168	148.568	160.347	156.573	137.487	152.469	161.44	151.239	154.712
833	217.745	176.286	156.932	148.444	152.854	153.205	153.921	158.73	157.676	161.86	138.222	155.791	132.52	150.144	154.001	152.024	135.555	155.039	148.454	160.215	156.476	137.418	152.364	161.296	151.082	154.581
834	217.362	176.077	156.794	148.336	152.699	153.074	153.807	158.625	157.54	161.724	138.092	155.655	132.434	150.012	153.893	151.874	135.442	154.91	148.339	160.082	156.379	137.349	152.258	161.153	150.925	154.449
835	216.967	175.884	156.656	148.229	152.544	152.943	153.694	158.522	157.404	161.587	137.961	155.519	132.348	149.881	153.785	151.724	135.329	154.781	148.225	159.951	156.282	137.281	152.151	161.01	150.767	154.318
836	216.561	175.708	156.515	148.122	152.389	152.813	153.581	158.418	157.269	161.45	137.831	155.384	132.263	149.75	153.677	151.576	135.217	154.653	148.11	159.82	156.187	137.213	152.044	160.869	150.61	154.187
837	216.144	175.544	156.374	148.015	152.234	152.682	153.467	158.315	157.133	161.312	137.699	155.25	132.177	149.619	153.569	151.428	135.105	154.525	147.995	159.689	156.092	137.145	151.936	160.729	150.452	154.056
838	215.716	175.39	156.231	147.909	152.078	152.551	153.354	158.211	156.998	161.174	137.568	155.116	132.092	149.488	153.461	151.281	134.994	154.397	147.88	159.56	155.997	137.077	151.828	160.59	150.295	153.925
839	215.278	175.244	156.087	147.803	151.924	152.421	153.242	158.109	156.863	161.035	137.435	154.983	132.006	149.357	153.353	151.135	134.884	154.27	147.764	159.431	155.904	137.01	151.718	160.453	150.137	153.794
840	214.83	175.104	155.941	147.697	151.769	152.29	153.129	158.006	156.728	160.896	137.303	154.851	131.921	149.227	153.245	150.989	134.774	154.144	147.648	159.302	155.811	136.943	151.608	160.316	149.98	153.664
841	214.372	174.971	155.794	147.592	151.614	152.16	153.017	157.904	156.593	160.756	137.169	154.72	131.836	149.097	153.137	150.843	134.666	154.017	147.531	159.175	155.718	136.876	151.497	160.181	149.822	153.534
842	213.904	174.845	155.646	147.487	151.46	152.03	152.905	157.801	156.458	160.616	137.036	154.589	131.751	148.967	153.029	150.698	134.557	153.892	147.414	159.048	155.626	136.809	151.386	160.046	149.665	153.403
843	213.427	174.726	155.496	147.382	151.306	151.9	152.793	157.699	156.324	160.475	136.901	154.459	131.666	148.838	152.921	150.554	134.449	153.766	147.297	158.922	155.534	136.742	151.275	159.913	149.508	153.274
844	212.941	174.61	155.346	147.278	151.152	151.77	152.681	157.598	156.189	160.334	136.767	154.329	131.581	148.709	152.813	150.41	134.342	153.642	147.179	158.796	155.442	136.676	151.164	159.781	149.351	153.144
845	212.446	174.497	155.194	147.174	150.998	151.64	152.57	157.496	156.055	160.192	136.631	154.199	131.496	148.58	152.704	150.266	134.235	153.517	147.06	158.672	155.351	136.609	151.052	159.649	149.194	153.015
846	211.943	174.387	155.041	147.071	150.845	151.51	152.459	157.395	155.921	160.05	136.495	154.069	131.412	148.452	152.596	150.123	134.129	153.394	146.94	158.548	155.26	136.543	150.941	159.519	149.037	152.885
847	211.431	174.277	154.887	146.968	150.692	151.381	152.348	157.294	155.787	159.908	136.359	153.94	131.327	148.324	152.488	149.979	134.023	153.271	146.82	158.425	155.169	136.476	150.829	159.389	148.881	152.757
848	210.911	174.165	154.732	146.865	150.54	151.251	152.238	157.192	155.654	159.765	136.222	153.81	131.243	148.196	152.379	149.836	133.918	153.148	146.7	158.302	155.079	136.41	150.716	159.26	148.725	152.628
849	210.384	174.051	154.576	146.762	150.388	151.121	152.128	157.092	155.52	159.622	136.085	153.681	131.159	148.069	152.271	149.693	133.813	153.027	146.578	158.181	154.988	136.343	150.604	159.131	148.57	152.5
850	209.849	173.935	154.419	146.66	150.236	150.99	152.018	156.991	155.387	159.478	135.947	153.551	131.075	147.942	152.162	149.549	133.708	152.906	146.456	158.06	154.898	136.276	150.491	159.003	148.414	152.372
851	209.306	173.816	154.261	146.557	150.085	150.86	151.908	156.89	155.253	159.335	135.809	153.422	130.99	147.816	152.054	149.405	133.604	152.785	146.332	157.94	154.808	136.21	150.378	158.876	148.26	152.245
852	208.757	173.696	154.101	146.453	149.934	150.73	151.798	156.79	155.12	159.191	135.671	153.292	130.907	147.69	151.945	149.259	133.501	152.665	146.208	157.821	154.718	136.143	150.264	158.748	148.105	152.118
853	208.201	173.573	153.941	146.35	149.784	150.599	151.689	156.69	154.988	159.046	135.532	153.162	130.823	147.565	151.837	149.113	133.398	152.546	146.083	157.702	154.627	136.076	150.151	158.621	147.951	151.992
854	207.638	173.449	153.78	146.246	149.634	150.468	151.579	156.589	154.855	158.902	135.394	153.033	130.739	147.44	151.728	148.967	133.295	152.428	145.957	157.584	154.537	136.008	150.037	158.494	147.798	151.865
855	207.069	173.323	153.619	146.142	149.485	150.337	151.47	156.489	154.722	158.757	135.254	152.903	130.656	147.316	151.619	148.819	133.192	152.311	145.831	157.466	154.447	135.941	149.923	158.368	147.645	151.74
856	206.495	173.195	153.456	146.038	149.337	150.206	151.361	156.389	154.59	158.613	135.115	152.774	130.572	147.192	151.511	148.671	133.09	152.194	145.704	157.349	154.357	135.872	149.808	158.241	147.493	151.615
857	205.914	173.066	153.293	145.934	149.189	150.075	151.252	156.289	154.458	158.468	134.975	152.644	130.489	147.068	151.402	148.523	132.989	152.078	145.577	157.232	154.267	135.804	149.694	158.116	147.341	151.49
858	205.328	172.935	153.128	145.829	149.042	149.944	151.143	156.189	154.326	158.323	134.835	152.514	130.406	146.945	151.293	148.374	132.888	151.963	145.449	157.115	154.177	135.735	149.579	157.99	147.19	151.366
859	204.737	172.801	152.963	145.725	148.896	149.813	151.034	156.09	154.194	158.178	134.695	152.385	130.322	146.823	151.184	148.224	132.788	151.848	145.321	156.998	154.088	135.665	149.464	157.866	147.04	151.242
860	204.141	172.664	152.798	145.62	148.75	149.681	150.925	155.99	154.062	158.033	134.555	152.255	130.239	146.701	151.074	148.074	132.688	151.734	145.191	156.882	153.998	135.595	149.349	157.741	146.89	151.119
861	203.54	172.524	152.631	145.515	148.605	149.55	150.816	155.89	153.931	157.887	134.415	152.126	130.157	146.58	150.965	147.924	132.588	151.621	145.062	156.765	153.909	135.524	149.234	157.618	146.741	150.997
862	202.935	172.38	152.464	145.41	148.461	149.419	150.708	155.791	153.799	157.742	134.275	151.997	130.074	146.459	150.856	147.773	132.489	151.507	144.931	156.649	153.819	135.454	149.119	157.494	146.593	150.875
863	202.326	172.234	152.297	145.305	148.318	149.287	150.599	155.691	153.668	157.597	134.135	151.867	129.991	146.339	150.746	147.622	132.389	151.394	144.8	156.533	153.73	135.384	149.003	157.371	146.446	150.753
864	201.712	172.085	152.128	145.199	148.175	149.156	150.49	155.591	153.537	157.453	133.995	151.738	129.909	146.22	150.637	147.471	132.29	151.282	144.668	156.416	153.64	135.314	148.888	157.249	146.299	150.632
865	201.095	171.933	151.96	145.094	148.034	149.024	150.381	155.492	153.406	157.308	133.855	151.609	129.826	146.101	150.527	147.32	132.191	151.17	144.536	156.3	153.551	135.244	148.772	157.127	146.152	150.511
866	200.474	171.778	151.79	144.988	147.893	148.893	150.272	155.392	153.275	157.163	133.714	151.48	129.744	145.983	150.418	147.168	132.092	151.058	144.403	156.184	153.461	135.175	148.657	157.005	146.007	150.39
867	199.85	171.62	151.62	144.883	147.753	148.761	150.163	155.292	153.145	157.019	133.575	151.351	129.662	145.865	150.309	147.016	131.994	150.947	144.269	156.069	153.37	135.105	148.541	156.883	145.861	150.271
868	199.223	171.46	151.45	144.777	147.614	148.629	150.053	155.192	153.015	156.874	133.435	151.222	129.58	145.749	150.199	146.865	131.895	150.837	144.135	155.953	153.279	135.036	148.425	156.762	145.717	150.151
869	198.593	171.298	151.279	144.671	147.476	148.498	149.944	155.092	152.884	156.73	133.295	151.093	129.498	145.632	150.09	146.713	131.796	150.726	144.001	155.837	153.187	134.967	148.31	156.642	145.573	150.032
870	197.96	171.132	151.108	144.564	147.339	148.366	149.835	154.992	152.754	156.586	133.155	150.964	129.416	145.517	149.981	146.561	131.698	150.616	143.866	155.721	153.095	134.899	148.194	156.521	145.428	149.914
871	197.325	170.965	150.936	144.458	147.203	148.235	149.726	154.892	152.624	156.442	133.016	150.836	129.334	145.402	149.872	146.409	131.6	150.506	143.73	155.605	153.002	134.831	148.078	156.401	145.283	149.796
872	196.687	170.795	150.764	144.351	147.069	148.103	149.616	154.793	152.495	156.299	132.877	150.707	129.252	145.286	149.763	146.258	131.502	150.396	143.594	155.489	152.909	134.763	147.963	156.282	145.137	149.678
873	196.048	170.623	150.592	144.244	146.935	147.972	149.507	154.693	152.365	156.156	132.738	150.579	129.171	145.17	149.654	146.106	131.404	150.286	143.458	155.373	152.815	134.696	147.847	156.162	144.991	149.561
874	195.407	170.448	150.419	144.137	146.802	147.84	149.398	154.593	152.236	156.013	132.6	150.45	129.089	145.054	149.545	145.955	131.306	150.176	143.321	155.257	152.721	134.629	147.731	156.043	144.844	149.445
875	194.764	170.272	150.246	144.029	146.671	147.709	149.289	154.494	152.107	155.871	132.462	150.322	129.008	144.937	149.436	145.804	131.208	150.066	143.185	155.14	152.627	134.564	147.616	155.924	144.698	149.329
876	194.12	170.092	150.073	143.921	146.54	147.578	149.179	154.394	151.978	155.729	132.324	150.194	128.927	144.819	149.328	145.653	131.11	149.956	143.048	155.024	152.533	134.499	147.5	155.806	144.551	149.212
877	193.475	169.909	149.899	143.814	146.41	147.446	149.07	154.294	151.849	155.587	132.186	150.066	128.846	144.701	149.22	145.503	131.013	149.847	142.911	154.907	152.439	134.434	147.385	155.687	144.403	149.095
878	192.829	169.721	149.726	143.706	146.282	147.315	148.961	154.195	151.72	155.446	132.049	149.939	128.765	144.582	149.112	145.353	130.915	149.737	142.774	154.791	152.345	134.371	147.27	155.569	144.256	148.978
879	192.182	169.53	149.552	143.597	146.154	147.184	148.852	154.095	151.591	155.306	131.913	149.811	128.684	144.462	149.004	145.203	130.818	149.628	142.636	154.674	152.251	134.308	147.154	155.451	144.109	148.86
880	191.534	169.336	149.378	143.489	146.027	147.053	148.742	153.996	151.463	155.166	131.776	149.684	128.603	144.341	148.896	145.054	130.721	149.518	142.499	154.557	152.157	134.245	147.039	155.334	143.961	148.742
881	190.886	169.138	149.204	143.381	145.901	146.922	148.633	153.896	151.336	155.026	131.641	149.557	128.522	144.219	148.789	144.905	130.624	149.409	142.362	154.439	152.062	134.182	146.924	155.216	143.813	148.623
882	190.238	168.936	149.029	143.272	145.776	146.792	148.524	153.797	151.208	154.887	131.506	149.43	128.442	144.097	148.681	144.757	130.527	149.299	142.225	154.322	151.968	134.12	146.81	155.099	143.665	148.503
883	189.59	168.731	148.855	143.164	145.652	146.661	148.415	153.697	151.082	154.748	131.371	149.303	128.361	143.973	148.574	144.61	130.431	149.19	142.088	154.204	151.874	134.058	146.695	154.982	143.516	148.384
884	188.942	168.523	148.681	143.055	145.528	146.53	148.306	153.596	150.956	154.61	131.237	149.176	128.281	143.849	148.467	144.463	130.334	149.081	141.951	154.086	151.78	133.996	146.581	154.865	143.366	148.263
885	188.294	168.312	148.507	142.946	145.404	146.4	148.197	153.496	150.831	154.473	131.103	149.05	128.2	143.724	148.36	144.316	130.238	148.972	141.814	153.968	151.685	133.935	146.466	154.748	143.217	148.142
886	187.646	168.097	148.332	142.837	145.281	146.27	148.088	153.395	150.706	154.336	130.971	148.924	128.12	143.598	148.254	144.171	130.141	148.863	141.678	153.849	151.591	133.873	146.352	154.631	143.066	148.021
887	187	167.879	148.158	142.728	145.157	146.14	147.979	153.293	150.581	154.199	130.838	148.798	128.04	143.471	148.147	144.026	130.045	148.754	141.541	153.73	151.496	133.812	146.238	154.515	142.916	147.9
888	186.354	167.659	147.984	142.619	145.034	146.01	147.87	153.191	150.457	154.063	130.707	148.672	127.96	143.343	148.042	143.882	129.949	148.645	141.405	153.611	151.401	133.751	146.124	154.398	142.765	147.778
889	185.709	167.435	147.81	142.509	144.91	145.88	147.762	153.089	150.333	153.928	130.576	148.546	127.88	143.214	147.936	143.739	129.853	148.536	141.269	153.491	151.307	133.69	146.011	154.282	142.613	147.656
890	185.065	167.208	147.636	142.4	144.785	145.75	147.653	152.987	150.209	153.793	130.446	148.421	127.8	143.084	147.831	143.596	129.758	148.428	141.134	153.371	151.212	133.629	145.898	154.165	142.462	147.534
891	184.422	166.979	147.462	142.291	144.661	145.621	147.545	152.884	150.086	153.659	130.317	148.296	127.721	142.953	147.726	143.455	129.662	148.319	140.999	153.251	151.117	133.569	145.785	154.049	142.31	147.412
892	183.781	166.747	147.288	142.181	144.536	145.492	147.436	152.782	149.963	153.525	130.188	148.171	127.641	142.821	147.621	143.315	129.567	148.211	140.864	153.13	151.021	133.508	145.672	153.932	142.158	147.29
893	183.141	166.512	147.115	142.072	144.411	145.363	147.328	152.679	149.84	153.392	130.06	148.047	127.561	142.689	147.517	143.175	129.472	148.102	140.729	153.009	150.926	133.448	145.56	153.816	142.005	147.167
894	182.503	166.275	146.941	141.963	144.286	145.234	147.219	152.577	149.718	153.26	129.933	147.922	127.482	142.556	147.412	143.037	129.376	147.994	140.595	152.887	150.83	133.387	145.448	153.7	141.852	147.044
895	181.867	166.035	146.768	141.853	144.161	145.105	147.111	152.475	149.595	153.129	129.807	147.798	127.403	142.422	147.308	142.899	129.281	147.886	140.461	152.765	150.734	133.327	145.336	153.584	141.699	146.921
896	181.233	165.792	146.596	141.744	144.035	144.977	147.003	152.373	149.473	153	129.682	147.674	127.324	142.287	147.204	142.763	129.187	147.778	140.328	152.642	150.638	133.267	145.225	153.467	141.546	146.798
897	180.601	165.547	146.423	141.634	143.91	144.849	146.895	152.271	149.351	152.871	129.557	147.551	127.246	142.152	147.1	142.628	129.092	147.67	140.196	152.519	150.542	133.206	145.115	153.351	141.392	146.674
898	179.972	165.3	146.251	141.525	143.784	144.721	146.787	152.17	149.228	152.743	129.434	147.427	127.167	142.016	146.996	142.494	128.998	147.562	140.063	152.396	150.446	133.146	145.004	153.235	141.239	146.551
899	179.344	165.051	146.079	141.416	143.658	144.593	146.68	152.068	149.106	152.617	129.311	147.304	127.089	141.88	146.893	142.361	128.903	147.455	139.932	152.272	150.35	133.085	144.894	153.118	141.085	146.427
900	178.72	164.799	145.908	141.306	143.531	144.466	146.572	151.967	148.984	152.491	129.189	147.182	127.011	141.743	146.79	142.23	128.809	147.347	139.801	152.148	150.254	133.025	144.784	153.002	140.931	146.303
901	178.097	164.546	145.737	141.197	143.403	144.339	146.465	151.865	148.862	152.367	129.068	147.059	126.933	141.606	146.686	142.099	128.715	147.24	139.671	152.023	150.158	132.964	144.674	152.885	140.778	146.178
902	177.478	164.29	145.566	141.088	143.275	144.212	146.357	151.764	148.739	152.244	128.948	146.937	126.856	141.468	146.583	141.97	128.621	147.133	139.541	151.898	150.063	132.903	144.565	152.768	140.624	146.054
903	176.861	164.032	145.396	140.978	143.146	144.085	146.25	151.663	148.617	152.122	128.828	146.815	126.779	141.33	146.48	141.842	128.528	147.026	139.412	151.773	149.967	132.843	144.455	152.652	140.471	145.93
904	176.248	163.773	145.227	140.869	143.016	143.959	146.143	151.562	148.495	152.002	128.708	146.694	126.702	141.192	146.377	141.714	128.434	146.919	139.283	151.647	149.872	132.782	144.346	152.535	140.318	145.805
905	175.637	163.511	145.057	140.76	142.886	143.833	146.036	151.461	148.373	151.883	128.588	146.573	126.625	141.053	146.273	141.587	128.341	146.812	139.156	151.521	149.776	132.72	144.236	152.418	140.165	145.681
906	175.03	163.248	144.889	140.651	142.754	143.707	145.93	151.36	148.251	151.765	128.468	146.453	126.548	140.914	146.17	141.461	128.247	146.705	139.029	151.394	149.681	132.659	144.126	152.301	140.012	145.557
907	174.426	162.983	144.721	140.542	142.623	143.582	145.823	151.259	148.129	151.647	128.347	146.332	126.471	140.775	146.066	141.335	128.154	146.598	138.903	151.267	149.586	132.597	144.016	152.185	139.86	145.433
908	173.826	162.717	144.553	140.434	142.49	143.456	145.717	151.158	148.007	151.531	128.227	146.212	126.394	140.635	145.962	141.209	128.061	146.492	138.778	151.14	149.491	132.536	143.906	152.068	139.708	145.308
909	173.229	162.448	144.386	140.325	142.357	143.332	145.61	151.058	147.885	151.414	128.106	146.093	126.318	140.496	145.858	141.084	127.969	146.386	138.653	151.012	149.396	132.473	143.795	151.951	139.556	145.185
910	172.635	162.179	144.22	140.216	142.224	143.207	145.504	150.957	147.763	151.299	127.986	145.973	126.241	140.356	145.754	140.959	127.876	146.28	138.53	150.885	149.301	132.411	143.684	151.834	139.405	145.061
911	172.046	161.908	144.054	140.108	142.09	143.083	145.398	150.857	147.641	151.184	127.865	145.854	126.165	140.216	145.65	140.834	127.784	146.174	138.407	150.757	149.206	132.348	143.571	151.716	139.255	144.938
912	171.46	161.635	143.889	140	141.955	142.959	145.293	150.756	147.519	151.069	127.743	145.735	126.089	140.077	145.545	140.709	127.691	146.068	138.285	150.63	149.111	132.285	143.459	151.599	139.105	144.814
913	170.878	161.361	143.725	139.892	141.82	142.835	145.187	150.656	147.397	150.955	127.622	145.617	126.012	139.937	145.441	140.585	127.599	145.962	138.164	150.502	149.016	132.222	143.346	151.481	138.956	144.692
914	170.3	161.086	143.561	139.784	141.685	142.712	145.082	150.555	147.275	150.841	127.5	145.499	125.936	139.797	145.336	140.461	127.507	145.857	138.043	150.375	148.922	132.158	143.232	151.362	138.807	144.569
915	169.726	160.81	143.399	139.676	141.549	142.589	144.977	150.455	147.153	150.728	127.377	145.381	125.86	139.658	145.231	140.338	127.416	145.751	137.923	150.247	148.827	132.094	143.117	151.243	138.659	144.447
916	169.156	160.533	143.236	139.568	141.412	142.467	144.872	150.355	147.031	150.615	127.255	145.264	125.785	139.518	145.126	140.214	127.324	145.646	137.804	150.12	148.732	132.03	143.003	151.125	138.512	144.325
917	168.591	160.254	143.075	139.461	141.276	142.345	144.767	150.255	146.909	150.503	127.131	145.147	125.709	139.379	145.021	140.091	127.233	145.541	137.684	149.993	148.638	131.965	142.887	151.006	138.366	144.204
918	168.03	159.975	142.915	139.354	141.139	142.223	144.662	150.154	146.786	150.391	127.008	145.03	125.633	139.24	144.916	139.968	127.141	145.436	137.566	149.866	148.543	131.9	142.772	150.887	138.22	144.083
919	167.473	159.694	142.755	139.247	141.002	142.102	144.558	150.054	146.664	150.279	126.884	144.914	125.557	139.101	144.811	139.845	127.05	145.331	137.447	149.739	148.449	131.835	142.656	150.768	138.075	143.963
920	166.921	159.413	142.596	139.14	140.864	141.981	144.454	149.954	146.542	150.168	126.76	144.798	125.482	138.963	144.705	139.722	126.959	145.227	137.33	149.612	148.354	131.77	142.539	150.648	137.932	143.844
921	166.373	159.131	142.438	139.033	140.726	141.86	144.35	149.854	146.42	150.057	126.635	144.682	125.406	138.824	144.599	139.598	126.868	145.122	137.212	149.485	148.26	131.705	142.422	150.529	137.789	143.725
922	165.83	158.848	142.281	138.927	140.588	141.74	144.246	149.754	146.298	149.947	126.511	144.567	125.33	138.686	144.494	139.475	126.778	145.018	137.096	149.358	148.165	131.639	142.305	150.409	137.647	143.606
923	165.291	158.565	142.125	138.82	140.45	141.62	144.143	149.653	146.176	149.836	126.386	144.452	125.254	138.549	144.388	139.351	126.687	144.914	136.98	149.232	148.071	131.574	142.188	150.29	137.507	143.488
924	164.758	158.28	141.969	138.715	140.311	141.501	144.039	149.553	146.054	149.726	126.261	144.337	125.178	138.412	144.282	139.228	126.597	144.81	136.864	149.105	147.976	131.508	142.07	150.17	137.367	143.371
925	164.229	157.996	141.815	138.609	140.173	141.382	143.935	149.453	145.932	149.616	126.136	144.223	125.102	138.275	144.176	139.104	126.507	144.707	136.748	148.979	147.882	131.442	141.952	150.05	137.229	143.255
926	163.705	157.71	141.662	138.503	140.034	141.263	143.831	149.353	145.81	149.507	126.011	144.109	125.026	138.139	144.07	138.98	126.417	144.603	136.631	148.852	147.787	131.376	141.834	149.93	137.092	143.139
927	163.187	157.425	141.509	138.398	139.895	141.145	143.728	149.253	145.688	149.397	125.886	143.995	124.95	138.003	143.963	138.856	126.327	144.5	136.515	148.726	147.693	131.311	141.716	149.809	136.956	143.024
928	162.673	157.138	141.358	138.293	139.756	141.027	143.624	149.152	145.566	149.288	125.761	143.881	124.874	137.868	143.857	138.733	126.237	144.397	136.399	148.599	147.598	131.247	141.597	149.689	136.821	142.911
929	162.164	156.852	141.208	138.189	139.617	140.909	143.52	149.052	145.444	149.178	125.635	143.768	124.799	137.734	143.75	138.609	126.148	144.294	136.283	148.473	147.503	131.182	141.479	149.568	136.688	142.797
930	161.661	156.565	141.059	138.084	139.478	140.793	143.416	148.952	145.322	149.069	125.51	143.655	124.723	137.6	143.644	138.486	126.059	144.191	136.166	148.347	147.408	131.118	141.36	149.447	136.556	142.685
931	161.162	156.278	140.911	137.98	139.339	140.676	143.312	148.851	145.201	148.96	125.385	143.542	124.648	137.466	143.537	138.362	125.97	144.089	136.049	148.221	147.313	131.054	141.242	149.326	136.425	142.574
932	160.669	155.991	140.764	137.877	139.2	140.56	143.209	148.751	145.079	148.852	125.259	143.43	124.573	137.334	143.43	138.239	125.881	143.986	135.932	148.095	147.217	130.991	141.123	149.204	136.294	142.464
933	160.182	155.703	140.618	137.773	139.061	140.444	143.105	148.65	144.958	148.743	125.134	143.318	124.497	137.202	143.323	138.116	125.793	143.884	135.814	147.97	147.121	130.927	141.004	149.083	136.164	142.355
934	159.699	155.416	140.473	137.67	138.922	140.329	143.002	148.55	144.836	148.634	125.009	143.206	124.422	137.071	143.216	137.994	125.705	143.782	135.696	147.844	147.026	130.865	140.886	148.961	136.035	142.248
935	159.223	155.128	140.329	137.568	138.783	140.214	142.898	148.449	144.715	148.526	124.884	143.095	124.347	136.941	143.108	137.872	125.617	143.68	135.578	147.719	146.929	130.802	140.767	148.84	135.905	142.141
936	158.752	154.841	140.187	137.465	138.644	140.1	142.794	148.349	144.594	148.418	124.759	142.984	124.272	136.812	143.001	137.749	125.529	143.579	135.459	147.593	146.832	130.74	140.649	148.718	135.776	142.036
937	158.286	154.554	140.046	137.363	138.506	139.986	142.69	148.248	144.472	148.31	124.634	142.873	124.198	136.683	142.894	137.628	125.441	143.477	135.34	147.468	146.734	130.679	140.53	148.596	135.646	141.932
938	157.826	154.266	139.906	137.261	138.367	139.873	142.586	148.147	144.351	148.202	124.509	142.763	124.123	136.555	142.786	137.506	125.353	143.376	135.221	147.343	146.635	130.618	140.412	148.475	135.515	141.83
939	157.371	153.979	139.768	137.16	138.229	139.76	142.482	148.046	144.23	148.094	124.385	142.653	124.048	136.429	142.678	137.385	125.266	143.275	135.101	147.218	146.536	130.557	140.294	148.353	135.385	141.728
940	156.923	153.692	139.63	137.059	138.091	139.647	142.378	147.945	144.11	147.986	124.261	142.544	123.974	136.303	142.571	137.264	125.179	143.175	134.981	147.094	146.436	130.496	140.176	148.231	135.254	141.627
941	156.48	153.406	139.494	136.959	137.953	139.534	142.273	147.844	143.989	147.878	124.137	142.435	123.899	136.178	142.463	137.144	125.091	143.076	134.861	146.969	146.335	130.435	140.059	148.109	135.123	141.527
942	156.043	153.119	139.359	136.858	137.816	139.422	142.169	147.743	143.869	147.77	124.013	142.326	123.825	136.055	142.355	137.024	125.004	142.976	134.74	146.845	146.234	130.375	139.941	147.987	134.991	141.428
943	155.612	152.834	139.226	136.759	137.678	139.31	142.065	147.641	143.748	147.663	123.889	142.218	123.75	135.932	142.247	136.904	124.917	142.877	134.619	146.721	146.132	130.315	139.824	147.865	134.859	141.33
944	155.187	152.548	139.094	136.659	137.541	139.198	141.961	147.54	143.628	147.555	123.766	142.11	123.676	135.811	142.139	136.785	124.83	142.779	134.497	146.597	146.03	130.255	139.707	147.743	134.726	141.232
945	154.768	152.263	138.963	136.56	137.405	139.087	141.856	147.439	143.508	147.447	123.643	142.003	123.602	135.69	142.03	136.667	124.743	142.681	134.375	146.473	145.927	130.195	139.591	147.621	134.593	141.135
946	154.354	151.979	138.834	136.461	137.268	138.975	141.752	147.337	143.388	147.34	123.52	141.896	123.527	135.571	141.922	136.548	124.657	142.583	134.253	146.349	145.824	130.135	139.475	147.499	134.46	141.037
947	153.947	151.695	138.707	136.363	137.132	138.863	141.648	147.235	143.268	147.232	123.398	141.789	123.453	135.453	141.813	136.431	124.57	142.486	134.13	146.226	145.72	130.075	139.359	147.378	134.327	140.941
948	153.546	151.411	138.58	136.264	136.997	138.751	141.543	147.133	143.149	147.125	123.276	141.683	123.379	135.336	141.705	136.313	124.484	142.39	134.007	146.103	145.615	130.016	139.244	147.256	134.193	140.844
949	153.152	151.129	138.455	136.165	136.862	138.639	141.439	147.031	143.029	147.017	123.155	141.577	123.304	135.221	141.597	136.196	124.398	142.293	133.884	145.98	145.51	129.956	139.129	147.134	134.059	140.748
950	152.763	150.847	138.332	136.067	136.727	138.527	141.334	146.929	142.91	146.91	123.033	141.471	123.23	135.107	141.488	136.08	124.312	142.197	133.76	145.857	145.405	129.897	139.015	147.012	133.926	140.652
951	152.381	150.565	138.21	135.968	136.593	138.414	141.23	146.827	142.791	146.803	122.913	141.366	123.156	134.993	141.38	135.965	124.226	142.101	133.637	145.734	145.299	129.837	138.901	146.891	133.792	140.556
952	152.005	150.285	138.09	135.869	136.459	138.302	141.125	146.724	142.672	146.695	122.792	141.261	123.082	134.881	141.271	135.849	124.141	142.006	133.513	145.612	145.193	129.778	138.788	146.77	133.657	140.46
953	151.635	150.005	137.971	135.769	136.326	138.189	141.02	146.621	142.554	146.588	122.673	141.157	123.007	134.769	141.163	135.735	124.055	141.911	133.388	145.49	145.087	129.718	138.675	146.648	133.523	140.365
954	151.272	149.726	137.854	135.669	136.193	138.076	140.915	146.519	142.435	146.48	122.553	141.052	122.933	134.657	141.054	135.621	123.969	141.816	133.264	145.368	144.98	129.659	138.563	146.527	133.388	140.269
955	150.916	149.449	137.738	135.569	136.061	137.963	140.809	146.416	142.317	146.372	122.434	140.949	122.859	134.547	140.946	135.507	123.883	141.721	133.139	145.246	144.874	129.599	138.451	146.406	133.253	140.174
956	150.566	149.172	137.624	135.469	135.93	137.85	140.704	146.313	142.199	146.265	122.316	140.845	122.784	134.437	140.838	135.395	123.797	141.627	133.015	145.125	144.766	129.54	138.34	146.285	133.118	140.078
957	150.222	148.896	137.51	135.367	135.799	137.737	140.598	146.21	142.081	146.157	122.198	140.742	122.71	134.328	140.729	135.283	123.711	141.533	132.89	145.004	144.659	129.48	138.23	146.164	132.983	139.983
958	149.884	148.621	137.399	135.266	135.668	137.623	140.493	146.107	141.964	146.049	122.081	140.639	122.635	134.219	140.62	135.171	123.625	141.44	132.766	144.883	144.552	129.42	138.12	146.044	132.848	139.888
959	149.552	148.347	137.288	135.164	135.539	137.51	140.387	146.004	141.846	145.941	121.965	140.537	122.561	134.111	140.511	135.06	123.54	141.347	132.641	144.762	144.445	129.361	138.011	145.923	132.713	139.794
960	149.225	148.074	137.179	135.062	135.41	137.396	140.281	145.901	141.729	145.833	121.849	140.434	122.486	134.004	140.402	134.95	123.454	141.254	132.517	144.642	144.337	129.301	137.903	145.803	132.577	139.699
961	148.903	147.803	137.071	134.959	135.281	137.282	140.175	145.798	141.612	145.725	121.733	140.333	122.412	133.898	140.292	134.841	123.369	141.162	132.393	144.521	144.23	129.241	137.796	145.683	132.442	139.604
962	148.587	147.532	136.965	134.856	135.154	137.168	140.069	145.695	141.496	145.617	121.618	140.231	122.337	133.792	140.183	134.732	123.283	141.07	132.269	144.401	144.122	129.181	137.69	145.563	132.307	139.51
963	148.277	147.263	136.86	134.752	135.027	137.054	139.963	145.592	141.379	145.509	121.504	140.13	122.262	133.686	140.073	134.624	123.198	140.979	132.145	144.281	144.015	129.121	137.584	145.443	132.172	139.416
964	147.972	146.995	136.757	134.649	134.9	136.94	139.857	145.489	141.263	145.4	121.391	140.029	122.187	133.58	139.963	134.517	123.112	140.887	132.021	144.161	143.907	129.061	137.479	145.324	132.038	139.321
965	147.672	146.729	136.655	134.545	134.775	136.826	139.75	145.386	141.148	145.292	121.278	139.928	122.112	133.474	139.853	134.411	123.027	140.797	131.898	144.041	143.8	129	137.374	145.205	131.903	139.227
966	147.378	146.464	136.554	134.44	134.65	136.712	139.644	145.284	141.032	145.183	121.166	139.828	122.037	133.369	139.742	134.305	122.942	140.706	131.774	143.92	143.692	128.939	137.271	145.086	131.769	139.133
967	147.09	146.2	136.454	134.335	134.526	136.598	139.538	145.182	140.917	145.074	121.055	139.728	121.962	133.262	139.632	134.2	122.857	140.616	131.651	143.8	143.584	128.879	137.168	144.967	131.635	139.039
968	146.808	145.937	136.355	134.23	134.403	136.484	139.432	145.08	140.802	144.965	120.944	139.628	121.887	133.156	139.522	134.095	122.772	140.526	131.528	143.68	143.476	128.818	137.066	144.849	131.502	138.945
969	146.531	145.676	136.257	134.125	134.281	136.369	139.325	144.978	140.687	144.856	120.835	139.529	121.812	133.049	139.411	133.992	122.687	140.437	131.406	143.56	143.367	128.756	136.965	144.731	131.369	138.851
970	146.26	145.417	136.159	134.02	134.16	136.255	139.219	144.877	140.572	144.747	120.726	139.43	121.736	132.941	139.301	133.889	122.602	140.348	131.284	143.439	143.259	128.695	136.865	144.613	131.236	138.758
971	145.995	145.159	136.062	133.914	134.04	136.141	139.113	144.776	140.457	144.637	120.617	139.331	121.661	132.834	139.19	133.786	122.517	140.259	131.162	143.319	143.151	128.633	136.765	144.496	131.104	138.664
972	145.736	144.902	135.966	133.808	133.92	136.026	139.006	144.675	140.342	144.528	120.51	139.232	121.585	132.726	139.079	133.685	122.433	140.17	131.04	143.197	143.042	128.571	136.666	144.379	130.973	138.571
973	145.483	144.648	135.87	133.701	133.802	135.912	138.9	144.574	140.227	144.418	120.404	139.134	121.509	132.617	138.968	133.584	122.348	140.082	130.919	143.076	142.934	128.509	136.567	144.262	130.842	138.477
974	145.235	144.394	135.775	133.594	133.684	135.797	138.794	144.473	140.112	144.308	120.298	139.036	121.433	132.509	138.858	133.484	122.264	139.993	130.798	142.954	142.826	128.447	136.467	144.145	130.712	138.384
975	144.993	144.143	135.681	133.487	133.567	135.683	138.687	144.372	139.997	144.198	120.194	138.938	121.357	132.4	138.747	133.385	122.179	139.906	130.678	142.831	142.718	128.384	136.367	144.028	130.583	138.291
976	144.755	143.893	135.586	133.38	133.452	135.569	138.581	144.272	139.882	144.088	120.091	138.841	121.281	132.291	138.635	133.286	122.095	139.818	130.558	142.708	142.61	128.321	136.266	143.912	130.454	138.198
977	144.523	143.645	135.492	133.272	133.337	135.454	138.475	144.171	139.767	143.978	119.989	138.743	121.204	132.181	138.524	133.188	122.011	139.73	130.438	142.584	142.502	128.257	136.165	143.796	130.326	138.105
978	144.296	143.398	135.398	133.164	133.223	135.34	138.369	144.07	139.652	143.868	119.887	138.646	121.128	132.072	138.413	133.09	121.927	139.643	130.319	142.46	142.395	128.193	136.063	143.681	130.199	138.012
979	144.074	143.154	135.304	133.056	133.11	135.225	138.263	143.97	139.536	143.759	119.787	138.55	121.051	131.962	138.302	132.992	121.843	139.556	130.2	142.335	142.288	128.129	135.961	143.566	130.073	137.92
980	143.857	142.911	135.209	132.947	132.997	135.111	138.157	143.869	139.421	143.649	119.687	138.453	120.974	131.852	138.19	132.894	121.759	139.469	130.082	142.209	142.181	128.064	135.858	143.451	129.947	137.827
981	143.645	142.67	135.115	132.838	132.886	134.997	138.052	143.769	139.305	143.54	119.588	138.357	120.897	131.742	138.079	132.796	121.675	139.383	129.965	142.083	142.075	127.999	135.754	143.336	129.823	137.735
982	143.439	142.431	135.021	132.73	132.776	134.883	137.946	143.668	139.19	143.431	119.489	138.261	120.82	131.631	137.967	132.698	121.591	139.296	129.848	141.956	141.969	127.934	135.65	143.222	129.699	137.643
983	143.238	142.194	134.926	132.62	132.666	134.769	137.84	143.567	139.074	143.322	119.39	138.165	120.742	131.521	137.855	132.6	121.508	139.21	129.731	141.829	141.863	127.869	135.546	143.108	129.577	137.551
984	143.042	141.958	134.832	132.511	132.558	134.655	137.735	143.467	138.959	143.213	119.292	138.07	120.665	131.41	137.743	132.502	121.425	139.124	129.616	141.702	141.758	127.803	135.441	142.994	129.456	137.459
985	142.851	141.725	134.738	132.402	132.45	134.541	137.629	143.366	138.843	143.104	119.194	137.974	120.587	131.3	137.632	132.405	121.341	139.038	129.5	141.574	141.654	127.738	135.336	142.879	129.335	137.367
986	142.665	141.494	134.644	132.292	132.344	134.427	137.524	143.264	138.728	142.995	119.096	137.879	120.509	131.189	137.52	132.308	121.258	138.952	129.386	141.446	141.55	127.673	135.231	142.765	129.216	137.275
987	142.483	141.265	134.549	132.183	132.238	134.313	137.419	143.162	138.612	142.886	118.999	137.784	120.432	131.078	137.408	132.211	121.175	138.866	129.272	141.317	141.447	127.608	135.125	142.651	129.099	137.183
988	142.305	141.038	134.454	132.073	132.134	134.199	137.314	143.06	138.497	142.778	118.902	137.689	120.354	130.967	137.295	132.115	121.092	138.781	129.159	141.188	141.345	127.543	135.019	142.537	128.982	137.092
989	142.13	140.813	134.359	131.963	132.029	134.086	137.21	142.957	138.381	142.67	118.806	137.595	120.275	130.857	137.182	132.019	121.009	138.695	129.046	141.059	141.243	127.478	134.913	142.423	128.867	137
990	141.958	140.59	134.263	131.853	131.925	133.972	137.105	142.853	138.266	142.562	118.711	137.501	120.197	130.746	137.069	131.923	120.927	138.609	128.935	140.929	141.142	127.412	134.806	142.309	128.753	136.909
991	141.789	140.369	134.168	131.743	131.822	133.859	137.001	142.749	138.15	142.454	118.615	137.407	120.119	130.635	136.955	131.829	120.844	138.524	128.823	140.8	141.042	127.347	134.7	142.195	128.64	136.818
992	141.622	140.15	134.072	131.633	131.719	133.746	136.897	142.645	138.035	142.347	118.52	137.313	120.04	130.524	136.841	131.734	120.762	138.439	128.713	140.67	140.942	127.281	134.593	142.08	128.529	136.727
993	141.458	139.934	133.976	131.523	131.616	133.633	136.793	142.54	137.92	142.24	118.426	137.219	119.962	130.413	136.726	131.64	120.679	138.353	128.604	140.54	140.843	127.216	134.486	141.966	128.419	136.636
994	141.296	139.72	133.88	131.413	131.514	133.52	136.689	142.434	137.805	142.134	118.332	137.126	119.883	130.302	136.612	131.547	120.597	138.268	128.495	140.41	140.745	127.15	134.379	141.85	128.311	136.545
995	141.137	139.508	133.783	131.303	131.413	133.407	136.585	142.328	137.69	142.028	118.239	137.032	119.805	130.192	136.497	131.454	120.515	138.183	128.387	140.28	140.648	127.085	134.272	141.735	128.204	136.455
996	140.98	139.298	133.686	131.193	131.312	133.294	136.482	142.222	137.575	141.922	118.146	136.939	119.726	130.081	136.381	131.361	120.433	138.098	128.279	140.149	140.551	127.02	134.165	141.619	128.098	136.364
997	140.826	139.091	133.59	131.083	131.211	133.182	136.379	142.115	137.461	141.816	118.053	136.845	119.647	129.97	136.266	131.269	120.351	138.013	128.172	140.019	140.455	126.955	134.058	141.502	127.993	136.274
998	140.674	138.886	133.493	130.973	131.111	133.069	136.276	142.008	137.347	141.711	117.961	136.752	119.568	129.86	136.15	131.177	120.27	137.928	128.066	139.888	140.361	126.891	133.951	141.386	127.889	136.184
999	140.525	138.684	133.395	130.863	131.011	132.957	136.173	141.901	137.232	141.606	117.87	136.659	119.49	129.75	136.034	131.086	120.188	137.842	127.96	139.758	140.266	126.827	133.844	141.269	127.785	136.093
1000	140.379	138.484	133.298	130.753	130.911	132.845	136.071	141.793	137.118	141.502	117.778	136.566	119.41	129.639	135.918	130.995	120.107	137.757	127.855	139.628	140.173	126.764	133.737	141.151	127.682	136.003
1001	140.235	138.286	133.201	130.643	130.812	132.733	135.969	141.684	137.004	141.398	117.688	136.473	119.331	129.53	135.802	130.905	120.026	137.672	127.751	139.497	140.08	126.7	133.63	141.034	127.58	135.913
1002	140.094	138.091	133.103	130.534	130.712	132.622	135.867	141.576	136.889	141.294	117.597	136.38	119.252	129.42	135.686	130.815	119.945	137.587	127.647	139.367	139.988	126.637	133.523	140.916	127.478	135.824
1003	139.955	137.898	133.005	130.424	130.614	132.51	135.765	141.467	136.775	141.191	117.507	136.288	119.172	129.31	135.569	130.725	119.864	137.502	127.545	139.237	139.896	126.573	133.416	140.798	127.376	135.735
1004	139.817	137.708	132.906	130.315	130.515	132.399	135.664	141.357	136.66	141.088	117.417	136.195	119.093	129.201	135.453	130.636	119.783	137.416	127.443	139.107	139.805	126.509	133.31	140.68	127.275	135.646
1005	139.681	137.52	132.807	130.205	130.417	132.288	135.563	141.247	136.545	140.985	117.328	136.102	119.013	129.091	135.336	130.548	119.702	137.331	127.341	138.978	139.715	126.445	133.204	140.561	127.174	135.557
1006	139.547	137.335	132.708	130.096	130.318	132.177	135.462	141.137	136.43	140.882	117.239	136.01	118.933	128.982	135.22	130.459	119.622	137.245	127.241	138.848	139.625	126.381	133.098	140.443	127.073	135.469
1007	139.414	137.153	132.608	129.987	130.22	132.067	135.361	141.027	136.314	140.78	117.15	135.917	118.853	128.874	135.103	130.371	119.542	137.16	127.141	138.719	139.536	126.317	132.992	140.324	126.973	135.382
1008	139.283	136.973	132.508	129.878	130.122	131.956	135.26	140.916	136.199	140.678	117.061	135.824	118.773	128.765	134.986	130.284	119.462	137.074	127.042	138.59	139.448	126.253	132.887	140.205	126.874	135.295
1009	139.154	136.796	132.408	129.77	130.024	131.846	135.16	140.805	136.083	140.577	116.973	135.731	118.692	128.657	134.87	130.197	119.382	136.988	126.943	138.461	139.36	126.189	132.782	140.086	126.774	135.208
1010	139.027	136.622	132.307	129.661	129.926	131.736	135.06	140.694	135.968	140.476	116.886	135.637	118.611	128.549	134.753	130.11	119.302	136.902	126.845	138.333	139.273	126.125	132.677	139.967	126.674	135.122
1011	138.902	136.45	132.207	129.553	129.828	131.627	134.96	140.583	135.852	140.375	116.798	135.544	118.529	128.442	134.636	130.023	119.222	136.816	126.748	138.205	139.187	126.061	132.573	139.848	126.575	135.036
1012	138.778	136.281	132.105	129.445	129.73	131.518	134.86	140.471	135.737	140.274	116.711	135.45	118.447	128.334	134.52	129.937	119.143	136.73	126.651	138.078	139.101	125.998	132.469	139.729	126.476	134.951
1013	138.657	136.115	132.004	129.338	129.632	131.408	134.76	140.359	135.621	140.173	116.624	135.356	118.364	128.227	134.404	129.851	119.063	136.643	126.554	137.95	139.016	125.934	132.365	139.61	126.378	134.866
1014	138.538	135.952	131.902	129.231	129.535	131.3	134.661	140.247	135.505	140.073	116.537	135.262	118.281	128.121	134.287	129.765	118.984	136.557	126.458	137.824	138.931	125.87	132.262	139.491	126.28	134.782
1015	138.42	135.791	131.8	129.123	129.437	131.191	134.562	140.134	135.39	139.973	116.451	135.168	118.198	128.015	134.171	129.68	118.905	136.47	126.362	137.697	138.847	125.807	132.159	139.372	126.183	134.698
1016	138.305	135.634	131.698	129.017	129.34	131.083	134.463	140.022	135.274	139.873	116.365	135.074	118.114	127.909	134.055	129.595	118.826	136.383	126.266	137.571	138.763	125.743	132.057	139.253	126.086	134.614
1017	138.192	135.479	131.595	128.91	129.242	130.975	134.364	139.909	135.159	139.774	116.279	134.979	118.03	127.803	133.939	129.51	118.748	136.296	126.171	137.446	138.679	125.68	131.956	139.134	125.989	134.531
1018	138.08	135.327	131.492	128.804	129.145	130.867	134.265	139.796	135.043	139.674	116.193	134.884	117.946	127.698	133.824	129.426	118.67	136.209	126.076	137.321	138.596	125.616	131.855	139.015	125.893	134.448
1019	137.971	135.178	131.389	128.698	129.048	130.76	134.167	139.682	134.928	139.575	116.107	134.789	117.862	127.594	133.708	129.342	118.591	136.122	125.981	137.197	138.513	125.553	131.754	138.896	125.797	134.366
1020	137.864	135.032	131.286	128.593	128.951	130.653	134.068	139.569	134.812	139.476	116.022	134.693	117.777	127.49	133.593	129.258	118.513	136.035	125.886	137.074	138.431	125.49	131.654	138.777	125.702	134.285
1021	137.757	134.89	131.182	128.488	128.854	130.546	133.969	139.455	134.697	139.377	115.937	134.598	117.692	127.386	133.478	129.174	118.436	135.948	125.791	136.951	138.35	125.426	131.555	138.659	125.607	134.204
1022	137.65	134.75	131.079	128.383	128.757	130.439	133.87	139.342	134.582	139.279	115.852	134.502	117.606	127.282	133.364	129.09	118.358	135.861	125.697	136.828	138.268	125.363	131.456	138.54	125.512	134.125
1023	137.544	134.613	130.975	128.279	128.661	130.333	133.771	139.228	134.467	139.18	115.767	134.406	117.52	127.179	133.249	129.007	118.28	135.774	125.602	136.707	138.187	125.299	131.358	138.422	125.418	134.046
1024	137.438	134.48	130.871	128.175	128.564	130.227	133.673	139.114	134.352	139.082	115.683	134.31	117.434	127.076	133.135	128.924	118.203	135.688	125.507	136.586	138.107	125.236	131.261	138.304	125.325	133.968
1025	137.332	134.349	130.766	128.072	128.468	130.122	133.574	139	134.238	138.983	115.598	134.214	117.348	126.974	133.022	128.841	118.125	135.601	125.412	136.466	138.027	125.173	131.164	138.186	125.231	133.89
1026	137.228	134.222	130.662	127.969	128.372	130.016	133.475	138.886	134.124	138.885	115.514	134.118	117.262	126.872	132.908	128.759	118.048	135.515	125.317	136.346	137.948	125.109	131.069	138.069	125.138	133.814
1027	137.123	134.098	130.557	127.866	128.276	129.912	133.376	138.772	134.009	138.787	115.43	134.022	117.175	126.77	132.795	128.676	117.97	135.43	125.223	136.226	137.869	125.046	130.973	137.951	125.046	133.738
1028	137.02	133.976	130.452	127.764	128.18	129.807	133.277	138.657	133.896	138.689	115.346	133.925	117.088	126.668	132.683	128.594	117.893	135.344	125.128	136.107	137.791	124.982	130.879	137.834	124.954	133.662
1029	136.916	133.857	130.347	127.662	128.084	129.703	133.178	138.543	133.782	138.591	115.262	133.83	117.001	126.567	132.571	128.512	117.816	135.259	125.033	135.989	137.713	124.919	130.786	137.717	124.862	133.587
1030	136.812	133.74	130.242	127.561	127.988	129.599	133.078	138.428	133.668	138.493	115.178	133.734	116.913	126.467	132.459	128.43	117.738	135.174	124.939	135.871	137.635	124.855	130.693	137.601	124.771	133.513
1031	136.708	133.626	130.136	127.46	127.893	129.496	132.978	138.314	133.555	138.395	115.094	133.638	116.826	126.367	132.347	128.348	117.661	135.089	124.844	135.753	137.558	124.792	130.601	137.485	124.68	133.44
1032	136.604	133.514	130.031	127.36	127.798	129.393	132.878	138.199	133.443	138.297	115.01	133.543	116.738	126.268	132.237	128.266	117.584	135.005	124.75	135.637	137.482	124.728	130.509	137.369	124.59	133.367
1033	136.5	133.403	129.925	127.261	127.703	129.29	132.778	138.085	133.33	138.2	114.927	133.448	116.65	126.17	132.126	128.185	117.507	134.921	124.655	135.52	137.405	124.664	130.418	137.254	124.5	133.295
1034	136.394	133.295	129.82	127.162	127.608	129.188	132.678	137.97	133.218	138.102	114.843	133.353	116.562	126.073	132.016	128.103	117.43	134.837	124.561	135.405	137.329	124.601	130.327	137.138	124.41	133.223
1035	136.288	133.188	129.714	127.063	127.513	129.086	132.577	137.856	133.106	138.004	114.76	133.259	116.474	125.977	131.907	128.022	117.353	134.753	124.467	135.29	137.253	124.537	130.237	137.024	124.321	133.152
1036	136.181	133.083	129.608	126.965	127.418	128.984	132.476	137.741	132.995	137.906	114.676	133.165	116.385	125.882	131.798	127.941	117.276	134.669	124.373	135.176	137.177	124.473	130.147	136.909	124.233	133.082
1037	136.073	132.979	129.502	126.868	127.324	128.882	132.375	137.626	132.883	137.808	114.593	133.07	116.297	125.787	131.689	127.86	117.2	134.586	124.279	135.062	137.101	124.409	130.057	136.795	124.144	133.013
1038	135.964	132.877	129.396	126.771	127.23	128.781	132.274	137.512	132.773	137.711	114.509	132.977	116.208	125.694	131.581	127.779	117.124	134.503	124.185	134.949	137.025	124.345	129.969	136.68	124.057	132.944
1039	135.854	132.776	129.29	126.675	127.136	128.68	132.173	137.397	132.662	137.613	114.426	132.883	116.119	125.602	131.474	127.698	117.048	134.42	124.091	134.837	136.949	124.28	129.882	136.566	123.969	132.876
1040	135.743	132.677	129.183	126.579	127.042	128.579	132.072	137.283	132.552	137.515	114.343	132.79	116.03	125.511	131.367	127.617	116.972	134.338	123.998	134.725	136.874	124.216	129.795	136.452	123.883	132.808
1041	135.631	132.579	129.077	126.484	126.948	128.479	131.971	137.168	132.443	137.417	114.259	132.696	115.941	125.421	131.261	127.536	116.897	134.255	123.905	134.614	136.798	124.151	129.709	136.339	123.796	132.741
1042	135.518	132.483	128.971	126.39	126.855	128.379	131.87	137.054	132.334	137.319	114.176	132.603	115.852	125.332	131.156	127.456	116.821	134.173	123.812	134.503	136.723	124.087	129.623	136.226	123.71	132.674
1043	135.404	132.388	128.864	126.296	126.761	128.279	131.768	136.939	132.225	137.221	114.092	132.511	115.763	125.244	131.05	127.375	116.746	134.091	123.719	134.392	136.647	124.022	129.537	136.113	123.625	132.608
1044	135.29	132.295	128.758	126.204	126.668	128.178	131.667	136.825	132.117	137.122	114.009	132.418	115.674	125.157	130.946	127.295	116.671	134.008	123.626	134.282	136.572	123.957	129.451	136	123.54	132.543
1045	135.174	132.202	128.651	126.111	126.575	128.078	131.565	136.711	132.01	137.024	113.925	132.326	115.585	125.07	130.841	127.215	116.597	133.926	123.534	134.171	136.497	123.892	129.365	135.888	123.455	132.477
1046	135.058	132.111	128.545	126.02	126.482	127.978	131.463	136.597	131.903	136.925	113.841	132.234	115.495	124.985	130.737	127.134	116.522	133.845	123.441	134.06	136.422	123.827	129.28	135.776	123.371	132.413
1047	134.941	132.021	128.438	125.929	126.39	127.878	131.361	136.482	131.796	136.827	113.758	132.142	115.406	124.9	130.633	127.054	116.448	133.763	123.349	133.949	136.347	123.762	129.194	135.664	123.287	132.348
1048	134.823	131.932	128.332	125.838	126.298	127.778	131.26	136.369	131.69	136.728	113.674	132.05	115.317	124.815	130.529	126.974	116.374	133.681	123.257	133.837	136.272	123.697	129.109	135.553	123.204	132.284
1049	134.705	131.843	128.225	125.749	126.205	127.678	131.158	136.255	131.585	136.629	113.59	131.959	115.227	124.731	130.426	126.894	116.3	133.6	123.165	133.725	136.197	123.633	129.023	135.441	123.121	132.22
1050	134.586	131.754	128.119	125.66	126.114	127.578	131.056	136.141	131.48	136.53	113.506	131.868	115.138	124.646	130.322	126.815	116.227	133.518	123.073	133.613	136.122	123.568	128.938	135.33	123.039	132.157
1051	134.466	131.666	128.012	125.571	126.022	127.478	130.954	136.028	131.376	136.431	113.422	131.777	115.048	124.562	130.22	126.735	116.153	133.437	122.982	133.5	136.047	123.503	128.852	135.219	122.957	132.094
1052	134.345	131.578	127.906	125.483	125.93	127.378	130.852	135.914	131.272	136.331	113.339	131.686	114.959	124.479	130.117	126.655	116.08	133.355	122.891	133.387	135.973	123.438	128.767	135.109	122.876	132.031
1053	134.223	131.49	127.799	125.396	125.839	127.277	130.75	135.801	131.169	136.232	113.255	131.596	114.87	124.395	130.015	126.577	116.007	133.274	122.8	133.274	135.898	123.372	128.682	134.999	122.795	131.968
1054	134.101	131.402	127.693	125.309	125.748	127.176	130.648	135.688	131.067	136.132	113.171	131.506	114.78	124.312	129.913	126.498	115.934	133.193	122.709	133.16	135.823	123.306	128.597	134.889	122.714	131.905
1055	133.978	131.314	127.587	125.222	125.657	127.075	130.546	135.575	130.965	136.032	113.087	131.416	114.691	124.229	129.811	126.42	115.862	133.112	122.618	133.046	135.749	123.238	128.512	134.779	122.634	131.843
1056	133.855	131.226	127.48	125.135	125.567	126.974	130.444	135.463	130.864	135.932	113.003	131.326	114.602	124.147	129.709	126.343	115.789	133.031	122.528	132.931	135.674	123.17	128.428	134.67	122.555	131.781
1057	133.73	131.139	127.374	125.049	125.476	126.873	130.342	135.35	130.763	135.831	112.919	131.236	114.513	124.064	129.607	126.267	115.717	132.949	122.437	132.817	135.6	123.101	128.343	134.56	122.476	131.719
1058	133.605	131.051	127.268	124.963	125.386	126.772	130.24	135.238	130.664	135.73	112.835	131.147	114.424	123.982	129.506	126.191	115.645	132.868	122.347	132.702	135.525	123.031	128.259	134.451	122.397	131.657
1059	133.48	130.964	127.162	124.877	125.296	126.67	130.138	135.125	130.565	135.629	112.751	131.058	114.335	123.9	129.404	126.116	115.573	132.787	122.257	132.587	135.451	122.96	128.174	134.342	122.319	131.595
1060	133.354	130.877	127.056	124.79	125.207	126.568	130.036	135.013	130.466	135.528	112.667	130.969	114.246	123.818	129.303	126.043	115.501	132.706	122.168	132.472	135.377	122.889	128.09	134.233	122.241	131.533
1061	133.227	130.791	126.95	124.704	125.117	126.467	129.934	134.901	130.368	135.426	112.584	130.881	114.157	123.737	129.202	125.97	115.43	132.625	122.078	132.357	135.303	122.816	128.006	134.124	122.164	131.471
1062	133.1	130.704	126.844	124.617	125.028	126.365	129.833	134.789	130.271	135.324	112.501	130.792	114.068	123.655	129.101	125.898	115.358	132.544	121.989	132.241	135.229	122.742	127.922	134.016	122.087	131.409
1063	132.972	130.618	126.739	124.53	124.939	126.263	129.731	134.676	130.173	135.222	112.418	130.704	113.979	123.574	129	125.828	115.287	132.463	121.9	132.126	135.155	122.667	127.838	133.907	122.011	131.347
1064	132.844	130.531	126.633	124.443	124.85	126.161	129.63	134.564	130.077	135.12	112.335	130.617	113.891	123.493	128.899	125.758	115.216	132.382	121.811	132.01	135.081	122.592	127.755	133.797	121.937	131.285
1065	132.715	130.445	126.528	124.356	124.762	126.058	129.529	134.451	129.98	135.017	112.252	130.529	113.802	123.412	128.798	125.689	115.145	132.3	121.722	131.895	135.007	122.516	127.672	133.688	121.863	131.223
1066	132.585	130.359	126.422	124.269	124.674	125.956	129.427	134.339	129.885	134.914	112.169	130.442	113.714	123.332	128.697	125.621	115.075	132.219	121.634	131.779	134.934	122.439	127.588	133.578	121.791	131.16
1067	132.456	130.272	126.317	124.181	124.586	125.854	129.326	134.226	129.789	134.81	112.087	130.354	113.626	123.251	128.596	125.553	115.004	132.138	121.545	131.663	134.86	122.361	127.506	133.468	121.719	131.098
1068	132.325	130.186	126.212	124.094	124.498	125.751	129.226	134.113	129.694	134.706	112.005	130.268	113.538	123.171	128.496	125.487	114.934	132.056	121.457	131.548	134.787	122.282	127.423	133.358	121.649	131.035
1069	132.194	130.1	126.107	124.006	124.41	125.649	129.125	134.001	129.6	134.601	111.923	130.181	113.45	123.091	128.395	125.421	114.864	131.975	121.37	131.432	134.715	122.203	127.34	133.248	121.579	130.972
1070	132.063	130.013	126.003	123.918	124.323	125.546	129.024	133.888	129.506	134.496	111.841	130.094	113.363	123.011	128.294	125.355	114.794	131.893	121.282	131.317	134.643	122.123	127.258	133.138	121.509	130.909
1071	131.931	129.926	125.898	123.83	124.236	125.444	128.924	133.776	129.412	134.39	111.76	130.008	113.275	122.932	128.194	125.291	114.724	131.812	121.195	131.201	134.571	122.042	127.176	133.028	121.441	130.846
1072	131.799	129.839	125.794	123.742	124.15	125.341	128.824	133.663	129.318	134.284	111.679	129.922	113.188	122.852	128.093	125.227	114.655	131.73	121.108	131.086	134.5	121.961	127.094	132.917	121.372	130.782
1073	131.666	129.752	125.689	123.653	124.063	125.239	128.724	133.551	129.224	134.178	111.599	129.836	113.101	122.773	127.992	125.163	114.586	131.648	121.021	130.971	134.429	121.88	127.012	132.807	121.305	130.718
1074	131.533	129.664	125.585	123.564	123.977	125.136	128.624	133.438	129.13	134.071	111.518	129.751	113.014	122.693	127.89	125.1	114.516	131.566	120.934	130.856	134.359	121.798	126.93	132.696	121.237	130.654
1075	131.4	129.577	125.482	123.476	123.891	125.034	128.524	133.325	129.036	133.963	111.438	129.666	112.928	122.614	127.788	125.038	114.447	131.484	120.848	130.741	134.29	121.716	126.849	132.586	121.171	130.589
1076	131.266	129.489	125.378	123.387	123.805	124.931	128.425	133.212	128.943	133.856	111.358	129.581	112.842	122.535	127.687	124.976	114.378	131.401	120.761	130.627	134.22	121.634	126.768	132.476	121.105	130.524
1077	131.132	129.401	125.275	123.297	123.72	124.829	128.326	133.097	128.849	133.748	111.279	129.496	112.755	122.456	127.585	124.914	114.31	131.319	120.675	130.512	134.152	121.551	126.687	132.365	121.04	130.459
1078	130.998	129.312	125.172	123.208	123.635	124.727	128.227	132.982	128.756	133.639	111.199	129.411	112.67	122.378	127.482	124.853	114.241	131.236	120.59	130.398	134.084	121.468	126.607	132.255	120.976	130.393
1079	130.863	129.224	125.069	123.119	123.55	124.624	128.128	132.867	128.663	133.53	111.12	129.327	112.584	122.299	127.38	124.793	114.173	131.154	120.504	130.284	134.017	121.386	126.526	132.145	120.913	130.327
1080	130.728	129.135	124.966	123.029	123.465	124.522	128.03	132.751	128.57	133.421	111.041	129.243	112.499	122.221	127.277	124.732	114.105	131.071	120.419	130.171	133.95	121.303	126.446	132.035	120.851	130.26
1081	130.593	129.046	124.864	122.94	123.38	124.42	127.932	132.634	128.477	133.312	110.963	129.159	112.413	122.142	127.175	124.672	114.036	130.988	120.334	130.058	133.884	121.219	126.366	131.925	120.789	130.193
1082	130.457	128.957	124.761	122.85	123.296	124.317	127.834	132.516	128.385	133.202	110.884	129.075	112.328	122.064	127.072	124.613	113.969	130.904	120.249	129.945	133.819	121.136	126.287	131.815	120.729	130.125
1083	130.321	128.868	124.659	122.76	123.212	124.215	127.737	132.398	128.292	133.092	110.806	128.992	112.244	121.986	126.969	124.554	113.901	130.821	120.165	129.833	133.754	121.053	126.207	131.706	120.67	130.057
1084	130.185	128.778	124.558	122.67	123.128	124.113	127.639	132.279	128.2	132.982	110.728	128.908	112.159	121.908	126.866	124.495	113.833	130.737	120.082	129.721	133.689	120.97	126.128	131.596	120.611	129.988
1085	130.049	128.689	124.456	122.581	123.044	124.011	127.542	132.159	128.108	132.871	110.65	128.825	112.075	121.83	126.763	124.436	113.766	130.653	119.998	129.609	133.625	120.887	126.05	131.487	120.554	129.918
1086	129.912	128.599	124.355	122.491	122.961	123.909	127.446	132.038	128.016	132.76	110.572	128.742	111.99	121.752	126.66	124.377	113.699	130.569	119.916	129.498	133.562	120.804	125.971	131.378	120.498	129.849
1087	129.776	128.509	124.254	122.4	122.878	123.808	127.35	131.916	127.925	132.65	110.495	128.66	111.906	121.674	126.557	124.319	113.631	130.485	119.833	129.387	133.499	120.721	125.893	131.27	120.442	129.778
1088	129.639	128.419	124.154	122.31	122.795	123.706	127.254	131.794	127.834	132.539	110.417	128.577	111.823	121.596	126.454	124.261	113.564	130.4	119.751	129.277	133.436	120.638	125.815	131.162	120.387	129.707
1089	129.502	128.328	124.053	122.22	122.713	123.605	127.158	131.671	127.742	132.427	110.34	128.495	111.739	121.519	126.35	124.203	113.498	130.315	119.67	129.167	133.375	120.555	125.737	131.053	120.333	129.635
1090	129.364	128.238	123.953	122.13	122.631	123.503	127.063	131.548	127.651	132.316	110.263	128.412	111.655	121.441	126.247	124.145	113.431	130.23	119.589	129.058	133.313	120.473	125.66	130.946	120.28	129.563
1091	129.227	128.147	123.854	122.04	122.549	123.402	126.968	131.424	127.561	132.204	110.186	128.33	111.571	121.363	126.144	124.087	113.364	130.145	119.508	128.949	133.252	120.391	125.582	130.838	120.228	129.49
1092	129.089	128.057	123.755	121.949	122.468	123.301	126.873	131.3	127.47	132.093	110.109	128.249	111.487	121.286	126.04	124.029	113.298	130.059	119.427	128.841	133.192	120.309	125.506	130.731	120.176	129.417
1093	128.952	127.966	123.656	121.859	122.387	123.2	126.779	131.175	127.379	131.981	110.033	128.168	111.403	121.208	125.937	123.971	113.232	129.973	119.346	128.734	133.132	120.227	125.429	130.625	120.125	129.342
1094	128.814	127.875	123.557	121.769	122.306	123.1	126.685	131.049	127.289	131.869	109.956	128.087	111.318	121.131	125.834	123.913	113.166	129.886	119.266	128.626	133.073	120.146	125.353	130.519	120.075	129.267
1095	128.676	127.784	123.459	121.679	122.227	122.999	126.592	130.924	127.199	131.756	109.88	128.006	111.233	121.054	125.73	123.855	113.1	129.8	119.186	128.519	133.014	120.065	125.277	130.413	120.025	129.192
1096	128.538	127.692	123.361	121.588	122.147	122.899	126.499	130.797	127.109	131.644	109.804	127.926	111.148	120.976	125.627	123.797	113.034	129.713	119.107	128.413	132.955	119.985	125.201	130.308	119.976	129.116
1097	128.4	127.601	123.263	121.498	122.068	122.799	126.406	130.671	127.019	131.532	109.728	127.846	111.063	120.899	125.524	123.739	112.968	129.626	119.028	128.307	132.896	119.905	125.126	130.203	119.927	129.04
1098	128.262	127.51	123.166	121.408	121.99	122.699	126.314	130.544	126.929	131.419	109.652	127.766	110.977	120.821	125.421	123.681	112.903	129.538	118.949	128.201	132.838	119.826	125.051	130.098	119.878	128.964
1099	128.124	127.418	123.069	121.318	121.911	122.599	126.222	130.417	126.84	131.307	109.576	127.686	110.891	120.744	125.318	123.622	112.837	129.45	118.871	128.096	132.78	119.747	124.976	129.995	119.831	128.888
1100	127.986	127.326	122.972	121.227	121.834	122.5	126.13	130.289	126.75	131.194	109.5	127.606	110.805	120.667	125.215	123.564	112.772	129.362	118.792	127.991	132.722	119.668	124.901	129.891	119.783	128.812
1101	127.847	127.234	122.876	121.137	121.756	122.401	126.039	130.161	126.661	131.082	109.424	127.527	110.719	120.589	125.112	123.505	112.707	129.273	118.714	127.887	132.664	119.591	124.827	129.788	119.736	128.736
1102	127.709	127.143	122.78	121.047	121.679	122.302	125.948	130.033	126.572	130.969	109.348	127.448	110.633	120.512	125.009	123.446	112.642	129.184	118.637	127.784	132.606	119.513	124.753	129.686	119.689	128.659
1103	127.571	127.051	122.685	120.957	121.602	122.203	125.857	129.905	126.484	130.856	109.273	127.368	110.546	120.435	124.907	123.386	112.577	129.095	118.559	127.68	132.549	119.437	124.679	129.585	119.643	128.583
1104	127.433	126.959	122.59	120.867	121.525	122.105	125.767	129.777	126.395	130.744	109.197	127.289	110.46	120.357	124.805	123.327	112.512	129.006	118.482	127.578	132.491	119.361	124.605	129.483	119.596	128.507
1105	127.295	126.866	122.495	120.777	121.449	122.007	125.677	129.648	126.307	130.631	109.122	127.21	110.373	120.28	124.702	123.267	112.447	128.916	118.405	127.476	132.434	119.286	124.531	129.383	119.55	128.431
1106	127.157	126.774	122.401	120.688	121.373	121.909	125.587	129.52	126.219	130.518	109.046	127.131	110.286	120.203	124.6	123.206	112.382	128.826	118.329	127.374	132.377	119.212	124.456	129.283	119.504	128.355
1107	127.019	126.682	122.307	120.598	121.298	121.811	125.498	129.391	126.131	130.405	108.971	127.052	110.199	120.125	124.498	123.145	112.317	128.735	118.252	127.274	132.32	119.138	124.383	129.184	119.459	128.279
1108	126.881	126.59	122.214	120.508	121.222	121.714	125.409	129.263	126.043	130.293	108.896	126.972	110.112	120.048	124.397	123.084	112.252	128.644	118.176	127.174	132.263	119.065	124.309	129.085	119.413	128.203
1109	126.743	126.497	122.121	120.419	121.147	121.617	125.321	129.134	125.956	130.18	108.82	126.893	110.024	119.97	124.295	123.022	112.187	128.553	118.1	127.075	132.207	118.993	124.235	128.987	119.367	128.127
1110	126.606	126.405	122.029	120.329	121.073	121.52	125.233	129.006	125.869	130.067	108.745	126.813	109.936	119.892	124.194	122.96	112.121	128.462	118.024	126.976	132.151	118.922	124.162	128.889	119.322	128.051
1111	126.468	126.312	121.937	120.24	120.999	121.424	125.145	128.877	125.782	129.955	108.67	126.734	109.847	119.815	124.093	122.898	112.056	128.371	117.948	126.879	132.094	118.852	124.089	128.792	119.276	127.975
1112	126.331	126.219	121.845	120.151	120.925	121.327	125.058	128.749	125.695	129.842	108.594	126.654	109.758	119.737	123.992	122.834	111.991	128.28	117.873	126.781	132.038	118.782	124.016	128.696	119.231	127.9
1113	126.193	126.127	121.754	120.062	120.851	121.232	124.971	128.62	125.609	129.73	108.519	126.573	109.668	119.659	123.891	122.77	111.925	128.188	117.798	126.685	131.982	118.712	123.943	128.6	119.185	127.824
1114	126.056	126.034	121.664	119.973	120.778	121.136	124.884	128.492	125.523	129.617	108.444	126.493	109.578	119.581	123.791	122.706	111.86	128.097	117.722	126.589	131.926	118.644	123.87	128.504	119.139	127.749
1115	125.919	125.941	121.574	119.884	120.705	121.041	124.798	128.364	125.437	129.505	108.369	126.412	109.488	119.504	123.691	122.641	111.794	128.005	117.648	126.493	131.869	118.576	123.797	128.409	119.093	127.674
1116	125.783	125.849	121.484	119.796	120.632	120.947	124.711	128.236	125.351	129.393	108.293	126.331	109.397	119.426	123.591	122.575	111.728	127.913	117.573	126.398	131.813	118.509	123.724	128.315	119.046	127.599
1117	125.646	125.756	121.395	119.707	120.559	120.852	124.625	128.109	125.266	129.28	108.218	126.25	109.306	119.348	123.491	122.509	111.662	127.821	117.498	126.303	131.757	118.442	123.653	128.221	119	127.524
1118	125.51	125.663	121.306	119.619	120.487	120.758	124.538	127.982	125.18	129.168	108.143	126.169	109.215	119.27	123.392	122.442	111.596	127.728	117.424	126.208	131.701	118.377	123.581	128.128	118.953	127.449
1119	125.374	125.57	121.218	119.531	120.415	120.665	124.452	127.855	125.096	129.057	108.067	126.088	109.123	119.192	123.293	122.374	111.53	127.635	117.349	126.113	131.644	118.312	123.511	128.035	118.906	127.375
1120	125.238	125.477	121.13	119.443	120.344	120.571	124.365	127.728	125.011	128.945	107.992	126.006	109.031	119.114	123.195	122.305	111.464	127.541	117.275	126.018	131.587	118.247	123.441	127.943	118.858	127.3
1121	125.102	125.385	121.043	119.355	120.272	120.478	124.278	127.602	124.926	128.833	107.916	125.924	108.938	119.036	123.096	122.236	111.398	127.446	117.201	125.923	131.531	118.182	123.372	127.851	118.81	127.226
1122	124.967	125.292	120.956	119.268	120.201	120.386	124.191	127.476	124.842	128.722	107.841	125.842	108.846	118.958	122.998	122.167	111.332	127.351	117.127	125.828	131.474	118.117	123.304	127.759	118.762	127.152
1123	124.831	125.199	120.87	119.18	120.13	120.294	124.103	127.35	124.758	128.61	107.765	125.76	108.753	118.88	122.901	122.096	111.267	127.255	117.053	125.733	131.416	118.051	123.236	127.668	118.713	127.078
1124	124.697	125.106	120.784	119.093	120.06	120.202	124.015	127.225	124.675	128.499	107.69	125.678	108.659	118.802	122.804	122.026	111.201	127.158	116.979	125.639	131.359	117.986	123.17	127.578	118.663	127.004
1125	124.562	125.013	120.699	119.006	119.989	120.111	123.927	127.1	124.592	128.388	107.614	125.596	108.566	118.725	122.707	121.956	111.135	127.061	116.906	125.544	131.301	117.919	123.104	127.488	118.613	126.931
1126	124.428	124.92	120.613	118.919	119.919	120.02	123.838	126.976	124.508	128.278	107.539	125.513	108.473	118.647	122.611	121.886	111.069	126.964	116.832	125.449	131.243	117.853	123.039	127.399	118.563	126.857
1127	124.294	124.828	120.529	118.833	119.849	119.93	123.75	126.853	124.426	128.167	107.464	125.431	108.379	118.57	122.515	121.816	111.003	126.866	116.759	125.354	131.185	117.785	122.974	127.31	118.511	126.784
1128	124.16	124.735	120.444	118.747	119.78	119.839	123.661	126.73	124.343	128.057	107.389	125.348	108.285	118.492	122.419	121.746	110.937	126.767	116.686	125.26	131.126	117.717	122.91	127.222	118.459	126.71
1129	124.027	124.642	120.36	118.661	119.71	119.749	123.572	126.607	124.261	127.947	107.314	125.266	108.191	118.415	122.324	121.678	110.872	126.669	116.613	125.165	131.067	117.649	122.847	127.135	118.407	126.637
1130	123.894	124.549	120.277	118.575	119.641	119.659	123.483	126.485	124.179	127.837	107.239	125.183	108.097	118.338	122.229	121.609	110.806	126.569	116.54	125.07	131.007	117.58	122.784	127.048	118.353	126.564
1131	123.761	124.456	120.193	118.489	119.572	119.569	123.393	126.364	124.097	127.727	107.164	125.101	108.002	118.262	122.135	121.541	110.741	126.47	116.467	124.976	130.947	117.511	122.722	126.961	118.299	126.491
1132	123.629	124.364	120.11	118.404	119.503	119.48	123.304	126.243	124.016	127.617	107.089	125.018	107.908	118.185	122.041	121.474	110.676	126.37	116.394	124.881	130.887	117.442	122.661	126.875	118.245	126.418
1133	123.497	124.271	120.027	118.319	119.435	119.391	123.214	126.123	123.935	127.508	107.013	124.936	107.813	118.108	121.948	121.406	110.611	126.269	116.321	124.787	130.826	117.373	122.6	126.79	118.189	126.345
1134	123.366	124.179	119.945	118.234	119.366	119.302	123.125	126.004	123.854	127.399	106.938	124.853	107.719	118.032	121.855	121.339	110.546	126.168	116.248	124.693	130.765	117.303	122.539	126.705	118.133	126.273
1135	123.235	124.086	119.863	118.15	119.298	119.214	123.035	125.885	123.774	127.291	106.862	124.77	107.624	117.956	121.762	121.273	110.481	126.067	116.176	124.599	130.704	117.233	122.479	126.62	118.077	126.2
1136	123.104	123.993	119.781	118.066	119.23	119.125	122.945	125.768	123.694	127.182	106.786	124.688	107.53	117.88	121.67	121.207	110.417	125.966	116.103	124.505	130.643	117.164	122.42	126.536	118.02	126.128
1137	122.974	123.901	119.699	117.982	119.162	119.037	122.856	125.65	123.614	127.074	106.71	124.605	107.435	117.804	121.578	121.141	110.352	125.864	116.031	124.411	130.581	117.094	122.361	126.452	117.963	126.055
1138	122.844	123.809	119.617	117.898	119.094	118.95	122.766	125.534	123.534	126.966	106.634	124.522	107.341	117.728	121.487	121.076	110.288	125.763	115.958	124.317	130.519	117.024	122.303	126.369	117.907	125.983
1139	122.715	123.716	119.536	117.815	119.027	118.863	122.676	125.419	123.455	126.859	106.558	124.44	107.246	117.653	121.396	121.01	110.224	125.66	115.886	124.223	130.456	116.955	122.244	126.286	117.851	125.91
1140	122.586	123.624	119.455	117.732	118.959	118.776	122.587	125.304	123.376	126.751	106.481	124.357	107.152	117.577	121.306	120.946	110.16	125.558	115.814	124.129	130.393	116.885	122.187	126.204	117.796	125.838
1141	122.458	123.532	119.373	117.65	118.892	118.689	122.497	125.191	123.298	126.644	106.405	124.275	107.057	117.502	121.216	120.881	110.097	125.456	115.741	124.036	130.33	116.816	122.129	126.122	117.741	125.766
1142	122.33	123.44	119.292	117.567	118.825	118.602	122.408	125.078	123.219	126.538	106.328	124.192	106.963	117.427	121.126	120.817	110.033	125.353	115.669	123.942	130.266	116.747	122.073	126.04	117.687	125.694
1143	122.203	123.348	119.21	117.485	118.758	118.514	122.318	124.966	123.142	126.431	106.252	124.11	106.869	117.352	121.037	120.753	109.97	125.251	115.597	123.849	130.201	116.678	122.016	125.959	117.633	125.622
1144	122.076	123.256	119.128	117.404	118.691	118.427	122.228	124.855	123.064	126.325	106.175	124.027	106.775	117.277	120.948	120.689	109.906	125.148	115.524	123.756	130.136	116.609	121.96	125.878	117.579	125.55
1145	121.949	123.164	119.047	117.322	118.624	118.34	122.139	124.745	122.987	126.219	106.099	123.945	106.681	117.203	120.859	120.625	109.843	125.045	115.452	123.663	130.071	116.54	121.904	125.797	117.526	125.477
1146	121.824	123.072	118.965	117.242	118.557	118.253	122.049	124.635	122.91	126.113	106.022	123.862	106.587	117.129	120.77	120.562	109.78	124.942	115.38	123.57	130.005	116.472	121.848	125.717	117.474	125.405
1147	121.698	122.981	118.883	117.161	118.491	118.166	121.96	124.527	122.833	126.008	105.946	123.78	106.493	117.055	120.682	120.499	109.717	124.839	115.307	123.478	129.939	116.403	121.792	125.637	117.422	125.333
1148	121.574	122.889	118.8	117.081	118.425	118.079	121.871	124.419	122.757	125.902	105.869	123.698	106.4	116.982	120.593	120.436	109.655	124.736	115.235	123.385	129.872	116.335	121.737	125.557	117.371	125.261
1149	121.45	122.798	118.718	117.001	118.358	117.991	121.781	124.312	122.681	125.797	105.793	123.615	106.306	116.908	120.505	120.373	109.592	124.633	115.163	123.293	129.805	116.267	121.682	125.478	117.32	125.189
1150	121.326	122.706	118.636	116.921	118.292	117.904	121.692	124.206	122.605	125.691	105.717	123.533	106.213	116.835	120.417	120.311	109.53	124.53	115.09	123.201	129.737	116.199	121.627	125.399	117.27	125.117
1151	121.203	122.615	118.553	116.842	118.226	117.817	121.603	124.1	122.53	125.586	105.641	123.451	106.121	116.763	120.33	120.248	109.468	124.427	115.018	123.109	129.67	116.132	121.572	125.32	117.22	125.045
1152	121.081	122.524	118.47	116.763	118.16	117.729	121.514	123.995	122.455	125.481	105.565	123.369	106.028	116.69	120.242	120.186	109.406	124.325	114.945	123.017	129.602	116.065	121.518	125.242	117.17	124.973
1153	120.959	122.433	118.387	116.684	118.094	117.641	121.425	123.89	122.38	125.377	105.489	123.287	105.936	116.618	120.155	120.124	109.344	124.222	114.873	122.926	129.534	115.998	121.463	125.164	117.121	124.901
1154	120.838	122.342	118.304	116.606	118.028	117.553	121.336	123.784	122.306	125.272	105.413	123.205	105.844	116.546	120.068	120.062	109.282	124.119	114.8	122.835	129.467	115.931	121.409	125.086	117.072	124.829
1155	120.717	122.251	118.221	116.529	117.962	117.465	121.247	123.679	122.231	125.167	105.337	123.124	105.752	116.474	119.981	120	109.22	124.017	114.727	122.744	129.4	115.865	121.355	125.009	117.024	124.757
1156	120.597	122.161	118.138	116.451	117.897	117.376	121.158	123.574	122.157	125.063	105.261	123.042	105.66	116.402	119.894	119.939	109.159	123.915	114.654	122.653	129.333	115.799	121.301	124.932	116.976	124.685
1157	120.478	122.07	118.054	116.374	117.831	117.288	121.07	123.469	122.083	124.958	105.185	122.96	105.569	116.331	119.808	119.877	109.097	123.813	114.581	122.562	129.266	115.733	121.246	124.855	116.929	124.613
1158	120.359	121.98	117.971	116.298	117.765	117.199	120.982	123.364	122.01	124.853	105.109	122.879	105.478	116.26	119.721	119.816	109.036	123.711	114.508	122.472	129.199	115.668	121.192	124.778	116.882	124.541
1159	120.241	121.89	117.887	116.221	117.7	117.11	120.893	123.259	121.937	124.748	105.033	122.798	105.388	116.189	119.635	119.754	108.975	123.609	114.435	122.382	129.132	115.603	121.138	124.702	116.836	124.468
1160	120.124	121.8	117.803	116.146	117.634	117.021	120.805	123.154	121.864	124.642	104.958	122.716	105.298	116.118	119.549	119.693	108.914	123.507	114.362	122.292	129.064	115.538	121.084	124.626	116.79	124.395
1161	120.007	121.71	117.719	116.07	117.569	116.931	120.717	123.049	121.791	124.536	104.882	122.635	105.208	116.048	119.463	119.631	108.854	123.406	114.289	122.202	128.997	115.474	121.029	124.55	116.745	124.322
1162	119.892	121.62	117.635	115.995	117.503	116.842	120.629	122.944	121.719	124.429	104.807	122.554	105.119	115.978	119.377	119.57	108.793	123.305	114.216	122.113	128.93	115.41	120.975	124.474	116.7	124.248
1163	119.776	121.531	117.551	115.921	117.438	116.752	120.542	122.84	121.647	124.321	104.731	122.473	105.03	115.907	119.291	119.509	108.733	123.205	114.142	122.024	128.863	115.347	120.92	124.399	116.655	124.174
1164	119.662	121.441	117.466	115.847	117.373	116.663	120.454	122.735	121.575	124.213	104.656	122.392	104.942	115.838	119.205	119.447	108.672	123.104	114.069	121.935	128.796	115.284	120.866	124.324	116.61	124.1
1165	119.548	121.352	117.382	115.773	117.307	116.573	120.367	122.631	121.504	124.104	104.581	122.312	104.854	115.768	119.119	119.386	108.612	123.004	113.995	121.846	128.729	115.221	120.811	124.249	116.566	124.025
1166	119.435	121.263	117.298	115.7	117.242	116.483	120.28	122.527	121.433	123.994	104.506	122.231	104.766	115.698	119.033	119.325	108.552	122.905	113.922	121.758	128.662	115.159	120.756	124.175	116.522	123.95
1167	119.323	121.174	117.213	115.627	117.176	116.394	120.193	122.422	121.362	123.884	104.43	122.151	104.679	115.629	118.947	119.263	108.492	122.806	113.849	121.67	128.595	115.098	120.701	124.1	116.478	123.875
1168	119.211	121.085	117.129	115.554	117.111	116.304	120.106	122.317	121.292	123.773	104.355	122.071	104.593	115.56	118.861	119.202	108.432	122.707	113.776	121.582	128.527	115.036	120.646	124.026	116.434	123.799
1169	119.1	120.997	117.044	115.481	117.045	116.214	120.019	122.212	121.222	123.662	104.281	121.991	104.507	115.491	118.775	119.14	108.373	122.608	113.703	121.495	128.46	114.976	120.59	123.952	116.391	123.723
1170	118.99	120.908	116.959	115.409	116.98	116.124	119.933	122.106	121.153	123.55	104.206	121.911	104.421	115.422	118.69	119.079	108.313	122.51	113.63	121.407	128.393	114.916	120.534	123.879	116.347	123.646
1171	118.88	120.82	116.874	115.337	116.915	116.035	119.847	122	121.083	123.438	104.131	121.831	104.336	115.353	118.604	119.017	108.254	122.413	113.557	121.32	128.325	114.856	120.478	123.805	116.304	123.569
1172	118.771	120.732	116.789	115.265	116.849	115.945	119.761	121.893	121.014	123.325	104.056	121.752	104.252	115.285	118.518	118.955	108.194	122.316	113.485	121.233	128.258	114.797	120.422	123.732	116.261	123.492
1173	118.662	120.645	116.704	115.193	116.783	115.855	119.675	121.786	120.946	123.211	103.982	121.672	104.168	115.217	118.433	118.893	108.135	122.219	113.413	121.146	128.19	114.738	120.365	123.659	116.218	123.414
1174	118.554	120.557	116.619	115.121	116.718	115.766	119.589	121.679	120.877	123.097	103.907	121.593	104.085	115.149	118.348	118.831	108.076	122.123	113.341	121.059	128.122	114.68	120.308	123.586	116.174	123.336
1175	118.446	120.47	116.533	115.05	116.652	115.676	119.504	121.571	120.809	122.983	103.833	121.514	104.002	115.081	118.262	118.769	108.017	122.027	113.269	120.972	128.055	114.622	120.25	123.514	116.131	123.258
1176	118.339	120.383	116.448	114.979	116.587	115.586	119.419	121.463	120.742	122.868	103.758	121.435	103.92	115.013	118.177	118.707	107.958	121.932	113.197	120.886	127.987	114.565	120.192	123.441	116.088	123.18
1177	118.233	120.296	116.362	114.907	116.521	115.497	119.334	121.355	120.674	122.753	103.684	121.356	103.838	114.945	118.092	118.644	107.9	121.838	113.126	120.8	127.919	114.509	120.134	123.369	116.044	123.102
1178	118.127	120.209	116.276	114.836	116.455	115.408	119.25	121.246	120.607	122.638	103.61	121.278	103.758	114.877	118.007	118.582	107.841	121.744	113.054	120.714	127.85	114.453	120.075	123.297	116.001	123.023
1179	118.022	120.122	116.19	114.766	116.389	115.318	119.166	121.138	120.54	122.522	103.536	121.199	103.677	114.81	117.922	118.519	107.783	121.65	112.983	120.628	127.782	114.397	120.016	123.225	115.957	122.944
1180	117.917	120.036	116.104	114.695	116.323	115.229	119.082	121.029	120.473	122.406	103.462	121.121	103.598	114.743	117.837	118.456	107.724	121.557	112.912	120.543	127.714	114.342	119.957	123.153	115.913	122.865
1181	117.814	119.95	116.018	114.624	116.257	115.14	118.998	120.92	120.406	122.289	103.388	121.043	103.519	114.676	117.752	118.393	107.666	121.464	112.84	120.458	127.645	114.287	119.897	123.082	115.869	122.786
1182	117.71	119.864	115.931	114.554	116.191	115.051	118.914	120.811	120.34	122.172	103.315	120.965	103.441	114.609	117.668	118.329	107.608	121.372	112.769	120.374	127.576	114.232	119.836	123.011	115.825	122.707
1183	117.608	119.779	115.845	114.483	116.125	114.962	118.831	120.702	120.274	122.055	103.241	120.887	103.364	114.542	117.583	118.266	107.55	121.28	112.697	120.29	127.507	114.177	119.775	122.939	115.781	122.628
1184	117.506	119.693	115.758	114.413	116.058	114.873	118.748	120.592	120.208	121.938	103.167	120.809	103.287	114.475	117.499	118.202	107.492	121.188	112.626	120.207	127.438	114.123	119.713	122.868	115.736	122.549
1185	117.405	119.608	115.672	114.343	115.991	114.784	118.666	120.483	120.142	121.821	103.094	120.731	103.21	114.408	117.414	118.138	107.434	121.097	112.554	120.124	127.369	114.07	119.651	122.797	115.691	122.47
1186	117.304	119.524	115.585	114.273	115.924	114.696	118.584	120.373	120.077	121.703	103.021	120.653	103.134	114.342	117.33	118.073	107.376	121.006	112.482	120.043	127.299	114.017	119.588	122.725	115.645	122.391
1187	117.204	119.439	115.498	114.203	115.857	114.607	118.502	120.264	120.012	121.586	102.947	120.576	103.059	114.275	117.246	118.008	107.318	120.916	112.411	119.961	127.23	113.965	119.525	122.654	115.6	122.312
1188	117.105	119.355	115.411	114.134	115.789	114.519	118.42	120.154	119.948	121.468	102.874	120.498	102.983	114.209	117.162	117.943	107.26	120.826	112.339	119.88	127.16	113.913	119.461	122.583	115.553	122.232
1189	117.007	119.271	115.324	114.064	115.721	114.431	118.339	120.045	119.884	121.35	102.801	120.421	102.908	114.143	117.078	117.878	107.202	120.736	112.268	119.8	127.09	113.861	119.397	122.512	115.507	122.153
1190	116.909	119.187	115.237	113.995	115.653	114.343	118.258	119.935	119.821	121.232	102.728	120.344	102.834	114.077	116.994	117.812	107.144	120.647	112.198	119.72	127.02	113.809	119.332	122.441	115.46	122.073
1191	116.812	119.103	115.15	113.925	115.585	114.255	118.177	119.826	119.758	121.114	102.655	120.267	102.759	114.011	116.911	117.746	107.086	120.558	112.127	119.64	126.95	113.758	119.268	122.369	115.412	121.993
1192	116.716	119.02	115.063	113.856	115.516	114.168	118.097	119.717	119.696	120.996	102.583	120.191	102.685	113.946	116.827	117.68	107.028	120.468	112.057	119.562	126.881	113.707	119.204	122.297	115.364	121.913
1193	116.621	118.937	114.976	113.787	115.447	114.08	118.017	119.608	119.633	120.878	102.51	120.114	102.611	113.88	116.744	117.613	106.969	120.379	111.987	119.483	126.811	113.655	119.14	122.225	115.315	121.833
1194	116.526	118.854	114.888	113.718	115.378	113.993	117.937	119.498	119.572	120.76	102.437	120.038	102.537	113.815	116.661	117.546	106.911	120.29	111.917	119.406	126.741	113.604	119.076	122.153	115.266	121.753
1195	116.432	118.772	114.801	113.649	115.309	113.906	117.858	119.39	119.51	120.642	102.365	119.962	102.464	113.75	116.578	117.479	106.853	120.2	111.848	119.328	126.67	113.553	119.013	122.081	115.216	121.672
1196	116.339	118.689	114.714	113.58	115.24	113.819	117.779	119.281	119.45	120.524	102.293	119.886	102.39	113.686	116.495	117.411	106.794	120.111	111.779	119.251	126.6	113.503	118.949	122.008	115.165	121.592
1197	116.247	118.608	114.626	113.512	115.171	113.733	117.701	119.172	119.389	120.406	102.22	119.81	102.316	113.621	116.412	117.343	106.736	120.021	111.71	119.175	126.53	113.452	118.886	121.936	115.114	121.511
1198	116.155	118.526	114.539	113.443	115.102	113.646	117.623	119.064	119.329	120.288	102.148	119.735	102.242	113.557	116.329	117.275	106.677	119.931	111.641	119.098	126.46	113.403	118.824	121.863	115.062	121.429
1199	116.064	118.445	114.451	113.375	115.033	113.56	117.545	118.956	119.269	120.17	102.076	119.66	102.169	113.492	116.247	117.207	106.619	119.841	111.572	119.023	126.389	113.354	118.761	121.79	115.01	121.348
1200	115.974	118.364	114.364	113.306	114.964	113.474	117.468	118.848	119.209	120.053	102.004	119.585	102.095	113.428	116.165	117.138	106.56	119.75	111.504	118.947	126.319	113.305	118.699	121.717	114.957	121.266
1201	115.885	118.283	114.276	113.238	114.896	113.389	117.391	118.74	119.15	119.935	101.933	119.51	102.022	113.363	116.082	117.069	106.502	119.659	111.436	118.872	126.249	113.257	118.637	121.643	114.903	121.184
1202	115.797	118.202	114.189	113.17	114.827	113.303	117.315	118.633	119.091	119.818	101.861	119.435	101.948	113.299	116	117	106.443	119.567	111.368	118.797	126.178	113.21	118.575	121.57	114.849	121.102
1203	115.709	118.122	114.101	113.102	114.758	113.218	117.239	118.526	119.033	119.701	101.789	119.361	101.874	113.235	115.918	116.931	106.384	119.475	111.301	118.723	126.107	113.163	118.514	121.498	114.794	121.019
1204	115.623	118.042	114.014	113.034	114.689	113.133	117.164	118.419	118.974	119.584	101.718	119.286	101.8	113.17	115.837	116.862	106.325	119.382	111.233	118.649	126.036	113.116	118.453	121.425	114.738	120.937
1205	115.537	117.963	113.926	112.966	114.621	113.049	117.089	118.312	118.916	119.468	101.646	119.212	101.725	113.106	115.755	116.792	106.266	119.289	111.166	118.576	125.965	113.07	118.392	121.353	114.682	120.854
1206	115.452	117.884	113.839	112.898	114.552	112.965	117.014	118.206	118.858	119.352	101.575	119.139	101.65	113.042	115.674	116.722	106.207	119.195	111.099	118.502	125.894	113.024	118.331	121.281	114.626	120.771
1207	115.367	117.805	113.751	112.831	114.484	112.881	116.94	118.101	118.801	119.236	101.503	119.065	101.575	112.977	115.593	116.652	106.148	119.101	111.032	118.429	125.823	112.978	118.27	121.209	114.57	120.688
1208	115.284	117.726	113.664	112.763	114.415	112.797	116.866	117.996	118.744	119.12	101.432	118.992	101.5	112.912	115.512	116.582	106.088	119.007	110.965	118.356	125.752	112.933	118.21	121.137	114.513	120.605
1209	115.201	117.648	113.576	112.696	114.347	112.714	116.793	117.891	118.687	119.005	101.361	118.919	101.424	112.848	115.431	116.511	106.029	118.913	110.898	118.284	125.68	112.888	118.15	121.065	114.457	120.521
1210	115.118	117.57	113.489	112.628	114.279	112.631	116.72	117.787	118.63	118.89	101.29	118.847	101.349	112.783	115.35	116.441	105.969	118.818	110.832	118.212	125.609	112.843	118.09	120.994	114.401	120.438
1211	115.037	117.493	113.401	112.561	114.211	112.548	116.648	117.683	118.573	118.775	101.219	118.775	101.272	112.718	115.27	116.37	105.909	118.723	110.765	118.14	125.537	112.799	118.03	120.923	114.346	120.354
1212	114.956	117.415	113.314	112.494	114.143	112.465	116.576	117.579	118.517	118.661	101.148	118.703	101.196	112.653	115.189	116.299	105.85	118.627	110.699	118.068	125.465	112.755	117.97	120.853	114.291	120.271
1213	114.876	117.338	113.227	112.427	114.075	112.383	116.505	117.476	118.461	118.547	101.078	118.631	101.12	112.588	115.109	116.228	105.79	118.532	110.633	117.997	125.393	112.711	117.911	120.782	114.236	120.187
1214	114.796	117.262	113.139	112.36	114.008	112.302	116.434	117.374	118.405	118.434	101.008	118.559	101.043	112.524	115.029	116.157	105.73	118.436	110.566	117.925	125.321	112.667	117.852	120.712	114.182	120.104
1215	114.717	117.186	113.052	112.293	113.94	112.22	116.363	117.272	118.349	118.321	100.937	118.488	100.966	112.46	114.949	116.086	105.669	118.34	110.5	117.854	125.249	112.623	117.792	120.642	114.128	120.02
1216	114.638	117.109	112.965	112.226	113.873	112.139	116.292	117.171	118.293	118.209	100.867	118.417	100.889	112.395	114.869	116.014	105.609	118.243	110.434	117.783	125.176	112.58	117.733	120.572	114.074	119.936
1217	114.56	117.034	112.878	112.159	113.805	112.059	116.222	117.07	118.238	118.097	100.798	118.346	100.812	112.331	114.789	115.942	105.549	118.147	110.368	117.713	125.104	112.536	117.674	120.503	114.02	119.853
1218	114.482	116.958	112.791	112.093	113.738	111.978	116.151	116.97	118.182	117.985	100.728	118.276	100.735	112.268	114.709	115.871	105.489	118.051	110.302	117.642	125.031	112.493	117.615	120.435	113.966	119.769
1219	114.405	116.883	112.704	112.026	113.672	111.898	116.081	116.871	118.127	117.874	100.658	118.206	100.657	112.204	114.63	115.799	105.428	117.954	110.236	117.572	124.958	112.45	117.557	120.366	113.912	119.685
1220	114.327	116.808	112.617	111.959	113.605	111.819	116.01	116.772	118.072	117.764	100.589	118.136	100.579	112.14	114.551	115.727	105.368	117.857	110.17	117.502	124.885	112.407	117.498	120.298	113.859	119.602
1221	114.25	116.734	112.53	111.893	113.538	111.74	115.94	116.674	118.017	117.654	100.52	118.066	100.502	112.077	114.472	115.654	105.308	117.76	110.104	117.432	124.812	112.364	117.439	120.231	113.805	119.518
1222	114.174	116.66	112.443	111.827	113.472	111.661	115.87	116.576	117.962	117.545	100.451	117.996	100.424	112.014	114.393	115.582	105.247	117.664	110.038	117.362	124.738	112.321	117.381	120.163	113.752	119.434
1223	114.098	116.586	112.356	111.76	113.406	111.583	115.8	116.48	117.907	117.437	100.382	117.926	100.346	111.952	114.314	115.51	105.187	117.567	109.972	117.292	124.665	112.278	117.322	120.096	113.699	119.351
1224	114.022	116.512	112.269	111.694	113.34	111.505	115.73	116.384	117.852	117.329	100.313	117.857	100.268	111.889	114.235	115.437	105.126	117.47	109.906	117.223	124.591	112.235	117.264	120.03	113.646	119.268
1225	113.947	116.439	112.183	111.628	113.274	111.427	115.66	116.288	117.798	117.222	100.244	117.787	100.19	111.827	114.157	115.365	105.066	117.373	109.84	117.153	124.518	112.192	117.205	119.964	113.593	119.184
1226	113.872	116.366	112.096	111.562	113.209	111.35	115.59	116.194	117.743	117.115	100.175	117.718	100.112	111.765	114.078	115.292	105.005	117.276	109.775	117.084	124.444	112.148	117.147	119.898	113.54	119.101
1227	113.797	116.293	112.01	111.495	113.143	111.274	115.52	116.1	117.688	117.009	100.106	117.648	100.033	111.704	114	115.219	104.945	117.179	109.709	117.015	124.37	112.105	117.089	119.832	113.487	119.018
1228	113.723	116.221	111.924	111.429	113.078	111.198	115.45	116.007	117.634	116.904	100.037	117.579	99.9552	111.643	113.922	115.147	104.884	117.083	109.643	116.945	124.296	112.062	117.03	119.767	113.434	118.936
1229	113.649	116.149	111.838	111.363	113.013	111.122	115.38	115.915	117.579	116.8	99.9678	117.51	99.8769	111.581	113.845	115.074	104.824	116.986	109.577	116.876	124.222	112.018	116.972	119.702	113.381	118.853
1230	113.575	116.077	111.752	111.298	112.948	111.046	115.311	115.823	117.525	116.696	99.8988	117.441	99.7986	111.521	113.767	115.001	104.764	116.89	109.511	116.807	124.148	111.974	116.914	119.637	113.328	118.77
1231	113.502	116.005	111.666	111.232	112.883	110.971	115.241	115.733	117.47	116.593	99.8298	117.372	99.7203	111.46	113.69	114.928	104.703	116.793	109.445	116.738	124.073	111.93	116.855	119.573	113.275	118.688
1232	113.429	115.933	111.58	111.166	112.819	110.896	115.171	115.643	117.416	116.491	99.7608	117.303	99.642	111.399	113.613	114.855	104.643	116.697	109.379	116.669	123.998	111.886	116.797	119.509	113.222	118.606
1233	113.356	115.862	111.494	111.1	112.754	110.822	115.102	115.554	117.361	116.389	99.6918	117.235	99.5638	111.339	113.537	114.781	104.582	116.601	109.313	116.6	123.923	111.842	116.738	119.445	113.17	118.524
1234	113.283	115.791	111.409	111.035	112.69	110.748	115.032	115.466	117.306	116.289	99.6229	117.166	99.4855	111.279	113.46	114.708	104.522	116.505	109.247	116.531	123.848	111.797	116.68	119.381	113.117	118.442
1235	113.211	115.721	111.323	110.969	112.626	110.674	114.963	115.379	117.252	116.189	99.5539	117.098	99.4073	111.219	113.383	114.635	104.462	116.41	109.181	116.462	123.772	111.752	116.621	119.318	113.064	118.361
1236	113.139	115.65	111.238	110.903	112.562	110.6	114.894	115.293	117.197	116.09	99.485	117.03	99.3291	111.16	113.307	114.562	104.402	116.314	109.115	116.392	123.697	111.707	116.563	119.255	113.012	118.28
1237	113.067	115.58	111.153	110.838	112.498	110.527	114.824	115.208	117.142	115.991	99.4161	116.961	99.251	111.1	113.231	114.488	104.342	116.219	109.049	116.323	123.621	111.661	116.504	119.192	112.959	118.199
1238	112.995	115.51	111.068	110.772	112.434	110.454	114.755	115.124	117.087	115.893	99.3473	116.893	99.1729	111.041	113.154	114.415	104.281	116.124	108.983	116.254	123.545	111.615	116.445	119.13	112.907	118.118
1239	112.924	115.44	110.983	110.707	112.371	110.381	114.686	115.04	117.033	115.796	99.2784	116.825	99.0949	110.982	113.078	114.342	104.222	116.03	108.916	116.185	123.469	111.569	116.386	119.068	112.854	118.038
1240	112.852	115.371	110.898	110.641	112.307	110.309	114.617	114.957	116.977	115.699	99.2096	116.758	99.017	110.923	113.002	114.268	104.162	115.935	108.85	116.116	123.393	111.522	116.327	119.006	112.802	117.958
1241	112.781	115.302	110.814	110.576	112.244	110.237	114.548	114.875	116.922	115.603	99.1409	116.69	98.9392	110.864	112.925	114.195	104.102	115.841	108.783	116.046	123.317	111.475	116.268	118.944	112.749	117.878
1242	112.71	115.233	110.729	110.511	112.181	110.165	114.479	114.793	116.867	115.508	99.0722	116.622	98.8616	110.805	112.849	114.121	104.042	115.748	108.717	115.977	123.241	111.427	116.209	118.882	112.697	117.798
1243	112.639	115.164	110.645	110.446	112.118	110.093	114.411	114.712	116.812	115.413	99.0035	116.555	98.784	110.747	112.773	114.048	103.982	115.655	108.65	115.907	123.164	111.379	116.149	118.821	112.644	117.719
1244	112.568	115.096	110.561	110.38	112.055	110.022	114.342	114.631	116.756	115.32	98.9349	116.488	98.7065	110.688	112.698	113.974	103.923	115.562	108.583	115.838	123.087	111.33	116.09	118.76	112.592	117.639
1245	112.497	115.028	110.477	110.315	111.992	109.951	114.273	114.55	116.7	115.227	98.8664	116.42	98.6292	110.63	112.622	113.901	103.864	115.469	108.517	115.768	123.01	111.281	116.03	118.699	112.539	117.56
1246	112.427	114.96	110.394	110.25	111.929	109.881	114.205	114.469	116.644	115.134	98.7979	116.353	98.5521	110.572	112.547	113.827	103.804	115.377	108.45	115.699	122.933	111.231	115.97	118.638	112.487	117.481
1247	112.356	114.892	110.31	110.185	111.867	109.811	114.136	114.389	116.588	115.042	98.7294	116.286	98.4751	110.514	112.472	113.754	103.745	115.286	108.383	115.629	122.855	111.181	115.91	118.578	112.434	117.402
1248	112.286	114.825	110.227	110.12	111.804	109.741	114.068	114.309	116.532	114.949	98.6611	116.219	98.3983	110.456	112.397	113.681	103.686	115.195	108.316	115.56	122.777	111.13	115.85	118.517	112.382	117.324
1249	112.216	114.757	110.144	110.055	111.742	109.672	113.999	114.229	116.476	114.857	98.5927	116.153	98.3216	110.398	112.322	113.607	103.627	115.104	108.248	115.491	122.698	111.079	115.79	118.457	112.329	117.246
1250	112.147	114.69	110.061	109.989	111.679	109.602	113.931	114.15	116.419	114.765	98.5245	116.086	98.2451	110.34	112.247	113.534	103.568	115.014	108.181	115.423	122.62	111.028	115.729	118.397	112.276	117.167
1251	112.077	114.623	109.978	109.924	111.617	109.533	113.863	114.071	116.363	114.672	98.4563	116.02	98.1689	110.283	112.173	113.46	103.51	114.925	108.113	115.354	122.541	110.975	115.668	118.338	112.224	117.089
1252	112.007	114.555	109.895	109.859	111.555	109.464	113.795	113.992	116.307	114.578	98.3882	115.953	98.0928	110.225	112.098	113.387	103.451	114.836	108.046	115.285	122.462	110.923	115.607	118.278	112.171	117.012
1253	111.938	114.488	109.813	109.794	111.493	109.396	113.727	113.913	116.25	114.485	98.3202	115.887	98.017	110.168	112.024	113.314	103.393	114.747	107.978	115.216	122.382	110.87	115.546	118.218	112.118	116.934
1254	111.868	114.42	109.731	109.729	111.431	109.327	113.659	113.835	116.194	114.391	98.2523	115.821	97.9414	110.111	111.95	113.24	103.335	114.659	107.91	115.148	122.302	110.816	115.484	118.159	112.065	116.857
1255	111.799	114.353	109.649	109.665	111.369	109.259	113.591	113.757	116.137	114.297	98.1844	115.755	97.866	110.053	111.876	113.167	103.277	114.572	107.843	115.08	122.222	110.763	115.422	118.1	112.013	116.78
1256	111.73	114.285	109.567	109.6	111.307	109.191	113.523	113.679	116.081	114.202	98.1166	115.689	97.7909	109.996	111.803	113.094	103.219	114.486	107.775	115.012	122.142	110.709	115.361	118.041	111.96	116.704
1257	111.661	114.218	109.486	109.535	111.246	109.123	113.455	113.602	116.024	114.107	98.049	115.624	97.716	109.939	111.73	113.021	103.161	114.4	107.707	114.944	122.061	110.655	115.298	117.982	111.907	116.627
1258	111.592	114.15	109.405	109.47	111.184	109.055	113.388	113.525	115.967	114.012	97.9814	115.558	97.6414	109.882	111.657	112.948	103.103	114.314	107.639	114.877	121.981	110.601	115.236	117.923	111.854	116.551
1259	111.522	114.082	109.324	109.405	111.122	108.987	113.32	113.448	115.91	113.917	97.9139	115.493	97.5671	109.824	111.584	112.875	103.046	114.229	107.572	114.81	121.9	110.547	115.173	117.865	111.8	116.475
1260	111.453	114.015	109.243	109.34	111.061	108.92	113.252	113.371	115.853	113.821	97.8465	115.427	97.493	109.767	111.512	112.802	102.988	114.145	107.504	114.745	121.819	110.492	115.11	117.806	111.747	116.4
1261	111.384	113.947	109.162	109.275	110.999	108.853	113.185	113.295	115.796	113.725	97.7792	115.362	97.4193	109.71	111.44	112.729	102.93	114.062	107.437	114.679	121.739	110.438	115.047	117.748	111.694	116.324
1262	111.314	113.879	109.082	109.211	110.938	108.785	113.117	113.219	115.738	113.629	97.712	115.297	97.3458	109.653	111.368	112.656	102.873	113.979	107.369	114.615	121.658	110.384	114.984	117.69	111.64	116.249
1263	111.245	113.811	109.002	109.146	110.877	108.718	113.05	113.143	115.681	113.532	97.6449	115.232	97.2727	109.596	111.296	112.583	102.815	113.896	107.302	114.55	121.577	110.33	114.92	117.632	111.587	116.173
1264	111.175	113.743	108.922	109.082	110.815	108.651	112.983	113.067	115.623	113.435	97.5779	115.168	97.1999	109.539	111.225	112.51	102.758	113.815	107.234	114.487	121.496	110.276	114.857	117.574	111.533	116.097
1265	111.105	113.675	108.843	109.018	110.754	108.584	112.916	112.992	115.566	113.338	97.511	115.103	97.1274	109.482	111.154	112.438	102.7	113.734	107.166	114.424	121.415	110.221	114.793	117.516	111.48	116.022
1266	111.036	113.607	108.763	108.954	110.693	108.518	112.848	112.917	115.508	113.24	97.4442	115.038	97.0552	109.425	111.083	112.365	102.642	113.653	107.099	114.361	121.333	110.167	114.729	117.458	111.426	115.946
1267	110.966	113.539	108.684	108.89	110.632	108.451	112.781	112.843	115.451	113.143	97.3775	114.974	96.9834	109.368	111.012	112.293	102.585	113.574	107.031	114.3	121.252	110.112	114.665	117.4	111.372	115.871
1268	110.896	113.47	108.606	108.826	110.571	108.385	112.714	112.769	115.394	113.045	97.311	114.91	96.912	109.311	110.942	112.221	102.527	113.495	106.963	114.238	121.171	110.057	114.601	117.342	111.318	115.795
1269	110.825	113.402	108.527	108.762	110.509	108.319	112.647	112.695	115.338	112.946	97.2446	114.846	96.8409	109.254	110.872	112.149	102.47	113.417	106.895	114.177	121.089	110.002	114.537	117.283	111.264	115.719
1270	110.755	113.334	108.449	108.698	110.448	108.253	112.58	112.621	115.281	112.848	97.1783	114.782	96.7703	109.197	110.802	112.077	102.413	113.339	106.827	114.117	121.008	109.947	114.473	117.224	111.209	115.643
1271	110.685	113.265	108.371	108.635	110.387	108.187	112.513	112.548	115.225	112.749	97.1121	114.718	96.7	109.14	110.732	112.006	102.356	113.262	106.759	114.057	120.927	109.892	114.409	117.165	111.155	115.567
1272	110.614	113.197	108.293	108.571	110.326	108.122	112.447	112.475	115.168	112.651	97.046	114.654	96.6301	109.082	110.663	111.934	102.3	113.186	106.691	113.998	120.845	109.836	114.344	117.105	111.1	115.491
1273	110.544	113.128	108.216	108.508	110.265	108.056	112.38	112.402	115.112	112.552	96.9801	114.59	96.5606	109.025	110.594	111.863	102.243	113.11	106.623	113.939	120.764	109.781	114.28	117.046	111.045	115.414
1274	110.473	113.059	108.139	108.445	110.204	107.991	112.313	112.33	115.056	112.453	96.9143	114.526	96.4915	108.968	110.525	111.792	102.187	113.035	106.555	113.881	120.682	109.725	114.215	116.986	110.99	115.337
1275	110.403	112.991	108.062	108.382	110.143	107.926	112.247	112.258	115.001	112.354	96.8486	114.462	96.4228	108.91	110.456	111.721	102.131	112.961	106.487	113.823	120.6	109.669	114.149	116.926	110.934	115.26
1276	110.332	112.922	107.985	108.319	110.082	107.861	112.18	112.186	114.945	112.254	96.783	114.399	96.3546	108.853	110.387	111.65	102.075	112.887	106.42	113.765	120.519	109.613	114.084	116.865	110.878	115.182
1277	110.261	112.853	107.909	108.256	110.022	107.796	112.114	112.114	114.89	112.155	96.7176	114.335	96.2868	108.796	110.319	111.579	102.019	112.813	106.352	113.708	120.437	109.557	114.018	116.805	110.822	115.104
1278	110.191	112.784	107.833	108.194	109.961	107.731	112.047	112.043	114.835	112.056	96.6523	114.271	96.2195	108.739	110.251	111.508	101.964	112.74	106.285	113.651	120.355	109.501	113.952	116.744	110.765	115.025
1279	110.12	112.716	107.758	108.131	109.9	107.667	111.981	111.972	114.779	111.956	96.5872	114.208	96.1526	108.682	110.183	111.436	101.908	112.667	106.218	113.594	120.273	109.445	113.886	116.683	110.708	114.946
1280	110.049	112.647	107.682	108.069	109.839	107.602	111.915	111.902	114.724	111.857	96.5222	114.144	96.0862	108.625	110.115	111.365	101.852	112.595	106.151	113.538	120.191	109.388	113.82	116.621	110.65	114.866
1281	109.978	112.578	107.607	108.007	109.778	107.538	111.848	111.832	114.67	111.757	96.4574	114.081	96.0202	108.568	110.048	111.294	101.796	112.523	106.084	113.482	120.109	109.332	113.753	116.56	110.592	114.785
1282	109.907	112.509	107.533	107.945	109.717	107.474	111.782	111.762	114.615	111.658	96.3926	114.017	95.9548	108.51	109.98	111.222	101.74	112.451	106.017	113.426	120.028	109.275	113.686	116.498	110.533	114.704
1283	109.835	112.44	107.458	107.883	109.656	107.41	111.716	111.692	114.561	111.558	96.3281	113.953	95.8899	108.453	109.913	111.15	101.684	112.379	105.951	113.371	119.946	109.218	113.619	116.437	110.473	114.623
1284	109.764	112.371	107.384	107.822	109.595	107.347	111.65	111.623	114.507	111.459	96.2638	113.889	95.8254	108.395	109.846	111.079	101.628	112.308	105.884	113.316	119.864	109.161	113.552	116.376	110.413	114.541
1285	109.693	112.302	107.311	107.761	109.534	107.283	111.584	111.554	114.453	111.36	96.1998	113.826	95.7616	108.337	109.78	111.007	101.572	112.237	105.818	113.261	119.782	109.104	113.484	116.314	110.353	114.459
1286	109.622	112.232	107.237	107.7	109.473	107.22	111.518	111.485	114.4	111.26	96.1359	113.762	95.6981	108.28	109.713	110.935	101.516	112.166	105.752	113.206	119.7	109.047	113.417	116.253	110.293	114.376
1287	109.55	112.163	107.164	107.639	109.412	107.156	111.452	111.417	114.347	111.161	96.0722	113.698	95.6352	108.222	109.647	110.864	101.46	112.095	105.686	113.151	119.618	108.99	113.349	116.191	110.232	114.293
1288	109.479	112.094	107.091	107.578	109.351	107.093	111.386	111.348	114.294	111.062	96.0086	113.635	95.5727	108.163	109.581	110.792	101.403	112.024	105.621	113.097	119.536	108.933	113.281	116.13	110.172	114.21
1289	109.408	112.025	107.019	107.518	109.29	107.031	111.32	111.281	114.242	110.963	95.9451	113.571	95.5106	108.105	109.515	110.719	101.347	111.954	105.555	113.043	119.454	108.875	113.213	116.069	110.111	114.126
1290	109.336	111.956	106.947	107.458	109.228	106.968	111.254	111.213	114.19	110.865	95.8818	113.507	95.449	108.047	109.449	110.647	101.291	111.883	105.49	112.989	119.372	108.817	113.144	116.008	110.051	114.042
1291	109.265	111.886	106.875	107.398	109.167	106.905	111.188	111.146	114.138	110.766	95.8186	113.444	95.3879	107.988	109.384	110.574	101.235	111.812	105.424	112.935	119.29	108.76	113.076	115.947	109.991	113.958
1292	109.193	111.817	106.804	107.338	109.106	106.843	111.123	111.079	114.086	110.667	95.7555	113.38	95.3272	107.929	109.318	110.501	101.179	111.741	105.359	112.881	119.208	108.702	113.007	115.887	109.931	113.873
1293	109.122	111.748	106.733	107.278	109.045	106.781	111.057	111.012	114.035	110.569	95.6925	113.317	95.2669	107.87	109.253	110.427	101.123	111.67	105.293	112.827	119.126	108.644	112.939	115.827	109.871	113.788
1294	109.05	111.678	106.662	107.219	108.983	106.718	110.991	110.946	113.984	110.471	95.6296	113.254	95.207	107.81	109.188	110.354	101.067	111.599	105.228	112.773	119.044	108.586	112.87	115.767	109.811	113.704
1295	108.979	111.609	106.591	107.159	108.922	106.656	110.926	110.88	113.933	110.373	95.5669	113.191	95.1474	107.751	109.123	110.279	101.01	111.528	105.162	112.719	118.962	108.527	112.801	115.707	109.751	113.618
1296	108.907	111.54	106.521	107.1	108.86	106.595	110.86	110.814	113.883	110.276	95.5044	113.128	95.0882	107.69	109.059	110.205	100.954	111.458	105.097	112.665	118.881	108.469	112.732	115.648	109.691	113.533
1297	108.835	111.47	106.451	107.041	108.798	106.533	110.795	110.748	113.832	110.178	95.4421	113.065	95.0294	107.63	108.994	110.13	100.898	111.387	105.031	112.611	118.799	108.411	112.663	115.589	109.631	113.448
1298	108.764	111.401	106.381	106.982	108.736	106.472	110.729	110.683	113.782	110.081	95.38	113.003	94.9709	107.569	108.93	110.055	100.842	111.316	104.966	112.557	118.717	108.352	112.594	115.53	109.571	113.363
1299	108.692	111.331	106.311	106.924	108.674	106.41	110.664	110.618	113.732	109.984	95.318	112.941	94.9126	107.508	108.866	109.98	100.786	111.245	104.901	112.503	118.636	108.294	112.525	115.471	109.511	113.277
1300	108.62	111.262	106.242	106.865	108.612	106.349	110.599	110.553	113.683	109.888	95.2562	112.879	94.8547	107.447	108.802	109.905	100.73	111.175	104.835	112.449	118.554	108.235	112.456	115.413	109.451	113.192
1301	108.549	111.193	106.172	106.807	108.55	106.288	110.533	110.489	113.633	109.792	95.1945	112.818	94.7971	107.385	108.738	109.829	100.675	111.104	104.77	112.395	118.473	108.176	112.386	115.354	109.39	113.106
1302	108.477	111.123	106.103	106.749	108.488	106.227	110.468	110.425	113.584	109.696	95.1329	112.757	94.7397	107.323	108.675	109.754	100.619	111.034	104.705	112.341	118.391	108.117	112.317	115.296	109.33	113.021
1303	108.405	111.054	106.034	106.691	108.426	106.166	110.404	110.361	113.534	109.6	95.0712	112.696	94.6824	107.261	108.611	109.678	100.563	110.963	104.639	112.286	118.31	108.058	112.248	115.239	109.27	112.935
1304	108.334	110.984	105.965	106.633	108.364	106.106	110.339	110.298	113.485	109.505	95.0093	112.635	94.6252	107.2	108.548	109.602	100.507	110.893	104.574	112.232	118.229	107.999	112.178	115.181	109.21	112.85
1305	108.262	110.915	105.896	106.575	108.302	106.046	110.274	110.234	113.436	109.41	94.9472	112.575	94.568	107.138	108.484	109.525	100.452	110.822	104.508	112.177	118.148	107.94	112.109	115.124	109.15	112.764
1306	108.19	110.846	105.827	106.517	108.24	105.985	110.21	110.171	113.388	109.316	94.885	112.515	94.5108	107.076	108.421	109.449	100.396	110.752	104.443	112.122	118.067	107.88	112.04	115.066	109.09	112.679
1307	108.119	110.776	105.759	106.46	108.178	105.925	110.146	110.109	113.339	109.222	94.8225	112.454	94.4537	107.015	108.358	109.372	100.341	110.682	104.378	112.067	117.986	107.821	111.97	115.009	109.03	112.594
1308	108.047	110.707	105.69	106.403	108.116	105.865	110.082	110.046	113.29	109.128	94.7599	112.395	94.3966	106.953	108.295	109.296	100.285	110.611	104.312	112.012	117.905	107.761	111.901	114.953	108.97	112.509
1309	107.975	110.637	105.621	106.345	108.054	105.805	110.018	109.984	113.242	109.035	94.6972	112.335	94.3396	106.892	108.232	109.219	100.23	110.541	104.247	111.956	117.824	107.701	111.831	114.896	108.91	112.424
1310	107.904	110.568	105.553	106.288	107.992	105.746	109.955	109.922	113.193	108.943	94.6343	112.275	94.2826	106.83	108.169	109.142	100.175	110.471	104.182	111.9	117.744	107.642	111.762	114.839	108.85	112.34
1311	107.832	110.499	105.484	106.231	107.93	105.686	109.891	109.86	113.145	108.85	94.5713	112.216	94.2256	106.769	108.106	109.066	100.12	110.401	104.117	111.844	117.663	107.582	111.693	114.783	108.79	112.256
1312	107.76	110.429	105.416	106.175	107.868	105.627	109.828	109.799	113.097	108.759	94.5081	112.157	94.1687	106.708	108.043	108.989	100.065	110.331	104.051	111.787	117.583	107.522	111.624	114.727	108.73	112.172
1313	107.689	110.36	105.348	106.118	107.806	105.568	109.765	109.738	113.049	108.667	94.4448	112.098	94.1118	106.646	107.98	108.912	100.01	110.261	103.986	111.73	117.503	107.462	111.554	114.671	108.671	112.088
1314	107.617	110.291	105.279	106.061	107.744	105.509	109.702	109.677	113.001	108.576	94.3814	112.039	94.0549	106.585	107.918	108.835	99.9549	110.191	103.921	111.673	117.422	107.401	111.485	114.615	108.611	112.004
1315	107.546	110.222	105.211	106.005	107.682	105.45	109.639	109.617	112.953	108.486	94.3179	111.98	93.9981	106.524	107.855	108.758	99.9003	110.122	103.855	111.615	117.343	107.341	111.416	114.559	108.551	111.921
1316	107.474	110.152	105.143	105.948	107.62	105.391	109.577	109.556	112.905	108.397	94.2542	111.921	93.9414	106.463	107.792	108.681	99.8457	110.052	103.79	111.557	117.263	107.281	111.347	114.504	108.492	111.839
1317	107.403	110.083	105.075	105.892	107.558	105.332	109.514	109.496	112.857	108.307	94.1905	111.863	93.8847	106.402	107.73	108.604	99.7913	109.982	103.724	111.499	117.183	107.22	111.278	114.448	108.432	111.756
1318	107.331	110.014	105.006	105.836	107.496	105.274	109.452	109.436	112.809	108.219	94.1267	111.805	93.8281	106.341	107.667	108.527	99.737	109.913	103.659	111.44	117.104	107.16	111.209	114.393	108.373	111.674
1319	107.26	109.945	104.938	105.78	107.434	105.215	109.39	109.377	112.761	108.131	94.0628	111.746	93.7715	106.28	107.605	108.451	99.6828	109.844	103.594	111.381	117.024	107.099	111.141	114.337	108.313	111.593
1320	107.188	109.876	104.87	105.724	107.371	105.157	109.328	109.318	112.713	108.043	93.9988	111.688	93.715	106.219	107.543	108.374	99.6288	109.774	103.528	111.322	116.945	107.038	111.072	114.282	108.254	111.512
1321	107.117	109.806	104.802	105.668	107.309	105.099	109.266	109.259	112.665	107.957	93.9348	111.63	93.6585	106.158	107.48	108.297	99.5749	109.705	103.463	111.262	116.866	106.977	111.004	114.227	108.195	111.431
1322	107.046	109.737	104.734	105.612	107.247	105.041	109.204	109.2	112.617	107.87	93.8707	111.573	93.6021	106.097	107.418	108.221	99.5212	109.636	103.398	111.202	116.787	106.916	110.935	114.172	108.136	111.351
1323	106.974	109.668	104.666	105.557	107.184	104.983	109.143	109.141	112.569	107.785	93.8066	111.515	93.5458	106.036	107.356	108.144	99.4676	109.567	103.332	111.142	116.708	106.855	110.867	114.117	108.076	111.271
1324	106.903	109.599	104.598	105.501	107.122	104.926	109.081	109.083	112.521	107.7	93.7424	111.458	93.4895	105.976	107.293	108.068	99.4142	109.498	103.267	111.081	116.629	106.795	110.799	114.062	108.018	111.192
1325	106.832	109.53	104.53	105.446	107.059	104.868	109.02	109.025	112.473	107.616	93.6782	111.4	93.4333	105.915	107.231	107.991	99.3609	109.429	103.201	111.02	116.551	106.734	110.731	114.007	107.959	111.114
1326	106.761	109.461	104.462	105.39	106.997	104.811	108.959	108.968	112.424	107.532	93.6139	111.343	93.3771	105.855	107.168	107.915	99.3078	109.361	103.136	110.959	116.472	106.674	110.663	113.953	107.9	111.036
1327	106.69	109.392	104.394	105.335	106.934	104.753	108.898	108.91	112.376	107.449	93.5497	111.286	93.321	105.794	107.105	107.839	99.2549	109.292	103.071	110.898	116.393	106.614	110.595	113.898	107.841	110.959
1328	106.618	109.324	104.326	105.28	106.872	104.696	108.837	108.853	112.328	107.367	93.4854	111.229	93.265	105.734	107.042	107.764	99.2021	109.224	103.005	110.836	116.314	106.554	110.528	113.844	107.783	110.883
1329	106.547	109.255	104.258	105.224	106.81	104.639	108.777	108.796	112.279	107.286	93.4211	111.172	93.2091	105.673	106.98	107.688	99.1495	109.155	102.94	110.773	116.234	106.495	110.46	113.789	107.724	110.807
1330	106.477	109.186	104.19	105.169	106.748	104.582	108.716	108.739	112.231	107.205	93.3568	111.115	93.1532	105.613	106.917	107.613	99.0971	109.087	102.874	110.711	116.155	106.436	110.393	113.734	107.666	110.732
1331	106.406	109.117	104.123	105.114	106.686	104.526	108.656	108.683	112.182	107.125	93.2926	111.059	93.0974	105.553	106.854	107.537	99.0449	109.019	102.809	110.648	116.075	106.378	110.326	113.68	107.608	110.658
1332	106.335	109.049	104.055	105.059	106.624	104.469	108.596	108.626	112.134	107.046	93.2283	111.002	93.0417	105.493	106.79	107.462	98.9929	108.951	102.743	110.585	115.995	106.319	110.26	113.625	107.55	110.584
1333	106.264	108.98	103.987	105.004	106.562	104.412	108.536	108.57	112.085	106.967	93.1641	110.945	92.9861	105.433	106.727	107.388	98.9411	108.883	102.678	110.522	115.915	106.261	110.193	113.571	107.492	110.512
1334	106.193	108.912	103.919	104.949	106.5	104.356	108.477	108.514	112.036	106.889	93.0998	110.889	92.9306	105.373	106.664	107.313	98.8893	108.816	102.612	110.458	115.835	106.203	110.127	113.517	107.434	110.44
1335	106.123	108.843	103.851	104.894	106.439	104.3	108.417	108.459	111.986	106.812	93.0357	110.833	92.8751	105.313	106.601	107.239	98.8377	108.748	102.546	110.394	115.754	106.145	110.061	113.462	107.376	110.369
1336	106.052	108.775	103.783	104.839	106.377	104.244	108.358	108.403	111.937	106.736	92.9715	110.777	92.8197	105.253	106.538	107.165	98.7861	108.681	102.481	110.329	115.674	106.087	109.995	113.408	107.318	110.299
1337	105.982	108.706	103.715	104.784	106.315	104.188	108.299	108.348	111.888	106.66	92.9075	110.721	92.7644	105.193	106.474	107.091	98.7346	108.613	102.415	110.265	115.592	106.029	109.929	113.353	107.261	110.229
1338	105.911	108.638	103.647	104.73	106.254	104.132	108.24	108.293	111.838	106.586	92.8434	110.665	92.7092	105.133	106.411	107.018	98.6833	108.546	102.35	110.202	115.511	105.971	109.863	113.299	107.204	110.159
1339	105.841	108.57	103.579	104.675	106.193	104.076	108.181	108.238	111.788	106.512	92.7795	110.609	92.6541	105.073	106.348	106.944	98.6321	108.479	102.284	110.139	115.429	105.913	109.798	113.244	107.146	110.09
1340	105.771	108.501	103.512	104.62	106.131	104.021	108.123	108.183	111.738	106.438	92.7156	110.553	92.599	105.014	106.285	106.872	98.5812	108.412	102.218	110.076	115.347	105.855	109.733	113.19	107.089	110.022
1341	105.701	108.433	103.444	104.565	106.07	103.965	108.065	108.128	111.688	106.365	92.6518	110.497	92.5441	104.954	106.222	106.799	98.5304	108.346	102.153	110.013	115.265	105.796	109.669	113.136	107.033	109.954
1342	105.63	108.365	103.376	104.511	106.009	103.91	108.006	108.073	111.637	106.292	92.5881	110.441	92.4892	104.895	106.159	106.727	98.4798	108.279	102.087	109.951	115.182	105.738	109.604	113.081	106.976	109.886
1343	105.56	108.297	103.308	104.456	105.948	103.855	107.948	108.019	111.586	106.219	92.5244	110.386	92.4345	104.835	106.097	106.655	98.4294	108.213	102.021	109.889	115.099	105.68	109.54	113.027	106.919	109.819
1344	105.491	108.229	103.241	104.401	105.887	103.8	107.891	107.965	111.536	106.148	92.4609	110.33	92.3798	104.776	106.034	106.584	98.3791	108.146	101.956	109.827	115.015	105.621	109.476	112.974	106.863	109.752
1345	105.421	108.162	103.173	104.347	105.826	103.745	107.833	107.912	111.484	106.076	92.3975	110.274	92.3252	104.716	105.972	106.513	98.3291	108.08	101.89	109.766	114.931	105.563	109.413	112.92	106.807	109.685
1346	105.351	108.094	103.105	104.292	105.766	103.69	107.775	107.858	111.433	106.005	92.3342	110.219	92.2707	104.657	105.91	106.442	98.279	108.014	101.824	109.705	114.847	105.504	109.35	112.866	106.75	109.619
1347	105.281	108.026	103.038	104.238	105.705	103.635	107.718	107.805	111.381	105.935	92.271	110.163	92.2164	104.598	105.849	106.372	98.2289	107.948	101.758	109.644	114.763	105.446	109.287	112.812	106.695	109.552
1348	105.212	107.958	102.97	104.183	105.644	103.58	107.661	107.751	111.329	105.864	92.2079	110.108	92.1621	104.539	105.788	106.302	98.1788	107.882	101.693	109.584	114.678	105.387	109.224	112.758	106.639	109.486
1349	105.142	107.891	102.902	104.128	105.584	103.525	107.604	107.698	111.277	105.795	92.145	110.053	92.1079	104.48	105.727	106.233	98.1286	107.816	101.627	109.523	114.593	105.328	109.162	112.705	106.583	109.419
1350	105.073	107.823	102.835	104.074	105.524	103.47	107.547	107.646	111.224	105.725	92.0822	109.997	92.0539	104.421	105.667	106.164	98.0785	107.75	101.56	109.464	114.507	105.269	109.099	112.651	106.528	109.352
1351	105.004	107.756	102.767	104.019	105.463	103.416	107.49	107.593	111.171	105.657	92.0195	109.942	91.9999	104.362	105.607	106.096	98.0284	107.684	101.494	109.404	114.422	105.211	109.037	112.597	106.472	109.285
1352	104.935	107.689	102.699	103.964	105.403	103.361	107.433	107.541	111.118	105.588	91.9571	109.887	91.9461	104.303	105.548	106.028	97.9783	107.618	101.428	109.345	114.336	105.152	108.974	112.544	106.417	109.218
1353	104.866	107.622	102.632	103.91	105.343	103.307	107.377	107.489	111.065	105.52	91.8947	109.832	91.8923	104.244	105.488	105.961	97.9284	107.553	101.361	109.286	114.25	105.093	108.911	112.49	106.362	109.151
1354	104.797	107.554	102.564	103.855	105.282	103.254	107.32	107.437	111.012	105.452	91.8326	109.777	91.8387	104.186	105.429	105.895	97.8786	107.487	101.294	109.227	114.164	105.034	108.848	112.436	106.307	109.083
1355	104.728	107.487	102.496	103.8	105.222	103.2	107.264	107.385	110.958	105.383	91.7706	109.721	91.7852	104.127	105.371	105.828	97.8292	107.422	101.228	109.169	114.077	104.975	108.784	112.382	106.252	109.016
1356	104.659	107.42	102.429	103.745	105.162	103.147	107.207	107.333	110.904	105.315	91.7088	109.666	91.7318	104.069	105.312	105.762	97.78	107.357	101.161	109.11	113.991	104.916	108.72	112.328	106.197	108.948
1357	104.591	107.354	102.361	103.691	105.102	103.094	107.151	107.282	110.851	105.247	91.6471	109.611	91.6785	104.01	105.254	105.695	97.7311	107.293	101.094	109.052	113.904	104.857	108.655	112.274	106.141	108.88
1358	104.522	107.287	102.294	103.636	105.043	103.041	107.095	107.231	110.797	105.18	91.5857	109.556	91.6253	103.952	105.197	105.629	97.6824	107.228	101.026	108.994	113.817	104.798	108.591	112.22	106.086	108.812
1359	104.454	107.22	102.226	103.581	104.983	102.989	107.039	107.18	110.743	105.112	91.5245	109.501	91.5722	103.893	105.139	105.562	97.634	107.164	100.959	108.937	113.73	104.739	108.525	112.165	106.03	108.743
1360	104.386	107.154	102.158	103.526	104.923	102.936	106.983	107.129	110.688	105.044	91.4634	109.446	91.5193	103.835	105.082	105.496	97.5857	107.101	100.892	108.879	113.643	104.68	108.46	112.111	105.974	108.675
1361	104.318	107.087	102.091	103.471	104.863	102.884	106.927	107.079	110.634	104.976	91.4026	109.39	91.4665	103.777	105.025	105.429	97.5377	107.037	100.824	108.822	113.555	104.621	108.394	112.057	105.918	108.606
1362	104.25	107.021	102.023	103.416	104.804	102.832	106.872	107.03	110.58	104.909	91.342	109.335	91.4138	103.719	104.968	105.362	97.4898	106.974	100.757	108.765	113.467	104.561	108.327	112.002	105.862	108.537
1363	104.182	106.954	101.956	103.361	104.744	102.781	106.816	106.981	110.525	104.841	91.2817	109.28	91.3612	103.66	104.912	105.295	97.4422	106.912	100.689	108.708	113.379	104.502	108.261	111.948	105.806	108.468
1364	104.114	106.888	101.888	103.306	104.685	102.729	106.76	106.933	110.47	104.773	91.2215	109.225	91.3087	103.602	104.856	105.228	97.3948	106.85	100.622	108.651	113.291	104.443	108.194	111.893	105.749	108.399
1365	104.047	106.822	101.821	103.25	104.625	102.678	106.705	106.885	110.416	104.706	91.1616	109.17	91.2564	103.544	104.8	105.161	97.3475	106.788	100.554	108.595	113.203	104.384	108.126	111.837	105.693	108.33
1366	103.979	106.756	101.754	103.195	104.566	102.627	106.649	106.838	110.361	104.639	91.102	109.114	91.2042	103.487	104.744	105.094	97.3004	106.726	100.486	108.538	113.114	104.324	108.059	111.782	105.637	108.261
1367	103.912	106.69	101.686	103.139	104.507	102.577	106.594	106.791	110.306	104.571	91.0426	109.059	91.1521	103.429	104.689	105.027	97.2535	106.665	100.419	108.481	113.026	104.265	107.991	111.727	105.58	108.192
1368	103.845	106.625	101.619	103.084	104.447	102.526	106.539	106.744	110.252	104.504	90.9834	109.004	91.1002	103.371	104.634	104.96	97.2068	106.604	100.351	108.425	112.937	104.206	107.923	111.671	105.524	108.123
1369	103.778	106.559	101.552	103.028	104.388	102.476	106.483	106.698	110.197	104.437	90.9245	108.949	91.0483	103.314	104.578	104.894	97.1603	106.544	100.283	108.369	112.848	104.147	107.854	111.616	105.468	108.054
1370	103.711	106.494	101.484	102.972	104.329	102.426	106.428	106.652	110.143	104.37	90.8659	108.894	90.9966	103.256	104.524	104.827	97.114	106.485	100.216	108.312	112.759	104.087	107.786	111.56	105.412	107.985
1371	103.644	106.428	101.417	102.916	104.27	102.376	106.373	106.607	110.089	104.303	90.8076	108.839	90.9451	103.199	104.469	104.76	97.0678	106.426	100.148	108.256	112.669	104.028	107.717	111.504	105.357	107.915
1372	103.578	106.363	101.35	102.86	104.211	102.327	106.318	106.562	110.035	104.236	90.7495	108.784	90.8937	103.142	104.415	104.693	97.0218	106.367	100.08	108.2	112.58	103.968	107.648	111.449	105.301	107.846
1373	103.511	106.298	101.283	102.804	104.152	102.278	106.263	106.518	109.981	104.169	90.6918	108.729	90.8424	103.085	104.36	104.626	96.9759	106.309	100.013	108.143	112.491	103.909	107.579	111.393	105.245	107.777
1374	103.445	106.233	101.216	102.747	104.093	102.228	106.208	106.474	109.927	104.103	90.6343	108.674	90.7912	103.029	104.306	104.559	96.9302	106.252	99.9451	108.087	112.401	103.85	107.509	111.338	105.19	107.708
1375	103.379	106.168	101.149	102.691	104.034	102.18	106.152	106.43	109.873	104.036	90.5771	108.619	90.7402	102.972	104.252	104.492	96.8847	106.195	99.8775	108.031	112.312	103.79	107.44	111.282	105.134	107.639
1376	103.313	106.103	101.082	102.635	103.976	102.131	106.097	106.387	109.82	103.97	90.5203	108.564	90.6894	102.916	104.198	104.424	96.8393	106.138	99.8099	107.975	112.222	103.731	107.37	111.227	105.079	107.57
1377	103.247	106.038	101.015	102.578	103.917	102.083	106.042	106.344	109.767	103.903	90.4638	108.509	90.6386	102.86	104.145	104.357	96.7941	106.082	99.7424	107.918	112.133	103.672	107.3	111.171	105.023	107.501
1378	103.181	105.974	100.948	102.521	103.858	102.035	105.987	106.301	109.713	103.837	90.4078	108.454	90.588	102.804	104.091	104.29	96.749	106.026	99.675	107.862	112.043	103.612	107.23	111.115	104.968	107.432
1379	103.116	105.909	100.881	102.464	103.799	101.987	105.932	106.259	109.66	103.771	90.3523	108.399	90.5376	102.748	104.038	104.222	96.7041	105.97	99.6076	107.806	111.953	103.553	107.16	111.06	104.912	107.364
1380	103.051	105.845	100.815	102.407	103.741	101.939	105.877	106.216	109.607	103.705	90.2972	108.344	90.4873	102.692	103.984	104.155	96.6593	105.915	99.5402	107.749	111.864	103.493	107.09	111.004	104.857	107.295
1381	102.985	105.781	100.748	102.35	103.682	101.891	105.822	106.175	109.554	103.639	90.2425	108.288	90.4372	102.636	103.931	104.088	96.6147	105.86	99.4729	107.693	111.774	103.434	107.019	110.949	104.802	107.226
1382	102.92	105.717	100.681	102.293	103.624	101.844	105.767	106.133	109.501	103.573	90.1883	108.232	90.3872	102.579	103.878	104.02	96.5702	105.805	99.4057	107.636	111.685	103.374	106.949	110.893	104.747	107.158
1383	102.856	105.653	100.615	102.237	103.565	101.797	105.712	106.092	109.448	103.508	90.1346	108.176	90.3375	102.523	103.825	103.953	96.5258	105.751	99.3385	107.579	111.596	103.315	106.878	110.838	104.691	107.09
1384	102.791	105.589	100.548	102.18	103.507	101.75	105.657	106.051	109.396	103.442	90.0812	108.12	90.288	102.466	103.772	103.885	96.4815	105.696	99.2712	107.522	111.506	103.256	106.808	110.782	104.636	107.022
1385	102.726	105.525	100.482	102.123	103.448	101.703	105.602	106.01	109.343	103.377	90.0283	108.064	90.2389	102.409	103.719	103.818	96.4374	105.642	99.2039	107.465	111.417	103.196	106.737	110.727	104.581	106.954
1386	102.662	105.462	100.415	102.066	103.39	101.656	105.547	105.97	109.291	103.311	89.9757	108.008	90.1899	102.352	103.667	103.751	96.3934	105.589	99.1365	107.408	111.328	103.137	106.667	110.672	104.526	106.886
1387	102.598	105.398	100.349	102.01	103.332	101.61	105.492	105.929	109.238	103.246	89.9235	107.952	90.1412	102.295	103.614	103.683	96.3495	105.535	99.0691	107.351	111.239	103.077	106.596	110.616	104.471	106.819
1388	102.534	105.335	100.283	101.953	103.273	101.563	105.436	105.889	109.186	103.181	89.8716	107.896	90.0929	102.237	103.561	103.616	96.3057	105.482	99.0017	107.293	111.151	103.018	106.525	110.561	104.416	106.752
1389	102.47	105.272	100.217	101.897	103.215	101.517	105.381	105.849	109.134	103.117	89.8201	107.84	90.0448	102.18	103.509	103.549	96.262	105.429	98.9342	107.235	111.062	102.959	106.455	110.505	104.361	106.685
1390	102.406	105.209	100.151	101.84	103.157	101.471	105.326	105.81	109.082	103.052	89.7688	107.785	89.997	102.122	103.456	103.481	96.2185	105.376	98.8667	107.177	110.974	102.899	106.384	110.45	104.306	106.618
1391	102.342	105.146	100.085	101.784	103.099	101.425	105.271	105.77	109.029	102.987	89.7178	107.73	89.9496	102.064	103.403	103.414	96.175	105.323	98.7992	107.119	110.885	102.84	106.314	110.395	104.251	106.551
1392	102.278	105.084	100.019	101.728	103.041	101.38	105.215	105.731	108.977	102.923	89.6669	107.675	89.9024	102.006	103.351	103.347	96.1316	105.271	98.7317	107.061	110.797	102.781	106.243	110.34	104.196	106.485
1393	102.215	105.021	99.9529	101.672	102.982	101.334	105.16	105.692	108.926	102.859	89.6162	107.62	89.8556	101.947	103.298	103.28	96.0884	105.219	98.6642	107.002	110.71	102.721	106.173	110.284	104.141	106.419
1394	102.151	104.959	99.8872	101.616	102.924	101.289	105.104	105.653	108.874	102.795	89.5657	107.565	89.809	101.889	103.246	103.213	96.0452	105.167	98.5967	106.943	110.622	102.662	106.103	110.229	104.086	106.353
1395	102.088	104.896	99.8215	101.56	102.866	101.244	105.049	105.614	108.822	102.731	89.5153	107.511	89.7627	101.83	103.193	103.146	96.0021	105.115	98.5292	106.884	110.535	102.603	106.032	110.174	104.031	106.288
1396	102.025	104.834	99.7559	101.504	102.808	101.199	104.993	105.575	108.77	102.667	89.465	107.457	89.7168	101.772	103.141	103.08	95.959	105.064	98.4617	106.825	110.448	102.543	105.962	110.119	103.976	106.223
1397	101.962	104.772	99.6904	101.449	102.75	101.154	104.937	105.536	108.718	102.603	89.4149	107.403	89.6711	101.713	103.088	103.013	95.9161	105.012	98.3942	106.765	110.361	102.484	105.892	110.064	103.921	106.158
1398	101.899	104.711	99.625	101.394	102.692	101.109	104.882	105.498	108.667	102.54	89.3648	107.349	89.6257	101.654	103.036	102.946	95.8732	104.961	98.3268	106.705	110.274	102.425	105.822	110.008	103.866	106.094
1399	101.836	104.649	99.5597	101.338	102.634	101.064	104.826	105.459	108.615	102.477	89.3148	107.295	89.5806	101.595	102.983	102.88	95.8304	104.91	98.2594	106.644	110.188	102.366	105.752	109.953	103.811	106.029
1400	101.774	104.588	99.4945	101.283	102.576	101.02	104.77	105.421	108.563	102.414	89.2648	107.241	89.5357	101.536	102.931	102.814	95.7877	104.859	98.192	106.584	110.102	102.307	105.683	109.898	103.756	105.966
1401	101.711	104.526	99.4294	101.228	102.518	100.975	104.714	105.382	108.512	102.351	89.2148	107.187	89.4912	101.477	102.878	102.747	95.745	104.809	98.1247	106.523	110.017	102.248	105.613	109.843	103.701	105.902
1402	101.649	104.465	99.3643	101.174	102.461	100.931	104.658	105.344	108.46	102.288	89.1648	107.134	89.447	101.418	102.825	102.681	95.7024	104.758	98.0574	106.461	109.932	102.189	105.544	109.788	103.646	105.839
1403	101.587	104.404	99.2994	101.119	102.403	100.887	104.602	105.305	108.409	102.225	89.1148	107.08	89.4031	101.359	102.772	102.615	95.6598	104.708	97.9901	106.4	109.847	102.13	105.475	109.733	103.591	105.777
1404	101.525	104.343	99.2346	101.064	102.345	100.843	104.545	105.267	108.357	102.163	89.0649	107.027	89.3594	101.299	102.719	102.55	95.6173	104.658	97.923	106.338	109.762	102.072	105.406	109.678	103.536	105.715
1405	101.463	104.283	99.1698	101.01	102.287	100.799	104.489	105.229	108.306	102.101	89.0149	106.973	89.3161	101.24	102.666	102.484	95.5748	104.607	97.8559	106.275	109.678	102.013	105.337	109.624	103.481	105.653
1406	101.401	104.222	99.1052	100.956	102.229	100.755	104.432	105.191	108.254	102.039	88.965	106.92	89.273	101.181	102.613	102.419	95.5323	104.558	97.7888	106.212	109.595	101.955	105.269	109.569	103.426	105.593
1407	101.34	104.162	99.0407	100.901	102.172	100.711	104.376	105.152	108.203	101.977	88.9152	106.867	89.2302	101.121	102.56	102.353	95.4899	104.508	97.7219	106.149	109.511	101.896	105.201	109.514	103.371	105.533
1408	101.279	104.102	98.9763	100.847	102.114	100.667	104.319	105.114	108.152	101.915	88.8653	106.814	89.1876	101.062	102.506	102.288	95.4476	104.458	97.655	106.085	109.429	101.838	105.133	109.459	103.315	105.473
1409	101.217	104.042	98.912	100.794	102.056	100.624	104.262	105.075	108.1	101.854	88.8155	106.761	89.1452	101.002	102.452	102.223	95.4052	104.409	97.5882	106.021	109.346	101.78	105.065	109.405	103.26	105.414
1410	101.156	103.982	98.8478	100.74	101.999	100.58	104.205	105.037	108.049	101.793	88.7657	106.708	89.1032	100.942	102.398	102.159	95.3629	104.359	97.5215	105.956	109.264	101.721	104.998	109.35	103.205	105.356
1411	101.095	103.922	98.7837	100.686	101.941	100.537	104.148	104.998	107.997	101.732	88.7159	106.655	89.0613	100.883	102.344	102.094	95.3206	104.31	97.4549	105.891	109.183	101.662	104.93	109.295	103.149	105.298
1412	101.035	103.863	98.7197	100.632	101.883	100.494	104.091	104.96	107.946	101.671	88.6662	106.602	89.0198	100.823	102.29	102.03	95.2783	104.261	97.3884	105.825	109.101	101.604	104.864	109.241	103.094	105.24
1413	100.974	103.804	98.6558	100.579	101.825	100.45	104.033	104.921	107.895	101.61	88.6164	106.549	88.9785	100.763	102.235	101.966	95.236	104.211	97.322	105.759	109.02	101.545	104.797	109.186	103.039	105.183
1414	100.914	103.744	98.5921	100.525	101.768	100.407	103.976	104.882	107.843	101.55	88.5668	106.496	88.9374	100.704	102.18	101.902	95.1937	104.162	97.2557	105.692	108.939	101.485	104.731	109.132	102.983	105.126
1415	100.853	103.686	98.5285	100.472	101.71	100.364	103.919	104.844	107.792	101.489	88.5171	106.444	88.8965	100.644	102.125	101.838	95.1514	104.114	97.1896	105.625	108.858	101.426	104.665	109.077	102.927	105.07
1416	100.793	103.627	98.4649	100.419	101.652	100.321	103.861	104.805	107.74	101.429	88.4675	106.391	88.8559	100.584	102.069	101.774	95.1091	104.065	97.1236	105.558	108.777	101.366	104.599	109.023	102.872	105.015
1417	100.733	103.568	98.4016	100.366	101.594	100.278	103.803	104.765	107.689	101.369	88.4179	106.338	88.8156	100.525	102.013	101.711	95.0669	104.016	97.0577	105.49	108.697	101.306	104.534	108.969	102.816	104.96
1418	100.674	103.51	98.3383	100.313	101.536	100.235	103.746	104.726	107.637	101.31	88.3683	106.286	88.7754	100.465	101.957	101.648	95.0245	103.967	96.9919	105.422	108.617	101.246	104.469	108.914	102.76	104.905
1419	100.614	103.451	98.2751	100.26	101.477	100.192	103.688	104.687	107.586	101.25	88.3188	106.233	88.7355	100.405	101.901	101.586	94.9822	103.918	96.9263	105.353	108.537	101.186	104.405	108.86	102.705	104.851
1420	100.554	103.393	98.2121	100.207	101.419	100.149	103.63	104.647	107.534	101.191	88.2693	106.18	88.6957	100.345	101.844	101.523	94.9399	103.87	96.8608	105.284	108.457	101.125	104.341	108.806	102.649	104.797
1421	100.495	103.335	98.1492	100.154	101.36	100.106	103.573	104.607	107.482	101.132	88.2199	106.128	88.6562	100.286	101.787	101.461	94.8974	103.821	96.7955	105.215	108.377	101.064	104.277	108.752	102.593	104.744
1422	100.436	103.278	98.0865	100.102	101.302	100.063	103.515	104.567	107.431	101.073	88.1705	106.075	88.6169	100.226	101.73	101.399	94.855	103.773	96.7303	105.145	108.298	101.003	104.214	108.698	102.537	104.691
1423	100.377	103.22	98.0238	100.049	101.243	100.021	103.457	104.527	107.379	101.015	88.1211	106.023	88.5778	100.166	101.672	101.337	94.8125	103.724	96.6653	105.075	108.218	100.942	104.151	108.644	102.48	104.638
1424	100.318	103.163	97.9613	99.9966	101.184	99.978	103.399	104.487	107.327	100.956	88.0718	105.97	88.5389	100.107	101.614	101.276	94.77	103.676	96.6005	105.004	108.139	100.881	104.088	108.59	102.424	104.585
1425	100.259	103.105	97.8989	99.9441	101.124	99.9353	103.341	104.446	107.275	100.898	88.0225	105.918	88.5002	100.047	101.556	101.215	94.7276	103.627	96.5359	104.933	108.06	100.819	104.026	108.536	102.368	104.533
1426	100.2	103.048	97.8367	99.8918	101.065	99.8926	103.283	104.405	107.223	100.84	87.9732	105.865	88.4616	99.9876	101.499	101.154	94.6851	103.579	96.4714	104.862	107.981	100.757	103.965	108.482	102.311	104.48
1427	100.142	102.991	97.7746	99.8394	101.005	99.85	103.225	104.364	107.171	100.783	87.924	105.813	88.4232	99.9281	101.441	101.093	94.6427	103.53	96.4071	104.79	107.902	100.695	103.904	108.428	102.255	104.428
1428	100.083	102.934	97.7126	99.7872	100.945	99.8073	103.167	104.323	107.119	100.725	87.8748	105.76	88.3851	99.8686	101.382	101.033	94.6002	103.482	96.343	104.718	107.823	100.633	103.843	108.375	102.198	104.377
1429	100.025	102.877	97.6508	99.735	100.885	99.7647	103.108	104.282	107.067	100.668	87.8257	105.708	88.347	99.8092	101.324	100.973	94.5578	103.434	96.2791	104.646	107.744	100.571	103.783	108.321	102.142	104.325
1430	99.9668	102.82	97.5891	99.6829	100.825	99.722	103.05	104.241	107.015	100.612	87.7766	105.655	88.3092	99.7499	101.266	100.913	94.5153	103.385	96.2154	104.573	107.665	100.509	103.723	108.268	102.085	104.274
1431	99.9089	102.764	97.5276	99.6308	100.764	99.6794	102.992	104.2	106.963	100.555	87.7276	105.603	88.2715	99.6905	101.208	100.854	94.4728	103.337	96.1519	104.501	107.586	100.447	103.664	108.215	102.028	104.223
1432	99.8511	102.707	97.4662	99.5788	100.703	99.6368	102.933	104.158	106.911	100.499	87.6786	105.55	88.234	99.6313	101.149	100.795	94.4303	103.288	96.0886	104.428	107.508	100.384	103.605	108.162	101.971	104.172
1433	99.7935	102.651	97.4049	99.5269	100.642	99.5941	102.875	104.117	106.858	100.443	87.6296	105.497	88.1966	99.5721	101.091	100.736	94.3879	103.24	96.0255	104.355	107.429	100.322	103.547	108.109	101.913	104.122
1434	99.736	102.595	97.3438	99.475	100.581	99.5515	102.817	104.075	106.806	100.387	87.5807	105.445	88.1594	99.513	101.033	100.678	94.3457	103.191	95.9626	104.281	107.351	100.259	103.489	108.057	101.856	104.072
1435	99.6788	102.538	97.2829	99.4231	100.52	99.5088	102.758	104.033	106.753	100.332	87.5319	105.392	88.1223	99.454	100.974	100.619	94.3039	103.143	95.9	104.208	107.273	100.196	103.431	108.005	101.799	104.022
1436	99.6217	102.482	97.222	99.3713	100.459	99.4661	102.7	103.992	106.7	100.277	87.483	105.339	88.0853	99.395	100.916	100.561	94.2623	103.094	95.8376	104.134	107.194	100.134	103.374	107.953	101.741	103.972
1437	99.5647	102.427	97.1614	99.3195	100.398	99.4234	102.642	103.95	106.648	100.222	87.4343	105.287	88.0485	99.3362	100.858	100.503	94.2209	103.045	95.7754	104.06	107.116	100.071	103.317	107.901	101.683	103.922
1438	99.5079	102.371	97.1009	99.2677	100.336	99.3806	102.584	103.908	106.595	100.168	87.3856	105.234	88.0118	99.2774	100.799	100.446	94.1796	102.996	95.7135	103.986	107.037	100.008	103.261	107.85	101.625	103.873
1439	99.4513	102.315	97.0405	99.216	100.275	99.3378	102.526	103.866	106.542	100.115	87.3369	105.181	87.9752	99.2187	100.741	100.388	94.1385	102.946	95.6518	103.911	106.958	99.9449	103.204	107.798	101.567	103.824
1440	99.3947	102.259	96.9803	99.1644	100.213	99.295	102.468	103.823	106.489	100.062	87.2883	105.128	87.9388	99.1601	100.682	100.33	94.0974	102.897	95.5903	103.837	106.879	99.8819	103.148	107.747	101.508	103.775
1441	99.3383	102.204	96.9203	99.1127	100.151	99.2522	102.41	103.781	106.436	100.009	87.2397	105.075	87.9025	99.1016	100.624	100.273	94.0565	102.847	95.5292	103.762	106.8	99.8189	103.092	107.696	101.449	103.726
1442	99.2819	102.149	96.8604	99.0611	100.089	99.2093	102.352	103.738	106.382	99.957	87.1912	105.022	87.8662	99.0432	100.565	100.215	94.0158	102.797	95.4682	103.687	106.72	99.7558	103.036	107.646	101.39	103.678
1443	99.2257	102.093	96.8007	99.0095	100.027	99.1663	102.295	103.696	106.329	99.9054	87.1427	104.969	87.8301	98.985	100.507	100.157	93.9752	102.747	95.4074	103.612	106.64	99.6928	102.98	107.595	101.331	103.629
1444	99.1695	102.038	96.7411	98.9579	99.9651	99.1233	102.237	103.653	106.275	99.8544	87.0943	104.916	87.7941	98.9268	100.448	100.099	93.9348	102.696	95.3468	103.537	106.56	99.6297	102.923	107.545	101.271	103.581
1445	99.1135	101.983	96.6817	98.9063	99.9029	99.0802	102.18	103.609	106.221	99.8039	87.0459	104.863	87.7582	98.8687	100.39	100.041	93.8945	102.645	95.2865	103.462	106.48	99.5667	102.867	107.495	101.21	103.533
1446	99.0576	101.928	96.6225	98.8548	99.8407	99.0371	102.122	103.566	106.168	99.7542	86.9976	104.809	87.7224	98.8108	100.332	99.9825	93.8544	102.594	95.2263	103.387	106.4	99.5036	102.811	107.446	101.149	103.485
1447	99.0017	101.873	96.5634	98.8033	99.7784	98.9939	102.065	103.523	106.114	99.7052	86.9493	104.756	87.6866	98.753	100.273	99.9244	93.8145	102.543	95.1662	103.311	106.32	99.4406	102.755	107.396	101.088	103.437
1448	98.9459	101.818	96.5045	98.7517	99.716	98.9507	102.008	103.479	106.06	99.6569	86.9011	104.702	87.6509	98.6953	100.215	99.8664	93.7746	102.492	95.1061	103.236	106.239	99.3776	102.698	107.347	101.026	103.39
1449	98.8902	101.763	96.4458	98.7002	99.6536	98.9076	101.951	103.436	106.005	99.6092	86.8529	104.649	87.6154	98.6378	100.157	99.8085	93.735	102.44	95.0459	103.16	106.159	99.3147	102.642	107.299	100.964	103.342
1450	98.8346	101.708	96.3873	98.6487	99.5911	98.8645	101.894	103.393	105.951	99.5619	86.8048	104.595	87.5798	98.5804	100.098	99.7507	93.6954	102.389	94.9857	103.084	106.078	99.2518	102.586	107.25	100.901	103.295
1451	98.779	101.653	96.3289	98.5972	99.5285	98.8215	101.837	103.349	105.896	99.5152	86.7567	104.541	87.5444	98.5231	100.04	99.6931	93.656	102.337	94.9255	103.008	105.997	99.1889	102.53	107.202	100.838	103.248
1452	98.7236	101.598	96.2707	98.5457	99.466	98.7786	101.78	103.306	105.842	99.4688	86.7087	104.488	87.509	98.466	99.9819	99.6356	93.6167	102.285	94.8652	102.932	105.915	99.1261	102.473	107.154	100.775	103.201
1453	98.6682	101.543	96.2126	98.4942	99.4033	98.7359	101.723	103.263	105.787	99.423	86.6608	104.434	87.4737	98.409	99.9237	99.5783	93.5776	102.233	94.8048	102.856	105.833	99.0634	102.417	107.107	100.712	103.154
1454	98.6129	101.489	96.1546	98.4426	99.3407	98.6932	101.666	103.22	105.732	99.3775	86.6129	104.38	87.4384	98.3522	99.8656	99.5211	93.5385	102.182	94.7443	102.78	105.751	99.0007	102.361	107.059	100.648	103.107
1455	98.5577	101.434	96.0967	98.3911	99.278	98.6506	101.61	103.177	105.676	99.3325	86.565	104.325	87.4032	98.2955	99.8074	99.4641	93.4996	102.13	94.6838	102.704	105.669	98.9381	102.305	107.012	100.584	103.06
1456	98.5026	101.379	96.0389	98.3395	99.2152	98.6081	101.553	103.134	105.621	99.288	86.5172	104.271	87.368	98.239	99.7493	99.4073	93.4607	102.078	94.6231	102.628	105.587	98.8756	102.249	106.964	100.52	103.014
1457	98.4475	101.324	95.9813	98.288	99.1525	98.5656	101.497	103.092	105.565	99.2438	86.4695	104.217	87.3329	98.1826	99.6913	99.3506	93.422	102.026	94.5624	102.552	105.504	98.8132	102.193	106.917	100.455	102.967
1458	98.3924	101.269	95.9237	98.2364	99.0897	98.5231	101.44	103.05	105.509	99.2001	86.4218	104.162	87.2977	98.1264	99.6332	99.294	93.3833	101.973	94.5016	102.475	105.422	98.751	102.137	106.87	100.39	102.921
1459	98.3374	101.214	95.8662	98.1848	99.0269	98.4807	101.384	103.008	105.453	99.1567	86.3742	104.107	87.2627	98.0703	99.5752	99.2376	93.3447	101.921	94.4408	102.399	105.339	98.6888	102.08	106.823	100.325	102.875
1460	98.2824	101.159	95.8089	98.1332	98.9642	98.4383	101.328	102.967	105.396	99.1137	86.3266	104.052	87.2276	98.0144	99.5173	99.1814	93.3063	101.869	94.3799	102.323	105.256	98.6267	102.024	106.776	100.259	102.828
1461	98.2274	101.104	95.7516	98.0815	98.9014	98.396	101.271	102.926	105.34	99.0711	86.2791	103.997	87.1926	97.9587	99.4593	99.1253	93.2678	101.816	94.319	102.246	105.173	98.5648	101.969	106.729	100.194	102.782
1462	98.1724	101.049	95.6945	98.0298	98.8386	98.3538	101.215	102.885	105.283	99.0288	86.2316	103.942	87.1575	97.9031	99.4014	99.0694	93.2295	101.764	94.258	102.17	105.09	98.503	101.913	106.682	100.128	102.736
1463	98.1174	100.994	95.6374	97.9781	98.7758	98.3116	101.159	102.845	105.226	98.9869	86.1842	103.887	87.1225	97.8477	99.3436	99.0136	93.1912	101.711	94.197	102.094	105.007	98.4414	101.857	106.635	100.062	102.69
1464	98.0625	100.939	95.5805	97.9263	98.713	98.2696	101.103	102.805	105.17	98.9454	86.1369	103.832	87.0875	97.7924	99.2858	98.958	93.153	101.659	94.1359	102.017	104.923	98.3799	101.801	106.588	99.9956	102.644
1465	98.0076	100.884	95.5237	97.8745	98.6502	98.2278	101.047	102.765	105.113	98.9042	86.0896	103.776	87.0525	97.7373	99.228	98.9025	93.1148	101.607	94.0748	101.941	104.84	98.3185	101.745	106.542	99.9292	102.598
1466	97.9527	100.829	95.467	97.8227	98.5874	98.186	100.991	102.726	105.056	98.8633	86.0424	103.72	87.0175	97.6824	99.1703	98.8472	93.0767	101.555	94.0137	101.864	104.756	98.2574	101.689	106.495	99.8625	102.552
1467	97.8979	100.774	95.4104	97.7708	98.5247	98.1443	100.935	102.686	104.998	98.8227	85.9955	103.665	86.9825	97.6276	99.1126	98.792	93.0386	101.503	93.9525	101.788	104.673	98.1964	101.634	106.449	99.7956	102.506
1468	97.843	100.719	95.3539	97.7189	98.462	98.1027	100.88	102.647	104.941	98.7824	85.9487	103.609	86.9474	97.573	99.0549	98.737	93.0005	101.452	93.8912	101.712	104.59	98.1355	101.578	106.403	99.7285	102.46
1469	97.7881	100.664	95.2975	97.6669	98.3993	98.0612	100.824	102.609	104.883	98.7424	85.9023	103.553	86.9123	97.5186	98.9973	98.6821	92.9625	101.4	93.8299	101.636	104.506	98.0749	101.523	106.357	99.6613	102.414
1470	97.7332	100.609	95.2413	97.6149	98.3367	98.0198	100.768	102.57	104.825	98.7027	85.856	103.497	86.8773	97.4644	98.9398	98.6274	92.9245	101.349	93.7685	101.559	104.423	98.0144	101.467	106.311	99.594	102.368
1471	97.6783	100.554	95.1851	97.5629	98.2741	97.9785	100.713	102.532	104.767	98.6633	85.81	103.442	86.8422	97.4104	98.8822	98.5728	92.8866	101.298	93.7071	101.483	104.339	97.9542	101.412	106.265	99.5264	102.322
1472	97.6234	100.499	95.129	97.5108	98.2115	97.9374	100.657	102.494	104.708	98.6241	85.7642	103.386	86.807	97.3566	98.8248	98.5184	92.8486	101.247	93.6458	101.407	104.256	97.8942	101.356	106.219	99.4588	102.276
1473	97.5685	100.444	95.073	97.4587	98.149	97.8963	100.602	102.457	104.649	98.5852	85.7188	103.33	86.7718	97.3028	98.7673	98.4641	92.8106	101.197	93.5844	101.331	104.173	97.8343	101.301	106.173	99.391	102.23
1474	97.5135	100.389	95.017	97.4066	98.0866	97.8554	100.546	102.419	104.591	98.5465	85.6735	103.274	86.7366	97.2491	98.7099	98.41	92.7727	101.147	93.5231	101.255	104.089	97.7747	101.246	106.128	99.323	102.184
1475	97.4585	100.333	94.9611	97.3544	98.0242	97.8147	100.491	102.382	104.532	98.5081	85.6285	103.218	86.7013	97.1955	98.6526	98.356	92.7348	101.098	93.4618	101.179	104.006	97.7153	101.191	106.082	99.255	102.138
1476	97.4035	100.278	94.9052	97.3021	97.9618	97.7741	100.435	102.345	104.473	98.4699	85.5837	103.162	86.666	97.1421	98.5953	98.3021	92.6968	101.049	93.4006	101.103	103.923	97.6561	101.136	106.036	99.1868	102.092
1477	97.3484	100.223	94.8495	97.2498	97.8995	97.7336	100.38	102.308	104.413	98.4319	85.5392	103.106	86.6306	97.0886	98.538	98.2484	92.6588	101	93.3394	101.028	103.84	97.5971	101.081	105.991	99.1186	102.046
1478	97.2934	100.168	94.7938	97.1975	97.8373	97.6933	100.325	102.271	104.354	98.3941	85.4948	103.05	86.5951	97.0353	98.4808	98.1948	92.6208	100.951	93.2783	100.952	103.757	97.5383	101.026	105.946	99.0502	102
1479	97.2383	100.113	94.7382	97.1451	97.7752	97.6532	100.27	102.235	104.295	98.3566	85.4506	102.993	86.5596	96.9819	98.4237	98.1414	92.5828	100.903	93.2171	100.877	103.675	97.4797	100.971	105.9	98.9818	101.954
1480	97.1833	100.058	94.6827	97.0926	97.7131	97.6132	100.215	102.198	104.235	98.3192	85.4064	102.937	86.524	96.9286	98.3666	98.0881	92.5448	100.855	93.156	100.801	103.592	97.4212	100.917	105.855	98.9133	101.907
1481	97.1282	100.003	94.6273	97.0401	97.6512	97.5735	100.159	102.162	104.175	98.2819	85.3624	102.88	86.4883	96.8753	98.3095	98.035	92.5067	100.808	93.0949	100.726	103.51	97.3629	100.862	105.81	98.8447	101.861
1482	97.0731	99.9475	94.5719	96.9875	97.5893	97.5339	100.104	102.126	104.115	98.2449	85.3185	102.824	86.4526	96.8221	98.2525	97.982	92.4686	100.761	93.0337	100.651	103.428	97.3048	100.807	105.765	98.776	101.815
1483	97.0179	99.8924	94.5166	96.9348	97.5275	97.4945	100.049	102.091	104.055	98.208	85.2748	102.767	86.4167	96.7689	98.1955	97.9291	92.4304	100.714	92.9725	100.576	103.346	97.2469	100.753	105.719	98.7073	101.768
1484	96.9628	99.8373	94.4613	96.882	97.4658	97.4553	99.9944	102.055	103.995	98.1712	85.2313	102.71	86.3808	96.7157	98.1386	97.8764	92.3922	100.668	92.9112	100.501	103.264	97.1892	100.699	105.674	98.6386	101.722
1485	96.9077	99.7822	94.406	96.8292	97.4042	97.4162	99.9394	102.019	103.935	98.1346	85.1879	102.653	86.3448	96.6626	98.0818	97.8238	92.3539	100.621	92.85	100.426	103.183	97.1317	100.645	105.629	98.5698	101.675
1486	96.8526	99.727	94.3507	96.7762	97.3427	97.3773	99.8845	101.984	103.875	98.0981	85.1447	102.596	86.3089	96.6095	98.025	97.7713	92.3155	100.575	92.7888	100.351	103.101	97.0742	100.59	105.584	98.501	101.629
1487	96.7974	99.6719	94.2955	96.7229	97.2813	97.3385	99.8297	101.949	103.814	98.0618	85.1016	102.539	86.2731	96.5565	97.9682	97.719	92.2771	100.53	92.7275	100.277	103.02	97.0168	100.536	105.539	98.4322	101.583
1488	96.7423	99.6168	94.2403	96.6694	97.22	97.2999	99.7748	101.913	103.753	98.0255	85.0588	102.481	86.2373	96.5036	97.9115	97.6668	92.2386	100.484	92.6663	100.203	102.94	96.9595	100.483	105.494	98.3634	101.537
1489	96.6871	99.5617	94.1851	96.6157	97.1589	97.2614	99.72	101.878	103.692	97.9893	85.0161	102.423	86.2017	96.4506	97.8548	97.6147	92.2	100.439	92.6051	100.129	102.859	96.9023	100.429	105.449	98.2946	101.491
1490	96.6319	99.5066	94.13	96.5617	97.0978	97.2231	99.6653	101.843	103.631	97.9533	84.9736	102.366	86.1661	96.3976	97.7982	97.5628	92.1613	100.394	92.5439	100.055	102.779	96.8452	100.375	105.404	98.2257	101.445
1491	96.5768	99.4515	94.0749	96.5075	97.0369	97.1849	99.6105	101.809	103.57	97.9173	84.9311	102.308	86.1307	96.3446	97.7417	97.511	92.1226	100.35	92.4827	99.9808	102.699	96.7882	100.322	105.36	98.1569	101.399
1492	96.5216	99.3965	94.0198	96.4532	96.9761	97.1468	99.5558	101.774	103.508	97.8813	84.8889	102.25	86.0953	96.2915	97.6852	97.4593	92.0837	100.305	92.4216	99.9072	102.62	96.731	100.268	105.315	98.0881	101.354
1493	96.4665	99.3414	93.9648	96.3986	96.9154	97.1089	99.5012	101.739	103.446	97.8455	84.8467	102.192	86.0599	96.2383	97.6287	97.4077	92.0447	100.261	92.3604	99.8338	102.541	96.6738	100.215	105.27	98.0194	101.308
1494	96.4113	99.2863	93.9098	96.3439	96.8549	97.071	99.4465	101.704	103.384	97.8096	84.8048	102.134	86.0246	96.1851	97.5723	97.3563	92.0056	100.217	92.2994	99.7606	102.462	96.6166	100.162	105.225	97.9506	101.263
1495	96.3561	99.2313	93.8548	96.2889	96.7945	97.0333	99.3919	101.67	103.322	97.7739	84.763	102.076	85.9892	96.1318	97.516	97.305	91.9664	100.173	92.2383	99.6876	102.383	96.5594	100.109	105.18	97.8819	101.217
1496	96.301	99.1762	93.7999	96.2338	96.7342	96.9958	99.3373	101.635	103.259	97.7381	84.7213	102.018	85.9538	96.0784	97.4597	97.2538	91.9271	100.13	92.1773	99.6147	102.305	96.5022	100.056	105.135	97.8133	101.171
1497	96.2458	99.1212	93.745	96.1785	96.6741	96.9583	99.2827	101.601	103.197	97.7024	84.6798	101.96	85.9185	96.025	97.4035	97.2028	91.8876	100.086	92.1163	99.542	102.228	96.445	100.003	105.09	97.7447	101.126
1498	96.1907	99.0662	93.6902	96.1229	96.6142	96.9209	99.2282	101.566	103.134	97.6666	84.6385	101.902	85.8831	95.9716	97.3473	97.1519	91.848	100.043	92.0554	99.4692	102.15	96.3879	99.9506	105.045	97.6762	101.08
1499	96.1355	99.0112	93.6354	96.0672	96.5544	96.8837	99.1737	101.532	103.071	97.6309	84.5973	101.844	85.8478	95.9181	97.2912	97.101	91.8083	100	91.9946	99.3963	102.073	96.3307	99.8981	105	97.6078	101.035
1500	96.0804	98.9562	93.5807	96.0113	96.4948	96.8465	99.1192	101.498	103.008	97.5952	84.5562	101.786	85.8124	95.8646	97.235	97.0503	91.7684	99.9577	91.9338	99.3233	101.997	96.2734	99.8458	104.955	97.5394	100.99
1501	96.0253	98.9013	93.526	95.9552	96.4353	96.8094	99.0647	101.463	102.944	97.5594	84.5153	101.728	85.7772	95.811	97.1789	96.9998	91.7285	99.9151	91.8731	99.2503	101.921	96.216	99.7936	104.91	97.4711	100.944
1502	95.9702	98.8463	93.4713	95.899	96.376	96.7724	99.0102	101.429	102.881	97.5236	84.4745	101.67	85.7421	95.7575	97.1228	96.9493	91.6886	99.8727	91.8125	99.1773	101.845	96.1584	99.7415	104.865	97.403	100.899
1503	95.9151	98.7914	93.4166	95.8426	96.3168	96.7355	98.9558	101.395	102.817	97.4877	84.4339	101.612	85.7073	95.7038	97.0667	96.8989	91.6486	99.8304	91.7519	99.1043	101.77	96.1007	99.6896	104.82	97.3349	100.853
1504	95.86	98.7365	93.362	95.7859	96.2579	96.6987	98.9013	101.36	102.754	97.4518	84.3933	101.554	85.6726	95.6502	97.0106	96.8487	91.6085	99.7883	91.6915	99.0312	101.696	96.0428	99.6378	104.775	97.2669	100.808
1505	95.8049	98.6816	93.3074	95.7292	96.1991	96.662	98.8469	101.326	102.69	97.4159	84.3529	101.496	85.6381	95.5965	96.9545	96.7986	91.5685	99.7463	91.6311	98.9582	101.621	95.9848	99.5862	104.73	97.1991	100.762
1506	95.7498	98.6267	93.2528	95.6723	96.1405	96.6253	98.7925	101.291	102.626	97.3799	84.3127	101.438	85.6038	95.5428	96.8984	96.7486	91.5284	99.7045	91.5708	98.8851	101.548	95.9267	99.5347	104.685	97.1314	100.717
1507	95.6947	98.5718	93.1983	95.6152	96.082	96.5887	98.7381	101.257	102.562	97.3437	84.2725	101.38	85.5696	95.4891	96.8423	96.6986	91.4883	99.6627	91.5106	98.8121	101.475	95.8685	99.4834	104.64	97.0638	100.672
1508	95.6397	98.517	93.1438	95.558	96.0238	96.5521	98.6837	101.222	102.498	97.3075	84.2325	101.322	85.5357	95.4354	96.7863	96.6488	91.4481	99.6212	91.4505	98.7388	101.402	95.8102	99.4323	104.595	96.9964	100.628
1509	95.5847	98.4622	93.0894	95.5006	95.9658	96.5156	98.6293	101.188	102.434	97.2712	84.1926	101.264	85.5019	95.3817	96.7302	96.5991	91.4079	99.5797	91.3905	98.6654	101.33	95.7518	99.3813	104.549	96.9291	100.583
1510	95.5296	98.4074	93.0349	95.4431	95.9079	96.4792	98.5747	101.153	102.37	97.2348	84.1528	101.207	85.4683	95.328	96.6741	96.5495	91.3677	99.5383	91.3306	98.5919	101.258	95.6933	99.3304	104.504	96.862	100.539
1511	95.4746	98.3526	92.9805	95.3854	95.8503	96.4428	98.52	101.119	102.305	97.1983	84.1131	101.149	85.4349	95.2743	96.618	96.5	91.3274	99.497	91.2709	98.5181	101.187	95.6348	99.2797	104.458	96.795	100.496
1512	95.4197	98.2978	92.9261	95.3277	95.7928	96.4065	98.4652	101.084	102.241	97.1616	84.0736	101.091	85.4017	95.2206	96.5618	96.4506	91.2873	99.4558	91.2112	98.4442	101.116	95.5762	99.2292	104.413	96.7282	100.452
1513	95.3647	98.2431	92.8717	95.2698	95.7356	96.3702	98.4103	101.049	102.177	97.1248	84.0341	101.033	85.3686	95.1668	96.5054	96.4013	91.2471	99.4147	91.1517	98.3702	101.045	95.5175	99.1789	104.367	96.6616	100.409
1514	95.3098	98.1884	92.8174	95.2117	95.6786	96.3339	98.3553	101.014	102.112	97.0878	83.9947	100.976	85.3358	95.1131	96.4489	96.3521	91.207	99.3736	91.0923	98.2961	100.975	95.4587	99.1287	104.322	96.5952	100.367
1515	95.2549	98.1337	92.7631	95.1536	95.6218	96.2977	98.3001	100.979	102.048	97.0507	83.9555	100.918	85.303	95.0594	96.3922	96.303	91.1669	99.3327	91.0331	98.2218	100.905	95.3999	99.0787	104.276	96.5289	100.324
1516	95.2	98.0791	92.7088	95.0954	95.5652	96.2615	98.2449	100.944	101.983	97.0133	83.9163	100.861	85.2704	95.0058	96.3355	96.254	91.1267	99.2917	90.9739	98.1473	100.835	95.341	99.0289	104.23	96.4629	100.283
1517	95.1451	98.0245	92.6545	95.037	95.5089	96.2253	98.1895	100.909	101.919	96.9758	83.8772	100.803	85.238	94.9521	96.2786	96.2051	91.0863	99.2509	90.915	98.0728	100.766	95.2821	98.9792	104.184	96.397	100.241
1518	95.0902	97.9699	92.6003	94.9786	95.4528	96.1892	98.134	100.873	101.854	96.9382	83.8383	100.745	85.2057	94.8985	96.2216	96.1563	91.0458	99.21	90.8561	97.998	100.697	95.2232	98.9298	104.138	96.3314	100.2
1519	95.0354	97.9153	92.5461	94.9201	95.397	96.153	98.0784	100.838	101.79	96.9003	83.7994	100.688	85.1735	94.8449	96.1644	96.1075	91.0052	99.1692	90.7975	97.923	100.629	95.1642	98.8805	104.092	96.266	100.159
1520	94.9806	97.8608	92.4919	94.8614	95.3414	96.1169	98.0228	100.802	101.725	96.8621	83.7606	100.631	85.1415	94.7913	96.1072	96.0589	90.9646	99.1285	90.7389	97.8477	100.561	95.1053	98.8314	104.046	96.2008	100.118
1521	94.9259	97.8062	92.4378	94.8027	95.2861	96.0808	97.9671	100.767	101.661	96.8238	83.7219	100.573	85.1096	94.7377	96.0498	96.0101	90.9239	99.0877	90.6806	97.7722	100.493	95.0463	98.7824	104	96.1359	100.078
1522	94.8711	97.7518	92.3836	94.7439	95.231	96.0447	97.9114	100.731	101.596	96.7852	83.6832	100.516	85.0781	94.6842	95.9923	95.9613	90.8832	99.047	90.6224	97.6965	100.426	94.9873	98.7336	103.953	96.0712	100.038
1523	94.8164	97.6973	92.3295	94.6851	95.1761	96.0085	97.8557	100.695	101.532	96.7464	83.6447	100.458	85.0468	94.6308	95.9348	95.9125	90.8423	99.0063	90.5644	97.6206	100.36	94.9283	98.685	103.907	96.0068	99.9988
1524	94.7617	97.6429	92.2755	94.6261	95.1212	95.9724	97.8001	100.658	101.468	96.7075	83.6062	100.401	85.0158	94.5773	95.8774	95.8636	90.8015	98.9655	90.5065	97.5444	100.293	94.8693	98.6364	103.86	95.9426	99.9595
1525	94.7071	97.5885	92.2215	94.5672	95.0664	95.9363	97.7446	100.622	101.403	96.6685	83.5678	100.344	84.985	94.5239	95.82	95.8146	90.7606	98.9248	90.4488	97.468	100.227	94.8104	98.588	103.814	95.8786	99.9205
1526	94.6524	97.5342	92.1675	94.5081	95.0117	95.9001	97.689	100.585	101.339	96.6294	83.5294	100.287	84.9545	94.4706	95.7626	95.7656	90.7196	98.8841	90.3914	97.3914	100.162	94.7514	98.5397	103.767	95.815	99.8818
1527	94.5979	97.4799	92.1135	94.449	94.9568	95.864	97.6335	100.548	101.275	96.5902	83.4912	100.23	84.9243	94.4173	95.7053	95.7165	90.6785	98.8433	90.3341	97.3145	100.097	94.6925	98.4916	103.721	95.7516	99.8433
1528	94.5433	97.4256	92.0596	94.3898	94.902	95.8278	97.5779	100.511	101.211	96.5509	83.453	100.172	84.8942	94.3641	95.648	95.6674	90.6375	98.8025	90.2769	97.2375	100.032	94.6336	98.4435	103.674	95.6885	99.8051
1529	94.4888	97.3713	92.0057	94.3306	94.8471	95.7915	97.5224	100.474	101.147	96.5114	83.4148	100.115	84.8645	94.3109	95.5908	95.6181	90.5963	98.7616	90.22	97.1602	99.9677	94.5748	98.3956	103.628	95.6257	99.7672
1530	94.4343	97.3171	91.9519	94.2714	94.7921	95.7553	97.4668	100.437	101.083	96.4719	83.3767	100.058	84.8349	94.2578	95.5336	95.5688	90.5551	98.7206	90.1633	97.0828	99.9036	94.516	98.3479	103.581	95.5632	99.7295
1531	94.3799	97.263	91.8981	94.2121	94.7372	95.719	97.4112	100.399	101.019	96.4324	83.3387	100.001	84.8056	94.2048	95.4764	95.5194	90.5139	98.6795	90.1068	97.0051	99.8399	94.4572	98.3004	103.535	95.501	99.692
1532	94.3254	97.2088	91.8443	94.1528	94.6822	95.6826	97.3557	100.362	100.955	96.3929	83.3007	99.9445	84.7765	94.1518	95.4194	95.47	90.4726	98.6384	90.0505	96.9274	99.7765	94.3985	98.2532	103.488	95.4391	99.6548
1533	94.2711	97.1547	91.7906	94.0934	94.6271	95.6463	97.3001	100.324	100.891	96.3535	83.2627	99.8876	84.7475	94.0989	95.3623	95.4205	90.4313	98.5971	89.9944	96.8494	99.7135	94.3399	98.2063	103.442	95.3775	99.6178
1534	94.2167	97.1007	91.7369	94.0341	94.572	95.6098	97.2445	100.286	100.828	96.3142	83.2248	99.8308	84.7188	94.0461	95.3053	95.371	90.3899	98.5557	89.9385	96.7713	99.6509	94.2813	98.1597	103.395	95.3162	99.581
1535	94.1624	97.0467	91.6832	93.9747	94.5169	95.5733	97.1889	100.248	100.764	96.275	83.187	99.7741	84.6903	93.9933	95.2483	95.3215	90.3485	98.5142	89.8829	96.6931	99.5886	94.2229	98.1133	103.349	95.2553	99.5444
1536	94.1082	96.9927	91.6296	93.9153	94.4616	95.5368	97.1333	100.21	100.701	96.2359	83.1492	99.7174	84.662	93.9406	95.1914	95.272	90.307	98.4725	89.8275	96.6148	99.5268	94.1645	98.0673	103.302	95.1946	99.5079
1537	94.054	96.9387	91.576	93.8559	94.4062	95.5002	97.0777	100.172	100.638	96.197	83.1114	99.6608	84.6339	93.8881	95.1344	95.2224	90.2655	98.4307	89.7723	96.5363	99.4652	94.1062	98.0215	103.255	95.1341	99.4717
1538	93.9998	96.8848	91.5225	93.7965	94.3508	95.4635	97.0222	100.134	100.575	96.1582	83.0737	99.6042	84.6059	93.8356	95.0775	95.1729	90.2239	98.3887	89.7173	96.4578	99.4039	94.048	97.9762	103.209	95.0738	99.4357
1539	93.9457	96.831	91.469	93.7371	94.2951	95.4268	96.9666	100.095	100.512	96.1196	83.036	99.5477	84.5781	93.7831	95.0206	95.1235	90.1823	98.3466	89.6625	96.3791	99.343	93.9899	97.9314	103.162	95.0137	99.3998
1540	93.8916	96.7772	91.4156	93.6777	94.2393	95.3899	96.911	100.057	100.45	96.0811	82.9983	99.4912	84.5505	93.7308	94.9636	95.0741	90.1407	98.3043	89.6079	96.3004	99.2823	93.9319	97.8869	103.115	94.9537	99.3641
1541	93.8376	96.7234	91.3621	93.6183	94.1834	95.353	96.8554	100.018	100.387	96.0428	82.9606	99.4348	84.523	93.6786	94.9064	95.0249	90.099	98.2618	89.5535	96.2216	99.222	93.874	97.8428	103.068	94.8939	99.3285
1542	93.7836	96.6697	91.3088	93.559	94.1273	95.316	96.7998	99.9799	100.325	96.0046	82.923	99.3784	84.4957	93.6265	94.8491	94.9759	90.0573	98.2191	89.4994	96.1427	99.1619	93.8163	97.7991	103.021	94.834	99.2931
1543	93.7296	96.616	91.2555	93.4996	94.0711	95.279	96.7441	99.9413	100.263	95.9666	82.8854	99.3221	84.4685	93.5745	94.7917	94.927	90.0155	98.1762	89.4454	96.0638	99.102	93.7587	97.7558	102.974	94.7741	99.2578
1544	93.6757	96.5624	91.2022	93.4403	94.0147	95.2418	96.6884	99.9027	100.201	95.9289	82.8478	99.2659	84.4415	93.5225	94.7342	94.8782	89.9737	98.1331	89.3916	95.9849	99.0422	93.7012	97.7129	102.927	94.7141	99.2227
1545	93.6219	96.5088	91.149	93.381	93.9583	95.2045	96.6327	99.864	100.139	95.8916	82.8102	99.2097	84.4146	93.4707	94.6766	94.8296	89.9318	98.0898	89.3381	95.9059	98.9827	93.6438	97.6703	102.88	94.6541	99.1877
1546	93.5681	96.4553	91.0958	93.3217	93.9017	95.1672	96.577	99.8252	100.077	95.8548	82.7726	99.1536	84.3878	93.419	94.6188	94.7812	89.89	98.0463	89.2847	95.8269	98.9232	93.5866	97.6281	102.834	94.594	99.1528
1547	93.5143	96.4018	91.0427	93.2625	93.845	95.1297	96.5212	99.7863	100.016	95.8184	82.735	99.0975	84.3611	93.3674	94.561	94.7328	89.8481	98.0025	89.2316	95.7479	98.8639	93.5295	97.5862	102.787	94.5339	99.118
1548	93.4606	96.3484	90.9896	93.2033	93.7882	95.0921	96.4654	99.7473	99.9548	95.7824	82.6974	99.0415	84.3345	93.316	94.503	94.6847	89.8061	97.9586	89.1787	95.6689	98.8047	93.4727	97.5446	102.74	94.4739	99.0833
1549	93.407	96.295	90.9366	93.1442	93.7313	95.0544	96.4096	99.7082	99.8939	95.7468	82.6599	98.9856	84.3081	93.2646	94.445	94.6366	89.7641	97.9144	89.1258	95.5899	98.7457	93.4159	97.5034	102.694	94.4137	99.0486
1550	93.3534	96.2416	90.8836	93.0851	93.6743	95.0166	96.3538	99.669	99.8332	95.7117	82.6223	98.9297	84.2817	93.2134	94.3868	94.5887	89.7221	97.8701	89.0731	95.5109	98.6868	93.3594	97.4625	102.647	94.3535	99.0141
1551	93.2999	96.1883	90.8307	93.0261	93.6172	94.9786	96.2979	99.6297	99.7728	95.6771	82.5847	98.8739	84.2555	93.1623	94.3286	94.5409	89.68	97.8256	89.0204	95.432	98.628	93.303	97.4219	102.6	94.2932	98.9796
1552	93.2464	96.1351	90.7778	92.9671	93.5601	94.9406	96.2421	99.5903	99.7126	95.643	82.5471	98.8181	84.2293	93.1113	94.2703	94.4933	89.6379	97.7809	88.9678	95.3531	98.5694	93.2468	97.3817	102.553	94.2328	98.9452
1553	93.1929	96.0819	90.725	92.9083	93.5028	94.9023	96.1862	99.5509	99.6527	95.6093	82.5095	98.7624	84.2032	93.0605	94.212	94.4457	89.5958	97.7359	88.9153	95.2742	98.5109	93.1907	97.3417	102.506	94.1722	98.9109
1554	93.1396	96.0288	90.6723	92.8494	93.4455	94.864	96.1303	99.5114	99.593	95.5762	82.4719	98.7068	84.1771	93.0098	94.1536	94.3983	89.5537	97.6908	88.8628	95.1954	98.4525	93.1349	97.302	102.458	94.1115	98.8766
1555	93.0863	95.9757	90.6195	92.7907	93.388	94.8255	96.0744	99.472	99.5336	95.5436	82.4343	98.6512	84.1512	92.9592	94.0951	94.351	89.5115	97.6454	88.8104	95.1167	98.3943	93.0793	97.2625	102.411	94.0507	98.8423
1556	93.033	95.9227	90.5669	92.732	93.3306	94.787	96.0185	99.4326	99.4745	95.5114	82.3966	98.5957	84.1253	92.9088	94.0365	94.3038	89.4693	97.5998	88.7581	95.0381	98.3362	93.0238	97.2234	102.363	93.9898	98.8081
1557	92.9798	95.8697	90.5143	92.6734	93.273	94.7483	95.9626	99.3933	99.4154	95.4797	82.3589	98.5403	84.0994	92.8585	93.9779	94.2568	89.427	97.554	88.7059	94.9595	98.2782	92.9686	97.1844	102.315	93.9288	98.7738
1558	92.9267	95.8168	90.4617	92.6149	93.2154	94.7096	95.9067	99.3542	99.3566	95.4485	82.3212	98.4849	84.0736	92.8084	93.9193	94.2098	89.3847	97.5081	88.6537	94.8811	98.2204	92.9136	97.1458	102.267	93.8677	98.7397
1559	92.8736	95.7639	90.4092	92.5565	93.1578	94.6708	95.8508	99.3151	99.2978	95.4176	82.2835	98.4296	84.0478	92.7583	93.8606	94.1629	89.3424	97.462	88.6015	94.8027	98.1627	92.8588	97.1074	102.219	93.8065	98.7055
1560	92.8206	95.7111	90.3568	92.4981	93.1001	94.632	95.7949	99.2761	99.2393	95.3872	82.2457	98.3743	84.0221	92.7084	93.8019	94.1162	89.3001	97.4157	88.5493	94.7245	98.1052	92.8043	97.0692	102.17	93.7452	98.6713
1561	92.7676	95.6584	90.3044	92.4399	93.0423	94.5932	95.739	99.2371	99.1808	95.3573	82.208	98.3191	83.9964	92.6586	93.7432	94.0695	89.2577	97.3693	88.4972	94.6464	98.0478	92.7499	97.0312	102.122	93.6838	98.6371
1562	92.7147	95.6057	90.2521	92.3818	92.9845	94.5544	95.683	99.1982	99.1223	95.3277	82.1702	98.264	83.9707	92.6088	93.6844	94.023	89.2154	97.3228	88.4452	94.5684	97.9905	92.6959	96.9935	102.073	93.6224	98.6028
1563	92.6619	95.553	90.1998	92.3238	92.9267	94.5156	95.6271	99.1594	99.0639	95.2985	82.1325	98.2089	83.945	92.5591	93.6256	93.9765	89.1729	97.2762	88.3931	94.4906	97.9334	92.642	96.9559	102.025	93.5608	98.5686
1564	92.6091	95.5005	90.1476	92.2659	92.8689	94.4767	95.5713	99.1207	99.0055	95.2697	82.0948	98.1539	83.9193	92.5094	93.5668	93.9302	89.1305	97.2295	88.3411	94.4129	97.8764	92.5884	96.9186	101.976	93.4992	98.5343
1565	92.5564	95.448	90.0955	92.2081	92.811	94.4378	95.5154	99.0822	98.9471	95.2413	82.057	98.099	83.8936	92.4598	93.508	93.8839	89.088	97.1827	88.2891	94.3354	97.8196	92.5351	96.8814	101.927	93.4376	98.5
1566	92.5038	95.3955	90.0434	92.1504	92.7531	94.399	95.4595	99.0438	98.8888	95.2132	82.0193	98.0442	83.868	92.4103	93.4492	93.8377	89.0455	97.136	88.2372	94.258	97.7629	92.482	96.8445	101.878	93.3759	98.4656
1567	92.4512	95.3431	89.9914	92.0929	92.6952	94.3601	95.4036	99.0056	98.8305	95.1854	81.9815	97.9894	83.8422	92.3608	93.3904	93.7916	89.003	97.0893	88.1853	94.1809	97.7063	92.4292	96.8077	101.829	93.3141	98.4312
1568	92.3987	95.2908	89.9394	92.0355	92.6373	94.3213	95.3478	98.9674	98.772	95.1581	81.9438	97.9347	83.8165	92.3115	93.3315	93.7455	88.9605	97.0427	88.1335	94.1039	97.6499	92.3767	96.771	101.78	93.2523	98.3967
1569	92.3463	95.2385	89.8875	91.9782	92.5794	94.2825	95.292	98.9294	98.7133	95.131	81.906	97.8801	83.7908	92.2623	93.2727	93.6996	88.9179	96.9963	88.0817	94.0272	97.5936	92.3244	96.7346	101.731	93.1904	98.3621
1570	92.294	95.1863	89.8357	91.9211	92.5215	94.2437	95.2362	98.8915	98.6543	95.1042	81.8682	97.8255	83.765	92.2132	93.2139	93.6537	88.8753	96.95	88.0299	93.9506	97.5375	92.2724	96.6982	101.682	93.1285	98.3274
1571	92.2417	95.1342	89.7839	91.8641	92.4636	94.2049	95.1804	98.8537	98.5951	95.0778	81.8305	97.7711	83.7391	92.1642	93.1552	93.6079	88.8327	96.9037	87.9781	93.8743	97.4815	92.2207	96.662	101.633	93.0666	98.2927
1572	92.1895	95.0821	89.7322	91.8072	92.4057	94.1661	95.1246	98.8161	98.5356	95.0516	81.7927	97.7167	83.7133	92.1154	93.0964	93.5622	88.7901	96.8576	87.9262	93.7981	97.4256	92.1693	96.626	101.583	93.0047	98.2578
1573	92.1373	95.0301	89.6805	91.7505	92.3478	94.1271	95.0689	98.7785	98.4758	95.0257	81.7547	97.6623	83.6873	92.0667	93.0377	93.5165	88.7474	96.8116	87.8742	93.7223	97.3699	92.1181	96.59	101.534	92.9427	98.2228
1574	92.0852	94.9781	89.629	91.694	92.2899	94.0881	95.0132	98.741	98.4158	95.0001	81.7166	97.608	83.6613	92.0181	92.979	93.4709	88.7048	96.7656	87.8222	93.6466	97.3143	92.0671	96.5542	101.485	92.8807	98.1878
1575	92.0332	94.9262	89.5774	91.6376	92.2321	94.0489	94.9575	98.7037	98.3556	94.9747	81.6784	97.5536	83.6352	91.9697	92.9203	93.4254	88.6621	96.7198	87.7702	93.5713	97.2589	92.0162	96.5184	101.435	92.8187	98.1526
1576	91.9813	94.8744	89.526	91.5814	92.1743	94.0099	94.9019	98.6664	98.2952	94.9496	81.6401	97.4992	83.6091	91.9215	92.8617	93.3799	88.6193	96.674	87.7181	93.4961	97.2036	91.9655	96.4828	101.386	92.7568	98.1172
1577	91.9295	94.8227	89.4746	91.5253	92.1165	93.9709	94.8463	98.6292	98.2346	94.9247	81.6017	97.4448	83.5829	91.8734	92.8032	93.3345	88.5766	96.6283	87.6659	93.4213	97.1485	91.915	96.4472	101.336	92.6948	98.0816
1578	91.8777	94.771	89.4233	91.4694	92.0588	93.932	94.7907	98.5921	98.1737	94.9	81.5633	97.3903	83.5565	91.8255	92.7447	93.2891	88.5338	96.5827	87.6138	93.3467	97.0935	91.8645	96.4118	101.286	92.6328	98.0458
1579	91.826	94.7194	89.3721	91.4137	92.0011	93.8933	94.7351	98.555	98.1128	94.8756	81.5249	97.3354	83.5301	91.7777	92.6862	93.2437	88.491	96.5373	87.5616	93.2724	97.0387	91.8142	96.3764	101.237	92.5708	98.0098
1580	91.7744	94.6678	89.3209	91.3582	91.9434	93.8546	94.6796	98.5181	98.0516	94.8513	81.4864	97.2802	83.5036	91.7301	92.6278	93.1985	88.4482	96.4922	87.5094	93.1984	96.984	91.764	96.341	101.187	92.5088	97.9735
1581	91.7228	94.6163	89.2698	91.3028	91.8858	93.8161	94.6242	98.4812	97.9903	94.8273	81.4478	97.2247	83.477	91.6826	92.5695	93.1532	88.4054	96.4472	87.4571	93.1247	96.9294	91.7139	96.3057	101.137	92.4469	97.937
1582	91.6714	94.5649	89.2187	91.2477	91.8283	93.7776	94.5687	98.4444	97.9289	94.8034	81.4091	97.1687	83.4502	91.6352	92.5112	93.108	88.3626	96.4025	87.4049	93.0514	96.875	91.6639	96.2705	101.088	92.385	97.9002
1583	91.62	94.5136	89.1678	91.1927	91.7708	93.7393	94.5134	98.4076	97.8673	94.7796	81.3705	97.1122	83.4233	91.5881	92.453	93.0629	88.3198	96.3581	87.3527	92.9783	96.8207	91.614	96.2352	101.038	92.3231	97.8632
1584	91.5687	94.4623	89.1169	91.1379	91.7134	93.7012	94.458	98.371	97.8056	94.7561	81.3319	97.0553	83.3963	91.5411	92.3949	93.0177	88.2771	96.3138	87.3005	92.9056	96.7666	91.5642	96.2001	100.988	92.2612	97.8259
1585	91.5174	94.4112	89.0661	91.0833	91.656	93.6633	94.4027	98.3343	97.7438	94.7326	81.2934	96.998	83.3692	91.4944	92.3369	92.9726	88.2345	96.2697	87.2483	92.8332	96.7127	91.5146	96.1649	100.938	92.1994	97.7884
1586	91.4663	94.36	89.0153	91.0289	91.5988	93.6255	94.3475	98.2977	97.6819	94.7093	81.2549	96.9402	83.3419	91.4478	92.279	92.9276	88.1921	96.2259	87.1961	92.7612	96.6588	91.4651	96.1297	100.888	92.1377	97.7507
1587	91.4152	94.309	88.9646	90.9748	91.5416	93.5879	94.2923	98.2612	97.62	94.6862	81.2164	96.8821	83.3145	91.4015	92.2211	92.8825	88.1497	96.1822	87.1439	92.6895	96.6051	91.4158	96.0946	100.839	92.076	97.7129
1588	91.3643	94.258	88.914	90.9208	91.4845	93.5504	94.2371	98.2247	97.5578	94.6631	81.178	96.8238	83.2869	91.3554	92.1634	92.8375	88.1075	96.1387	87.0917	92.6182	96.5516	91.3666	96.0594	100.789	92.0143	97.6748
1589	91.3134	94.2071	88.8635	90.8671	91.4275	93.5131	94.182	98.1883	97.4953	94.6401	81.1396	96.7654	83.2591	91.3095	92.1057	92.7925	88.0655	96.0954	87.0396	92.5472	96.4982	91.3176	96.0242	100.739	91.9527	97.6365
1590	91.2626	94.1563	88.813	90.8136	91.3706	93.4759	94.127	98.1518	97.4326	94.6172	81.1013	96.7067	83.2312	91.2638	92.0482	92.7475	88.0235	96.0523	86.9875	92.4766	96.445	91.2686	95.989	100.689	91.8912	97.598
1591	91.2118	94.1056	88.7627	90.7604	91.3137	93.4389	94.072	98.1154	97.3696	94.5944	81.0631	96.6479	83.2031	91.2183	91.9908	92.7025	87.9817	96.0094	86.9354	92.4064	96.3919	91.2198	95.9537	100.639	91.8297	97.5594
1592	91.1612	94.0549	88.7124	90.7074	91.257	93.4021	94.0171	98.0791	97.3063	94.5716	81.0248	96.5889	83.1748	91.173	91.9335	92.6576	87.94	95.9666	86.8833	92.3367	96.3389	91.1711	95.9184	100.59	91.7683	97.5204
1593	91.1106	94.0043	88.6621	90.6547	91.2004	93.3654	93.9622	98.0427	97.2429	94.5489	80.9867	96.5298	83.1463	91.1278	91.8763	92.6126	87.8985	95.924	86.8313	92.2673	96.2861	91.1224	95.8831	100.54	91.707	97.4813
1594	91.0602	93.9538	88.612	90.6022	91.1439	93.3288	93.9074	98.0064	97.1792	94.5263	80.9486	96.4705	83.1176	91.0828	91.8192	92.5677	87.8571	95.8815	86.7793	92.1983	96.2335	91.0738	95.8477	100.49	91.6458	97.4419
1595	91.0098	93.9033	88.5619	90.55	91.0875	93.2924	93.8526	97.9701	97.1152	94.5036	80.9105	96.4111	83.0887	91.0378	91.7623	92.5227	87.8158	95.8392	86.7273	92.1295	96.181	91.0252	95.8122	100.44	91.5846	97.4024
1596	90.9595	93.853	88.5119	90.498	91.0313	93.2561	93.798	97.9338	97.0511	94.481	80.8726	96.3516	83.0596	90.9929	91.7054	92.4778	87.7747	95.797	86.6754	92.061	96.1286	90.9766	95.7767	100.391	91.5236	97.3625
1597	90.9093	93.8027	88.462	90.4463	90.9751	93.2199	93.7433	97.8975	96.9868	94.4583	80.8346	96.292	83.0302	90.948	91.6488	92.4328	87.7337	95.755	86.6235	91.9926	96.0764	90.928	95.7411	100.341	91.4626	97.3225
1598	90.8592	93.7525	88.4121	90.3949	90.9191	93.1838	93.6888	97.8613	96.9223	94.4357	80.7968	96.2323	83.0007	90.9032	91.5922	92.3879	87.6929	95.7131	86.5716	91.9245	96.0244	90.8794	95.7053	100.291	91.4018	97.2824
1599	90.8092	93.7024	88.3624	90.3438	90.8633	93.1479	93.6343	97.825	96.8576	94.413	80.759	96.1724	82.971	90.8584	91.5358	92.3429	87.6523	95.6713	86.5199	91.8565	95.9725	90.8308	95.6695	100.242	91.3411	97.2422
1600	90.7593	93.6523	88.3127	90.2929	90.8075	93.1121	93.5799	97.7887	96.7928	94.3904	80.7213	96.1125	82.9414	90.8137	91.4796	92.2979	87.612	95.6296	86.4681	91.7887	95.9207	90.7823	95.6336	100.192	91.2804	97.202
1601	90.7095	93.6024	88.2631	90.2421	90.7519	93.0764	93.5256	97.7524	96.7278	94.3676	80.6836	96.0525	82.9118	90.769	91.4235	92.2529	87.5718	95.5881	86.4164	91.721	95.8691	90.7337	95.5975	100.142	91.2199	97.1616
1602	90.6597	93.5525	88.2136	90.1915	90.6965	93.0408	93.4713	97.716	96.6626	94.3448	80.646	95.9924	82.8821	90.7244	91.3676	92.2079	87.5319	95.5466	86.3648	91.6535	95.8176	90.6852	95.5613	100.093	91.1595	97.1211
1603	90.61	93.5027	88.1641	90.1411	90.6412	93.0054	93.4171	97.6797	96.5974	94.322	80.6085	95.9322	82.8524	90.6799	91.3118	92.1629	87.4922	95.5053	86.3132	91.586	95.7663	90.6367	95.525	100.043	91.0993	97.0805
1604	90.5605	93.453	88.1148	90.0908	90.5861	92.97	93.363	97.6433	96.532	94.299	80.5711	95.872	82.8227	90.6354	91.2562	92.1178	87.4526	95.4641	86.2617	91.5186	95.7152	90.5882	95.4885	99.994	91.0392	97.0399
1605	90.511	93.4033	88.0655	90.0405	90.5311	92.9348	93.309	97.6069	96.4665	94.276	80.5337	95.8117	82.7929	90.5909	91.2008	92.0727	87.4131	95.4229	86.2103	91.4513	95.6641	90.5397	95.4519	99.9446	90.9792	96.9992
1606	90.4616	93.3538	88.0163	89.9902	90.4763	92.8996	93.255	97.5705	96.4009	94.2528	80.4964	95.7514	82.7631	90.5465	91.1455	92.0276	87.3736	95.3818	86.1589	91.384	95.6133	90.4913	95.4151	99.8953	90.9193	96.9584
1607	90.4122	93.3043	87.9672	89.9399	90.4216	92.8645	93.2011	97.5341	96.3353	94.2296	80.4592	95.691	82.7332	90.5022	91.0904	91.9824	87.3342	95.3408	86.1076	91.3168	95.5626	90.4428	95.3782	99.846	90.8596	96.9178
1608	90.363	93.2549	87.9182	89.8894	90.3672	92.8295	93.1473	97.4976	96.2695	94.2062	80.4221	95.6306	82.7032	90.4579	91.0355	91.9372	87.2948	95.2999	86.0563	91.2496	95.512	90.3944	95.3411	99.7968	90.8	96.8773
1609	90.3139	93.2056	87.8693	89.8389	90.3129	92.7947	93.0936	97.461	96.2037	94.1827	80.385	95.5702	82.6732	90.4136	90.9807	91.892	87.2555	95.259	86.0052	91.1824	95.4616	90.346	95.3037	99.7477	90.7406	96.8369
1610	90.2648	93.1564	87.8204	89.7882	90.2588	92.7598	93.04	97.4244	96.1378	94.159	80.348	95.5097	82.6431	90.3694	90.9261	91.8467	87.2163	95.2182	85.9541	91.1152	95.4113	90.2976	95.2662	99.6986	90.6814	96.7967
1611	90.2159	93.1073	87.7716	89.7374	90.2049	92.7251	92.9865	97.3878	96.0719	94.1352	80.3112	95.4493	82.6129	90.3253	90.8717	91.8014	87.1771	95.1775	85.9031	91.0481	95.3612	90.2493	95.2285	99.6496	90.6223	96.7566
1612	90.167	93.0582	87.723	89.6865	90.1511	92.6905	92.933	97.3511	96.006	94.1111	80.2744	95.3888	82.5828	90.2812	90.8174	91.7561	87.1381	95.1367	85.8522	90.9811	95.3112	90.2009	95.1906	99.6007	90.5634	96.7166
1613	90.1183	93.0092	87.6744	89.6355	90.0976	92.6559	92.8796	97.3143	95.94	94.0869	80.2376	95.3284	82.5525	90.2371	90.7633	91.7106	87.099	95.0961	85.8013	90.914	95.2614	90.1526	95.1524	99.5518	90.5046	96.6768
1614	90.0696	92.9602	87.6259	89.5844	90.0443	92.6214	92.8264	97.2775	95.874	94.0625	80.201	95.268	82.5223	90.1931	90.7094	91.6652	87.0601	95.0554	85.7506	90.8469	95.2117	90.1043	95.1141	99.503	90.446	96.6371
1615	90.021	92.9114	87.5774	89.5331	89.9911	92.587	92.7732	97.2406	95.808	94.0379	80.1645	95.2076	82.4919	90.1492	90.6556	91.6196	87.0211	95.0148	85.6999	90.7799	95.1621	90.0561	95.0754	99.4543	90.3876	96.5976
1616	89.9725	92.8626	87.5291	89.4816	89.9382	92.5526	92.7201	97.2037	95.742	94.0131	80.128	95.1472	82.4615	90.1053	90.602	91.574	86.9821	94.9743	85.6494	90.7129	95.1126	90.0078	95.0366	99.4057	90.3294	96.5582
1617	89.9242	92.8139	87.4809	89.4301	89.8855	92.5183	92.667	97.1666	95.6761	93.988	80.0917	95.0868	82.4311	90.0614	90.5486	91.5284	86.9432	94.9337	85.5989	90.6458	95.0632	89.9596	94.9975	99.3572	90.2714	96.5189
1618	89.8759	92.7653	87.4327	89.3784	89.833	92.484	92.6138	97.1295	95.6101	93.9627	80.0554	95.0265	82.4006	90.0176	90.4953	91.4826	86.9042	94.8931	85.5485	90.5788	95.0139	89.9114	94.9581	99.3088	90.2136	96.4797
1619	89.8277	92.7167	87.3847	89.3266	89.7807	92.4498	92.5607	97.0923	95.5442	93.9371	80.0193	94.9662	82.37	89.9739	90.4421	91.4369	86.8653	94.8526	85.4983	90.5118	94.9647	89.8633	94.9184	99.2604	90.1559	96.4407
1620	89.7796	92.6682	87.3367	89.2747	89.7287	92.4157	92.5075	97.055	95.4784	93.9113	79.9832	94.906	82.3393	89.9302	90.389	91.391	86.8264	94.812	85.4481	90.4446	94.9156	89.8152	94.8785	99.2122	90.0985	96.4017
1621	89.7316	92.6198	87.2888	89.2226	89.6768	92.3815	92.4543	97.0176	95.4126	93.8851	79.9473	94.8459	82.3087	89.8865	90.336	91.3451	86.7874	94.7715	85.398	90.3773	94.8667	89.7671	94.8383	99.1641	90.0413	96.363
1622	89.6837	92.5715	87.241	89.1704	89.6252	92.3475	92.4011	96.9801	95.3469	93.8587	79.9114	94.7858	82.278	89.8429	90.283	91.299	86.7485	94.7309	85.3481	90.3099	94.8179	89.719	94.7977	99.116	89.9843	96.3243
1623	89.6359	92.5233	87.1933	89.1181	89.5739	92.3134	92.3478	96.9425	95.2812	93.8319	79.8756	94.7258	82.2474	89.7993	90.2301	91.2529	86.7096	94.6903	85.2982	90.2424	94.7692	89.671	94.7569	99.0681	89.9275	96.2858
1624	89.5882	92.4751	87.1457	89.0657	89.5228	92.2795	92.2945	96.9048	95.2156	93.8049	79.84	94.6659	82.2167	89.7558	90.1773	91.2067	86.6707	94.6497	85.2485	90.1747	94.7207	89.623	94.7158	99.0203	89.8709	96.2473
1625	89.5406	92.427	87.0982	89.0131	89.4719	92.2455	92.241	96.8669	95.1502	93.7775	79.8044	94.6061	82.1861	89.7124	90.1246	91.1605	86.6319	94.609	85.1989	90.107	94.6725	89.575	94.6743	98.9725	89.8145	96.209
1626	89.4931	92.3789	87.0508	88.9604	89.4213	92.2115	92.1875	96.829	95.0848	93.7497	79.769	94.5464	82.1554	89.6689	90.0719	91.1141	86.593	94.5684	85.1494	90.0391	94.6245	89.5271	94.6325	98.9249	89.7584	96.1709
1627	89.4456	92.331	87.0035	88.9077	89.3709	92.1776	92.1339	96.7909	95.0196	93.7216	79.7337	94.4868	82.1247	89.6255	90.0193	91.0677	86.5541	94.5278	85.1	89.9711	94.5766	89.4792	94.5904	98.8774	89.7025	96.1328
1628	89.3984	92.2831	86.9563	88.8548	89.3208	92.1437	92.0803	96.7528	94.9545	93.6932	79.6984	94.4273	82.094	89.5822	89.9669	91.0211	86.5153	94.4872	85.0507	89.903	94.5289	89.4313	94.5479	98.8301	89.6468	96.0949
1629	89.3512	92.2353	86.9091	88.8018	89.2709	92.1099	92.0266	96.7145	94.8895	93.6643	79.6633	94.3679	82.0634	89.5389	89.9146	90.9745	86.4764	94.4465	85.0016	89.8348	94.4813	89.3835	94.5051	98.7827	89.5914	96.057
1630	89.3041	92.1875	86.8621	88.7488	89.2211	92.076	91.973	96.676	94.8247	93.6351	79.6283	94.3086	82.0327	89.4956	89.8625	90.9278	86.4376	94.4059	84.9526	89.7665	94.4339	89.3357	94.4619	98.7355	89.5362	96.0193
1631	89.2571	92.1398	86.8151	88.6956	89.1717	92.0421	91.9193	96.6374	94.76	93.6054	79.5934	94.2495	82.002	89.4524	89.8106	90.8811	86.3987	94.3653	84.9037	89.6982	94.3867	89.2879	94.4184	98.6883	89.4813	95.9817
1632	89.2102	92.0921	86.7683	88.6424	89.1224	92.0083	91.8657	96.5987	94.6955	93.5754	79.5586	94.1905	81.9713	89.4093	89.7589	90.8344	86.3599	94.3247	84.855	89.6297	94.3396	89.2402	94.3744	98.6411	89.4266	95.9442
1633	89.1634	92.0445	86.7216	88.5891	89.0734	91.9745	91.812	96.5598	94.6312	93.5449	79.524	94.1317	81.9405	89.3661	89.7073	90.7879	86.3211	94.284	84.8064	89.5612	94.2926	89.1925	94.3301	98.5941	89.3722	95.9068
1634	89.1167	91.997	86.6749	88.5357	89.0247	91.9406	91.7584	96.5208	94.5671	93.5141	79.4894	94.073	81.9099	89.323	89.6559	90.7415	86.2823	94.2433	84.7579	89.4927	94.2458	89.1449	94.2854	98.5471	89.3181	95.8695
1635	89.0702	91.9494	86.6284	88.4823	88.976	91.9068	91.7048	96.4817	94.5031	93.4831	79.455	94.0145	81.8793	89.28	89.6046	90.6953	86.2435	94.2026	84.7095	89.4241	94.1991	89.0972	94.2403	98.5002	89.2642	95.8324
1636	89.0237	91.9019	86.5819	88.4287	88.9276	91.8729	91.6511	96.4425	94.4394	93.4517	79.4207	93.9561	81.8488	89.237	89.5533	90.6493	86.2047	94.1618	84.6613	89.3554	94.1526	89.0497	94.195	98.4534	89.2106	95.7953
1637	88.9773	91.8545	86.5355	88.3752	88.8792	91.839	91.5975	96.4031	94.3759	93.4202	79.3865	93.8979	81.8184	89.194	89.5021	90.6035	86.1659	94.121	84.6133	89.2867	94.1063	89.0022	94.1493	98.4066	89.1572	95.7583
1638	88.9311	91.807	86.4893	88.3215	88.831	91.8051	91.544	96.3637	94.3126	93.3884	79.3524	93.8399	81.7881	89.1511	89.451	90.5578	86.1271	94.0801	84.5654	89.218	94.06	88.9547	94.1032	98.36	89.1041	95.7215
1639	88.8849	91.7596	86.4432	88.2678	88.7828	91.7712	91.4904	96.3242	94.2495	93.3564	79.3185	93.7821	81.7578	89.1082	89.3999	90.5123	86.0883	94.0392	84.5176	89.1492	94.014	88.9072	94.057	98.3135	89.0514	95.6847
1640	88.8389	91.7122	86.3972	88.2141	88.7348	91.7373	91.4369	96.2846	94.1867	93.3241	79.2846	93.7245	81.7276	89.0654	89.3488	90.467	86.0495	93.9982	84.47	89.0804	93.9681	88.8598	94.0105	98.267	88.9989	95.6481
1641	88.793	91.6649	86.3513	88.1603	88.6867	91.7033	91.3834	96.2448	94.1241	93.2917	79.2509	93.667	81.6975	89.0225	89.2977	90.4218	86.0107	93.9571	84.4225	89.0116	93.9224	88.8125	93.9639	98.2206	88.9466	95.6115
1642	88.7472	91.6175	86.3056	88.1065	88.6388	91.6693	91.3299	96.2049	94.0619	93.259	79.2174	93.6098	81.6675	88.9798	89.2465	90.3767	85.9719	93.916	84.3752	88.9428	93.877	88.7651	93.9171	98.1742	88.8946	95.575
1643	88.7015	91.5702	86.2599	88.0527	88.5909	91.6353	91.2763	96.165	93.9998	93.2261	79.1839	93.5528	81.6375	88.937	89.1952	90.3317	85.9332	93.8747	84.328	88.8739	93.8318	88.7179	93.8703	98.1279	88.8429	95.5387
1644	88.656	91.5229	86.2144	87.9988	88.5431	91.6012	91.2226	96.1249	93.9381	93.193	79.1506	93.496	81.6075	88.8943	89.1439	90.2869	85.8944	93.8332	84.281	88.8051	93.7869	88.6706	93.8235	98.0816	88.7913	95.5024
1645	88.6104	91.4757	86.1689	87.9449	88.4953	91.5671	91.1688	96.0848	93.8766	93.1597	79.1174	93.4394	81.5777	88.8516	89.0926	90.2421	85.8556	93.7916	84.2341	88.7363	93.7421	88.6235	93.7766	98.0353	88.7399	95.4662
1646	88.565	91.4285	86.1236	87.8909	88.4477	91.533	91.1149	96.0447	93.8155	93.1261	79.0844	93.3831	81.5479	88.809	89.0412	90.1975	85.8169	93.7498	84.1873	88.6675	93.6976	88.5763	93.7297	97.9891	88.6887	95.4301
1647	88.5197	91.3813	86.0784	87.837	88.4001	91.4987	91.061	96.0045	93.7546	93.0923	79.0514	93.3269	81.5181	88.7664	88.9898	90.1529	85.7781	93.7079	84.1406	88.5987	93.6533	88.5292	93.6827	97.943	88.6378	95.3941
1648	88.4744	91.3341	86.0334	87.783	88.3525	91.4645	91.007	95.9643	93.6941	93.0582	79.0186	93.2711	81.4884	88.7238	88.9384	90.1084	85.7394	93.6658	84.0941	88.5299	93.6091	88.4822	93.6357	97.8971	88.587	95.3582
1649	88.4292	91.287	85.9884	87.7291	88.305	91.4302	90.9529	95.9239	93.6339	93.0239	78.986	93.2155	81.4587	88.6813	88.8869	90.064	85.7006	93.6235	84.0476	88.4612	93.5652	88.4352	93.5886	97.8512	88.5364	95.3224
1650	88.3841	91.2399	85.9435	87.6751	88.2576	91.3958	90.8988	95.8835	93.5741	92.9895	78.9535	93.1601	81.4291	88.6388	88.8354	90.0196	85.6618	93.5811	84.0014	88.3925	93.5215	88.3882	93.5416	97.8053	88.4859	95.2866
1651	88.339	91.1928	85.8988	87.6211	88.2102	91.3613	90.8446	95.8429	93.5146	92.9549	78.9211	93.105	81.3995	88.5963	88.7838	89.9753	85.6231	93.5384	83.9552	88.3239	93.478	88.3413	93.4946	97.7594	88.4356	95.251
1652	88.2941	91.1458	85.8542	87.5671	88.1629	91.3268	90.7902	95.8023	93.4554	92.9203	78.8888	93.0502	81.37	88.5538	88.7323	89.931	85.5843	93.4953	83.9092	88.2553	93.4347	88.2945	93.4477	97.7136	88.3854	95.2154
1653	88.2492	91.0988	85.8096	87.5132	88.1156	91.2922	90.7357	95.7615	93.3966	92.8854	78.8567	92.9956	81.3405	88.5114	88.6807	89.8867	85.5456	93.4519	83.8633	88.1868	93.3915	88.2476	93.4007	97.6676	88.3353	95.1799
1654	88.2044	91.0518	85.7652	87.4592	88.0683	91.2576	90.6811	95.7206	93.3382	92.8506	78.8248	92.9413	81.311	88.469	88.6291	89.8425	85.5068	93.4082	83.8176	88.1183	93.3486	88.2009	93.3538	97.6215	88.2852	95.1445
1655	88.1597	91.0049	85.7208	87.4053	88.021	91.2228	90.6263	95.6796	93.2802	92.8158	78.7929	92.8873	81.2816	88.4266	88.5775	89.7984	85.4681	93.3642	83.772	88.0499	93.3058	88.1542	93.3069	97.5754	88.2352	95.1091
1656	88.1151	90.958	85.6766	87.3514	87.9738	91.188	90.5714	95.6385	93.2226	92.781	78.7612	92.8336	81.2522	88.3843	88.5258	89.7543	85.4293	93.3198	83.7265	87.9815	93.2633	88.1075	93.26	97.5291	88.1852	95.0739
1657	88.0706	90.9111	85.6324	87.2975	87.9265	91.1531	90.5164	95.5973	93.1653	92.7463	78.7297	92.7802	81.2229	88.342	88.4742	89.7102	85.3906	93.2751	83.6812	87.9133	93.2209	88.0609	93.2131	97.4828	88.1353	95.0387
1658	88.0261	90.8644	85.5883	87.2436	87.8793	91.1181	90.4613	95.5561	93.1085	92.7116	78.6983	92.7271	81.1935	88.2997	88.4225	89.6662	85.3518	93.23	83.6361	87.8451	93.1787	88.0143	93.1662	97.4364	88.0854	95.0036
1659	87.9817	90.8177	85.5442	87.1898	87.8321	91.0829	90.4061	95.5149	93.0521	92.677	78.6669	92.6741	81.1642	88.2574	88.3709	89.6222	85.3131	93.1846	83.5911	87.777	93.1366	87.9678	93.1194	97.3899	88.0355	94.9685
1660	87.9374	90.771	85.5003	87.136	87.7849	91.0477	90.3508	95.4735	92.9962	92.6426	78.6356	92.6215	81.1349	88.2152	88.3192	89.5783	85.2743	93.1388	83.5462	87.7091	93.0947	87.9214	93.0726	97.3434	87.9857	94.9336
1661	87.8932	90.7244	85.4565	87.0823	87.7377	91.0124	90.2954	95.4321	92.9406	92.6084	78.6045	92.5691	81.1057	88.173	88.2675	89.5344	85.2356	93.0927	83.5016	87.6412	93.053	87.875	93.0258	97.2968	87.9359	94.8987
1662	87.849	90.6778	85.4127	87.0286	87.6906	90.977	90.2399	95.3904	92.8855	92.5742	78.5734	92.517	81.0764	88.1308	88.2158	89.4906	85.1968	93.0462	83.4572	87.5734	93.0115	87.8286	92.9791	97.2501	87.8862	94.8638
1663	87.8049	90.6313	85.369	86.9749	87.6435	90.9415	90.1843	95.3486	92.8308	92.5402	78.5423	92.4652	81.0472	88.0886	88.1642	89.4468	85.1581	92.9995	83.4129	87.5058	92.9701	87.7823	92.9323	97.2033	87.8365	94.8291
1664	87.7608	90.5848	85.3255	86.9213	87.5964	90.9058	90.1286	95.3067	92.7763	92.5064	78.5114	92.4136	81.0179	88.0464	88.1125	89.403	85.1193	92.9524	83.3689	87.4382	92.9289	87.7361	92.8856	97.1564	87.7868	94.7943
1665	87.7168	90.5382	85.282	86.8678	87.5494	90.8701	90.0729	95.2646	92.7222	92.4726	78.4806	92.3622	80.9887	88.0043	88.0608	89.3593	85.0805	92.9051	83.325	87.3708	92.8878	87.6899	92.8389	97.1095	87.7372	94.7597
1666	87.6729	90.4917	85.2386	86.8143	87.5023	90.8342	90.0171	95.2222	92.6683	92.439	78.4498	92.311	80.9595	87.9622	88.0092	89.3156	85.0417	92.8576	83.2813	87.3036	92.8468	87.6437	92.7923	97.0625	87.6876	94.7251
1667	87.629	90.4452	85.1954	86.7609	87.4553	90.7982	89.9612	95.1796	92.6149	92.4055	78.4191	92.2598	80.9303	87.9201	87.9576	89.2719	85.0029	92.8098	83.2377	87.2364	92.8061	87.5976	92.7457	97.0154	87.6381	94.6906
1668	87.5852	90.3987	85.1522	86.7076	87.4084	90.7621	89.9053	95.1368	92.5617	92.3721	78.3885	92.2088	80.9011	87.878	87.9059	89.2283	84.9642	92.7617	83.1944	87.1694	92.7654	87.5516	92.6991	96.9682	87.5886	94.6561
1669	87.5415	90.3521	85.1091	86.6543	87.3614	90.7259	89.8494	95.0938	92.5089	92.3389	78.358	92.1579	80.8719	87.836	87.8543	89.1847	84.9254	92.7134	83.1512	87.1026	92.7249	87.5056	92.6525	96.9209	87.5391	94.6217
1670	87.4978	90.3056	85.0661	86.6011	87.3145	90.6896	89.7934	95.0505	92.4565	92.3057	78.3276	92.1071	80.8427	87.7939	87.8028	89.1411	84.8866	92.6647	83.1082	87.0359	92.6846	87.4597	92.6059	96.8736	87.4896	94.5874
1671	87.4542	90.2591	85.0232	86.548	87.2676	90.6532	89.7373	95.0071	92.4043	92.2727	78.2972	92.0563	80.8135	87.7519	87.7512	89.0976	84.8478	92.6157	83.0654	86.9694	92.6443	87.4139	92.5594	96.8263	87.4403	94.5531
1672	87.4107	90.2126	84.9803	86.495	87.2208	90.6167	89.6813	94.9635	92.3524	92.2398	78.2669	92.0056	80.7843	87.7097	87.6996	89.0541	84.8089	92.5665	83.0227	86.903	92.6042	87.3681	92.5129	96.7788	87.3909	94.5188
1673	87.3672	90.1661	84.9376	86.4421	87.174	90.5802	89.6252	94.9197	92.3008	92.207	78.2366	91.9546	80.755	87.6675	87.6481	89.0106	84.7701	92.5169	82.9803	86.8368	92.5643	87.3223	92.4665	96.7314	87.3416	94.4846
1674	87.3238	90.1196	84.895	86.3892	87.1273	90.5435	89.569	94.8757	92.2495	92.1743	78.2066	91.9035	80.7258	87.6252	87.5967	88.9672	84.7313	92.467	82.938	86.7708	92.5244	87.2766	92.42	96.6839	87.2923	94.4505
1675	87.2804	90.0731	84.8524	86.3365	87.0805	90.5068	89.5129	94.8315	92.1984	92.1417	78.1766	91.8522	80.6966	87.5828	87.5452	88.9238	84.6924	92.4169	82.8958	86.705	92.4847	87.231	92.3736	96.6363	87.2431	94.4164
1676	87.2371	90.0267	84.8099	86.2838	87.0339	90.4699	89.4568	94.7872	92.1475	92.1091	78.1469	91.8006	80.6673	87.5403	87.4938	88.8804	84.6536	92.3666	82.8538	86.6393	92.4451	87.1854	92.3273	96.5887	87.1939	94.3823
1677	87.1938	89.9802	84.7675	86.2313	86.9872	90.4329	89.4006	94.7427	92.0967	92.0767	78.1173	91.7489	80.638	87.4976	87.4424	88.837	84.6147	92.3162	82.812	86.5739	92.4056	87.1399	92.2809	96.5411	87.1447	94.3483
1678	87.1506	89.9337	84.7251	86.1789	86.9406	90.3959	89.3445	94.6981	92.0458	92.0444	78.0878	91.697	80.6087	87.4549	87.3911	88.7936	84.5758	92.2656	82.7703	86.5086	92.3662	87.0944	92.2346	96.4934	87.0956	94.3144
1679	87.1074	89.8873	84.6828	86.1266	86.8941	90.3588	89.2883	94.6533	91.995	92.0121	78.0584	91.6449	80.5793	87.412	87.3397	88.7503	84.5369	92.2149	82.7288	86.4436	92.3269	87.049	92.1883	96.4457	87.0465	94.2804
1680	87.0642	89.8408	84.6406	86.0744	86.8476	90.3215	89.2322	94.6084	91.9441	91.98	78.0291	91.5926	80.55	87.3691	87.2885	88.707	84.498	92.1641	82.6874	86.3787	92.2877	87.0037	92.1421	96.398	86.9974	94.2466
1681	87.0211	89.7944	84.5984	86.0223	86.8012	90.2842	89.1761	94.5633	91.8934	91.9479	77.9999	91.5402	80.5206	87.326	87.2373	88.6637	84.4591	92.1131	82.6462	86.3141	92.2487	86.9585	92.0959	96.3502	86.9484	94.2127
1682	86.978	89.748	84.5563	85.9703	86.7548	90.2468	89.12	94.5181	91.8426	91.9159	77.9708	91.4876	80.4911	87.2829	87.1861	88.6205	84.4202	92.0619	82.605	86.2497	92.2097	86.9134	92.0497	96.3025	86.8994	94.1786
1683	86.9349	89.7016	84.5142	85.9185	86.7084	90.2093	89.064	94.4728	91.7919	91.884	77.9418	91.4348	80.4617	87.2396	87.135	88.5772	84.3813	92.0107	82.564	86.1855	92.1708	86.8684	92.0036	96.2547	86.8505	94.1445
1684	86.8918	89.6552	84.4722	85.8668	86.6621	90.1717	89.008	94.4274	91.7412	91.8522	77.9129	91.3819	80.4322	87.1963	87.0839	88.534	84.3423	91.9593	82.523	86.1216	92.132	86.8234	91.9575	96.207	86.8016	94.1103
1685	86.8487	89.6088	84.4303	85.8153	86.6159	90.134	88.952	94.3818	91.6905	91.8204	77.8841	91.3288	80.4026	87.1529	87.0329	88.4908	84.3034	91.9078	82.482	86.0578	92.0933	86.7786	91.9114	96.1592	86.7527	94.076
1686	86.8056	89.5624	84.3885	85.7639	86.5697	90.0962	88.8961	94.3361	91.6399	91.7887	77.8554	91.2755	80.3731	87.1097	86.9819	88.4476	84.2644	91.8562	82.441	85.9944	92.0547	86.7339	91.8654	96.1114	86.7039	94.0415
1687	86.7625	89.516	84.3468	85.7126	86.5235	90.0583	88.8402	94.2903	91.5894	91.7571	77.8267	91.2222	80.3434	87.0667	86.931	88.4044	84.2253	91.8045	82.3999	85.9311	92.0162	86.6892	91.8194	96.0636	86.6551	94.007
1688	86.7195	89.4697	84.3051	85.6614	86.4775	90.0204	88.7844	94.2444	91.5389	91.7255	77.7982	91.1686	80.3138	87.0237	86.8801	88.3612	84.1863	91.7526	82.3589	85.8682	91.9777	86.6445	91.7734	96.0159	86.6063	93.9723
1689	86.6764	89.4233	84.2635	85.6105	86.4315	89.9826	88.7286	94.1985	91.4884	91.694	77.7697	91.1149	80.284	86.9809	86.8293	88.318	84.1473	91.7007	82.3179	85.8054	91.9393	86.5998	91.7275	95.9681	86.5576	93.9375
1690	86.6333	89.377	84.222	85.5596	86.3855	89.9447	88.6729	94.1524	91.438	91.6626	77.7413	91.061	80.2543	86.9382	86.7786	88.2749	84.1083	91.6487	82.277	85.743	91.901	86.5551	91.6816	95.9204	86.5089	93.9026
1691	86.5902	89.3307	84.1806	85.509	86.3396	89.9068	88.6173	94.1062	91.3877	91.6312	77.713	91.007	80.2244	86.8956	86.7279	88.2317	84.0693	91.5966	82.2361	85.6808	91.8628	86.5105	91.6357	95.8727	86.4603	93.8676
1692	86.547	89.2844	84.1393	85.4585	86.2937	89.8688	88.5617	94.06	91.3375	91.5999	77.6847	90.9527	80.1945	86.8531	86.6773	88.1886	84.0303	91.5444	82.1953	85.6188	91.8246	86.4659	91.5899	95.825	86.4117	93.8326
1693	86.5038	89.2381	84.098	85.4081	86.248	89.8309	88.5063	94.0137	91.2873	91.5686	77.6566	90.8984	80.1646	86.8106	86.6268	88.1455	83.9913	91.4921	82.1545	85.5572	91.7865	86.4212	91.5441	95.7773	86.3631	93.7976
1694	86.4607	89.1918	84.0569	85.358	86.2023	89.7929	88.4509	93.9673	91.2373	91.5374	77.6285	90.8439	80.1346	86.7683	86.5764	88.1024	83.9523	91.4398	82.1138	85.4958	91.7484	86.3767	91.4984	95.7297	86.3146	93.7626
1695	86.4174	89.1456	84.0157	85.308	86.1566	89.755	88.3956	93.9208	91.1873	91.5062	77.6005	90.7892	80.1045	86.7261	86.526	88.0592	83.9134	91.3874	82.0732	85.4348	91.7104	86.3322	91.4527	95.6821	86.2661	93.7276
1696	86.3742	89.0993	83.9747	85.2582	86.111	89.717	88.3404	93.8743	91.1373	91.475	77.5726	90.7344	80.0744	86.6839	86.4757	88.0161	83.8744	91.3349	82.0326	85.374	91.6725	86.2879	91.407	95.6345	86.2176	93.6926
1697	86.3309	89.0531	83.9337	85.2085	86.0655	89.679	88.2853	93.8278	91.0875	91.4439	77.5448	90.6796	80.0442	86.6419	86.4254	87.973	83.8355	91.2823	81.9921	85.3135	91.6345	86.2436	91.3614	95.587	86.1692	93.6576
1698	86.2877	89.0069	83.8928	85.1591	86.0201	89.6411	88.2303	93.7811	91.0377	91.4128	77.517	90.6246	80.0139	86.5999	86.3753	87.9299	83.7967	91.2297	81.9516	85.2533	91.5967	86.1995	91.3158	95.5395	86.1208	93.6225
1699	86.2444	88.9607	83.8519	85.1098	85.9747	89.6032	88.1755	93.7345	90.988	91.3818	77.4893	90.5695	79.9835	86.5581	86.3252	87.8868	83.7578	91.1771	81.9113	85.1934	91.5589	86.1555	91.2703	95.4921	86.0724	93.5875
1700	86.2011	88.9146	83.8111	85.0607	85.9294	89.5653	88.1207	93.6878	90.9382	91.3508	77.4617	90.5143	79.9531	86.5163	86.2752	87.8437	83.719	91.1244	81.8709	85.1338	91.5211	86.1116	91.2248	95.4447	86.0241	93.5525
1701	86.1577	88.8684	83.7703	85.0118	85.8841	89.5275	88.0661	93.6411	90.8885	91.3198	77.4342	90.459	79.9226	86.4746	86.2253	87.8005	83.6803	91.0716	81.8307	85.0746	91.4833	86.0678	91.1794	95.3974	85.9758	93.5175
1702	86.1144	88.8223	83.7296	84.9631	85.839	89.4897	88.0116	93.5943	90.8389	91.2888	77.4068	90.4036	79.892	86.4329	86.1755	87.7574	83.6416	91.0189	81.7905	85.0157	91.4456	86.0241	91.1339	95.3501	85.9276	93.4824
1703	86.071	88.7762	83.689	84.9147	85.7939	89.4519	87.9573	93.5475	90.7893	91.2579	77.3794	90.3482	79.8613	86.3912	86.1258	87.7143	83.6029	90.966	81.7504	84.957	91.4079	85.9805	91.0886	95.3029	85.8794	93.4474
1704	86.0276	88.7301	83.6484	84.8664	85.7489	89.4141	87.903	93.5007	90.7398	91.2269	77.3521	90.2927	79.8305	86.3496	86.0761	87.6712	83.5644	90.9132	81.7104	84.8986	91.3703	85.9371	91.0432	95.2558	85.8312	93.4124
1705	85.9842	88.684	83.6079	84.8183	85.704	89.3763	87.849	93.4539	90.6904	91.196	77.3249	90.2371	79.7997	86.308	86.0266	87.628	83.526	90.8603	81.6704	84.8404	91.3326	85.8937	90.9979	95.2087	85.783	93.3773
1706	85.9408	88.638	83.5674	84.7704	85.6591	89.3386	87.795	93.4071	90.641	91.1651	77.2978	90.1815	79.7688	86.2664	85.9771	87.5849	83.4878	90.8074	81.6305	84.7824	91.295	85.8505	90.9527	95.1618	85.7349	93.3422
1707	85.8973	88.592	83.527	84.7228	85.6143	89.3009	87.7413	93.3602	90.5917	91.1343	77.2707	90.1259	79.7378	86.2249	85.9277	87.5417	83.4497	90.7545	81.5907	84.7246	91.2574	85.8074	90.9075	95.1149	85.6868	93.3072
1708	85.8539	88.546	83.4866	84.6754	85.5696	89.2631	87.6876	93.3134	90.5425	91.1034	77.2438	90.0702	79.7067	86.1834	85.8785	87.4985	83.4118	90.7016	81.551	84.667	91.2198	85.7644	90.8623	95.0681	85.6388	93.2721
1709	85.8105	88.5	83.4463	84.6282	85.525	89.2255	87.6342	93.2666	90.4933	91.0725	77.2169	90.0145	79.6756	86.1419	85.8293	87.4554	83.374	90.6487	81.5113	84.6097	91.1822	85.7215	90.8172	95.0213	85.5908	93.2372
1710	85.767	88.454	83.4061	84.5812	85.4805	89.1878	87.5809	93.2198	90.4442	91.0416	77.19	89.9587	79.6444	86.1005	85.7803	87.4122	83.3363	90.5957	81.4717	84.5526	91.1446	85.6787	90.7721	94.9747	85.5428	93.2024
1711	85.7236	88.4081	83.3659	84.5345	85.436	89.1501	87.5278	93.173	90.3952	91.0108	77.1633	89.903	79.6131	86.0592	85.7313	87.369	83.2987	90.5428	81.4322	84.4957	91.107	85.636	90.7271	94.9281	85.4949	93.1676
1712	85.6802	88.3622	83.3257	84.488	85.3917	89.1125	87.4749	93.1262	90.3463	90.9799	77.1366	89.8473	79.5817	86.0178	85.6824	87.3257	83.2612	90.4899	81.3927	84.4389	91.0694	85.5934	90.6821	94.8817	85.447	93.133
1713	85.6368	88.3163	83.2856	84.4418	85.3474	89.0749	87.4221	93.0795	90.2974	90.949	77.11	89.7915	79.5503	85.9765	85.6337	87.2825	83.2238	90.4369	81.3533	84.3823	91.0318	85.5509	90.6372	94.8353	85.3991	93.0985
1714	85.5934	88.2705	83.2456	84.3958	85.3032	89.0373	87.3696	93.0328	90.2487	90.9181	77.0835	89.7358	79.5188	85.9353	85.5851	87.2392	83.1865	90.384	81.314	84.3259	90.9942	85.5085	90.5923	94.7891	85.3513	93.0641
1715	85.55	88.2246	83.2056	84.3502	85.2591	88.9997	87.3172	92.9861	90.2	90.8872	77.057	89.6801	79.4872	85.8941	85.5365	87.196	83.1492	90.3311	81.2748	84.2697	90.9566	85.4662	90.5475	94.743	85.3035	93.0297
1716	85.5066	88.1788	83.1657	84.3047	85.215	88.9621	87.2651	92.9394	90.1514	90.8562	77.0306	89.6244	79.4556	85.8529	85.4881	87.1527	83.112	90.2783	81.2357	84.2137	90.9189	85.4241	90.5027	94.6969	85.2557	92.9955
1717	85.4632	88.1331	83.1258	84.2596	85.1711	88.9245	87.2131	92.8928	90.1029	90.8253	77.0043	89.5687	79.4238	85.8118	85.4398	87.1093	83.0749	90.2254	81.1966	84.1578	90.8813	85.3821	90.4579	94.651	85.208	92.9614
1718	85.4198	88.0873	83.086	84.2147	85.1273	88.8869	87.1613	92.8463	90.0544	90.7943	76.978	89.5131	79.392	85.7708	85.3916	87.066	83.0378	90.1726	81.1576	84.1021	90.8436	85.3402	90.4132	94.6053	85.1603	92.9275
1719	85.3764	88.0416	83.0462	84.1701	85.0835	88.8494	87.1098	92.7998	90.0061	90.7633	76.9519	89.4575	79.3602	85.7298	85.3436	87.0226	83.0007	90.1199	81.1187	84.0467	90.8059	85.2984	90.3685	94.5596	85.1126	92.8936
1720	85.333	87.9959	83.0065	84.1257	85.0399	88.8118	87.0585	92.7534	89.9579	90.7323	76.9258	89.402	79.3282	85.6888	85.2956	86.9793	82.9637	90.0671	81.0799	83.9914	90.7682	85.2567	90.3239	94.5141	85.065	92.8599
1721	85.2897	87.9503	82.9668	84.0816	84.9963	88.7743	87.0074	92.707	89.9097	90.7012	76.8997	89.3465	79.2962	85.6479	85.2477	86.9358	82.9268	90.0144	81.0412	83.9363	90.7304	85.2151	90.2793	94.4686	85.0174	92.8263
1722	85.2463	87.9046	82.9272	84.0377	84.9529	88.7367	86.9565	92.6607	89.8617	90.6701	76.8738	89.2911	79.264	85.6071	85.2	86.8924	82.8899	89.9618	81.0025	83.8815	90.6927	85.1736	90.2348	94.4234	84.9699	92.7927
1723	85.203	87.8591	82.8876	83.994	84.9095	88.6992	86.9059	92.6145	89.8137	90.639	76.8479	89.2358	79.2318	85.5662	85.1525	86.8489	82.8531	89.9092	80.9639	83.8268	90.655	85.1323	90.1903	94.3782	84.9223	92.7593
1724	85.1597	87.8135	82.8481	83.9506	84.8662	88.6616	86.8555	92.5683	89.7659	90.6078	76.8221	89.1806	79.1994	85.5255	85.1052	86.8054	82.8163	89.8567	80.9255	83.7724	90.6174	85.091	90.1459	94.3332	84.8748	92.726
1725	85.1164	87.768	82.8087	83.9073	84.823	88.6241	86.8053	92.5223	89.7181	90.5766	76.7963	89.1254	79.1669	85.4848	85.058	86.7619	82.7795	89.8042	80.887	83.7182	90.5797	85.0499	90.1015	94.2884	84.8274	92.6928
1726	85.0731	87.7225	82.7692	83.8642	84.78	88.5866	86.7554	92.4763	89.6705	90.5453	76.7706	89.0704	79.1344	85.4442	85.011	86.7183	82.7428	89.7518	80.8487	83.6641	90.5421	85.0088	90.0572	94.2437	84.7799	92.6597
1727	85.0298	87.677	82.7298	83.8213	84.737	88.5491	86.7058	92.4304	89.623	90.514	76.745	89.0154	79.1017	85.4036	84.9641	86.6747	82.7061	89.6995	80.8105	83.6102	90.5045	84.9678	90.0129	94.1991	84.7325	92.6267
1728	84.9865	87.6316	82.6905	83.7785	84.6941	88.5116	86.6564	92.3846	89.5755	90.4827	76.7195	88.9606	79.069	85.363	84.9175	86.6311	82.6695	89.6472	80.7723	83.5565	90.4669	84.927	89.9687	94.1547	84.6852	92.5937
1729	84.9433	87.5862	82.6512	83.7357	84.6513	88.474	86.6072	92.3389	89.5282	90.4512	76.694	88.9059	79.0363	85.3226	84.871	86.5874	82.6329	89.595	80.7343	83.5029	90.4293	84.8862	89.9245	94.1105	84.6378	92.5609
1730	84.9	87.5408	82.612	83.693	84.6087	88.4365	86.5583	92.2933	89.481	90.4198	76.6686	88.8513	79.0035	85.2822	84.8248	86.5437	82.5963	89.5429	80.6963	83.4494	90.3917	84.8455	89.8804	94.0664	84.5905	92.5282
1731	84.8568	87.4955	82.5728	83.6504	84.5661	88.399	86.5096	92.2479	89.4339	90.3882	76.6433	88.7968	78.9706	85.2418	84.7787	86.4999	82.5598	89.4909	80.6584	83.396	90.3541	84.8049	89.8363	94.0225	84.5432	92.4955
1732	84.8136	87.4502	82.5337	83.6078	84.5237	88.3615	86.4612	92.2025	89.3869	90.3566	76.618	88.7425	78.9377	85.2015	84.7328	86.4562	82.5233	89.4389	80.6206	83.3427	90.3165	84.7644	89.7922	93.9787	84.496	92.4629
1733	84.7704	87.4049	82.4946	83.5652	84.4813	88.3239	86.4129	92.1573	89.3401	90.3249	76.5928	88.6883	78.9047	85.1613	84.687	86.4123	82.4869	89.3871	80.5829	83.2894	90.2791	84.724	89.7482	93.9352	84.4488	92.4304
1734	84.7272	87.3597	82.4555	83.5228	84.4391	88.2864	86.3649	92.1121	89.2933	90.2932	76.5676	88.6343	78.8716	85.1211	84.6413	86.3685	82.4505	89.3354	80.5453	83.2362	90.2417	84.6837	89.7042	93.8918	84.4016	92.398
1735	84.6841	87.3145	82.4165	83.4804	84.3969	88.2489	86.3171	92.0671	89.2467	90.2614	76.5425	88.5804	78.8385	85.081	84.5956	86.3246	82.4141	89.2838	80.5077	83.1829	90.2045	84.6434	89.6601	93.8485	84.3545	92.3657
1736	84.641	87.2694	82.3775	83.438	84.3549	88.2113	86.2695	92.0223	89.2002	90.2295	76.5175	88.5267	78.8054	85.041	84.55	86.2806	82.3777	89.2325	80.4703	83.1296	90.1674	84.6032	89.6161	93.8055	84.3073	92.3334
1737	84.5978	87.2242	82.3386	83.3958	84.313	88.1738	86.2221	91.9776	89.1538	90.1975	76.4926	88.4732	78.7722	85.001	84.5044	86.2366	82.3414	89.1813	80.433	83.0764	90.1305	84.5632	89.572	93.7626	84.2603	92.3012
1738	84.5547	87.1792	82.2997	83.3536	84.2712	88.1362	86.1749	91.933	89.1076	90.1655	76.4677	88.4198	78.7389	84.9611	84.4589	86.1925	82.3051	89.1303	80.3957	83.0231	90.0937	84.5231	89.5278	93.72	84.2132	92.269
1739	84.5117	87.1341	82.2609	83.3114	84.2295	88.0986	86.1279	91.8885	89.0614	90.1333	76.4429	88.3667	78.7056	84.9212	84.4135	86.1484	82.2688	89.0795	80.3585	82.9698	90.057	84.4832	89.4837	93.6775	84.1662	92.237
1740	84.4686	87.0891	82.2221	83.2694	84.1879	88.061	86.081	91.8442	89.0154	90.1011	76.4181	88.3137	78.6724	84.8815	84.368	86.1042	82.2326	89.0289	80.3215	82.9166	90.0204	84.4433	89.4396	93.6352	84.1192	92.205
1741	84.4256	87.0442	82.1834	83.2273	84.1464	88.0235	86.0343	91.8001	88.9695	90.0688	76.3934	88.2609	78.6391	84.8417	84.3225	86.06	82.1963	88.9785	80.2845	82.8634	89.9838	84.4035	89.3955	93.5932	84.0722	92.173
1742	84.3825	86.9993	82.1447	83.1853	84.1051	87.9859	85.9878	91.7561	88.9238	90.0363	76.3688	88.2084	78.6059	84.8021	84.277	86.0157	82.1601	88.9283	80.2476	82.8102	89.9473	84.3638	89.3515	93.5513	84.0253	92.1411
1743	84.3396	86.9544	82.106	83.1434	84.0638	87.9482	85.9414	91.7123	88.8782	90.0038	76.3442	88.156	78.5726	84.7625	84.2315	85.9714	82.1239	88.8783	80.2108	82.757	89.9109	84.3242	89.3074	93.5096	83.9784	92.1093
1744	84.2966	86.9096	82.0674	83.1014	84.0227	87.9106	85.8951	91.6686	88.8327	89.9712	76.3197	88.1039	78.5394	84.723	84.186	85.9271	82.0877	88.8285	80.1741	82.7038	89.8746	84.2846	89.2632	93.4682	83.9315	92.0775
1745	84.2536	86.8648	82.0288	83.0595	83.9817	87.873	85.849	91.6251	88.7874	89.9385	76.2952	88.052	78.5062	84.6836	84.1404	85.8828	82.0516	88.7789	80.1375	82.6506	89.8383	84.2451	89.2189	93.4269	83.8847	92.0458
1746	84.2107	86.82	81.9902	83.0177	83.9408	87.8353	85.8029	91.5818	88.7422	89.9056	76.2709	88.0003	78.473	84.6442	84.0948	85.8385	82.0154	88.7296	80.101	82.5975	89.8021	84.2056	89.1745	93.3859	83.8379	92.0141
1747	84.1678	86.7753	81.9517	82.9758	83.9001	87.7976	85.757	91.5387	88.6971	89.8727	76.2465	87.9488	78.4398	84.6049	84.0492	85.7943	81.9793	88.6804	80.0646	82.5444	89.766	84.1662	89.1299	93.3451	83.7911	91.9824
1748	84.1249	86.7306	81.9133	82.934	83.8594	87.7599	85.7111	91.4957	88.6522	89.8395	76.2223	87.8977	78.4066	84.5657	84.0036	85.7501	81.9432	88.6315	80.0283	82.4913	89.7301	84.1269	89.0851	93.3045	83.7443	91.9508
1749	84.0821	86.686	81.8748	82.8922	83.8189	87.7222	85.6653	91.453	88.6074	89.8062	76.198	87.8467	78.3734	84.5265	83.9579	85.7059	81.9071	88.5828	79.9921	82.4383	89.6943	84.0876	89.0402	93.2642	83.6976	91.9193
1750	84.0393	86.6414	81.8364	82.8505	83.7785	87.6845	85.6195	91.4104	88.5628	89.7727	76.1739	87.796	78.3402	84.4875	83.9122	85.6617	81.871	88.5343	79.956	82.3853	89.6588	84.0483	88.9952	93.2241	83.6509	91.8878
1751	83.9965	86.5969	81.7981	82.8088	83.7382	87.6467	85.5738	91.3681	88.5183	89.739	76.1498	87.7456	78.307	84.4484	83.8664	85.6175	81.8349	88.486	79.92	82.3323	89.6235	84.0092	88.95	93.1842	83.6042	91.8563
1752	83.9537	86.5524	81.7598	82.7671	83.6981	87.609	85.5281	91.3259	88.4739	89.7052	76.1258	87.6955	78.2739	84.4095	83.8206	85.5733	81.7988	88.4377	79.8841	82.2794	89.5884	83.97	88.9048	93.1445	83.5576	91.8248
1753	83.911	86.508	81.7215	82.7254	83.6579	87.5712	85.4824	91.2839	88.4298	89.6711	76.1018	87.6457	78.2407	84.3707	83.7747	85.529	81.7627	88.3897	79.8483	82.2265	89.5534	83.931	88.8594	93.105	83.511	91.7934
1754	83.8683	86.4636	81.6833	82.6838	83.6179	87.5334	85.4367	91.2419	88.3857	89.6368	76.0779	87.5961	78.2076	84.3319	83.7289	85.4848	81.7266	88.3418	79.8126	82.1736	89.5187	83.8919	88.814	93.0656	83.4644	91.762
1755	83.8256	86.4192	81.6451	82.6422	83.5779	87.4955	85.3911	91.2	88.3418	89.6024	76.054	87.5468	78.1744	84.2932	83.683	85.4406	81.6905	88.2941	79.777	82.1208	89.4842	83.853	88.7685	93.0264	83.4178	91.7306
1756	83.7829	86.3749	81.6069	82.6006	83.5379	87.4576	85.3455	91.1582	88.2981	89.5678	76.0302	87.4977	78.1413	84.2545	83.637	85.3966	81.6544	88.2465	79.7415	82.068	89.4499	83.814	88.7229	92.9874	83.3713	91.6992
1757	83.7403	86.3307	81.5688	82.5591	83.498	87.4198	85.2999	91.1165	88.2545	89.533	76.0065	87.4489	78.1082	84.216	83.5911	85.3526	81.6183	88.1992	79.7061	82.0153	89.4159	83.7751	88.6772	92.9486	83.3248	91.6679
1758	83.6977	86.2864	81.5307	82.5176	83.4582	87.3818	85.2544	91.0749	88.2111	89.4982	75.9828	87.4002	78.0751	84.1775	83.5451	85.3088	81.5822	88.152	79.6708	81.9626	89.3821	83.7363	88.6315	92.91	83.2783	91.6366
1759	83.6551	86.2423	81.4926	82.4761	83.4184	87.3439	85.2088	91.0333	88.1678	89.4634	75.9591	87.3517	78.042	84.1391	83.4991	85.265	81.5461	88.105	79.6356	81.91	89.3485	83.6975	88.5856	92.8715	83.2319	91.6052
1760	83.6126	86.1982	81.4546	82.4346	83.3786	87.3059	85.1633	90.9918	88.1247	89.4284	75.9356	87.3033	78.0089	84.1008	83.4531	85.2213	81.51	88.0581	79.6005	81.8574	89.3152	83.6587	88.5397	92.8333	83.1854	91.5739
1761	83.5701	86.1541	81.4166	82.3932	83.3389	87.2679	85.1178	90.9503	88.0817	89.3935	75.912	87.2551	77.9758	84.0625	83.407	85.1776	81.4739	88.0112	79.5655	81.8049	89.282	83.6199	88.4938	92.7953	83.1389	91.5426
1762	83.5276	86.1101	81.3786	82.3518	83.2994	87.2299	85.0723	90.9089	88.0389	89.3587	75.8886	87.207	77.9427	84.0244	83.361	85.134	81.4378	87.9644	79.5306	81.7524	89.2491	83.5812	88.4478	92.7574	83.0924	91.5113
1763	83.4852	86.0661	81.3407	82.3104	83.26	87.1918	85.0268	90.8673	87.9963	89.3239	75.8651	87.1591	77.9097	83.9863	83.3149	85.0903	81.4017	87.9176	79.4959	81.7	89.2164	83.5426	88.4017	92.7198	83.0459	91.4801
1764	83.4428	86.0222	81.3028	82.2691	83.2206	87.1537	84.9813	90.8257	87.9538	89.2891	75.8418	87.1112	77.8767	83.9483	83.2689	85.0467	81.3655	87.8707	79.4612	81.6476	89.1839	83.5039	88.3555	92.6824	82.9994	91.4488
1765	83.4004	85.9783	81.265	82.2278	83.1814	87.1156	84.9357	90.784	87.9116	89.2544	75.8185	87.0635	77.8436	83.9104	83.2228	85.0031	81.3294	87.8237	79.4266	81.5953	89.1516	83.4653	88.3093	92.6452	82.9529	91.4175
1766	83.3581	85.9345	81.2271	82.1865	83.1422	87.0774	84.8902	90.7422	87.8694	89.2197	75.7952	87.016	77.8106	83.8725	83.1767	84.9596	81.2932	87.7767	79.3922	81.5431	89.1195	83.4267	88.2631	92.6082	82.9063	91.3862
1767	83.3158	85.8908	81.1893	82.1453	83.1032	87.0392	84.8447	90.7003	87.8275	89.185	75.772	86.9685	77.7776	83.8348	83.1307	84.916	81.257	87.7296	79.3578	81.491	89.0876	83.3882	88.2167	92.5715	82.8598	91.3549
1768	83.2735	85.8471	81.1516	82.1041	83.0642	87.0009	84.7992	90.6584	87.7857	89.1503	75.7488	86.9211	77.7446	83.7971	83.0846	84.8725	81.2208	87.6825	79.3235	81.4389	89.0559	83.3496	88.1704	92.535	82.8133	91.3236
1769	83.2313	85.8034	81.1138	82.0629	83.0253	86.9627	84.7537	90.6163	87.7441	89.1155	75.7257	86.8739	77.7116	83.7595	83.0386	84.829	81.1846	87.6354	79.2894	81.3869	89.0243	83.3111	88.124	92.4988	82.7669	91.2922
1770	83.1891	85.7598	81.0761	82.0217	82.9866	86.9244	84.7082	90.5741	87.7026	89.0808	75.7027	86.8268	77.6786	83.722	82.9925	84.7855	81.1483	87.5882	79.2553	81.3349	88.9929	83.2726	88.0775	92.4628	82.7204	91.2609
1771	83.147	85.7162	81.0385	81.9806	82.9479	86.886	84.6627	90.5317	87.6614	89.0461	75.6796	86.7799	77.6457	83.6845	82.9465	84.742	81.112	87.541	79.2213	81.2831	88.9617	83.2341	88.0311	92.427	82.674	91.2295
1772	83.1049	85.6727	81.0008	81.9395	82.9093	86.8476	84.6172	90.4892	87.6203	89.0114	75.6566	86.7331	77.6127	83.6472	82.9005	84.6986	81.0757	87.4937	79.1874	81.2313	88.9307	83.1956	87.9845	92.3916	82.6275	91.1981
1773	83.0628	85.6293	80.9632	81.8984	82.8708	86.8092	84.5718	90.4466	87.5794	88.9767	75.6336	86.6864	77.5798	83.6099	82.8545	84.6552	81.0394	87.4465	79.1535	81.1795	88.8998	83.1572	87.938	92.3565	82.581	91.1667
1774	83.0208	85.5859	80.9256	81.8573	82.8324	86.7707	84.5263	90.4039	87.5386	88.942	75.6107	86.6398	77.5469	83.5727	82.8085	84.6118	81.003	87.3992	79.1198	81.1279	88.8691	83.1188	87.8914	92.3216	82.5345	91.1353
1775	82.9788	85.5426	80.8881	81.8163	82.7941	86.7322	84.4809	90.3611	87.4981	88.9073	75.5878	86.5934	77.514	83.5356	82.7626	84.5684	80.9667	87.3519	79.0862	81.0764	88.8385	83.0803	87.8448	92.287	82.488	91.1038
1776	82.9368	85.4993	80.8505	81.7753	82.756	86.6936	84.4355	90.3182	87.4577	88.8726	75.5649	86.5472	77.4811	83.4986	82.7166	84.5251	80.9302	87.3045	79.0526	81.0249	88.8081	83.0419	87.7982	92.2526	82.4414	91.0724
1777	82.8949	85.4561	80.813	81.7344	82.7179	86.655	84.3901	90.275	87.4176	88.8379	75.5421	86.5012	77.4482	83.4617	82.6707	84.4817	80.8938	87.2571	79.0192	80.9735	88.7778	83.0035	87.7515	92.2185	82.3949	91.0408
1778	82.853	85.4129	80.7756	81.6934	82.6799	86.6163	84.3447	90.2318	87.3777	88.8032	75.5193	86.4554	77.4153	83.4248	82.6248	84.4384	80.8573	87.2097	78.986	80.9222	88.7476	82.9651	87.7049	92.1847	82.3483	91.0093
1779	82.8112	85.3698	80.7381	81.6525	82.6421	86.5776	84.2993	90.1883	87.3379	88.7686	75.4967	86.4098	77.3825	83.3881	82.579	84.3952	80.8208	87.1622	78.9528	80.871	88.7176	82.9267	87.6582	92.151	82.3017	90.9777
1780	82.7694	85.3268	80.7007	81.6116	82.6043	86.5389	84.254	90.1447	87.2983	88.7339	75.4742	86.3643	77.3496	83.3514	82.5332	84.3519	80.7842	87.1147	78.9198	80.8199	88.6877	82.8883	87.6115	92.1176	82.2551	90.946
1781	82.7276	85.2838	80.6633	81.5708	82.5667	86.5001	84.2087	90.101	87.2589	88.6992	75.4518	86.3189	77.3168	83.3148	82.4874	84.3087	80.7476	87.0672	78.8869	80.7688	88.658	82.8499	87.5647	92.0845	82.2085	90.9143
1782	82.6859	85.2408	80.6259	81.5299	82.5291	86.4612	84.1634	90.0571	87.2196	88.6645	75.4295	86.2735	77.284	83.2783	82.4417	84.2655	80.711	87.0197	78.8541	80.7179	88.6283	82.8115	87.518	92.0516	82.162	90.8826
1783	82.6442	85.198	80.5886	81.4891	82.4917	86.4224	84.1182	90.0131	87.1804	88.6299	75.4074	86.2283	77.2512	83.2419	82.396	84.2223	80.6743	86.9721	78.8215	80.6671	88.5988	82.7731	87.4713	92.0189	82.1154	90.8508
1784	82.6026	85.1551	80.5513	81.4483	82.4543	86.3835	84.0729	89.9689	87.1412	88.5952	75.3854	86.183	77.2184	83.2055	82.3504	84.1791	80.6376	86.9243	78.789	80.6163	88.5693	82.7347	87.4246	91.9864	82.0689	90.819
1785	82.561	85.1124	80.514	81.4076	82.417	86.3446	84.0277	89.9246	87.1023	88.5606	75.3637	86.1378	77.1856	83.1693	82.3048	84.136	80.6008	86.8764	78.7566	80.5657	88.54	82.6962	87.3778	91.9542	82.0224	90.7871
1786	82.5195	85.0697	80.4767	81.3669	82.3798	86.3056	83.9826	89.8802	87.0634	88.5259	75.3422	86.0926	77.1529	83.1331	82.2592	84.0929	80.564	86.8283	78.7244	80.5152	88.5108	82.6578	87.3311	91.9221	81.9759	90.7551
1787	82.478	85.027	80.4395	81.3262	82.3428	86.2666	83.9375	89.8356	87.0247	88.4913	75.3209	86.0473	77.1201	83.0971	82.2137	84.0498	80.527	86.7802	78.6924	80.4647	88.4816	82.6194	87.2844	91.8902	81.9294	90.7231
1788	82.4365	84.9845	80.4022	81.2855	82.3058	86.2275	83.8924	89.791	86.9861	88.4566	75.2999	86.0021	77.0874	83.0611	82.1683	84.0067	80.49	86.7319	78.6605	80.4144	88.4526	82.5809	87.2377	91.8586	81.8829	90.691
1789	82.3951	84.9419	80.365	81.2448	82.2689	86.1884	83.8473	89.7462	86.9477	88.422	75.2791	85.9568	77.0547	83.0252	82.1229	83.9637	80.4528	86.6835	78.6288	80.3642	88.4236	82.5425	87.191	91.8271	81.8365	90.6589
1790	82.3538	84.8995	80.3279	81.2042	82.232	86.1493	83.8023	89.7014	86.9095	88.3874	75.2585	85.9116	77.022	82.9894	82.0775	83.9207	80.4156	86.635	78.5972	80.3141	88.3947	82.504	87.1443	91.7957	81.79	90.6267
1791	82.3125	84.8571	80.2907	81.1636	82.1953	86.1102	83.7573	89.6564	86.8715	88.3528	75.2382	85.8663	76.9893	82.9537	82.0323	83.8777	80.3782	86.5864	78.5659	80.2641	88.3659	82.4655	87.0976	91.7646	81.7435	90.5944
1792	82.2712	84.8148	80.2536	81.123	82.1587	86.071	83.7124	89.6114	86.8336	88.3182	75.2181	85.8211	76.9566	82.918	81.9871	83.8347	80.3407	86.5377	78.5347	80.2142	88.3372	82.427	87.051	91.7336	81.697	90.562
1793	82.23	84.7725	80.2165	81.0825	82.1221	86.0319	83.6675	89.5662	86.796	88.2836	75.1984	85.7759	76.924	82.8825	81.9419	83.7918	80.3031	86.4888	78.5038	80.1645	88.3085	82.3884	87.0043	91.7028	81.6505	90.5296
1794	82.1888	84.7303	80.1794	81.0419	82.0856	85.9927	83.6227	89.521	86.7585	88.249	75.1789	85.7306	76.8913	82.847	81.8969	83.7489	80.2654	86.4398	78.473	80.1148	88.2799	82.3499	86.9577	91.6722	81.6041	90.4971
1795	82.1477	84.6881	80.1423	81.0014	82.0492	85.9536	83.5779	89.4758	86.7213	88.2144	75.1598	85.6854	76.8587	82.8115	81.8519	83.706	80.2276	86.3907	78.4424	80.0653	88.2513	82.3113	86.9111	91.6418	81.5576	90.4645
1796	82.1066	84.6461	80.1052	80.961	82.0129	85.9144	83.5332	89.4304	86.6842	88.1798	75.1409	85.6403	76.8261	82.776	81.8069	83.6632	80.1896	86.3414	78.4121	80.0159	88.2228	82.2727	86.8646	91.6115	81.5111	90.4318
1797	82.0656	84.6041	80.0682	80.9205	81.9767	85.8753	83.4885	89.385	86.6472	88.1452	75.1223	85.5951	76.7935	82.7405	81.7621	83.6203	80.1515	86.292	78.3819	79.9666	88.1944	82.2341	86.8181	91.5813	81.4647	90.399
1798	82.0246	84.5621	80.0312	80.8801	81.9405	85.8361	83.4438	89.3395	86.6104	88.1107	75.104	85.5499	76.7609	82.705	81.7173	83.5775	80.1132	86.2425	78.3519	79.9174	88.1659	82.1954	86.7716	91.5513	81.4182	90.3662
1799	81.9837	84.5202	79.9942	80.8397	81.9045	85.7969	83.3993	89.294	86.5738	88.0761	75.086	85.5048	76.7283	82.6693	81.6726	83.5348	80.0748	86.1928	78.3221	79.8684	88.1375	82.1567	86.7251	91.5215	81.3718	90.3332
1800	81.9429	84.4784	79.9572	80.7993	81.8685	85.7577	83.3547	89.2484	86.5373	88.0416	75.0683	85.4598	76.6958	82.6336	81.628	83.492	80.0363	86.1431	78.2924	79.8194	88.1092	82.118	86.6787	91.4918	81.3254	90.3002
1801	81.902	84.4367	79.9203	80.7589	81.8325	85.7185	83.3103	89.2028	86.501	88.007	75.0508	85.4147	76.6632	82.5978	81.5835	83.4493	79.9976	86.0932	78.263	79.7706	88.0808	82.0792	86.6324	91.4623	81.2789	90.267
1802	81.8613	84.395	79.8833	80.7186	81.7967	85.6793	83.2658	89.1572	86.4647	87.9725	75.0336	85.3697	76.6307	82.5619	81.539	83.4066	79.9588	86.0432	78.2337	79.722	88.0525	82.0404	86.586	91.4329	81.2325	90.2338
1803	81.8206	84.3533	79.8464	80.6782	81.7609	85.6401	83.2215	89.1115	86.4287	87.938	75.0166	85.3247	76.5982	82.5259	81.4946	83.3639	79.9198	85.9931	78.2046	79.6735	88.0242	82.0016	86.5398	91.4037	81.1861	90.2005
1804	81.7799	84.3118	79.8095	80.6379	81.7252	85.6008	83.1772	89.0658	86.3927	87.9035	74.9999	85.2798	76.5657	82.49	81.4504	83.3213	79.8807	85.943	78.1757	79.6251	87.996	81.9627	86.4935	91.3746	81.1398	90.167
1805	81.7393	84.2703	79.7726	80.5977	81.6895	85.5615	83.133	89.0201	86.3569	87.869	74.9834	85.2349	76.5332	82.4539	81.4062	83.2787	79.8415	85.8927	78.1468	79.5768	87.9677	81.9238	86.4473	91.3456	81.0934	90.1335
1806	81.6987	84.2289	79.7358	80.5574	81.654	85.5222	83.0888	88.9743	86.3212	87.8345	74.9672	85.1901	76.5008	82.4178	81.3621	83.2361	79.8021	85.8424	78.1182	79.5287	87.9394	81.8848	86.4012	91.3167	81.047	90.0998
1807	81.6582	84.1876	79.6989	80.5172	81.6185	85.4828	83.0447	88.9286	86.2856	87.8	74.9511	85.1453	76.4683	82.3817	81.3182	83.1935	79.7626	85.792	78.0896	79.4807	87.9111	81.8458	86.3552	91.288	81.0007	90.066
1808	81.6178	84.1463	79.6621	80.477	81.583	85.4435	83.0007	88.8828	86.2502	87.7655	74.9353	85.1006	76.4359	82.3457	81.2743	83.151	79.723	85.7415	78.0612	79.4329	87.8828	81.8067	86.3092	91.2594	80.9544	90.0321
1809	81.5774	84.1051	79.6253	80.4368	81.5477	85.404	82.9567	88.8371	86.2149	87.731	74.9198	85.0559	76.4035	82.3096	81.2305	83.1085	79.6833	85.691	78.0328	79.3852	87.8545	81.7676	86.2632	91.231	80.9081	89.998
1810	81.5371	84.064	79.5885	80.3966	81.5123	85.3645	82.9128	88.7914	86.1797	87.6966	74.9044	85.0113	76.3711	82.2736	81.1868	83.066	79.6436	85.6404	78.0046	79.3376	87.8262	81.7285	86.2173	91.2026	80.8618	89.9638
1811	81.4968	84.023	79.5517	80.3564	81.4771	85.3249	82.869	88.7456	86.1447	87.6621	74.8892	84.9668	76.3387	82.2377	81.1432	83.0236	79.6037	85.5897	77.9765	79.2902	87.7979	81.6893	86.1715	91.1744	80.8156	89.9295
1812	81.4566	83.982	79.5149	80.3163	81.4419	85.2852	82.8252	88.6999	86.1099	87.6277	74.8743	84.9223	76.3063	82.2017	81.0998	82.9812	79.5638	85.539	77.9486	79.2429	87.7695	81.65	86.1258	91.1462	80.7693	89.8951
1813	81.4164	83.9411	79.4781	80.2762	81.4068	85.2454	82.7816	88.6542	86.0751	87.5933	74.8595	84.8779	76.2739	82.1658	81.0564	82.9388	79.5239	85.4882	77.9208	79.1958	87.7411	81.6107	86.0801	91.1182	80.7231	89.8605
1814	81.3763	83.9003	79.4414	80.2361	81.3717	85.2055	82.738	88.6086	86.0405	87.5588	74.8449	84.8336	76.2416	82.13	81.0132	82.8964	79.484	85.4374	77.8931	79.1489	87.7127	81.5713	86.0345	91.0903	80.6769	89.8257
1815	81.3362	83.8595	79.4046	80.196	81.3367	85.1655	82.6944	88.5629	86.0061	87.5244	74.8305	84.7893	76.2093	82.0943	80.9701	82.8541	79.444	85.3866	77.8656	79.1021	87.6842	81.5319	85.989	91.0625	80.6308	89.7908
1816	81.2962	83.8189	79.3679	80.1559	81.3017	85.1254	82.651	88.5174	85.9718	87.49	74.8163	84.7451	76.1769	82.0587	80.9271	82.8118	79.404	85.3357	77.8382	79.0554	87.6557	81.4924	85.9435	91.0348	80.5846	89.7559
1817	81.2563	83.7783	79.3312	80.1159	81.2668	85.0852	82.6076	88.4718	85.9376	87.4556	74.8023	84.701	76.1445	82.0233	80.8842	82.7695	79.3639	85.2849	77.811	79.0089	87.6271	81.4529	85.8982	91.0072	80.5385	89.721
1818	81.2164	83.7378	79.2945	80.0759	81.232	85.0449	82.5644	88.4263	85.9035	87.4212	74.7884	84.657	76.1121	81.9879	80.8414	82.7273	79.3237	85.234	77.7839	78.9626	87.5985	81.4133	85.8529	90.9797	80.4924	89.686
1819	81.1766	83.6973	79.2578	80.0358	81.1972	85.0046	82.5212	88.3809	85.8696	87.3868	74.7747	84.6131	76.0796	81.9527	80.7988	82.6851	79.2833	85.183	77.7569	78.9164	87.5698	81.3736	85.8077	90.9522	80.4464	89.651
1820	81.1368	83.657	79.2211	79.9959	81.1624	84.9641	82.4781	88.3355	85.8358	87.3525	74.7611	84.5693	76.047	81.9176	80.7562	82.6429	79.2429	85.1321	77.7301	78.8703	87.541	81.3339	85.7626	90.9249	80.4004	89.6159
1821	81.0971	83.6167	79.1844	79.9559	81.1277	84.9236	82.435	88.2902	85.8023	87.3181	74.7476	84.5255	76.0144	81.8825	80.7138	82.6007	79.2023	85.0812	77.7034	78.8245	87.5122	81.2941	85.7176	90.8976	80.3544	89.5808
1822	81.0575	83.5765	79.1478	79.9159	81.0931	84.883	82.3921	88.2449	85.7689	87.2837	74.7344	84.4819	75.9818	81.8476	80.6716	82.5586	79.1616	85.0303	77.6768	78.7788	87.4833	81.2542	85.6727	90.8704	80.3084	89.5456
1823	81.0179	83.5364	79.1111	79.876	81.0585	84.8423	82.3492	88.1997	85.7356	87.2494	74.7212	84.4383	75.949	81.8127	80.6294	82.5165	79.1208	84.9794	77.6503	78.7332	87.4543	81.2142	85.6278	90.8433	80.2625	89.5105
1824	80.9784	83.4963	79.0745	79.836	81.0239	84.8016	82.3065	88.1546	85.7025	87.215	74.7082	84.3949	75.9162	81.778	80.5875	82.4744	79.08	84.9284	77.6239	78.6879	87.4252	81.1742	85.5831	90.8163	80.2166	89.4752
1825	80.939	83.4564	79.0379	79.7961	80.9894	84.7607	82.2638	88.1096	85.6696	87.1807	74.6953	84.3515	75.8832	81.7433	80.5456	82.4324	79.039	84.8776	77.5977	78.6427	87.3961	81.1341	85.5385	90.7894	80.1707	89.4399
1826	80.8997	83.4165	79.0012	79.7562	80.9549	84.7198	82.2212	88.0647	85.6368	87.1464	74.6825	84.3083	75.8501	81.7087	80.5039	82.3904	78.9979	84.8267	77.5715	78.5976	87.3668	81.0939	85.4939	90.7625	80.1249	89.4046
1827	80.8604	83.3766	78.9646	79.7163	80.9205	84.6788	82.1788	88.0199	85.6042	87.1121	74.6698	84.2651	75.8168	81.6743	80.4623	82.3484	78.9568	84.7758	77.5455	78.5528	87.3375	81.0537	85.4495	90.7356	80.0791	89.3693
1828	80.8212	83.3369	78.928	79.6765	80.8861	84.6378	82.1364	87.9751	85.5717	87.0778	74.6573	84.2221	75.7834	81.6399	80.4208	82.3065	78.9155	84.725	77.5195	78.5081	87.308	81.0133	85.4052	90.7089	80.0333	89.3339
1829	80.782	83.2972	78.8914	79.6366	80.8517	84.5967	82.0941	87.9305	85.5394	87.0434	74.6448	84.1792	75.7499	81.6056	80.3794	82.2646	78.8742	84.6743	77.4937	78.4636	87.2785	80.9729	85.3609	90.6822	79.9876	89.2984
1830	80.743	83.2575	78.8548	79.5967	80.8174	84.5555	82.0519	87.886	85.5072	87.0091	74.6324	84.1364	75.7162	81.5714	80.3382	82.2227	78.8328	84.6235	77.4679	78.4193	87.2488	80.9324	85.3168	90.6555	79.9419	89.2629
1831	80.704	83.2179	78.8183	79.5569	80.7832	84.5142	82.0098	87.8416	85.4751	86.9749	74.6201	84.0937	75.6824	81.5373	80.297	82.1808	78.7913	84.5729	77.4423	78.3751	87.219	80.8917	85.2728	90.6289	79.8963	89.2275
1832	80.6651	83.1784	78.7817	79.5171	80.7489	84.4729	81.9678	87.7973	85.4431	86.9406	74.6079	84.0512	75.6485	81.5033	80.256	82.139	78.7498	84.5222	77.4167	78.3311	87.1891	80.851	85.229	90.6024	79.8507	89.192
1833	80.6263	83.1389	78.7451	79.4773	80.7147	84.4316	81.926	87.7532	85.4113	86.9063	74.5958	84.0087	75.6144	81.4694	80.2151	82.0972	78.7081	84.4716	77.3912	78.2873	87.159	80.8102	85.1852	90.5758	79.8052	89.1565
1834	80.5875	83.0994	78.7085	79.4375	80.6805	84.3901	81.8842	87.7092	85.3796	86.872	74.5838	83.9664	75.5802	81.4356	80.1742	82.0555	78.6665	84.4211	77.3658	78.2437	87.1288	80.7694	85.1416	90.5494	79.7596	89.1211
1835	80.5488	83.0601	78.672	79.3977	80.6464	84.3486	81.8425	87.6653	85.348	86.8377	74.5718	83.9243	75.5458	81.4018	80.1335	82.0137	78.6247	84.3707	77.3405	78.2003	87.0985	80.7284	85.098	90.5229	79.7142	89.0856
1836	80.5102	83.0207	78.6354	79.3579	80.6123	84.3071	81.801	87.6215	85.3165	86.8035	74.5598	83.8822	75.5115	81.3682	80.0928	81.972	78.5829	84.3203	77.3153	78.157	87.068	80.6874	85.0546	90.4966	79.6687	89.0502
1837	80.4717	82.9814	78.5988	79.3182	80.5782	84.2655	81.7595	87.5779	85.2852	86.7692	74.5479	83.8403	75.4771	81.3346	80.0524	81.9304	78.5411	84.27	77.2901	78.114	87.0374	80.6463	85.0114	90.4702	79.6234	89.0148
1838	80.4333	82.9421	78.5623	79.2785	80.5441	84.2239	81.7182	87.5345	85.2539	86.735	74.5361	83.7985	75.4426	81.3011	80.012	81.8887	78.4991	84.2198	77.265	78.0711	87.0066	80.6051	84.9682	90.4439	79.578	88.9794
1839	80.3949	82.9029	78.5257	79.2387	80.5101	84.1822	81.6769	87.4912	85.2228	86.7007	74.5243	83.7569	75.4081	81.2678	79.9718	81.8471	78.4572	84.1696	77.24	78.0284	86.9757	80.5638	84.9252	90.4175	79.5327	88.944
1840	80.3566	82.8638	78.4892	79.199	80.4761	84.1404	81.6358	87.448	85.1917	86.6664	74.5125	83.7154	75.3735	81.2344	79.9318	81.8056	78.4152	84.1196	77.215	77.986	86.9447	80.5225	84.8823	90.3913	79.4875	88.9086
1841	80.3184	82.8247	78.4527	79.1593	80.4421	84.0986	81.5948	87.4051	85.1607	86.6322	74.5008	83.6741	75.3389	81.2012	79.8919	81.764	78.3731	84.0696	77.1901	77.9437	86.9135	80.481	84.8396	90.365	79.4423	88.8732
1842	80.2802	82.7856	78.4162	79.1197	80.4081	84.0568	81.5539	87.3623	85.1299	86.598	74.4891	83.6329	75.3043	81.1681	79.852	81.7225	78.331	84.0198	77.1653	77.9016	86.8822	80.4394	84.797	90.3387	79.3972	88.8377
1843	80.2422	82.7466	78.3798	79.08	80.3742	84.0149	81.5131	87.3196	85.0991	86.5637	74.4774	83.5918	75.2695	81.135	79.8123	81.6811	78.2889	83.97	77.1405	77.8597	86.8508	80.3978	84.7545	90.3125	79.3521	88.8023
1844	80.2042	82.7077	78.3433	79.0404	80.3403	83.973	81.4725	87.2772	85.0684	86.5295	74.4657	83.5509	75.2348	81.102	79.7726	81.6396	78.2468	83.9204	77.1158	77.818	86.8193	80.356	84.7121	90.2863	79.307	88.7669
1845	80.1663	82.6688	78.3069	79.0008	80.3064	83.931	81.432	87.2349	85.0378	86.4952	74.454	83.5102	75.1999	81.0692	79.733	81.5982	78.2046	83.8708	77.0911	77.7764	86.7877	80.3142	84.6699	90.2601	79.262	88.7314
1846	80.1285	82.63	78.2706	78.9614	80.2725	83.8891	81.3915	87.1928	85.0072	86.461	74.4423	83.4696	75.1649	81.0363	79.6935	81.5568	78.1624	83.8214	77.0665	77.7351	86.756	80.2723	84.6279	90.2338	79.2171	88.6959
1847	80.0907	82.5912	78.2342	78.922	80.2386	83.847	81.3513	87.151	84.9768	86.4268	74.4305	83.4292	75.1299	81.0036	79.6541	81.5155	78.1201	83.7721	77.0419	77.6939	86.7242	80.2303	84.586	90.2076	79.1722	88.6604
1848	80.0531	82.5525	78.1979	78.8828	80.2048	83.805	81.3111	87.1093	84.9464	86.3926	74.4188	83.3889	75.0947	80.9709	79.6148	81.4742	78.0779	83.723	77.0173	77.6529	86.6923	80.1882	84.5442	90.1814	79.1274	88.6249
1849	80.0155	82.5139	78.1616	78.8437	80.1709	83.7629	81.2712	87.0678	84.916	86.3583	74.4071	83.3488	75.0594	80.9384	79.5757	81.4329	78.0356	83.6739	76.9928	77.612	86.6603	80.146	84.5026	90.1552	79.0826	88.5894
1850	79.978	82.4753	78.1254	78.8048	80.1371	83.7208	81.2314	87.0265	84.8857	86.3241	74.3953	83.3089	75.024	80.9059	79.5367	81.3916	77.9933	83.625	76.9683	77.5713	86.6283	80.1038	84.4612	90.1289	79.0379	88.5539
1851	79.9406	82.4368	78.0892	78.7659	80.1033	83.6786	81.1917	86.9854	84.8555	86.2899	74.3835	83.269	74.9885	80.8734	79.4979	81.3504	77.951	83.5763	76.9439	77.5309	86.5961	80.0614	84.4199	90.1027	78.9933	88.5183
1852	79.9032	82.3983	78.053	78.7272	80.0695	83.6364	81.1523	86.9445	84.8254	86.2556	74.3716	83.2292	74.9528	80.8411	79.4592	81.3092	77.9087	83.5277	76.9195	77.4906	86.564	80.019	84.3788	90.0764	78.9487	88.4828
1853	79.866	82.3598	78.0169	78.6887	80.0357	83.5942	81.113	86.9038	84.7953	86.2214	74.3598	83.1894	74.917	80.8088	79.4207	81.2681	77.8664	83.4794	76.8951	77.4506	86.5317	79.9765	84.3378	90.0501	78.9041	88.4472
1854	79.8288	82.3214	77.9808	78.6502	80.0019	83.552	81.0739	86.8634	84.7652	86.1872	74.3478	83.1495	74.8811	80.7766	79.3823	81.227	77.8241	83.4312	76.8707	77.4107	86.4994	79.9338	84.297	90.0238	78.8596	88.4116
1855	79.7917	82.2831	77.9447	78.612	79.9681	83.5098	81.035	86.8231	84.7352	86.1529	74.3358	83.1097	74.8451	80.7445	79.3441	81.1859	77.7818	83.3832	76.8464	77.3711	86.467	79.8911	84.2563	89.9974	78.8152	88.376
1856	79.7547	82.2448	77.9087	78.5738	79.9343	83.4675	80.9963	86.7831	84.7052	86.1187	74.3237	83.0699	74.809	80.7124	79.306	81.1448	77.7395	83.3355	76.822	77.3316	86.4347	79.8483	84.2158	89.9711	78.7708	88.3403
1857	79.7178	82.2065	77.8728	78.5356	79.9005	83.4252	80.9577	86.7433	84.6753	86.0844	74.3116	83.03	74.7729	80.6805	79.2681	81.1038	77.6972	83.2879	76.7977	77.2923	86.4023	79.8054	84.1754	89.9447	78.7266	88.3047
1858	79.6809	82.1684	77.837	78.4976	79.8667	83.3829	80.9192	86.7038	84.6453	86.0502	74.2994	82.9902	74.7367	80.6485	79.2303	81.0628	77.6549	83.2406	76.7734	77.2533	86.3698	79.7624	84.135	89.9182	78.6823	88.269
1859	79.6441	82.1302	77.8012	78.4596	79.8329	83.3406	80.8809	86.6645	84.6155	86.0159	74.287	82.9504	74.7004	80.6167	79.1926	81.0219	77.6126	83.1935	76.7491	77.2144	86.3374	79.7194	84.0948	89.8917	78.6381	88.2333
1860	79.6075	82.0921	77.7655	78.4217	79.7992	83.2983	80.8428	86.6254	84.5856	85.9817	74.2747	82.9106	74.664	80.5849	79.155	80.981	77.5703	83.1466	76.7248	77.1757	86.3049	79.6762	84.0547	89.8652	78.594	88.1976
1861	79.5709	82.0541	77.7298	78.384	79.7654	83.256	80.8047	86.5864	84.5558	85.9474	74.2622	82.8708	74.6276	80.5532	79.1174	80.9401	77.5281	83.1	76.7005	77.1372	86.2723	79.633	84.0147	89.8386	78.55	88.1619
1862	79.5343	82.0161	77.6942	78.3463	79.7316	83.2136	80.7668	86.5477	84.5259	85.9132	74.2496	82.831	74.5911	80.5216	79.0799	80.8992	77.4859	83.0536	76.6762	77.0989	86.2399	79.5898	83.9748	89.812	78.506	88.1261
1863	79.4979	81.9782	77.6587	78.3088	79.6978	83.1713	80.729	86.5091	84.4961	85.8788	74.2369	82.7912	74.5545	80.49	79.0425	80.8584	77.4437	83.0074	76.6519	77.0607	86.2075	79.5464	83.935	89.7853	78.4621	88.0903
1864	79.4614	81.9404	77.6233	78.2713	79.664	83.1289	80.6915	86.4707	84.4663	85.8443	74.224	82.7516	74.5179	80.4585	79.0051	80.8176	77.4015	82.9615	76.6276	77.0227	86.1752	79.503	83.8953	89.7586	78.4183	88.0545
1865	79.4251	81.9026	77.5879	78.234	79.6302	83.0866	80.654	86.4324	84.4365	85.8096	74.2111	82.7121	74.4812	80.4271	78.9678	80.7769	77.3594	82.9158	76.6033	76.9848	86.1431	79.4595	83.8557	89.7318	78.3745	88.0187
1866	79.3888	81.8648	77.5526	78.1968	79.5964	83.0442	80.6167	86.3943	84.4067	85.7748	74.198	82.6726	74.4445	80.3957	78.9306	80.7362	77.3173	82.8702	76.5789	76.9471	86.1111	79.4159	83.8162	89.705	78.3308	87.9829
1867	79.3526	81.8272	77.5174	78.1597	79.5626	83.0018	80.5796	86.3564	84.3769	85.7398	74.1848	82.6333	74.4077	80.3644	78.8935	80.6955	77.2752	82.8248	76.5546	76.9096	86.0792	79.3723	83.7767	89.678	78.2872	87.947
1868	79.3165	81.7896	77.4823	78.1227	79.5289	82.9595	80.5426	86.3186	84.3471	85.7045	74.1715	82.5941	74.3709	80.3332	78.8564	80.6548	77.2332	82.7796	76.5302	76.8723	86.0475	79.3286	83.7372	89.651	78.2436	87.9111
1869	79.2804	81.752	77.4473	78.0858	79.4952	82.9171	80.5058	86.281	84.3173	85.6691	74.158	82.555	74.334	80.302	78.8194	80.6142	77.1912	82.7347	76.5058	76.8352	86.0159	79.2849	83.6977	89.624	78.2001	87.8752
1870	79.2444	81.7145	77.4123	78.049	79.4617	82.8748	80.4691	86.2436	84.2875	85.6336	74.1443	82.516	74.2971	80.2709	78.7825	80.5737	77.1493	82.6899	76.4814	76.7982	85.9845	79.2411	83.6582	89.5968	78.1567	87.8393
1871	79.2084	81.6771	77.3774	78.0123	79.4281	82.8324	80.4325	86.2063	84.2577	85.5978	74.1305	82.4772	74.2601	80.2398	78.7457	80.5331	77.1074	82.6453	76.4569	76.7614	85.9531	79.1972	83.6187	89.5696	78.1134	87.8033
1872	79.1725	81.6397	77.3426	77.9757	79.3946	82.7901	80.396	86.1692	84.2278	85.5619	74.1166	82.4384	74.2231	80.2088	78.7089	80.4926	77.0655	82.6009	76.4325	76.7248	85.9219	79.1533	83.5792	89.5423	78.0701	87.7673
1873	79.1367	81.6025	77.3079	77.9392	79.3612	82.7477	80.3597	86.1321	84.1979	85.5258	74.1024	82.3998	74.1861	80.1779	78.6722	80.4522	77.0238	82.5568	76.4079	76.6884	85.8908	79.1094	83.5397	89.5149	78.0269	87.7313
1874	79.101	81.5652	77.2732	77.9029	79.3278	82.7054	80.3234	86.0953	84.168	85.4895	74.0881	82.3614	74.149	80.147	78.6356	80.4118	76.982	82.5128	76.3834	76.6521	85.8598	79.0653	83.5003	89.4874	77.9838	87.6953
1875	79.0652	81.5281	77.2386	77.8666	79.2944	82.6631	80.2871	86.0585	84.1381	85.453	74.0736	82.3231	74.1119	80.1161	78.599	80.3714	76.9404	82.4691	76.3588	76.6161	85.829	79.0213	83.4609	89.4598	77.9408	87.6592
1876	79.0296	81.4909	77.2041	77.8304	79.2611	82.6208	80.251	86.0219	84.1081	85.4164	74.0589	82.285	74.0748	80.0854	78.5625	80.331	76.8987	82.4256	76.3341	76.5802	85.7982	78.9772	83.4215	89.4322	77.8978	87.6231
1877	78.994	81.4539	77.1696	77.7942	79.2278	82.5786	80.215	85.9854	84.0781	85.3796	74.044	82.2471	74.0376	80.0547	78.5261	80.2907	76.8572	82.3824	76.3094	76.5444	85.7676	78.933	83.3821	89.4044	77.8549	87.587
1878	78.9584	81.4169	77.1352	77.758	79.1945	82.5363	80.1791	85.9491	84.048	85.3426	74.0289	82.2095	74.0004	80.024	78.4898	80.2504	76.8157	82.3393	76.2847	76.5088	85.7371	78.8888	83.3428	89.3765	77.8121	87.5509
1879	78.9229	81.38	77.1009	77.7218	79.1613	82.4941	80.1433	85.913	84.0179	85.3053	74.0136	82.172	73.9632	79.9934	78.4535	80.2102	76.7743	82.2965	76.2599	76.4734	85.7066	78.8445	83.3035	89.3485	77.7694	87.5147
1880	78.8875	81.3431	77.0666	77.6857	79.1281	82.4518	80.1075	85.877	83.9878	85.2679	73.998	82.1347	73.926	79.9628	78.4173	80.1698	76.7329	82.254	76.235	76.4381	85.6763	78.8002	83.2643	89.3205	77.7267	87.4785
1881	78.8521	81.3063	77.0325	77.6495	79.095	82.4096	80.0719	85.8411	83.9576	85.2304	73.9823	82.0976	73.8888	79.9323	78.3812	80.1295	76.6917	82.2117	76.2101	76.403	85.6461	78.7559	83.225	89.2922	77.6842	87.4422
1882	78.8168	81.2696	76.9983	77.6134	79.0618	82.3675	80.0363	85.8054	83.9273	85.1928	73.9663	82.0608	73.8516	79.9019	78.3451	80.0891	76.6505	82.1696	76.1852	76.368	85.616	78.7115	83.1858	89.2639	77.6417	87.406
1883	78.7815	81.2328	76.9643	77.5774	79.0287	82.3253	80.0009	85.7699	83.897	85.1552	73.9501	82.024	73.8143	79.8715	78.3091	80.0487	76.6094	82.1278	76.1601	76.3332	85.586	78.6671	83.1466	89.2355	77.5993	87.3697
1884	78.7463	81.1961	76.9303	77.5413	78.9957	82.2832	79.9655	85.7345	83.8666	85.1175	73.9336	81.9874	73.7771	79.8411	78.2732	80.0083	76.5683	82.0862	76.135	76.2985	85.556	78.6226	83.1075	89.2069	77.557	87.3334
1885	78.7112	81.1594	76.8964	77.5053	78.9626	82.2411	79.9303	85.6992	83.8362	85.0798	73.9169	81.9509	73.7398	79.8108	78.2373	79.9678	76.5274	82.0448	76.1098	76.264	85.5262	78.5781	83.0684	89.1782	77.5147	87.297
1886	78.6761	81.1228	76.8625	77.4692	78.9297	82.1991	79.8951	85.6641	83.8056	85.0419	73.9	81.9145	73.7026	79.7806	78.2015	79.9273	76.4865	82.0036	76.0846	76.2296	85.4964	78.5336	83.0293	89.1494	77.4726	87.2606
1887	78.6411	81.0861	76.8287	77.4332	78.8968	82.157	79.8599	85.6291	83.775	85.004	73.8827	81.8782	73.6653	79.7504	78.1658	79.8868	76.4458	81.9626	76.0592	76.1953	85.4668	78.489	82.9902	89.1204	77.4305	87.2242
1888	78.6061	81.0495	76.795	77.3973	78.864	82.115	79.8249	85.5941	83.7444	84.9659	73.8652	81.8421	73.6281	79.7202	78.1301	79.8462	76.4051	81.9218	76.0338	76.1612	85.4372	78.4445	82.9512	89.0914	77.3885	87.1877
1889	78.5712	81.0129	76.7613	77.3613	78.8313	82.0731	79.79	85.5593	83.7136	84.9278	73.8475	81.8061	73.5908	79.6901	78.0945	79.8056	76.3645	81.881	76.0083	76.1272	85.4077	78.3999	82.9122	89.0621	77.3467	87.1513
[truncated: 111 more rows]

## Sheet: meanNerep3_Peren
Distance point*	OAR1	OAR2	OAR3	OAR4	OAR5	OAR6	OAR7	OAR8	OAR9	OAR10	OAR11	OAR12	OAR13	OAR14	OAR15	OAR16	OAR17	OAR18	OAR19	OAR20	OAR21	OAR22	OAR23	OAR24	OAR25	OAR26
[truncated: 2,000 more rows]

[truncated: 19 more sheets: meanNerep3_Coop, meanNerep3_CompRCPT, meanNerep3_Comprcp2, meanNerep3_CompRCP, meanNerep3_Texel, meanNerep2_Texel, meanNerep2_Rom, meanNerep2_Peren, meanNerep2_Coop, meanNerep2_CompRCPT, meanNerep2_Comprcp2, meanNerep2_CompRCP, meanNerep1_Texel, meanNerep1_Rom, meanNerep1_Peren, meanNerep1_Coop, meanNerep1_CompRCPT, meanNerep1_Comprcp2, meanNerep1_CompRCP]
